# Supplementary material for: The relative ages of ectomycorrhizal mushrooms and their plant hosts estimated using Bayesian relaxed molecular clock analyses
Source: BMC Biol. 2009 Mar 10;7:13. doi: 10.1186/1741-7007-7-13 (PMC2660285; doi:10.1186/1741-7007-7-13)
Supplement: Additional File 2 — BEAST XML file. This file was used to perform the topologically unconstrained relaxed molecular clock analysis. Datafiles for constrained analyses included a starting tree and omitted all operators effecting tpological rearrangements (but not adjustments of branch lengths and lineage-specific evolutionary rates). [file 1741-7007-7-13-S2.txt]

<?xml version="1.0" standalone="yes"?>
<!-- Generated by BEAUTi v1.4                                                -->
<!--       by Alexei J. Drummond and Andrew Rambaut                          -->
<!--       Department of Computer Science, University of Auckland and        -->
<!--       Institute of Evolutionary Biology, University of Edinburgh        -->
<!--       http://evolve.zoo.ox.ac.uk/beast/                                 -->
<beast>
	
	<!-- The list of taxa analyse (can also include dates/ages).                 -->
	<!-- ntax=69                                                                 -->
	<taxa id="taxa">
		<taxon id="Agaricus_bisporus"/>
		<taxon id="Allomyces_macrogynus"/>
		<taxon id="Amanita_brunnescens"/>
		<taxon id="Amanita_phalloides"/>
		<taxon id="Amborella_trichopoda"/>
		<taxon id="Arabidopsis_thaliana"/>
		<taxon id="Armillaria_mellea"/>
		<taxon id="Baeospora_myosura"/>
		<taxon id="Bannoa_sp"/>
		<taxon id="Bolbitius_vitellinus"/>
		<taxon id="Boletellus_projectellus"/>
		<taxon id="Boletopsis_leucomelaena"/>
		<taxon id="Bondarzewia_montana"/>
		<taxon id="Botryocladia_uvarioides"/>
		<taxon id="Caenorhabditis_elegans"/>
		<taxon id="Calocera_cornea"/>
		<taxon id="Calostoma_cinnabarium"/>
		<taxon id="Cantharocybe_gruberi"/>
		<taxon id="Chlamydomonas_reinhardtii"/>
		<taxon id="Ciona_intestinalis"/>
		<taxon id="Cladonia_caroliniana"/>
		<taxon id="Coltricia_perennis"/>
		<taxon id="Coprinopsis_cinerea"/>
		<taxon id="Coprinus_comatus"/>
		<taxon id="Cryptococcus_humicola"/>
		<taxon id="Cryptococcus_neoformans"/>
		<taxon id="Cryptococcus_sp"/>
		<taxon id="Cryptosporidium_parvum"/>
		<taxon id="Cupressaceae_sp"/>
		<taxon id="Cyanidioschyzon_merolae"/>
		<taxon id="Cycas_revoluta"/>
		<taxon id="Dictyostelium_discoideum"/>
		<taxon id="Drosophila_melanogaster"/>
		<taxon id="Endogone_pisiformis"/>
		<taxon id="Ephedra_sp"/>
		<taxon id="Exobasidium_rhododendri"/>
		<taxon id="Fomitiporia_mediterranea"/>
		<taxon id="Gautieria_otthii"/>
		<taxon id="Ginko_biloba"/>
		<taxon id="Glomus_mosseae"/>
		<taxon id="Grifola_sordulenta"/>
		<taxon id="Homo_sapiens"/>
		<taxon id="Hydnellum_geogenium"/>
		<taxon id="Hydnum_repandum"/>
		<taxon id="Hygrophoropsis_aurantiaca"/>
		<taxon id="Hygrophorus_pudorinus"/>
		<taxon id="Laccaria_bicolor"/>
		<taxon id="Lactarius_deceptivus"/>
		<taxon id="Lactarius_lignyotus"/>
		<taxon id="Leishmania_major"/>
		<taxon id="Lycoperdon_pyriforme"/>
		<taxon id="Magniporthe_grisea"/>
		<taxon id="Magnolia_sp"/>
		<taxon id="Marasmius_alliaceus"/>
		<taxon id="Monoblepharis_macrandra"/>
		<taxon id="Monosiga_brevicollis"/>
		<taxon id="Mrakia_frigida"/>
		<taxon id="Mucor_hiemalis"/>
		<taxon id="Mus_musculus"/>
		<taxon id="Neurospora_crassa"/>
		<taxon id="Nymphaea_odorata"/>
		<taxon id="Oryza_sativa"/>
		<taxon id="Paraglomus_occultum"/>
		<taxon id="Peziza_sp"/>
		<taxon id="Phanaerochaete_chrysosporium"/>
		<taxon id="Phragmidium_sp"/>
		<taxon id="Physcomitrella_patens"/>
		<taxon id="Phytophthora_sojae"/>
		<taxon id="Pichia_stipitis"/>
		<taxon id="Pinaceae_sp"/>
		<taxon id="Podocarpus_macrophyllus"/>
		<taxon id="Populus_trichocarpa"/>
		<taxon id="Rhododendron_macrophyllum"/>
		<taxon id="Rhodotorula_hordea"/>
		<taxon id="Saccharomyces_cerevisiae"/>
		<taxon id="Schizonella_melanogramma"/>
		<taxon id="Schizosaccharomyces_pombe"/>
		<taxon id="Serpula_sp"/>
		<taxon id="Sporobolomyces_roseus"/>
		<taxon id="Stereum_hirsutum"/>
		<taxon id="Strobilomyces_floccopus"/>
		<taxon id="Suillus_pictus"/>
		<taxon id="Taphrina_deformans"/>
		<taxon id="Taxus_sp"/>
		<taxon id="Thalassiosira_pseudonana"/>
		<taxon id="Tilletaria_anomala"/>
		<taxon id="Toxoplasma_gondii"/>
		<taxon id="Tremellodendron_pallidum"/>
		<taxon id="Trichoderma_reesei"/>
		<taxon id="Trichomonas_vaginalis"/>
		<taxon id="Trypanosoma_brucei"/>
		<taxon id="Ustilago_maydis"/>
		<taxon id="Wallemia_ichthyophaga"/>
		<taxon id="Welwitschia_mirabilis"/>
		<taxon id="Zamia_sp"/>
	</taxa>
	
	<taxa id="Agaricales">
		<taxon idref="Amanita_brunnescens"/>
		<taxon idref="Amanita_phalloides"/>
		<taxon idref="Armillaria_mellea"/>
		<taxon idref="Baeospora_myosura"/>
		<taxon idref="Bolbitius_vitellinus"/>
		<taxon idref="Cantharocybe_gruberi"/>
		<taxon idref="Coprinopsis_cinerea"/>
		<taxon idref="Coprinus_comatus"/>
		<taxon idref="Laccaria_bicolor"/>
		<taxon idref="Lycoperdon_pyriforme"/>
		<taxon idref="Marasmius_alliaceus"/>
	</taxa>
	<taxa id="Agaricomycetidae">
		<taxon idref="Amanita_brunnescens"/>
		<taxon idref="Amanita_phalloides"/>
		<taxon idref="Armillaria_mellea"/>
		<taxon idref="Baeospora_myosura"/>
		<taxon idref="Bolbitius_vitellinus"/>
		<taxon idref="Boletellus_projectellus"/>
		<taxon idref="Calostoma_cinnabarium"/>
		<taxon idref="Cantharocybe_gruberi"/>
		<taxon idref="Coprinopsis_cinerea"/>
		<taxon idref="Coprinus_comatus"/>
		<taxon idref="Hygrophoropsis_aurantiaca"/>
		<taxon idref="Laccaria_bicolor"/>
		<taxon idref="Lycoperdon_pyriforme"/>
		<taxon idref="Marasmius_alliaceus"/>
		<taxon idref="Strobilomyces_floccopus"/>
	</taxa>
	<taxa id="Amanita">
		<taxon idref="Amanita_brunnescens"/>
		<taxon idref="Amanita_phalloides"/>
	</taxa>
	<taxa id="Boletales">
		<taxon idref="Boletellus_projectellus"/>
		<taxon idref="Calostoma_cinnabarium"/>
		<taxon idref="Hygrophoropsis_aurantiaca"/>
		<taxon idref="Strobilomyces_floccopus"/>
	</taxa>
	<taxa id="ECMBoletales">
		<taxon idref="Boletellus_projectellus"/>
		<taxon idref="Calostoma_cinnabarium"/>
		<taxon idref="Strobilomyces_floccopus"/>
	</taxa>
	<taxa id="Conifers">
		<taxon idref="Cupressaceae_sp"/>
		<taxon idref="Pinaceae_sp"/>
		<taxon idref="Taxus_sp"/>
	</taxa>
	<taxa id="Rosids">
		<taxon idref="Arabidopsis_thaliana"/>
		<taxon idref="Populus_trichocarpa"/>
	</taxa>
	<taxa id="Russulales">
		<taxon idref="Bondarzewia_montana"/>
		<taxon idref="Stereum_hirsutum"/>
	</taxa>
	<taxa id="Angiosperms">
		<taxon idref="Amborella_trichopoda"/>
		<taxon idref="Arabidopsis_thaliana"/>
		<taxon idref="Magnolia_sp"/>
		<taxon idref="Nymphaea_odorata"/>
		<taxon idref="Oryza_sativa"/>
		<taxon idref="Populus_trichocarpa"/>
		<taxon idref="Rhododendron_macrophyllum"/>
	</taxa>
	
	<!-- The sequence alignment (each sequence refers to a taxon above).         -->
	<!-- ntax=69 nchar=1936                                                      -->
	<alignment id="alignment1" dataType="amino acid">
			<sequence>
			<taxon idref="Allomyces_macrogynus"/>
			--------SEKVIIAQERTATNTVFVFSKPPPSAVLFQAEIRSQAEDGPKTLSSFIVKMSR--DQNITASLPYIQQDIPIMVLFRALGLVADRDILERICYDFSDDQMLEMLKPSIDNAF-TIQEREVALDFIGKRGRNI---GLTRDKRIRYAHDLLERELLPHIGITPGCQTRKSYFIGYMVHRLLLAALGRRQVDDRDHFGKKRLDLAGPLL-ASLFRTFFQKLTKDVSRYFTVCIERGREFNLNMAINSNTITNGLRYALATGNWGDQKKFMETRAGVSQVLNRYTFASTLSHLRRLNTPIGREGKLAKPRQLHNTHWGMVCPAETPEGQACGLVKNLALMAYISVGSASGPILEFLEEWTTENLEEITASAIGSN--TKVFVNGSWVGIHRQPDSLVQTLISLRRSGDIMP-EVSVVRDVRDNELRIYTDAGRICRPLFIVNELVLRRDHVARLEVGEWGWEELLANGIVEYLDTEEEETTMICMTPDDLAESRGDGDVCKQWSHCEIHPSMILGICASIIPFPDHNQSPRNTYQSAMGKQAMGLYLTNFQLRMDTLANILYYPQKPLVATRSMKYLRFRELPAGQNAVVAIAVYSGYNQEDSIIMNQSSIDRGLFRSIYYRAYMDQEKKS----------GFSDVETFEKPARETTL-KLRHGS---YDKIEEDGLVAPGTRVTGDDIIIGKTAPLPPDTSEMGARTTQTKKDVSTSLKSTEQGIVDHVMLTTNNDGY--KFVKVRVRSTRVPQMGDKFASRHGQKGTVGMTYRQEDMPFSADGVTPDLIVNPHAIPSRMTIGHLVECLLSKVGSLTGTEGDATPFTD-ITVQEIADRLRSCGYQQRGFEIMYNGHTGKKLAAQVFFGPTYYQRLKHMVDDKIHSRARGPLQILTRQPVEGRS-------HIELARPVYHVSFLPRVKKVLECVCFHCSKLLVDP-NNPLF-QKARRI-KDRNRRFKEVHKLCKTRTECKAADEPK-EGEDPDLPAGYIQASGCGEKQPAIRKKNLTLYVQFKQANHNGE------DGKQEGKQELSPSQVLQILKKISDEDCEAMGLDPVFARPEWMILTVFPVPPPPVRPSILVDGT----SRGEDDLTFKL--CDIIKANAFLQKAEADGVPGHRIKDHEDLLQFHVATFVDNEISGMPRAMQRSG-RPIKAIRSRLKGKEGRLRGNLMGKRVDFSARTVITGDPNLSIDQVGVPRSIARNLTYPEIVTPYNINKLQELVHNGPTQHP---GAKYVIRDNGDRVDLRFIGAKGNLGLQYGWIVERHLDDGDVIIFNRQPSLHKMSMMGHKVKVMPYSTFRLNLSVTSPYNADFDGDEMNMHVPQSLEAKAEIQQLCMVPLQIISPQSNKPVMGIVQDTLCGITKFTRRDTFMDKNMVMNLLMWVPNWDGNVPPPAIMKPKPLWTGKQILSLVIPK-VNCITHH-ST-------HPDDESTDISPGDTRVIVEDGELLAGIVCKKTVGAAAGGLVHVSWMEHGPEAAKALLNGCQTIVNYWLLHNGFSIGIGDTIADDATMAQINKIIASARDTVKQTIHTAQRGQLKAMTGMTLRETFEAQVNRALNEAVNKAGSAAAKSFKVS-NNVKQMVVSGSKGSNINISQMSACVGQQNVEGKRIPFGFQYRSLPHFVKDDYSPESRGFVENSYLRGLSPQEFFFHAMGGREGLIDTAVKTAETGYIQRRLIKALEDIMVKYDGTVRNAQGHIIQFAYGEDGMDGTRVEAQILEPLRMNNHRFERRYRIDLTDPIEVQQLLDQEYRQLEEDRERLRH-IFPRGDA-----RWPLPGNIQRIIWNAQNLFKIDKTKP--SNLHPEYVVNEVRKLCDKLMVIPGTDKISVEAQRNATLLSQILVRSTLATKRVIEEFRLDKRAFDYVLGEIATRFAQSLVHAGEMVGIIAAQSI
		</sequence>
		<sequence>
			<taxon idref="Amanita_brunnescens"/>
			----------------------------------------------------------------------------------------------------------------------------------------------------------------------------------------------------------------------------RMLFRKLTKDVYRYLQKCVETHKEFNLALAVKHQTITNGLKYSLATGNWGDQKKSMSSKAGVSQVLNRYTYASTLSHLRRCNTPLGREGKIAKPRQLHNTHWGMVCPAETPEGQACGLVKNLALMACISVGSYSAPVIEFLEEWGLESLEENAHSAVPC---TKVFVNGVWMGVHRDPANLVKTIKKLRRKDDISP-EVSVVRDIRERELRLYTDAGRVCRPLFIVENLALQKKHVRWLSNGDFKWEHLVKGGIVELLDADEEETVMISMTPEDLENSRLQGISAHAWTHCEIHPSMILGICASIIPFPDHNQSPRNTYQSAMGKQAMGIYLTNFLIRMDTMANILYYPQKPLATTRSMEYLKFRELPAGQNAIVAILCYSGYNQEDSVIMNQSSIDRGLFRSIYYRSYMDLEKKS----------GVQQLEEFEKPTRDTTL-RMKHGT---YDKLEDDGLIAPGTNVTGEDIIIGKTAPIPPDEELGQRTRTHTRRDVSTPLKSTESGIVDQVLITTNSEGQ--KFVKVRVRSTRIPQIGDKFASRHGQKGTIGITYRQEDMPFTAEGIVPDLIINPHAIPSRMTIGHLVECLLSKVATLIGNEGDATPFTD-LTVESVSTFLRQKGYQSRGLEVMYHGHTGRKLQAQIYLGPTYYQRLKHMVDDKIHSRARGPVQILTRQ-------------HIELARPVFHPGFIIKVKKVLESICVNCGKLKADI-MDPSFADKIRHI-RDPKARMAVVWNHCKAKMGCEPDEPPKDDGAEGENEEPKKGHGGCGHVQPQI-KEGLKLFVHYKKTKDDDE----DIKSLQPDKR-FTPSEVYTTFKKMSDSDLHLLGLSDEYARPEWMILTVLPVPPPPVRPSIAVDGG---AMRSEDDLTYKL--GDIIKASANVRRCEQEGAPAHVINEFEQLLQFHVATYMDNDFAGVPQALQKSG-RPVKAIR-R-KGKEGRLRGNLMGKRVDFSARTVITGDPNLELDE-GVPRSIAMNLTYPERVTPYNIAYLQELVRNGPTVYP---GARYVVRDTGERIDLRYNKRADAH-LQFGWIVERHLKDGDFVLFNRQPSLHKMSMMSHRVKLMPYS-----------YNADFDGDEMNMHIPQSEETRAELSQIAWVPRQIISPQANKPVMGIVQDTLCGIRKLTLRDTFLDWNQVQNILLWVPEWDGSVPIPAILKPKPLWSGKQILSLTIPRGINIHRSP-DP-------KSSNP-----VFDDGMMVENGEIIFGIVEKKTVGASQGGLVHVVFREKGPDATRMMFTGIQMVVNYWLFHNGFSIGIGDTIADRSTMAFITQTIHERKSNVTKVIEDATHDHLKAKPGMTLRESFESMVERELNLARDRSGKYAQEHLKED-NNVKQMVAAGSKGSFINISQMSVCVGQQSVEGRRIPFGFRHRTLPHFTKDDFGPESRGFVENSYLRGLTPQEFFFH-MGG-EGLIDTAVKTAETGYIQRRLVKALEDVM-CYDGTVRNSLGDLIQFVYGEDGMDGAFIEKQTIETFGLNDKEFEHNYRVDVTDPLE-Q-KLDEEYNQLVQDRQTLRRFIFPRSPTSS---PHYLPVNLFRIVQNALQIFHIDRRKP--SDLDPAYI-DSVRELGKRLIIVRGDDPLSREAQDNA-LMFKMH-RATFASRRILERFHLTREAFDWVLGEVESKFNQSLVQPGEMCGTLAAQSI
		</sequence>
		<sequence>
			<taxon idref="Amanita_phalloides"/>
			GGYFIINGSEKVLIAQERMATNHVYVFAKAQPSPINFLAEIRSAVEKGGKTISQFQVKMFHRNGNVIKATIPYIKVDVPIWVVFRALGVISDRDILEHICYDMQDAQMLEMLKPCIDDGF-VIQDREVALDFIGNRGTTT---GLSRERRIRYAQEILQKEMLPHVSMSEGSESKKAYFFGYMIHRLLVAALERRELDDRDHFGKKRLDLAGPLL-ANLFRMLFRKLTKDVYRYLSKCVETHKEFNLALAVKHQTITNGLKYSLATGNWGDQKKSMSTKAGVSQVLNRYTYASTLSHLRRCNTPLGREGKIAKPRQLHNTHWGMVCPAETPEGQACGLVKNLALMACISVGSYSAPVIEFLEEWGLESLEENAHSAVPC---TKVFVNGVWMGVHRDPANLVKTIKKLRRKDDISP-EVSVVRDIRERELRLYTDAGRVCRPLFIVENLALQKKHVRWLGNGVFRWEHLVKGGIVELLDAEEEETVMISMTPEDLETSRLQGTSAHTWTHCEIHPSMILGICASIIPFPDHNQSPRNTYQSAMGKQAMGIYLTNFLIRMDTMANILYYPQKPLATTRSMEYLKFRELPAGQNAIVAILCYSGYNQEDSVIMNQSSIDRGLFRSIYYRSYMDLEKKS----------GVQQLEEFEKPTRDTTL-RMKHGT---YDKLEDDGLIAPGTNVTGEDIIIGKTAPIPPDEELGQRTRTHTRRDVSTPLKSTESGIVDQVLITTNSEGQ--KFVKVRVRATRIPQIGDKFASRHGQKGTIGITYRQEDMPFTAEGITPDLIINPHAIPSRMTIGHLVECLLSKVATLIGNEGDATPFTD-LTVESVSTFLRQKGYHSRGLEVMYHGHTGRKLQAQIYLGPTYYQRLKHMVDDKIHSRARGPVQILTRQPVEGRSRDGGLRFHIELARPVFHPGFIVKVKKILESICVNCGKLKADI-MDPNFADKIRHI-RDPKARMAVVWNHCKTKMGCEPDEPPKEDGAEGENDEPKKGHGGCGHVQPQIRKEGLKLFVHYKKTKDDDE----DMKSLQPEKRPFTPSEVYTTFKKMSDSDLHLLGLSDEYARPEWMILTVLPVPPPPVRPSIAVDGG---TMRSEDDLTYKL--GDIIKASANVRRCEQEGAPAHVINEFEQLLQFHVATYMDNDIAGVPQALQKSG-RPVKAIRARLKGKEGRLRGNLMGKRVDFSARTVITGDPNLELDEVGVPRSIAMNLTYPERVTPYNIGYLQELVRNGPTAYP---GARYVVRDTGERIDLRYNKRADAH-LQYGWIVERHLKDGDFVLFNRQPSLHKMSMMSHRVKLMPYSTFRLNLSVTPPYNADFDGDEMNMHIPQSEETRAELSQIAWVPRQIISPQANKPVMGIVQDTLCGIRKLTLRDTFLDWNQVQNILLWVPDWDGSVPIPAILKPKPLWSGKQILSMTIPRGINIHRSP-DP-------KSSNP-----VFDDGMMIENGEIIFGIVEKKTVGASQGGLVHVVFREKGPEATRMLLTGIQMVVNYWLFHNGFSIGIGDTIVDLPTMAYIRKSIQDRKSNVAKLIEDAIHDHLKAKPGMTLRESFESMAERELNLARDRSGKYAQEHMKED-NNVKQMVVAGSKGSFINISQMSVCVGQQSVEGRRIPFGFRHRSLPHFTKDDFGPDARGFVENSYLRGLTPQEFFFHAMAGREGLIDTAVKTAETGYIQRRLVKALEDVMVCYDGTVRNSLGDLIQFIYGEDGMDGAFIEKQTIE-FGLNDKEFEHNYRVDVTDPLELQAKLDEEYNQLVTDRRTLRKFIFPRAPTSL---PHYLPVNLFRIVQNALQIFHIDRRKP--SDLDPAYIVDAVREQCKRLIVVRGDDPLSLEAQENSSLMFRMHLRATFASRRVLERFHLTREAFDWVLGEVESKFNQSLVHPGEMCGTLAAQSI
		</sequence>
		<sequence>
			<taxon idref="Amborella_trichopoda"/>
			------------------------------------------------------------------------------------------------------------------------------------------------------------------------------------------------------------------------------------------------------------------------------------------------------------------------------------------------------------------NPILEFLEEWSTENFEEISPAVIPQA--TKIFVNGCWVGIHRNPELLVKTLRQLRRQVDVNT-EVGVIRDIRLKELRLYTDYGRCSRPLFIVEKLLIKKSDIRALQQRDEGWHDLVAKGFIEYVDTEEEETTMISMTISDLVSARLNEAYSETYTHCEIHPSLILGVCASIIPFPDHNQSPRNTYQSAMGKQAMGIYVTNYQLRMDTLAYVLYYPQKPLVTTRAMEHLHFRQLPAGINAIVAISCYSGYNQEDSVIMNQSSIDRGFFRSLFFRSYRDEEKKM----------GTLVKEDFGRPNRENTM-GMRHGS---YDKLDDDGLAPPGTRVSGEDVIIGKTTPITQEEMQGQASRY-TRRDHSTSLRHSESGMVDQVLLTTNADGL--RFVKVRMRSVRIPQIGDKFSSRHGQKGTVGMTYTQEDMPWTVEGITPDIIVNPHAIPSRMTIGQLIECIMGKVAAHMGKEGDATPFTD-VTVDNISKALHKCGYQMRGFETMYNGHTGRRLSAMIFLGPTYYQRLKHM--------------------------------HLELAKPMFHIGFLKTVLSVMRCVCFNCSRILADE-EDHRF-KQALKI-RNPKTRLKKVLDCCKNKTKCEGGDD-IDEDQAQDSEEKKKRHGGCGAQQPKITIEGTKMVAEYKAPRKKNDEQEQMLPEPVERKQQLAAEKVLNVLKRITDEDCQLLGLNPKYARPDWMILQVMPIPPPPVRPSVMMDTS----SRSEDDLTHQL--AMVIRHNENLKRQEKNGAPAHIISEFAQLLQFHVATYFDNELPGQPRATQRSG-RPIKSICSRLKAKEGRIRGNLMGKRVDFSARTVITPDPTINIDELGVPWSIALNLTYPETVTPYNIERLKELVEYGPHPPPGKTGAKYIIREDGQRLDLRYLKKSGDHHLELGYKVERHLNDGDFVFFNRQPSLHKMSIMGHRIKIMPYSTFRLNLSVTSPYNADFDGDEMNMHVPQSFETRAEVLELMMVPKCIVSPQSNRPVMGIVQDTLLGCRKITKRDTFIEKDVFMNILMWWEDFDGKIPAPAILKPRPLWTGKQVFNLIIPKQINLIRYS-AW-------HSESESGFITPGDTCVRIERGELLSGTLCKKTLGTSSGSLIHVIWEEVGPDAARKFLGHTQWLVNYWLLQQAFSIGIGDTIADAATMEKINETISKAKNEVKELIKAAQEKQLEAEPGRTMMESFENRVNQVLNKARDDAGSSAQKSLSES-NNLKAMVTAGSKGSFINISQMTACVGQQNVEGKRIPFGFNDRTLPHFTKDDYGPESRGFVENSYLRGLTPQEFFFHAMGGREGLIDTAVKTSETGYIQRRLVKAMEDIMVKYDGTVRNSLGDVIQFLYGEDGMDAVWIESQKLDSLKMKRAEFENVYKYEIDQEREFQNVFDAEVQKLEADRHQLGTEITTTGDN-----SWPMPVNLKRLIWNAQKMFKVDLRRP--SDMHPMEIVEAVDKLQERLKVVPGDDLMSIEAQKNATLFFNILLRSTFASKRVLKEYRLTREAFDWVIGEIESRFLQSLVAPGEMIGCVAAQSI
		</sequence>
		<sequence>
			<taxon idref="Arabidopsis_thaliana"/>
			GGYFIINGSEKVLIAQEKMSTNHVYVFKKRQPNKYAYVGEVRSMAENQNRPPSTMFVRMLARAGQYIRCTLPYIRTEIPIIIVFRALGFVADKDILEHICYDFADTQMMELLRPSLEEAF-VIQNQLVALDYIGKRGATV---GVTKEKRIKYARDILQKEMLLYVGIGEHCETKKAYYFGYIIHRLLLCALGRRPEDDRDHYGNKRLDLAGPLL-GGLFRMLFRKLTRDVRSYVQKCVDNGKEVNLQFAIKAKTITSGLKYSLATGNWG-QANAAGTRAGVSQVLNRLTYASTLSHLRRLNSPIGREGKLAKPRQLHNSQWGMMCPAETPEGQACGLVKNLALMVYITVGSAAYPILEFLEEWGTENFEEISPSVIPQA--TKIFVNGMWVGVHRDPDMLVKTLRRLRRRVDVNT-EVGVVRDIRLKELRIYTDYGRCSRPLFIVDNLLIKKRDIYALQQREDGWHHLVAKGFIEYIDTEEEETTMISMTISDLVQARLREAYTENYTHCEIHPSLILGVCASIIPFPDHNQSPRNTYQSAMGKQAMGIYVTNYQFRMDTLAYVLYYPQKPLVTTRAMEHLHFRQLPAGINAIVAISCYSGYNQEDSVIMNQSSIDRGFFRSLFFRSYRDEEKKM----------GTLVKEDFGRPDRGSTM-GMRHGS---YDKLDDDGLAPPGTRVSGEDVIIGKTTPISQDEAQGQSSRY-TRRDHSISLRHSETGMVDQVLLTTNADGL--RFVKVRVRSVRIPQIGDKFSSRHGQKGTVGMTYTQEDMPWTIEGVTPDIIVNPHAIPSRMTIGQLIECIMGKVAAHMGKEGDATPFTD-VTVDNISKALHKCGYQMRGFERMYNGHTGRPLTAMIFLGPTYYQRLKHMVDDKIHSRGRGPVQILTRQPAEGRSRDGGLRFYLELAKPMYHVGFMKTVLSIMRCVCFNCSKILADEVCRSLF-RQAMKI-KNPKNRLKKILDACKNKTKCDGGDD-IDDVQSHSTDEKK-SRGGCGAQQPKLTIEGMKMIAEYKIQRKKNDEPDQ-LPEPAERKQTLGADRVLSVLKRISDADCQLLGFNPKFARPDWMILEVLPIPPPPVRPSVMMDAT----SRSEDDLTHQL--AMIIRHNENLKRQEKNGAPAHIISEFTQLLQFHIATYFDNELPGQPRATQKSG-RPIKSICSRLKAKEGRIRGNLMGKRVDFSARTVITPDPTINIDELGVPWSIALNLTYPETVTPYNIERLKELVDYGPHPPPGKTGAKYIIRDDGQRLDLRYLKKSSDQHLELGYKVERHLQDGDFVLFNRQPSLHKMSIMGHRIRIMPYSTFRLNLSVTSPYNADFDGDEMNMHVPQSFETRAEVLELMMVPKCIVSPQANRPVMGIVQDTLLGCRKITKRDTFIEKDVFMNTLMWWEDFDGKVPAPAILKPRPLWTGKQVFNLIIPKQINLLRYS-AW-------HADTETGFITPGDTQVRIERGELLAGTLCKKTLGTSNGSLVHVIWEEVGPDAARKFLGHTQWLVNYWLLQNGFTIGIGDTIADSSTMEKINETISNAKTAVKDLIRQFQGKELDPEPGRTMRDTFENRVNQVLNKARDDAGSSAQKSLAET-NNLKAMVTAGSKGSFINISQMTACVGQQNVEGKRIPFGFDGRTLPHFTKDDYGPESRGFVENSYLRGLTPQEFFFHAMGGREGLIDTAVKTSETGYIQRRLVKAMEDIMVKYDGTVRNSLGDVIQFLYGEDGMDAVWIESQKLDSLKMKKSEFDRTFKYEIDDERELRDVFDAEYSKLETDRFQLGTEIATNGDS-----TWPLPVNIKRHIWNAQKTFKIDLRKI--SDMHPVEIVDAVDKLQERLLVVPGDDALSVEAQKNATLFFNILLRSTLASKRVLEEYKLSREAFEWVIGEIESRFLQSLVAPGEMIGCVAAQSI
		</sequence>
		<sequence>
			<taxon idref="Armillaria_mellea"/>
			----------------ERMATNHVYVFAKAQPAPINFLAEIRSLVKKGGKTISQFQVKMFHRHGNVMKATIPYIKVDIPIWVVFRALGVISDRDILEHICYDMQDAQMLEMLKPCIDDGF-VIQDREVALDFIGNRGTTT---GLSRERRIRYAQEILQKEMLPHVSMSEGSESKKAYFFGYMIHRLLLAALERRELDDRDHLGKNRLDLAGPLL-ANLFRMLFRKFNRDVYRYLQKCVETHKEFNVSVGVKHQTITNGLKYSLATGNWGDQKKSMSSKAGVSQVLNRYTYASTLSHLRRCNTPLGREGKIAKPRQLHNTHWGMVCPAETPEGQACGLVKNLALMSCISVGSYSAPVIEFLEEWGLETLEENAHSATPC---TKVFVNGVWMGVHRDPANLVKTIKKLRRKDDISP-EVSVVRDIREKELRLYTDAGRVCRPLFIVENLVLQKKHIKWLVRGEYKWEQLIKGGVIELLDAEEEETVMISMTPEDLENSRLQGINAHTWTHCEIHPSMILGICASIIPFPDHNQSPRNTYQSAMGKQAMGIYLTNFLIRMDTMANILYYPQKPLATTRSMEYLKFRELPAGQNAIVAILCYSGYNQEDSVIMNQSSIDRGLFRSIYYRSYMDVEKNN----------GIHSMEVFEKPMRESTL-RMKHGT---YDKLEDDGLIAPGTGVVGEDIIIGKTAPIP-EEELGQRTRMHTRRDVSTPLKNTERGIVDQVLVTTNYEGQ--KFVKVRVRSTRIPQIGDKFASRHGQKGTIGITYRQEDMPFTCEGIVPDIIINPHAIPSRMTIGHLVECLLSKVATLIGNEGDATPFTD-LTVESVSTFLRQKGYQSRGLEVMYHGHTGRKLQAQVYLGPTYYQRLKHMVDDKIH--------------------------------------FIIKVKKILESICINGGKLKADI-SDPAVADKIRHI-RDPKKRMAGVWAHWKTKMTCEPDDP-KDEGADMENEEPKKGHGGCGHVQPLVRKEGLKLFVQYKKPKDDDD----EIKSIQPDKRVFSPSDVSTTFKKMSDSDLHLIGLSDEYARPEWMILTVLPVPPPPVRPSISVDGG---TMRSEDDLTFKL--GEIIKASANVRRCEQEGAPAHVTNEFEQLLQ-----------------------------------------------------------------------------------------------------------------------------------------------------------------------------------------------------IPQSEETRAELSQIASVIRQIISPQANKPVMGIVQDTLCGIRKFTLRDTFLDWTQVQNILLWVPEWDGTVPTPAIIKPKPLWTGKQILSMTIPRGINIHRSP-DP-------KSSNP-----VFDDGMLIENGEIIFGIVEKKTVGASQGGLVHVVFREKGPEATRQLFSGLQMVVNFWLFHNGFSIGIGDTIADMKTMSYITQTIADRKARVTEIIEDATHDRLKPSPGMTIRESFESLVERELNLARDTSGQYAQKNLKED-NNVKQMVGAGSKGSFINILQMSVCVGQQSVEGGRIPFGFRHRPLPHFTK-------------------------------REGLIDTAVKTAETGYIQRRLVKALEDVQVCYDGTVRNSLGDLIQFVYGEDGMDGAFIEKQSIDTFGLNNREFEHNYRVDVTDPLELQAKLDEEYGQLVEDRRMLRKFIFPRQDPSI---PQYLPVNLQRIVQNASQIFHIDRRKP--SDLEPAYIIDSLKELIRRLIVVRGDDELSIEAQNNALMRFSMHLRATFASRRVLEKFHLNREAFEWALGEVEAKFNQSVANPGEMCGTLAAQS-
		</sequence>
		<sequence>
			<taxon idref="Baeospora_myosura"/>
			-----------------------------------------------------------------------------------------------------------------------------------------------------------------------------------------------------------GKKRLDLAGPLL-ANLFRMLFRKLTKDVYRYLQKCVETHKEFNLALAVKHQTITNGLKYSLATGNWGDQKKSMASKAGVSQVLNRYTYASTLSHLRRCNTPLGREGKIAKPRQLHNTHWGMVCPAETPEGQACGLVKNLALMACISVGSYSAPVIEFLEEWGLESLEENAHSTTPC---TKVFVNGVWMGVHRDPANLVKTIKKLRRKDDISP-EVSVVRDIREKELRLYTDAGRVCRPLFIVENLALQKKHIKWIGQGEYKWEQLVKGGIIELLDAEEEETVMISMTPEDLENSRLQGINAHTWTHCEIHPSMILGICASIIPFPDHNQSPRNTYQSAMGKQAMGIFLTNFLIRMDTMANILYYPQKPLATTRSMEYLKFRELPAGQNAIVAILCYSGYNQEDSVIMNQSSIDRGLFRSIYYRSYMDLEKKS----------GVQQLEEFEKPARENTL-RMKHGT---YDKLEEDGLIAPGTGVRGEDIIIGKTAPIPPDEELGQRTRTHTRRDVSTPLKSTENGIVDQVLITTNSEGQ--KFVKIRVRSTRIPQIGDKFASRHGQKGTIGITYRQEDMPFTAEGIVPDIIINPHAIPSRMTIGHLVECLLSKVATLIGNEGDATPFTD-LTVESVSMYLRQKGYQSRGLEVMYHGHTGRKLQAQVYLGPTYYQRLKHMV------------------------------------------GFIVKVKKILECICVNCGKLKADI-SDPNFADKIRHI-RDPKIRMAAVWGHCKTKMVCEPDDP-KEEGEPEVDEPVKKGHGGCGHVQPVIRKEGLKLFVQYKKTKDDDD----EGKSMQPDKRPHHAFRSLHRVQKMSDADLILLGLSEEYARPEWMILTVMPVPPPPVRPSIAVDGG---VMRSEDDLTYKL--GDIIKASANVRRCEQEGAPAHVITEFEQLLQFHVATYMD-DIAGVPQALQKSG-RPVKAIR-RLKGKEGRLRGNLMGKRVDFSARTVITGDPNLELDEVGVPRSIAMNLTFPERVTPYNIAYLQELVRNGPTNYP---GARY-VRDTGERIDLRYNKRADAF-LQYGWIVERHLKDGDFVLFNRQPSLHKMSMMSHRVRLMPYSTFRLNLSVTPPYNA----------------------------------------------------------------------------------------------------------------------------------------------------------------------------------------------------------------------------------------------------------------------------------------------------------------------------------------------------------------GGREGLIDTAVKTAETGYIQRRLVKALEDVMVCYDGTVRNSLGDLIQFVYGEDGMDGAFIEQQSLDTFVLNNKEFEHNYRVDVTDPLELQAKLDEEYAQLVSDRKLLREFIFPRTDATA---HQFLPVNLQRIVQNASQIFHIDRRKP--SDLEPAYIIDAVRELGQRLTIVRGDDILSVEAQENATLRFKMHLRATFAARRVLERFHLNREAFDWVLGEVESKFNQSLVNPGEMCGTLAAQSI
		</sequence>
		<sequence>
			<taxon idref="Bolbitius_vitellinus"/>
			-----------------------------------------------------------------------------------------------------------------------------------------------------------------------------------------------------------GKKRLDLAGPLL-SNLFRMLFRKLTKDVYRYLQKCVETHKEFNLSLAVKHQTITNGLKYSLATGNWGDQKKAT--KAGVSQVLNRYTYASTLSHLRRCNTPMGRDGKIAKPRQLHNTHWGMVCPAETPEGQACGLVKNLSLMACISVGHQSGVVVDFLQEWGLESLEENAHSNIPC---SKVFVNGVWVGVHRDPSNLEKTLLRLRGKEALPS-EISIVRDIREREFRIYTDAGRVCRPLFVVDKLLLRKKHVRLLQEGGWKWENLVKEGLIELLDAEEEEQVMICMTPEDLETSRLNKTHAHSWTHCEIHPSMILGICASIIPFPDHNQSPRNTYQSAMGKQAMGIFLTNFLVRMDTMANILYYPQKPLATTRSMEYLKFRELPAGQNAIVAILCYSGYNQEDSVIMNQSSIDRGLFRSIYYRSYMDLEKKS----------GIQQLEEFEKPSRDTTL-RMKHGT---YDKLEDDGLIAPGTGVRGEDIIIGKTAPIPPDEELGQRTRTHTRRDVSTPLKSTESGIVDQVLITTNSEGQ--KFVKIRVRSTRIPQIGDKFASRHGQKGTIGITYRQEDMPFTNEGIVPDLIINPHAIPSRMTIGHLVECLLSKVATLIGNEGDATPFTN-LTVEAVSAVLRSKGYQSRGLEIMYHGHTGRKLQAQVY--------------------------------------------HIELARPVFHPGFIIKVKKILESICINCGKLKADI-NDTAFANKIRHI-RDPKARMAAVWGHCKGKTICDPDDP-KEEGHDDEDGQIKKGHGGCGHRQPQIRKEGLKLFVQYKPQK-DDD----DEKAMQPDKRIITPTEVYNVFKKIGDHDLHLLGLSQEYARPEWMILTVLPVPPPPVRPSIAVDGG---AMRSEDDLTYKL--GDIIKASANVRRYEQEGAPAHVISEFEQLLQFHVATYMDNDIAGIPQALQKSG-RPVKAIRARLKGKEGRLRGNLMGKRVDFSARTVITGDPNLELDEVGVPKSIAMNLTYPERVTPYNIAYLQELVRNGPTNYP---GARYVVRDTGERIDLR-NKRADAF-LQYGWIVERHLKDGDYVLFNRQPSLHKMSMMSHRVRLMPYSTFRLNLS---------------------------------------------------------------------------------------------------------------------------------------------------------------------------------------------------------------------------------------------------------------------------------------------------------------------------------------------------------------------AMGGREGLIDTAVKTAETGYIQRRLVKAPEDVMVCYDGTVRNSLGDLIQFVYGEDGMDGAYIEKQTIETSGLSNEDFQHRYKVDVLDGPHVQAKLDEEYARLSEDRRLLRNFIFPRTPTTQ---PHYLPVNLQRIVQNALQIFYIDHRKP--SDLEPAYIVDAVDELGKRLIVVRGDDPLSREGQENATLAFRMHVRATLASRVVLEKWHLTREAFDWVLGEIETKFNQSVVHPGEMCGTLAAQSI
		</sequence>
		<sequence>
			<taxon idref="Boletellus_projectellus"/>
			----------------ERMATNHVYVFAKAQPSPINFLAEIRSAVEKGGKTISQFQVKMFHRNGNVMKATIPYIRVDIPIWVVFRALGVISDRDILEHICYDMQDSQMLEVLKPCIDDGF-VIQDREVALDFIGNRGTTT---GLSRERRIRYAQEILQKEMLPHVSMAEGSESKKAYFFGYMIHRLLLAALERRELDDRDHFGKKRLDLAGPLL-ANLFRMLFKKLTKDVYRYLQKCVETHKEFNLSLAVKHQTITNGLKYSLATGNWGDQKKSMASKAGVSQVLNRYTYASTLSHLRRCNTPLGREGKIAKPRQLHNTHWGMVCPAETPEGQACGLVKNLALMSCISVGSYSAPVIEFLEEWGLESLEENAHSSTPC---TKVFVNGVWMGVHRDPANLVKTIKKLRRKDDISP-EVSVVRDIRERELRLYTDAGRVCRPLFIVENLALQKKHIKWLNQGEFKWEQLVKSGIIELLDAEEEETVMISMTPEDLENSRLQGITAHTWTHCEIHPSMILGVCASIIPFPDHNQSPRNTYQSAMGKQAMGIYLTNFLVRMDTMANILYYPQKPLATTRSMEYLKFRELPAGQNAIVAILCYSGYNQEDSVIMNQSSIDRGLFRSIYYRSYMDLEKKS----------GVQQLEEFEKPTRDTTL-RMKHGT---YDKIEDDGLIAPGTNVRGEDIIIGKTAPIPPDEELGQRTRTHTRRDVSTPLKSTENGIVDQVLITTNSEGQ--KFVKVRVRSTRIPQIGDKFASRHGQKGTIGITYRQEDMPFTAEGIVPDLIINPHAIPSRMTIGHLVECLLSKVATLIGNEGDATPFTD-LTVESVSTFLRQKGYQSRGLEVMYHGHTGKKLQAQIYLGPTYYQRLKHMVDDKIHSRARGPVQILTRQP------------------------FIVKVKKIFECICVNCGKLKADI-SDPNFADKIRHV-RDPKARMAVAWSHCKTKMTCDTDDP-KEEGVEGDVDEPKKGHGGCGHIQPLIRKEGLKLFVQYKRHKDEDE----DLKSLQPDKRLFTPSEVYTTFKKMSDSDLHLIGLSDEYARPEWMILTVMPVPPPPVRPSIAVDGG---AMRSEDDLTYKL--GDIIKASANVRRCEQEGAPAHVITEFEQLLQFHVATYMDNDIAGIPQALQKSG-RPVKAIRARLKGKEGRLRGNLMGKRVDFSARTVITGDPNLELDEVGVPRSIAMNLTYPERVTPYNIAYLQELVRNGPSTYP---GARYVVRDTGERIDLRYNKRADAF-LQYGWIVERHLKDGDFVLFNRQPSLHKMSMMSHRVKLMPYSTFRLNLSVTPPYNADFDGDEMNMHIPQSEETRAELSQIAWVPRQIISPQANKPVMGIVQDTLCGIRKFTLRDTFLDWQQVQNILLWVPEWDGNVPTPAIIKPKPLWTGKQIISMVIPRGINIHRAP-EP-------KSSNP-----LFDDGMMVDNGEILFGIVDKKTVGATQGGLIHVVFREKGPEATRSVFTGIQMVVNFWLFHNGFSIGIGDTIAGPNVMEFITRRIKDKKQQVAEIIEDAYNDRLKPMPGMTIRESFESKVERELNRARDDSGQYAQKNLKED-NNVKQMVTAGSKGSYINISQMSVCVGQQSVEGRRIPFGFRHRTLPHFTKDDFSPEARGFVENSYLRGLTPQEFFFHAMAGREGLIDTAVKTAETGYIQRRLVKALEDVMVCYDGTVRNSLGDLVQFIYGEDGMDGAFIERQKIDTFGTSDKEFEHSYRVDVTDKLELQAKLDEEYARLVEDRRLLRRFIFPHADGLT---PHYLPVNLQRIIQDATQIFHIDRRKP--SDLEPSYTVDAVHQLTERLLSVCGDDPLSKEVQANASLTFRMHVRATLATRRVLELYHLNREAFEWVLGEIEAKFNQSLVNPGEMCGTLAAQSI
		</sequence>
		<sequence>
			<taxon idref="Bondarzewia_montana"/>
			---------------QERMARNHVYVFAKAQPSPINFLAEIRSAVEKGGKTISQFQVKMYHRSGNVMKATIPYIKVDIPIWVVFRALGVISDRDILEHICYDMQDSQMLEMLKPCIDDGF-VIQDREIALDFIGNRGTTT---GLSRERRLRYAQEILQKEMLPHISMMEGSESKKAYFFGYMIHRLLLAAMERRELDD-DHFGKKRLDLAGPLL-ANLFRMLFRKLTRDVYRYLQKCVETHKEFNLSLAVKHNTITNGLKYSLATGNWGDQKKSMSSKAGVSQVLNRYTYASTLSHLRRCNTPLGR-GKIAKPRQL-NTHWGMVCPAETPEGQACGLVKNLALMATISVGSPSGPVIDFLEEWGLESLEENAHSATPT---TKIFVNGIWMGVHRDPANLISTIKKLRRKDDIHP-EVSVVRDIRERELRLYTDPGRVCRPLFIVEDLALQKKHI-WLNQGPFKWNSLIKNGVVELLDAEEEETVMICMTPEDLQNSRLQGINTHTWTHCE-HPSMILGICASIIPFPDHNQSPRNTYQSAMGKQAMGIYLTNFLVRMDTMANILYYPQKPLATTRSMEYLKFRELPAGQNAIVAILCYSGYNQEDSVIMNQSSIDRGLFRSIYYRSYMDLEKKS----------GIQQLEEFEKPTRDTTL-RMKHGT---YDKIEDDGLIAPGTGVTGEDIIIGKTAPIPPDEELGQRTRTHTRRDVSTPLKSTESGIVDQVLITTNSEGQ--KFVKVRVRSTRIPQIGDKFASRHGQKGTIGITYRQEDMPFTAEGITPDIIINPHAIPSRMTIGHLVECLLSKVATLIGNEGDATPFTE-LTVESVSAFLRQQGYQSRGLEVMYHGHTGRKLQAQ----------------------------------------------HIELARPVFHPGFIVKVKKILE-ICVNCGKLKADI-SDPNFADKIRHV--DPKARMSIVWGHCKGKMICETDEP-KEEGEGAESEEPKKGHGGCGHIQPQVRKEGLKLFLQYKRSKDDDE----EIKSLQPDKRLFTASEVHNTLKKISDADLHLLGLS-EYARPEWMILTVMPVPP-PVRPSIAVDGG---AMRSEDDLTYKL--GDIIKASANVRRCEQEGAPAHVITEFEQLLQFHVAT---------SQALQKSG-RPVKAIRARLKGKEGRLRGNLMGKRVDFSARTVITGDPNLELDEVGVPKSIAMTLTYPERVTPYNIEYLQELVRNGPTTYP---GARYVVRDTNERIDLRYNKRADTF-LQFGWIVERHLKDGDFVLFNRQPSLHKMSMMSHRVRLMPYSTFRLNLSVTPPYNADFDGDEM---VPQSEETRAELSQIAWVPRQIISPQANKPVMGIVQDTLCGIRKFTLRDTFLDWNQVQNILLWVPDWDGSVPIPAVIKPKPLWTGKQIL-MTIPRGINIQRSS-DS-------KTPNP-----VFDDGMMIENGEIIYGTVEKKTVGA-QGGLVHVVFREKGPEATRTLFTGLQTVVNFWLFHNGFSIGIGDTIADKGTMAYITQHIAERKANVQQIIDDATHDRLKAEPGM-IRESFESRVERQLNLARDTSGQYAQKNLKED-NNVKQMVVAGSKGSFINISQMSVCVGQQSVEGRRIPFGFRHRTLPHFTKDDYSPEARGFVENSY------------------------------------------------------------------------------------------------------------------------------------------------------------------------------------------------------------------------------------------------------------------
		</sequence>
		<sequence>
			<taxon idref="Caenorhabditis_elegans"/>
			GGYFVINGSEKVLIAQEKMATNTVYVFSMKDGKYAFKTECRSCLENSSRPTSTMWVNMLARGGGQRIIGILPYIKQEIPIMIVFRALGFVSDRDILGHIIYDFNDPEMMEMVKPSLDEAF-VIQEQNVALNFIGARGAKP---GVTREQRIKYAREILQKELLPHVGVSEHCETKKAFFIGYMVHRLLLAALGRRELDDRDHIGNKRLDLAGPLL-AFLFRSLFRNLLKEMRMTAQKYINKNDDFALDVCVKTSTITRGLTYSLATGNWGDQKKAHQSRAGVSQVLNRLTYTATLSHLRRANSPIGREGKLAKPRQLHNTQWGMVCPAETPEGQAVGLVKNLALMAYISVGSLPEPILEFLEEWSMENLEEVSPSAIADA--TKIFVNGAWVGIHREPDQLMTTLKKLRRQMDIIVSEVSMVRDIRDREIRIYTDAGRVCRPLLIVENLALKKRHIDQLKEAKYTWSDLVGGGVVELIDSMEEETSMIAMMPEDLRS----GGYCDTHTHCEIHPAMILGVCASIIPFPDHNQSPRNTYQSAMGKQAMGVYTTNFHVRMDTLAHVLYYPQKPLVTTRSMEYLRFNELPAGINAIVAILSYSGYNQEDSVIMNNSAIDRGLFRSVFYRSYRDNEANL----------DNANEELIEKPTREKCS-GMRHSL---YDKLDEDGIISPGMRVSGDDVIIGKTVALPDIDDLDASGKKYPKRDASTFLRSSETGIVDQVMLSLNSDGN--KFVKIRMRSVRLPQIGDKFASRHGQKGTMGIMYRQEDMPFTAEGLTPDIIINPHAVPSRMTIGHLIECLQGKLSANKGEIGDATPFNDTVNVQKISGLLCEYGYHLRGNEVMYNGHTGKKLTTQIFFGPTYYQRLKHMVDDKIHSRARGPIQMMNRQPMEGRARDGGLRFHLELAKPVFHIGFLTKTLKILRCVCFYCGRLLIDK-SAPRVLEILKKTGTNSKKRLTMIYDLCKAKSVCEGAAE-KEEGMPDDPDDGKKVAGGCGRYQPSYRRVGIDINAEWKKNVNED---------TQERKIMLTAERVLEVFQQITDEDILVIGMDPQFARPEWMICTVLPVPPLAVRPAVVTFGS----AKNQDDLTHKL--SDIIKTNQQLQRNEANGAAAHVLTDDVRLLQFHVATLVDNCIPGLPTATQKGG-RPLKSIKQRLKGKEGRIRGNLMGKRVDFSARTVITADPNLPIDTVGVPRTIAQNLTFPEIVTPFNVDKLQELVNRGDTQYP---GAK----ENGARVDLRYHPRAADLHLQPGYRVERHMKDGDIIVFNRQPTLHKMSMMGHRVKILPWSTFRMNLSVTSPYNADFDGDEMNLHLPQSLETRAEIEEIAMVPRQLITPQANKPVMGIVQDTLCAVRMMTKRDVFIDWPFMMDLLMYLPTWDGKVPQPAILKPKPLWTGKQVFSLIIPGNVNVLRTH-ST-------HPDSEDSWISPGDTKVIIEHGELLSGIVCSKTVGKSAGNLLHVVTLELGYEIAANFYSHIQTVINAWLIREGHTIGIGDTIADQATYLDIQNTIRKAKQDVVDVIEKAHNDDLEPTPGNTLRQTFENKVNQILNDARDRTGSSAQKSLSEF-NNFKSMVVSGSKGSKINISQVIACVGQQNVEGKRIPFGFRHRTLPHFIKDDYGPESKGFVENSYLAGLTPSEFFFHAMGGREGLIDTAVKTAETGYIQRRLIKAMESVMVNYDGTVRNSLAQMVQLRYGEDGLDGMWVENQNMPTMKPNNAVFERDFRMDLTDNDGISLV-ESEWSQLEEDRRLLR-KIFPRGDA-----KIVLPCNLQRLIWNAQKIFKVDLRKP--VNLSPLHVISGVRELSKKLIIVSGNDEISKQAQYNATLLMNILLRSTLCTKNMCTKSKLNSEAFDWLLGEIESRFQQAIAQPGEMVGALAAQSL
		</sequence>
		<sequence>
			<taxon idref="Calostoma_cinnabarium"/>
			------------------------------------------------------------------------------------------------------------------------------------------------------------------------------------------------------------KKRLDLAGPLL-ANLFRMLFKKLTRDVYRYLQKCVETHKEFNLSLAVKHQTITNGLKYSLATGNWGDQKKSMAAKAGVSQVLNRYTYASTLSHLRRCNTPLGREG-IAKPRQLHNTHWGMVCPAETPEGQACGLVKNLALMACISVGSYSAPVIEFLEEWGLESLEENAHSSTPC---TKVFVNGVWMGVHRDPANLVKTIKKLRRKDDISP-EVSVVRDIRERELRLYTDAGRVCRPLFIVENLVLQKKHIQWLSQGEFKWEHLVKNGIVELLDAEEEETVMISMTPEDLENSRLQRTSAHTWTHCEIHPSMILGVCASIIPFPDHNQSPRNTYQSAMGKQAMGIYLTNFLVRMDTMANILYYPQKPLATTRSMEYLKFRELPAGQNAIVAIMCYSGYNQEDSVIMNQSSIDRGLFRSIYYRSYMDMEKKS----------GVQQLEEFEKPTRDTTL-RMKHGT---YDKLEEDGLIAPGTGVQGEDIIIGKTAPIPPEEELGQRTRTHTRRDVSTPLKSTEKGTIDQVLITTNSEGQ--KFVKVRVRSTRIPQIGDKFASRHGQKGTIGITYRQEDMPFTAEGISPDIIINPHAIPSRMTIGHLVECLLSKVATLLGNEGDATPFTE-LTVESVSSFLRQKGYQSRGLEVMYHGHTGRKLQAQIYLG--------------------------------------------------FHPGFIVKVKKILECICVNCGKLKADI-SDPNFADKIRHV-RDRKARMAVVWSHCKSKMICETDEP-REEGAEGEPEEPKKGHGGCGHQQPLIRKEGLKLFVQYKRPKDDDE----DIKSLQPDKRLFTPSEVYTTFKKMSDSDLHLLGLSDEYARPEWMIITVLPVPPPPVRPSIAVDGG---AMRSEDDLTYKL--GDIIKASANVRRCEQEGAPAHVITEFEQLLQFH-ATYMDNDIAGIPQAL--------------LKGKEGRLRGNLMGKRVDFSARTVITGDPNLELDEVGVPISVAMNLTYPERVTPFNIHKLQELVRNGPNEYP---GARYVVRDTGERIDLRYNKRTDAF-LQHGWIVERHLRDGDYVLFNRQPSLHKMSMMSHRVKLMPYSTFRLNLSVTPPYN-DFD---MNMHIPQSEETRAELSQIAWVPLQIISPQANKPVMGIVQDTLCGIRKFTLRDTFLDWNQVQNILLWVPDWDGHVPTPAIIKPKPLWSGKQILSMVIPRGINIH-AP-DP-------KSSN-------FDD-MLIDNGEILFGIMDKKTVGATQGGLIHVVFREKGPDATRQVFTGIQIVVNYWLYHNGFSI-IGDTIAGPKVMSFITDKIAEKKQKVSEIIDDAYHDRLRAMPGMTIRESFENMVERELNRARDESGQYAQKNLKED-NNVKQMVTAGSKGSYINISQMSVCVGQQSVEGKRIPFGFRHRT-PHFNKDDFSPEARGFVENSYLRGLTPQEFFFHAM-G-EGLIDTAVKTAETGYIQRRLVKALEDVMVHYDGTVRNSLGDLIQFIYGEDGMDGAFIERQKIDTFALSDKEFEHKYRVDVTDKVELQAKLDEEYSRLMQDRRELRGFIFPRGDPLT---PHYMPVNLHRIIQNALQIFHIDRRKA--SDLEPAYIVDAVHQLTQRLLAILGDDELSREAQANASLTFRMHVRATLATRRVLEEFHLNREAFEWVLGEIEAKFNQSLVNPGEMCGTLSAQSI
		</sequence>
		<sequence>
			<taxon idref="Cantharocybe_gruberi"/>
			-------------------------------------------------------------------------------------------------------------------------------------------------------------------------------------------------------------KRLDLAGPLL-ANLFRMLFRKLTKDVYRYLQKCVETHKEFNLALAVKHQTITNGLKYSLATGNWGDQKKSMSSKAGVSQVLNRYTYASTLSHLRRCNTPLGREGKIAKPRQLHNTHWGMVCPAETPEGQACGLVKNLALMACISVGSYSAPVIEFLEEWGLESLEENAHSSTPC---TKVFVNGVWMGVHRDPANLVKTIKKLRRKDDISP-EVSVVRDIREKELRLYTDAGRVCRPLFIVENLALQKKHIKWLNQGDFKWEQLVKGGIIELLDAEEEETVMISMTPEDLENSRLQGTHAHTWTHCEIHPSMILGICASIIPFPDHNQSPRNTYQSAMGKQAMGIYLTNFLIRMDTMANILYYPQKPLATTRSMEYLKFRELPAGQNAIVAILCYSGYNQEDSVIMNQSSIDRGLFRSIYYRSYMDLEKKS----------GIQQLEEFEKPLRDNTL-RMKHGT---YDKLEDDGLIAPGTGVAGEDIIIGKTAPIPPDEELGQRTRTHTRRDVSTPLKSTESGIVDQVLITTNSEGQ--KFVKVRVRSTRIPQIGDKFASRHGQKGTIGITYRQEDMPFTAEGIVPDLIINPHAIPSRMTIGHLVECLLSKVATLIGNEGDATPFTD-LTVESVSTFLRQKGYQSRGLEVMFHGHTGRKLQAQ----------------------------------------------HIEL-RPVFHPGFIV--NKIPECICVNCGKLKADI-SDPNFADKIRHI-RDPKARMAVVWNHCKTKMVCETDDT-KEEADGAENEEPKKGHGGCGHVQPQIRKEGLKLFVQYKKAKDDDE----EVKSLQPDK-LITASEVYTAFKKMSDSDLH-LGLSDEYARPEWMILTVMPVPPPPVRPSIAVDGG---AMRSEDDLTYKL--GDIIKASANVRRCEQEGAPAHVITEFEQLLQFHVATYMDNDIAGISQALQKSG-RPVKAIRARLKGKEGRLRGNLMGKRVDFSARAVITGDPNLELDEVGVPKSIAMNLTFPERA-PYNIAYLQELVRNGPTTYP---GARYVVRDTGERIDLRYNKRADAF-LQYGWIVERHLKDGDY-LFN-QPSLHKMSMMSHRVKLMPYSTFRLNLS-----------------CPQSEETRAELSQVPWVPRQIISPQANMPVMGIVQDTLCGIRKFTLRDTFLDWNQVQNILLWVPEWDGSVPIPAIIKPKPLWTGKQILSLTIPRGINIHRSP-DP-------KSSNP-----VFDDGMMIEN-------------------------------------------------------------------------------------------RLKTAPGMTIRESFESLVERQLNLARDTSGQYAQQNLKED-NNVKQMVVAGSKGSLINISQMSVCVGQQSVEGRRIPFGFRHRTLPHFTKDDFSPE---------------------------GLIDTAVKTAETGYIQRRLVKALEDVMVCYDGTVRNSLGDLIQFVYGEDGMDGAFIEKQTIETFGLNNKEFEHNYRVDVTDPLELQSKLDQEYEQLVEDRRLLREFIFPRSDPSS---PHYLPVNLQRIVQNAVQIFHIDRRKP--SDLEPAYIIDAVRELGERLVVVRGDDPLSREAQANATLTFRMHLRATFASRRVLEKFHLTREAFDWVLGEVEAKFNQSLANPGEMCGTLSAQSI
		</sequence>
		<sequence>
			<taxon idref="Chlamydomonas_reinhardtii"/>
			GGYFVINGSEKVLIAQERMANNHVYVFKKSQPSKYTFCAEIRSVVEGSTRSASSMSIMMLAKGG-VIRAQIPYIRAEFPIFILFRALGFVSDRDILEHIVYDLDADPAMLEALRSSVEEAQEVQTQEEALNYLGKRGTVT---GASKADRIQYARNLLIKELLPHLGTEEFMETRKGYFVGYMVHRLMLVALGRRPEDDRDHYANKRLDLGGPLM-AGLFRLLFRKLCKELRMQAQRMVDAGKEINVISAINDKVITRGLKYSLATGNWGEQGKQ-GIRAGVSQVLARLTYASTLSHLRRVNSPIGREGKLAKPRQLHNSLWGIFCPAETPEGQAVGLVKNMALMCYITVGTPSLPVVAHLEEFNTEALDEVTPADIAAS--TKVFINGVWLGIQRDPTALIKNLRAMRRQVAFST-EVAIIYDGPLKELRIFTDYGRASRPLYICEDLLVSKHHIRRLISPEYAWPQLVQDGLVEYIDAEEEETTMIAMTIADLRNAREAAATGTTYTHCEIHPAMILGVCASIIPFPDHNQSPRNTYQSAMGKQAMGMYATNYQTRMDTQGFVLYYPQKPLVCTRAMDYLMFRELPAGINAIVAIMCYSGYNQEDSLMLNGSSIDRGFHRSILYRAYKEEEKKA----------GSMAREEIEAPDPSVTS-KMKHGT---YDKLDADGLCPPGTRVSGEDIICGKTVTLPD-DPTGA-VQRFTKKDASLALRGHEAGVIDQVMLTTNDEGQ--KFVKIRVRTICIPQVGDKFASRHGQKGTCGITYTMEDMPFTAEGIVPDIIVNPHAIPSRMTIGHLVEALMSKVASLMGSEGDATPFTK-VTVDNVSQMLHDLGYQRRGWEVMYSGHTGRQLRAQIFLNPTYYQRLKHMVDFKIHSRGRGPVQVLTRQPAEGRARDGGLRFHIALARPVYHIGFIKTVVRVLRCVSYHTSRLLVDK-DDPKY-AYGLRI-SDSEKRLRYFVHLCQGKKMDEAT----------------------GNPQPSYRLDGLKIMAEFPKLKGDEE----QEQDNVERKQELTAARALEIMKRIPAEDCRALGFDCRFTRPDWMIIQNMPVPPPPVRPSVMMDSS----SRCEDDLTHKL--AEILRTNNAIKKQDATGTPQHVIAEQIMALQYHITTYFDNSSPGIPKSNQKSG-RPIKSISERLKGKSGRIRGNLMGKRVDFSARTVITGDPNIGIDELGVPWSIALNLTFPETVTPFNIEKLQKLVDNGPNPPPGETGAKHIIREDGRRVSLAVVKGDADRRLEPGDKVERHLINGDLVLFNRQPSLHKMSMMGHRVRILPYSTFRLNLSVTTPYNADFDGDEMNMHVAQTHETRAEMANLMMVPRNIVSPQANKPVMGIVQDALLGTRMMTKRDIFIEKDNFMNCVMGIEDWDGTVPMPAVLKPRPLWTGKQIFSMFVPD-VNLKNKS-AW-------YKDADVPDMSVDDAQVLIRQGELLTGALCKKTVGNGAGGLVHLTWLEHGPHAARGFINNVQRTVNYWVLNHGMSIGIGDTVADAKTMAKVNEIIEEAKRKVKEVVEKYQQNALEAQPGRTIHESFEAQVNQILNKCRDDAGKAAYMSVDLS-NNIIKMVTAGSKGSNINISQMMGCVGQQNVEGKRIPFGFQNRTLPHFNKDDLGPEARGFVGNSYLRGLTPQEFFFHAMGGREGLIDTAVKTASTGYIQRRLVKAMEDMVVRYGGTVRNSQGDVVQFLYGEDGMDAVRIEGQMFEYLKWDPAKLDKAYRIDTTRDPAVEQAMRDEMAQIKEDLRVLREEVLTNGDE-----KVNIPLNLARLIWNAQTKFNCKPHRPGWTGLQVKEVITKVRELCERLVVVIGSDGLSVEAQRNATIMFHSLVRMHLASKRVMSEYKLNNKALDWLLGELETRFFLAQAHAGECVGTVAAQSL
		</sequence>
		<sequence>
			<taxon idref="Ciona_intestinalis"/>
			GGYFIINGSEKVLIAQEKMATNTVYVFKKKD-SKYAFTSEIRSSLENSSRPTSSMWVNMLARGGQRITAIIPYIRQEIPIIIVFRALGFVSDRDILEHIIYDFDDPEMMEMVKPSLDEAF-VIQEQNVALNFIGSRGAKP---GVTKEKRIKYAREILQKEMLPHVGISDFCETKKAYFLGYMVHRLLSAALGRRELDDRDHYGNKRLDLAGPLL-AFLFRGLFRNLMKEVRLYAQKFIDRGKDFNLELAIKTRIITDGLKYSLATGNWGDQKKAHQARAGVSQVLNRLTYASTLSHLRRLNSPIGRDGKLAKPRQLHNSLWGMICPAETPEGHAVGLVKNLALMAYISVGSQPSPILEFLEEWSMENLEEISPSAIANA--TKIFVNGCWVGIHRDPEQLMNTLRKLRRQMDIIVSEVSMVRDIREREIRIYTDAGRICRPLLIVENLLLKTRHIDQLKEDSYSWQDLVASGVVEYIDPLEEETIMLAMFPEDLQDKG--EQYCSTYTHCEIHPAMILGVCASIIPFPDHNQSPRNTYQSAMGKQAMGVYITNFHVRMDTLAHVLYYPQKPLVTTRSMEYLRFRELPAGINAIVAISTYTGYNQEDSIIVNKSSVDRGFFRSVFYRSYKDAENKS----------AYDQEETFERPERSFCT-GMRHAI---YDKLDDDGLVSPGIRVSGDDVVIGKTVMLPENDELEGTTQRFKKRDVSTFLRTSETGIVDQVMISINQDGY--KFTKIRVRSVRVPQIGDKFASRHGQKGTCGITYRAEDMPFTSEGVQPDLIVNPHAIPSRMTIGHLIECIQGKVSANKGEIGDATPFNDTVNVQKISNLLHEYGYQQRGNEVLYNGHTGRKLNTQVFFGPTYYQRLKHMVDDKIHSRARGPVQILNRQPMEGRSRDGGLRFHIELAKPVFHTGFLTKTIKVLRCVCFYCSRLLVEK-GNPKIRQIMAKSKGQPRKRLAHVYELCKGKNICEGGEE-MDNTFDVQQRDRKVGHGGCGRYQPKIRREGMELIAEWKH-VNED---------SQEKKIVVSAERVHEIFKRISDEESEILGMDPRFARPEWMINTVIPVPPLCVRPSVVMGGG---SARSQDDLTHKL--ADIIKANQQLKRNEQNGTASHIILEDVKLLQYHVATLSDNDMPGVPKALQKSG-RPLKSIKQRLKAKEGRIRGNLMGKRVDFSARTVITPDPNLKIDEVGVPRSIACNMTYPEIVTPFNIERMQELVRRGNNQYP---GAKYIIRDSGDRIDLRYHPKPSDLHLQVGYKVERHIKDGDVIVFNRQPTLHKMSMMGHKVKVLPWSTFRMNLSVTTPYNADFDGDEMNLHVPQTMETRAEILQLAMVNRMIITPQSNRPVMGIVQDTLTAVRKMTKRDSFIEKPDFMNLLMYLGDWDGYIPQPAILKPKPLWTGKQLFSLIIPPGINCIRNH-ST-------HPDGEDSHISPGDTRVLVENGILLSGIICKKSLGTSSGSLCHVVALEKNADVCREFYSNIQTCVNNWLMIEGHSIGIGDTIADAQTYQDIQTQIRKAKQEVIEVIEKAHKEDLQPTPGNTLRQTFENQVNRILNDARDKTGSSAQKSLSDF-NNFKAMVVAGSKGSKINISQVIAVVGQQNVEGKRIPFGFRHRTLPHFIKDDYGPEARGFVENSYLAGLTPTEFYFHAMGGREGLIDTAVKTAETGYIQRRLVKAMEAVMVRYDGTIRQCNDFMIQLCYGEDGLAGEKVEFQNLATLKPSHATFNKKFRFDYSKEVTIQQELETEFDQLQQDRENIR-AIFPTGDSK----VVVLPVNLSRLIWNAQKIFHIDLRSP--SNLNPQRVIEGVRDLSKKLVIVCGEDRLSKEAQSNATLLFNVHLRSTLCSRRVADEFRLSAEAFEWILGEIETKFQQAQVHPGEMVGALAAQSL
		</sequence>
		<sequence>
			<taxon idref="Cladonia_caroliniana"/>
			----------------------------------------------------------------------------------------------------------------------------------------------------------------------------------------------------------------DLAGPLL-AGLFRTLFHKLTKDVYKYLQKCVENNKDFNMALAVKSTHITNGLRYSLATGNWGDQKKAAQSKAGVSQVLNRYTFASTLSHLRRTNTPIGRDGKIAKPRQLHNTHWGLVCPAETPEGQACGLVKNLALMCYITVGTPSEPIIDFMIQRNMEVLEEYEPLSSPNA--TKIFVNGVWVGVHRDPAHLVSTVQNLRRKGMISH-EVSLIRDIRDREFKIFTDAGRVCRPLFVIENLVLTKQMLEQLEQDKLGWYRLINNGVVEYVDAEEEETIMIVMTPEDLLISQQ-TCAQRETAICEIHPSMILGICASIIPFPDHNQLPRNTFQ--MGKQAMGVFLTNYNVRMDTMANILYYPQKPLATTRSMEFLKFRELPAGQNAIVAIACYSGYNQEDSVIMNQSSIDRGLFRSLFYRAYTDQEKRI----------GMSVVEQFEKPMRSDTL-KLKHGT---YDKLDDDGIVAPGVRVSGEDIIIGKTAPIAPDEELGQRTKLHVKRDASTPLRSTENGIVDQVVLSTNADGL--RFAKVRMRTTKIPQIGDKFASRHGQKGTIGITYRQEDMPFTSEGVVPDLIINPHAIPFRMTIAHLIECQLS---------------------------------------------------------------------------------------------------HIELAVPVFHVGFMTKIKKLLETVCHNCGKIKLDE-SNPKF-ADALRF-RDPKKRFDAIWRHCKVKMVCETTVA-LDEDAPPEKQKPKHEHGGCGNVQPEIRREGLRLTGTWKPQKGDEETE-----GQQPEKKPITPQMALNIFRHISEEDIATLGLSKDYARPEWMIITVLPVPPPPVRPSISVDGG-N-GMRGEDDLTYKL--GDIIRANGNVRRCETEGSPAHVVNEFEQLLQFHVATYMDNDIAGQPQALQKSG-RPVKSIRARLKGKEGRLRGNLMGKRVDFSARTVITGDPNLSLDEVGVPRSVARTLTYPETVTPYNIHKLHQLVKNGPNDHP---GAKYVIRADGERIDLRHHKRAGEIPLQYGWKVERHIVDGDFIIFNRQPSLHKESMMGHRVRVMPYSTFRLNLSVTSPYNADFDGDEMNLHVPQSEETRAEVSQLCMVPLNIVPPQRNGPLMGIVQDTLCGIYKMCRRDVFLTKEQVMNILLWVPDWDGVIPQPAIVKPRPLWTGKQILSLVMPVGLNLLRVS-NE-------GFSP------LRDDGLLISGGEIMYGLLNKKTVGASGGGVVHIIFNEKGPEAAMKFFNGAQTVVNYWLLHNGFSIGIGDTIPDRATIGKIEAAVNKQKDEVGVITKSATENELESLPGMNVRETFESKVSKALNNARDDAGRVTEESLKDL-NNATQMARSGSKGSTINISQMTAVVGQQSVEGKRIPFGFKYRTLPHFTKDDYSPESRGFVENSYLRGLTPTEFFFHAMAGREGLIDTAVKTAETGYIQRRLVKALEDVMAKYDGTVRNSLGDIVQFVYGEDGLDAVHIESQRVDIITCSDKQFEKKFKVDLMDPLETQQYLDDEYNKLLAAREFLRSTRADDNE------QLQLPLNVIRILDTAKTTFKIKNGAR--SNLQPVEVVTKVNELLDKLVIVRGDDELSREGQHNATLLFKAQLRSRLAFKRLVMENSLNKLAFQHVIGEIESRFSRAAVNPGEMVGVLAAQSI
		</sequence>
		<sequence>
			<taxon idref="Coprinopsis_cinerea"/>
			GGYFIINGSEKVLIAQERMATNHVYVFAKAQPSPINFLAEIRSAVERGGKTISQFQVKMFHRNGNVMKATIPYIKVDIPIWVVFRALGVISDRDILEHICYDMQDAQMLEMLKPCIDDGF-VIQDREVALDFIGNRGTTT---GLPRDRRIRYAQEILQKEMLPHISMAEGSESKKAYFFGYMIHRLLLAALERRELDDRDHFGKKRLDLAGPLL-ANLFRMLFRKLTKDVYRYLQKCVETHKEFNLSLAVKHQTITNGLKYSLATGNWGDQKKSMSSKAGVSQVLNRYTYASTLSHLRRCNTPLGREGKIAKPRQLHNTHWGMVCPAETPEGQACGLVKNLALMACISVGSYSAPVIEFLEEWGLESLEENAHSTTPC---TKVFVNGVWMGVHRDPANLVKTIKKLRRKDDISP-EVSVVRDIRERELRLYTDAGRVCRPLFIVENLVLQKKHVRWLANSEWKWENLIKSGIVELLDAEEEETVMICMTPEDLEVSRRQGTHAHTWTHCEIHPSMILGICASIIPFPDHNQSPRNTYQSAMGKQAMGIFLTNFLIRMDTMANILYYPQKPLATTRSMEYLKFRELPAGQNSIVAILCYSGYNQEDSVIVNQSSIDRGLFRSIYYRSYMDLEKKS----------GIQQLEEFEKPTRETTL-RMKHGT---YDKIEDDGLIAPGTNVTGEDIIIGKTAPIPPDEELGQRTRTHTRRDVSTPLKSTENGIVDQVLITTNSEGQ--KFVKVRVRSTRIPQIGDKFASRHGQKGTIGIAYRQEDMPFTAEGIVPDLIINPHAIPSRMTIGHLVECLLSKVATLIGNEGDATPFTD-LTVEGVSTFLRQRGYQSRGLEVMYHGHTGRKLQAQVYLGPTYYQRLKHMVDDKIHSRARGPVQILTRQPVEGRSRDGGLRFHIELARPVFHPGFFNKVKKILECICVNCGKLKADI-TDPAFAEKIRHI-RNPKQRMAVVWDHCKTKTICEADEP-REEGAEGDGDEPKKGHGGCGHQQPQIRKEGLKMFVQYKKSKDDDD----EMKSLQPDKRLITPSEILTVFKKISDHDLHLLGLSDEYARPEWMILTVLPVPPPPVRPSIAVDGG---TMRSEDDLTYKL--GDIIKASSNVKRCEEEGVPAHIISEFEQLLQFHVATYMDNDFAGIPQALQKSG-RPVKAIRARLKGKEGRLRGNLMGKRVDFSARTVITGDPNLELDEVGVPKSIAMNLTYPERVTPYNIAYLQELVRNGPTTYP---GARYVVRDTGERIDLRYNKRADAF-LQLGWIVERHLKDGDYVLFNRQPSLHKMSMMSHRVRLMPYSTFRLNLSVTPPYNADFDGDEMNMHVPQSEETRAELSQIAWVPRQIVSPQANKPVMGIVQDTLCGIRKFTLRDTFLDWNHVQNILLWVPEWDGVVPTPAILKPKPLWTGKQILSLTIPRGINIQRAS-EN-------KSSNP-----VFDDGMLIENGEFIYGIVDKKIVGASAGGLVHVVFREKGPEATKQLFTGLQMIVNFWLFHNGFSIGIGDTIADARTMEFITKNIAESKAKVAQVIEDANMDRLKTKPGMTLRESFESEVEGILNKARDSSGQYAQKHLKED-NNVKQMVVAGSKGSFINISQMSVCVGQQSVEGRRIPFGFRHRTLPHFTKDDFSPEARGFVENSYLRGLTPQEFFFHAMAGREGLIDTAVKTAETGYIQRRLVKALEDVMVCYDGTVRNSLGDLIQFVYGEDGMDAAFIEKQNIETFALSDKEFDHRYRVDVMDPLELQSKLDEEYARLVEDRRLLRNFIFPRRSANV---DFYLPVNLQRLVQNASQIFHIDRRKP--SDLDPAYIVDSIHELGKRLVIVRGDDPLSKEAQDNSTLLFRMHLRATFAARKVIEQMRLTREAFEWILGEIETKFNQSIAHPGEMCGTLAAQSI
		</sequence>
		<sequence>
			<taxon idref="Coprinus_comatus"/>
			------------------------------------------------------------------------------------------------------------------------------------------------------------------------------------------------------------------------ANLFRMLFRKLTKDVYRYLQKCVETHKEFNLALAVKHQTITNGLKYSLATGNWGDQKKSMSSKAGVSQVLNRYTYASTLSHLRRCNTPLGREGKIAKPRQLHNTHWGMVCPAETPEGQACGLVKNLALMSCISVGSYSAPVIEFLEEWGLESLEENAHSSTPC---TKVFVNGVWMGVHRDPANLVKTIKKLRRKDDISP-EVSVVRDIREKELRIYTDAGRVCRPLFIVENLLLQKKHIRWLNNGEYKWEQLIKGGVIELLDAEEEETVMISMTPEDLENSRLQGTHAHTWTHCEIHPSMILGICASIIPFPDHNQSPRNTYQSAMGKQAMGIYLTNFLIRMDTMANILYYPQKPLATTRSMEYLKFRELPAGQNAIVAILCYSGYNQEDSVIMNQSSIDRGLFRSIYYRSYMDLEKKS----------GIQQLEEFEKPTRETTL-RMKHGT---YDKLEDDGLIAPGTGVRGEDIIIGKTAPIPPDEELGQRTRTHTRRDVSTPLKSTESGIVDQVLITTNSEGQ--KFVKVRVRATRIPQIGDKFASRHGQKGTIGITYRQEDMPFTAEGIVPDIIINPHAIPSRMTIGHLVECLLSKVATLIGNEGDATPFTD-LTVESVSTFLRQKGYQSRGLEIMYHGHTGRKLQAQVYLGPTYYQRLKHMVDDKIHSRARGPVQILTRQP----------------ARPVLHPGFIVKVKKILECICVNCGRLKADI-SDPNFADKIRHL-RDPKARMAVVWSHCKTKTVCEPDEV-KEEG-DPETEETKKGHGGCGHIQPQIRKEGLKLFVQYKKTKDDDD----EAKSMQPDKRPITPSEVYTVFKKMSDSDLHLLGLSDEYARPEWMILTVMPVPPPPVRPSIAVDGG---AMRSEDDLTYKL--GDIIKASANVRRCEQEGAPAHVISEFEQLLQFHVATYMDNDIAGIPQALQKSG-RPVKAIRARLKGKEGRLRGNLMGKRVDFSARTVITGDPNLELDEVGVPRSIAMNLTFPERVTPYNIAYLQELVRNGPTNYP---GARYVVRDTGERIDLRYNKRADAF-LQFGWIVERHLKDGDYVLFNRQPSLHKMSMMSHRVRLMPYSTFRLNL--------------------------------------IISPQANKPVMGIVQDTLCGIRKFTLRDTFLDWNQVQNILLWVPEWDGSIPTPAILKPKPLWTGKQILSLTIPRGTNIHRSP-DP-------KSSNP-----VFDDGILIENGELIFGIVEKKTAGAQQGGLIHVVFREKGPEVTRALFTGLQRVVNYWLFHNGFSIGIGDTIADSKTMSYITQTIADRKAKVSEIIDDATHDRLKPKPGMTIRESFESMVERELNLARDTSGQYAQKHLKED-NNVKQMVVAGSKGSFINISQMS----------------------------------------------------------------TAVKTAETGYIQRRLVKALEDVMVCYDGTVRNSLGDLIQFIYGEDGMDGAFIEKQTVETFGLNNKEFEHSYRVDVTDPLELQSKLDEEFNQLVKDRTTLRSFIFPRTPTTQ---PHYLPVNLHRIVQNATQIFHIDRRKP--SDLEPSYIVDAVRELGHRLLVSRGDDPLSAEAQENATLMFKMHLRATFATRRVLEKFHLTREAFDWVLGEVESKFNQS----------------
		</sequence>
		<sequence>
			<taxon idref="Cryptococcus_neoformans"/>
			GGYFIISGSEKVLIAQERMATNHVFVFLKAAPARFTYFAEINSQKEKGGRVANHTEVRMYARAGGVIRVSLPYTKVDIPLVVVFRALGIVPDRDVLSHICFGAEDEALLEMLQPSIEESF-AVQDRDTALDFIGRRGQHE---KAPRAQRQRAAFDILHKEFLPHVSTAEGFESKKAYFLGYMVHRLCMAALGRRELDDRDHFGNKRLDLAGPLM-AEMFNVVFGKLREDMYRYLKKCVEQNKEFALNMAIRPNTITDGLKYALATGNWGKRDNT---RAGVSQVLNSYTFTSTLSHLRRTNTPIGRDSKAAKPRQLHDTHWGMVCPAETPEGSACGLVKNLALMSYISVGSYSAPVMEFLEEWGLEDLSEYQDAPT-A---TKVFVNGVWMGIHRDAPTLHNNLLQMRRGGQLKY-EVSIVRDIRERELRLYTDAGRVCRPLFIVDQLRLKRDHIDRIDQMSGAWDKLLSEGIVEYVDAAEEETILIAMTPEDLVNARTATVWSQQYTHMEIHPSMILGVCASIIPFPDHNQSPRNTYQSAMGKQAMGVCLTNYQLRMDTMVNVLYYPQKPLATTRSMEYLKFSELPAGQNAIVAIMCYSGYNQEDSVIMNQSSIDRGLFRSLYFRSYTDTEKMK----------GMVKAETIEKPDRNETL-RMKHGTGDRYAKLDVDGLVAPGTNVNGDDILIGKTAPLPEDEELGQRTQLHTKRDISTPLKSTEQGVVDQVMLSTNGEGN--MFVKIRVRSTRVPQIGDKFASRHGQKGTIGITYRQEDMPFTAEGLVPDIIINPHAIPSRMTIGHLVECLLSKVSTLTGAEGDATPFTE-LTVEAVSKVLRAKGYQSRGFELLYHGHTGRKLQAQVYFGPTYYQRLKH---------------------------------HIELARPVFHQGFIVKVKKILECVCYSCGKLKVDM-RDPMVANAVRRI-KAQH-RLKAIWALAKDKKHCEPDEL-DEKDNGDATFEAMKGHGGCGHEQPVWRKKGLKLMGVWKPT-DKGED-----EAAEPEERNISPGEVYNILKKITPEDLHIMGLNADYARPDWMILTVLPVPPAAVRPSIAVDGG---AMRSEDDLTYKL--SQIIKFNGVVRRMEAEGVPPSVVNEQFDLLQYHVCTYMDNDIAGLPRDQQKGG-RAIKAIRARLKGKEGRMRGNLMGKRVDFSARTVITGDPNLQLDQVGVPKSIAMTLTYPERVTPYNIVYLQTLVNNGPATYP---GARYYVKDTGERVDLKYRKSGEPISLQFGWIVERHLKDGDYVLFNRQPSLHKMSMMSHRVKLMNYSTFRLNLSVTSPYNADFDGDEMNLHVPQSEETRAELSQIAWVPRQIVSPQANKPVMGIVQDTLCGIRKFTLRDNFLDWLQVQHILLWLPEWDGTIPPPAIFKPKPMWTGKQLLSMTIPKGINITYKN-NE-------KPSPID----VTDENVLIENGELVHGTIVKNMAGSANNGLVHVIFRELGHIAARDFFSAVQRVVNYWLLHFGFSVGIGDTIVDKATMAGITNRMVEAKEAVQKLIQEAEANRMKPKPGMTIRETLEASIAAELNKARDWTGKTTQDNLKAD-NNVKQMVVSGAKGSFINISQMSGVVGQQFVEGKRISFGFRHRSLPHFSRDDYGPESRGFVENSYLRGLTPQEFWFHAMGGREGLIDTAVKTAETGYIQRRLVKAMEDLKVAYDGTVRNSVNEVVQFLYGEDGMDGAAMEKQSLDIIRLSDQAFERRYKIDVLG-ISLQKLLDEEFAQISEDRRILRSEIYPDGTP-----GHPLPVNIQRVIQNSQQIFHIDPRVP--SDLDPVYLLEQRDALADRLLVVRGDDKLSRAAQKNATLVFNMLLRSHLATRRVLEEYHLNREAFDWVIGEVEQIFNKAVVNAAEMVGTLAAQSI
		</sequence>
		<sequence>
			<taxon idref="Cupressaceae_sp"/>
			-------------------------------------------------------------------------------------------------------------------------------------------------------------------------------------------------------------------------------------------------------------------------------------------------------------------------------------------------------LMVYITVGSSANPILEFLEEWSTENFEEISPAAIPTS--TKIFVNGCWVGIHRDPELLVRTLRQLRRQVDVNP-EVGVVRDIRLRELRLYTDYGRCSRPLFVVENLKIRKQDINNLQASEDGWHELITQGCIEYVDTEEEETTMISMTINDLVNARTNDAYSHTYTHCEIHPSLILGVCASIIPFPDHNQSPRNTYQSAMGKQAMGIYVTNYQLRMDTLAYVLYYPQKPLVTTRAMEHLHFRQLPAGINAIVAISCYSGYNQEDSVIMNQSSIDRGFFRSLFFRSYRDEEKRA----------GTLVKEEFGRPNRENTM-GMRHGS---YDKLDDDGLAPPGTRVSGEDVIIGKTTPIAQDDSAGQVSKY-PKRDQSTSLRHSESGMVDQVLLTTNQDGL--RFVKVRMRSVRIPQIGDKFSSRHGQKGTVGMTYTQEDMPWTVEGITPDIIVNPHAIPSRMTIGQLIECIMGKVAAHMGKEGDATPFTD-VTVDSISKALHKCGYQMRGFETMYNGHTGRKLSAMIFLGPTYYQRLKHMVDDKIHSRGRGPVQILTRQPAEGRSRDGGLR-HLELAKPMYHIGFLKTILSILRCVCFNCSRILADE-EDHRF-KQALKV-KNPKHRLRKVLDCCKNKTKCEGGDV-IDEDQGQDGDDKKKRQGGCGAQQPKIYIDGMKIMAEYKAPRKKADDPEQLMPEPVERKQQLSAERVLSVLKRISDEECQLLGLNPKYARPDWMILQVLPVPPPPVRPSVMMDTT----SRSEDDLTHQL--AMIIRHNENLKKQEKTGAPAHIISEFAQLLQFHIATYFDNELPGQPRATQRSG-RPIKSICSRLKAKEGRIRGNLMGKRVDFSARTVITPDPNINIDELGVPWSIALNLTYPETVTPYNIERLKELVEYGPHPPPGKTGAKYIIREDGQRLDLRYLKKSSDHHLELGYKVERHLNDGDFVLFNRQPSLHKMSIMGHRIRIMPYSTFRLNLSVTSPYNADFDGDEMNMHVPQSFETRAEVLELMMVPKCIVSPQSNRPVMGIVQDTLLGCRKITKRDTFIEKDVFMNILMWWEDFDGKIPAPTILKPRPLWTGKQVFNLIIPKQINLIRYS-AW-------HAESETGFITPGDTCVRIEKGEVISGTLCKKTLGTSSGSLIHVIWEEVGPDAARKFLGHTQWLVNYWLLQQGFSIGIGDTIADAATMEVINETISKAKNEVKQLIKAAQDKQLEAEPGRTMMESFENRVNQVLNKARDDAGSSAQKSLSES-NNLKAMVTAGSKGSFINISQMTACVGQQNVEGKRIPYGFDGRTLPHFTKDDKGPESRGFVENSYLRGLTPQEFFFHAMGGREGLIDTAVKTSETGYIQRRLVKAMEDIMVKYDGTVRNSLGDVIQFLYGEDGMDAVWIESQKLDSLKMKRKEFENVYRYEIDQEREFQNVFDAELQKLESDRRQLGTEIAPSGDN-----SWPMPVNLKRLIWNAQKTFKIDPRKR--SDMHPMEIVEAIDKLQERLKVVPGDDLISIEAQKNATLFFNILLRSTFASKRVLKEYHLTKEAFEWVVGEIESRFLQSIVAPGEMIGCVAAQSI
		</sequence>
		<sequence>
			<taxon idref="Cyanidioschyzon_merolae"/>
			GGYFIINGSEKALIAQERMGNNAVYVFKRASTAPYSHVAECRSVLDRGNKPARTTQVKITRGGGQCIMVSLPYIRADIPLAVVFRALGLESDREIMERVIYDTDDEEMQTLLMPSLDMGS-VITDQNLALDFIGKRGNSV---GATRDRRIRYAREVLQLEFLPHIGI-GAYEPAKAWFLGYMTHQLLATVLGRREEDDRDHYGLKRLDLAGPLL-TGLFRQLFQKVVKDARSILQHQLDMGKELNIALAVKGRTITDNLKYAIATGNWRADRKAAV-RTGVSQVLNRLTYAASLSHLRRLNSPIGREGKLAKPRQLHNTQWGMICPAETPEGQSCGLVKNLALMAYISVGTPVADILEMLYNFEMEPLYEVTAERIKRQ--TKVFLNGSWVGIHPRPEELVTALRVLRRSGEIAD-EVSIVFDVSHGELRIGTDAGRVCRPLFIVDTLRIRKQHIDLLRDYGYTFSRLVREGLVEYLDVNEEETVMIAMDQEHLATSGDH----ATYTHMEIHPSMIFGVCASIIPFPDHNQSPRNTYQSAMGKQAMGMYLTNYNLRMDTMAHVLYYPQKPLVTTRVMEHLQFRTLPAGINAVVAIACYSGYNQEDSLIMSQAAVDRGLFRSVYYKTFKEEEQKK----------LFGQQETISKPDPAVTL-GMKEAHA--YSKLESDGLIGVGERVRGGDVLVGKTAPLGASGMAAL-SGMRTRKDCSLVMKRTERGVTDKVLICTGEAGT--RMVKVRVRTELIPQVGDKFASRHGQKGTMGLCMPEEDLPFNVDGIRPDIIMNPHAVPSRMTIAHLIEALLGKVCALSGVEGDATAFTP-VTVDAIGRELVRHGYDPRGWELLFNGQTGRPMNAAIFMGVNYYQRLRHVVYQKLGARARGAVQVLTRQPVEGKSRGGGLRIHIELVKPVFNVLMLSTVLKTLRCVCYYCSRLLVDG-SDSRM-LRAARI-KDPVKRFQAVFQLCNGTRVCGGGAD-SSEEQLMLPAAIGKPREGCGNLQPHVTRDGLRILAEFPDAEA----------FAAERKQELAAERVQQIFRHIRDEDLELLGFHPRFSRPEWMVLSVLPVPPPHVRPSIQMDAV----SRGEDDLTFKL--GDIIKANNALQRLEAEGAPAHVIREQYVLLQFHVATFMNNDLPGMPRATLRSG-RPLKSIAQRLKGKEGRVRNNLMGKRVNFSARTVITADPQLALDEVGVPRSVAMTLTYPEVVTPYNIDRLWEAVRNGPNAYP---GALFVIRNDGKRIALQFVRRSADIVLEPGCVVERHLLNGDLVLFNRQPSLHRMSIMGHRVRILPYSTFRMNLSATSPYNADFDGDEMNLHVPQSEEVRAEIKELMAVPKNIVSPQANRPVMGIVQDSLLGCMLFTLRDTFLEEDTVFNLLLHLPHFDGRIPAPAILKPRPLWTGKQIFSLLLPDGVNLERLS-NG-------HPDHERTIMTPSDTRVLIQNGELITGIVDKRTVGSSAGSLIHVTWKESGPERTSQLISDIQLLINYWLMQNGMSIGIGDCIADAHTMAAINRTIQEAKDEVRQLIRLAQEGRLERQPGKTMLESFEACVNRVLNSARDKAGGFAQESLLPS-NNIKRMVSAGSKGSFINVSQIVACVGQQNVEGKRIPYGFRRRTLPHFVVDDLSPEARGFVENSYLRGLTPEEVFFHAMGGREGLIDTAVKTAETGYIQRRLMKAMEDIRIEYDGTVRNSLGDVMQFLYGDDAADGAMLEVQELRLVRASNQEMEALFRLDVYDRPEVALELEEEYQQLLADREQLC-AVFPTGEA-----KWPLMVNVQRLIQNCRSIFGIQHDTL--SDLHPRQIIQGVRVLLQRCVVVPGDDELSREAQRNAVLLFAAHVRAELATKRVLQIHRLNSKAFAWLLGEIETRFVRARATPGEMVGAVAAQSL
		</sequence>
		<sequence>
			<taxon idref="Cycas_revoluta"/>
			----------------------------------------------------------------------------------------------------------------------------------------------------------------------------------------------------------------------------------------------------------------------------------------------------------------------------------------ETPEGQACGLVKNLALMVYITVGSAANPILEFLEEWSTENFEEISPAVIPNA--TKIFVNGCWVGIHRDPDLLVKTLRQLRRQVDVNT-EVGVVRDIRLSELRLYTDYGRCSRPLFIVEKLLIKKSDIRTLQQREEGWHDLVAKGFIEYVDTEEEETTMISMTISDLVNARNSSSSIVKYTHCEIHPSLILGVCASIIPFPDHNQSPRNTYQSAMGKQAMGIYVTNYQLRMDTLAYVLYYPQKPLVTTRAMEHLHFRQLPAGINAIVAIACYSGYNQEDSVIMNQSSIDRGFFRSLFYRSYRDEEKRM----------GTLVKEEFGRPNRENTT-GMRHGS---YDKLDDDGLAPPGTRVSGEDVIIGKTTPITQDEAGGQAARY-TKRDQSTSLRHSESGMVDQVLLTTNADGL--RFVKVRMRSVRIPQIGDKFSSRHGQKGTVGMTYTQEDMPWTVEGITPDIIVNPHAIPSRMTIGQLIECIMGKVAAHMGKEGDATPFTD-VTVDNISKALHKCGYQMRGFETMYNGHTGRRLSAMIFLGPTYYQRLKHMVDDKIHSRGRGPVQILTRQPAEGR--------HLELVKPMYHIGFLKTVLSILRSVCFNCSRILADE-EDHRF-KQALKI-KNPKHRLRKVLDCCKNKTKCEGGDE-IDDDQAQDGEEKKKRHGGCGAQQPKISIDGMKIIAEYKATRKKADEQEQLMPEPVERKQQLSAEKVLDILKRISDEDCQMLGLNPKYARPDWMILQVLPIPPPPVRPSVMMDTT----SRSEDDLTHQL--AMIIRHNENLRRQERNGAPAHIITEFAQLLQFHIATYFDNDLPGQPRATQRSG-RPIKSICNRLKAKEGRIRGNLMGKRVDFSARTVITPDPNINIDELGVPWSIALNLTYPETVTPYNIERLKELVDNGPHPPPGKTGARYIIRDDGQRLDLRYLKKSSDHHLELGYKVERHLMDGDFVLFNRQPSLHKMSIMGHRIRIMPYSTFRLNLSVTSPYNADFDGDEMNMHVPQSFETRAEVLELMMVPKCIVSPQSNRPVMGIVQDTLLGCRKITKRDTFIEKDVFMNILMWWENFDGKIPSPTILKPRPLWTGKQVFNLIIPRQINLIRYS-AW-------HSESETGFITPGDTCVRIEKGEVLSGTLCKKTLGTSSGSLIHVIWEEVGPDAARKFLGHTQWLVNYWLLQQGFSIGIGDTIADAATMETINETISKAKAEVNQLIQLAHQKALEAEPGRTMMESFENRVNQVLNKARDDAGSSAQKSLSES-NNLKAMVTAGSKGSFINISQMTACVGQQNVEGKRIPFGFFGRSLPHFTRDDYGPESRGFVENSYLRGLTPQEFFFHAMGGREGLIDTAVKTSETGYIQRRLVKAMEDIMVKYDGTVRNSLGDVIQFLYGEDGMDAVWIESQKLDSLKMKRSEFENVYRYEIDNEREFQNVFDAQVQKLEADRRQLGTEIAPSGDN-----SWPMPVNLKRLIWNAQKTFKIDLRKP--SDMHPMEIVEAVDKLQERLKVVPGDDLMSIEAQKNATLFFNILLRSTFASKRVLKEYRLTREAFEWVIGEIESRFLQSLVAPGEMIGCVAAQSI
		</sequence>
		<sequence>
			<taxon idref="Dictyostelium_discoideum"/>
			GGYFIINGSEKVLIAQEKMNNNHVYVFKKSPPSKYSYVAEIRSCQETGSRPTSTMYLKMLHNTPVGIKATVPYIKQDVPVIIVFRALGFVADKDILEHICYDFKDAQMMDLMRPSLEESF-VIQSQEVALDYLGKRGST----MGTREQRIKFAREVLQKEMLPHVSVAEFYETKKAFYFGYITHRLLLASLERRPLDDRDHFANKRLDLAGPLL-GTLFRQLFKKLTKDVRLYLQRCIDKDKEFIASSAVKSKTITSGLKYSLATGNWGSSKSGGT-KSGVAQVLNRLTFASTLSHLRRLNTPIGREGKLAKPRQLHNTHWGIVCPSETPEGQACGLVKNLAMMSYISVGSASQPILEFLEEWTTENLEEISDLSSIFSA-TKIFVNGMWVGIHHQPDKLLSTLRLLRRCGDVSV-EVSVVRDIREKELRLYTDPGRCCRPLFVVQDVQIKKQHINKLINNEYKWQDLLSEGIVEYIDAEEEETVLIAMTPEDLVPMPN-EQIVHTYTHCEIHPSMILGICCSIIPFPDHNQSPRNTYQAAMGKQAMGVYITNYQLRMDTMAHVLFYPQKPLVTTRSMEYLHFRELPAGQNVCVAIACYSGYNQEDSVILNQSAIDRGLFRSMFYRAYKDEQKKQ----------TSLMEEVFEKPERDTCA-GMRHGS---YEKIDDDGLVAPGVRVAGDDIIIGKTTPLPPSDDLGPKTRRHTKRDSSTALRSSETGIVDQVILTTSGEGF--KFCKVRVRSMRVPQIGDKFSSRHGQKGTCGMAYRQEDLPFTVEGIVPDIIVNPHAIPSRMTIGQLIECLLGKVSASTGDEGDATPFTD-VTVEAISQALHKIGYQMTGHEVMYNGHTGRRMDAQIFIGPTYYQRLKHMVDDKIHSRSRGPVQILTRQPVEGRSRDGGLRFHIELAKPVFHIGFIDTVLKILRCVCYHCSKLLTDT-NEHSF-RQALKI-RNQKHRLNAVVDCCKNKKVCAIGGE-EEEEHDLSKTDKPVKHGGCGNVLPKITKEDLKIIVEFKDVTDESI----------EKKSVLSAERVLNILKRIKDEDSRAMGINPDWARADWMIATVLPVPPPPVRPSIMMDTS----TRGEDDLTHKL--ADIVKANRELQRQEKNGAPAHIIAEATQFLQFHVATYVDNEIPGLPQAQQRSG-RPLKSIRQRLKGKEGRIRGNLMGKRVDFSARTVITADPNLSIDQVGVPRSIALNLTYPETVTPFNIDKMRELIRNGPSEHP---GAKYIIREDGTRFDLRFVKKVSDTHLECGYKVERHINDGDVVIFNRQPSLHKMSMMGHRIKVMPYSTFRLNLSVTSPYNADFDGDEMNLHVPQTLETRAEVIEIMMVPRQIVSPQSNRPVMGIVQDTLLGSRLFTKRDCFMEKDLVMNILMWLPSWDGKVPPPAILKPKQLWTGKQLFSLIIPD-INLIRFT-ST-------HNDKEPNECSAGDTRVIIERGELLAGILCKRSLGAANGSIIHVVMNEHGHDTCRLFIDQTQTVVNHWLINRGFTMGIGDTIADSATMAKVTLTISSAKNQVKELIIKAQNKQFECQPGKSVIETFEQKVNQVLNKARDTAGSSAQDSLSED-NNLKAMVTAGSKGSFINISQMMACVGQQNVEGKRIPFGFQSRTLPHFTKDDYGPESRGFVENSYLRGLTPQEFFFHAMGGREGLIDTAVKTSETGYIQRRLVKAMEDVSIKYDATVRNSLGDVIQFAYGEDGIDGCFVENQSIDSLRKDNTELERMYRHQVDKPSLTRDTLEKEFERIKSDRSLLRNEIIPSGEA-----NWPLPVNLRRLINNAQKLFNIDIRRV--SDLNPAVVVLEIEKLVARLKIIATFNRAWAEVYFNATMLFSILVRSTFASKRVLTEFRLTEKAFLWVCGEIESKFLQALAHPGEMVGALAAQSI
		</sequence>
		<sequence>
			<taxon idref="Drosophila_melanogaster"/>
			GGYFIINGSEKVLIAQEKMATNTVYVFSMK-DGKYAFKTEIRSCLEHSSRPTSTLWVNMMARGGQRIIAILPYIKQEIPIMIVFRALGFVADRDILEHIIYDFDDPEMMEMVKPSLDEAF-VVQEQNVALNFIGARGARP---GVTKDKRIKYAKEILQKEMLPHVGVSDFCETKKAYFLGYMVHRLLLASLGRRELDDRDHYGNKRLDLAGPLL-AFLFRGLFKNLMKEVRMYTQKFIDRGKDFNLELAIKTNIITDGLRYSLATGNWGDQKKAHQARAGVSQVLNRLTFASTLSHLRRVNSPIGRDGKLAKPRQLHNTLWGMLCPAETPEGAAVGLVKNLALMAYISVGSQPSPILEFLEEWSMENLEEIAPSAIADA--TKIFVNGCWVGIHRDPEQLMATLRKLRRQMDIIVSEVSMIRDIRDREIRIYTDAGRICRPLLIVENLLLKKTHVEMLKERNYSWQVLVASGVVEYIDTLEEETVMIAMSPYDLKQDKD-YAYCTTYTHCEIHPAMILGVCASIIPFPDHNQSPRNTYQSAMGKQAMGVYITNFHVRMDTLAHVLYYPMKPLVTTRSMEYLRFRELPAGINSIVAILCYTGYNQEDSVILNASAVERGFFRSVFYRSYKDSENKR----------VGDQEENFEKPHRGTCQ-GMRNAH---YDKLDDDGIIAPGIRVSGDDVVIGKTITLPENDELDSNTKRFSKRDASTFLRNSETGIVDQVMLTLNSEGY--KFCKIRVRSVRIPQIGDKFASRHGQKGTCGIQYRQEDMAFTCEGLAPDIIINPHAIPSRMTIGHLIECLQGKLGSNKGEIGDATPFNDAVNVQKISTFLQEYGYHLRGNEVMYNGHTGRKINAQVFLGPTYYQRLKHMVDDKIHSRARGPVQILVRQPMEGRARDGGLRFHIDLAKPVFHIGFITKTIKILRCVCFYCSKMLVSP-HNPKIKEIVMKSRGQPRKRLAYVYDLCKGKTICEGGED-MDLTKENQQPDKKPGHGGCGHYQPSIRRTGLDLTAEWKH-QNED---------SQEKKIVVSAERVWEILKHITDEECFILGMDPKYARPDWMIVTVLPVPPLAVRPAVVMFGA----AKNQDDLTHKL--SDIIKANNELRKNEASGAAAHVIQENIKMLQFHVATLVDNDMPGMPRAMQKSG-KPLKAIKARLKGKEGRIRGNLMGKRVDFSARTVITPDPNLRIDQVGVPRSIAQNLTFPELVTPFNIDRMQELVRRGNSQYP---GAKYIVRDNGERIDLRFHPKSSDLHLQCGYKVERHLRDDDLVIFNRQPTLHKMSMMGHRVKVLPWSTFRMNLSCTSPYNADFDGDEMNLHVPQSMETRAEVENIHITPRQIITPQANKPVMGIVQDTLTAVRKMTKRDVFITREQVMNLLMFLPTWDAKMPQPCILKPRPLWTGKQIFSLIIPGNVNMIRTH-ST-------HPDEEDEWISPGDTKVMVEHGELIMGILCKKSLGTSAGSLLHICFLELGHDIAGRFYGNIQTVINNWLLFEGHSIGIGDTIADPQTYNEIQQAIKKAKDDVINVIQKAHNMELEPTPGNTLRQTFENKVNRILNDARDKTGGSAKKSLTEY-NNLKAMVVSGSKGSNINISQVIACVGQQNVEGKRIPYGFRKRTLPHFIKDDYGPESRGFVENSYLAGLTPSEFYFHAMGGREGLIDTAVKTAETGYIQRRLIKAMESVMVNYDGTVRNSVGQLIQLRYGEDGLCGELVEFQNMPTVKLSNKSFEKRFKFDWSNESEAIQELEAEWDRLVSDRDSLR-QIFPNGES-----KVVLPCNLQRMIWNVQKIFHINKRLP--TDLSPIRVIKGVKTLLERCVIVTGNDRISKQANENATLLFQCLIRSTLCTKYVSEEFRLSTEAFEWLVGEIETRFQQAQANPGEMVGALAAQSL
		</sequence>
		<sequence>
			<taxon idref="Endogone_pisiformis"/>
			------------------------------------------------------------------------------------------------------------------------------------------------------------------------------------------------------------KKRMDLAGPLL-ASLFRMLFKKLTKDVSKYLQKCIESSREFNLTLAVKSNTITNGLKYSLATGNWGDQKKAMQSKAGVSQVLNRYTFASTLSHLRRCNTPIGRDGKIAKPRQLHNTHWGMVCPAETPEGQACGLVKNLALMSYISVGSAAAPIIEFLGEWTMENLEELSASNIPDA--TKIFVNGVWVGIHRDPAELVRTLKELRRCVDISP-EVSVVRDIREKELRLYTDAGRCCRPLFIVEKLLIKKDHITKLAESSYGWQDLVSGGLVEYIDAEEEETAMICMTPEDLSESREMSGYAHTWTHCEIHPSMILGICASIIPFPDHNQSPRNTYQSA-------IYLTNYQVRMDTLANILYYPQKPLVTTRSMEYLRFRELPAGQNAIVAILCYSGYNQEDSVIMNQSSIDRGLFRSLFFRSYMDAEKKV----------GMMVMEEFEKPTRDTTL-RLKHGT---YEKLEEDGLIAPGTRVSGEDIIIGKTAPIPPDEELGQRTGTHSKRDASTPLRSTETGIVDQVMVTTNQEGL--KFVKVRVRSTRVPQMGDKFASRHGQKGTIGITYRQEDMPFSAEGVTPDLIINPHAIPSRMTIGHLVECLLGKVSTLTGNEGDATPFTD-VTVEAISQALKAQNYQQRGFEVMYNGHTGRKLAAQVYLGPTYYQRLKHMVDDKIHSRARGPLQILTRQPVEGRSRDGGLRF-------------------------------------------------------------------------------------------------------------------------------------------------------------------------LTVLPVSPPPVRPSIQMDGT----SRGEDDLTHKL--SDILKANQNVRRCETEGAPVHVVQEFEQLLQFHVATYMDNDIAGQPQALHKSG-RPLKSIRARLKGKEGRLRGNLMGKRVDFSARTVITGDPNLMLDEVGVPRSIARNLTYPEIVTPYNIDKLQLMVRNGPTEHP---GAKYVIRDTGERIDLRYHKRAGDIPLSYGYKVERHINDGDVVIFNRQPSLHKMSMMGHRIRVMPYSTFRLNLSVTSPYNADFDGDEMNLHVPQSVETRAEITEICRVPKQIVSPQSN-PVMGIVQDTLCGIRKFTKRDCFLTKEMVMNIVLYVPAWDGQIPA-AILKPKPMWTGKQIVSMVIPE-INCDTFH-SS-------HPEAENTWMSPGDTRVHIEDGDLICGIVCKKTVGTADGGLIHTIVNELGHTAARDFLSGTQTVVNFWLLNHGFSIGIGDTIADKETMNSITNIISTAKSRVSDIILAAQQDKLECEPGMTIRESFEAKVNQALNKARDDAGKKAQASLRED-NNVKQMVVSGSKGSFINISQMSACVGQQNVEGKRIPYGFKFRTLPHFTKDDHSPESRGFVENSYLRGLTPQEFFFHAMGGREGLIDTAVKTAETGYIQRRLVKALEDVMVKYDGTVRNSLGDVIQFCYGEDGMDACFVERQKLHSLDCKQTDFERRYRLDVLNTEDVQGLLDEEFQQLQEDRDTLSKFIFKTGDG-----KWPLPTNLQRLITNAQQIFHIDRRKP--SDLNPVNIIEGVRKLSEELLVVRGSDKISVEAQRNATLLYQILLRSTFSTKRVLEEFHLNSAAFTYVLGEIKSRFLTSVVAPGGMVGTIAAQSI
		</sequence>
		<sequence>
			<taxon idref="Ephedra_sp"/>
			-----------------------------------------------------------------------------------------------------------------------------------------------------------------------------------------------------------------------------------------------------------------------------------------------------------------------------------------------------LALMVYITVGSSANPILEFLEEWSTESFEEISPAVIPTA--TKVFVNGCWVGIHRNPDQLVNTLRQLRRQVDVNP-EVGVVRDIPLKELRLYTDYGRCSRPLFVVKNLLIRKPDIIRLQERDEGWHDLVARGFIEYVDTEEEETTMISMTINDLVQARRHEAYTTTYTHCEIHPSLILGVCASIIPFPDHNQSPRNTYQSAMGKQAMGIYVTNYQLRMDTLAYVLYYPQ-PLVTTRAMEHLHFRQLPAGINAIVAIACYSGYNQEDSVIMNQSSIDRGFFRSLFFRSYRDEEKKM----------GSLVKEDFGRPSRENTA-GMRHGS---YDKLDEDGLAPPGTRVSGEDVIIGKTTPVTQ-EES-MGGRY-TRRDQSTSMRHSESGMVDQVLLTTNQDGL--RFVKIRMRSVRIPQIGDKFSSRHGQKGTVGMTYTQEDMPWTIEGVSPDIIVNPHAIPSRMTIGQLIECIMGKVAAHMGKEGDATPFTD-VTVDNISKALHKCGYQMRGFETMYNGHTGRRLPAMIFLGPTYYQRLKHMVDDKIHSRGRGPVQILTRQPAEGR--------HLELAKPMYHIGFLKTVLSILRCVCFNCSRILADE-EDHRF-KQAMKV-KNPKHRLKRVLDCCKNKTKCEGGDS-IEEDQAQDADEKKKPHGGCGSQQPKITIDGMKIIAEYRAPRKKADEQDQLMPEPVERKQQLTAERVLNILKRISDEECQMLGFDPQFARPDWMILQVLPIPPPPVRPSVMMNST----SRSEDDLTHQL--AMIIRHNETLKKQEKNGAPAHIVTEFAQLLQFHVATYFDNELPGQPRATQRSG-RPIKSICSRLKAKEGRIRGNLMGKRVDFSARTVITPDPNINIDQLGVPWSIALNLTYPEVVTPYNIERLKELVEYGPHPPPGKTGAKYIIRDDGQRLDLRYLKRSSDHHLELGYKVERHLNDGDFVLFNRQPSLHKMSIMGHRIKIMPYSTFRLNLSVTSPYNADFDGDEMNMHVPQSFETRAEILELMMVPKCIVSPQSNRPVMGIVQDTLLGCRKITKRDTFIEKDVFMNILMWWEDFDGKVPAPAILKPRPIWTGKQVFNLIIPKQINLVRYS-AW-------HNESDRGHLTLGDTVVRIEKGEVITGTLCKKTLGASSGSLIHVIWEEVGPDAARKFLGHTQWLVNYWLLQQGFSMGIGDTIADATTMDTINETIQDAKIKVQELIEKYMAHKLEQEPGRTLLESFENQVNQVLNKARDDAGNSAQRSLSES-NNLKAMVTAGSKGSFINISQMTACVGQQNVEGKRIPYGFQGRTLPHFVKDDKGPESRGFVENSYLRGLTPQEFFFHAMGGREGLIDTAVKTSETGYIQRRLVKAMEDIMVKYDATVRNSLGDVIQFLYGEDGMDAVRIESQKLDHLKMKKKEFDETFKHELGQESEFQDVLVAEYKKLQLDRRQLGMEIAPTGEN-----SWPLPVNLKRLIWNAQKIFKVDPRKT--SDMQPLEIVDTIDKLQERLKVVPGDDPLSFEAQKNATLFFNILLRSVFASKRVLKEYHLTREAFDWVIGEVENRFLQSLVAPGEMIGCVAAQSI
		</sequence>
		<sequence>
			<taxon idref="Fomitiporia_mediterranea"/>
			---------------------------------------EIRSAVEQGGKTISQFQVKMYHRGGSVMKATIPYIKVDIPIWVVFRALGVISDRDILEHICFDMNDSSMLEMLKPCIDDGF-VIQDREVALDFIGNRGTAT---GLNRDKRLRYAQEILQKEMLPHISMAEGSESKKAYFFGYMIHRLLLAALERRELDDRDHFGKKRLDLAGPLL-TGLFRMLFRKLTKDVYRYLQKCVETHKEFNINMAIKTQTLTNGLKYSLATGNWGDQKKAMSSKAGVSQVLNRYTYASTLSHLRRCNTPLGREGKIAKPRQLHNTHWGMVCPAETPEGQACGLVKNLALMAVISVGSVSGPVIDFLEEWGLETLEENTQSTNL----TKVFVNGVWLGVCRDPLNMVNTLRTLRRMQDFDS-EVSIVRDIREREIRIYSDAGRVLRPLFIVEDLKLKRQHLRWLQEKPFTWSSLIRDGVIELLDAEEEETVMICMTPDDLLESRLLLPIAHTWTHCEIHPSMILGICASIIPFPDHNQSPRNTYQSAMGKQAMGIYLTNFLMRQDTMANILYYPQKPLATTRAMEYLKFRELPAGQNAIVAILCYSGYNQEDSVIMNQSSIDRGLFRSLYYRTYMDQEKRS----------GAIIVDEFEKPTRDTTL-RMKHGT---YDKLEDDGLIAPGVNVRGDDIIIGKTAPIPPDEELGQRTRGHTKRDISTPLKSTEQGIVDQVVVTTNAEGT--KFVKIRVRSTRIPQIGDKFASRHGQKGTIGITYRQEDMPFTAEGITPDIIINPHAIPSRMTIGHLVECLLSKLATIVGNEGDATPFTD-LTVDSVSSVLREKGYQSRGLEVMYHGHTGRKLQAQVYLGPTYYQRLKHMVDDKI--------------------------------------GFIV-VKKILECICVNCGKLKADI-TDPAFADRIRLA-RDPKRRMAAVWSYCKGKMTCQPDED-QGDAEGMENVELKKGHGGCGHQQPQIRKEGLKLLLHYKKNKNEEEE---EFKAAQPDKRPFTPAEVFNVLRKISDEDLGLLGLSEEYARPDWMILTVLPVPPPPVRPSISADGG---ALRSEDDLTYKL--GDIIKASANVPRFEEEGAPAHVISEFEQLLQ-----------------------------------------------------------------------------------------------------------------------------------------------------------------------------------------------DEMNMHVPQSEETRAELSQIAWVAKQIISPQANKPVMGIVQDTLCGIRKFTLRDCFLDWQQVQNILLWVPNWDGTIPTPTILKPKPLWSGKQILSLTIPRGINIYRSP-DP-------KSSNP-----VFDDGMLIENGEIIFGVVEKKTVGASQGGLIHVCFREKGPEATRTLFTGLQQVVNYWLFHNGFSIGIGDTVADKKTMAYITEQIKMRKQNVAKAVEDASSDRLKAAPGMTIRESFESRVERELNLARDHSGQYAQKNLKED-NNVKQMVVAGSKGSFINISQMSVCVGQQSVEGKR-PFGFRHRTLPHFTKDDFSPEARGFVENSYLRGLTPQEFFFHAMAGREGLIDTAVKTAETGYIQRRLVKALEDVT-CYDGTVRNSLGDLIQFVYGEDGMDGAFIERQTIRTFGINDREFEHRY-VDVTDPVELQEKLDTEYERLLEDRRLLREFIFPGRDNST---AHYLPVNLNRIVQNATQIFH-DRRKP--SDLEPAYIIDQIQQLADRLIVVRGD-HLTREAAENASLAFKMHLRATFAARPVLEEFH-NREAFDWVLGEVETKFNQSMAHPGEMCGTLAAQSI
		</sequence>
		<sequence>
			<taxon idref="Gautieria_otthii"/>
			------------------------------QPSPINFLAEIRSAVEKGGKTVSTFQVKMFHRSGNVIKSTIPYIKTDIPIWVVFRALGVISDRDILEHICYDMQDAQMLEMLKPCIDDGF-VIQDRDVALDFIGNRGTTI---GLSRDRRLRYAQEILQKEMLPHIAMSEGAESKKAYFFGYMVHRLLLAALERRELDDRDHFGKKRLDLAGPLL-ASLFRMLFRKLTKDVYRYLQKCVETHKEFNLNLAVKPNTITNGLKYSLATGNWGDQKKSMSSKAGVSQVLNRYTYASTLSHLRRCN---------------------------TPEGQACGLVKNLALMACISVGSPSPPVIEFLEEWGLESLEENAHSATPC---TKVFVNGVWLGVHRDPANLVKTIKKLRRKDDISP-EVSVVRDIRERELRLYTDAGRVCRPLFIVENLALQKKHIKWLQQGQYKWDDMVKGGIIELLDAEEEETVMISMTPEDLENSRLQVMHAHTWTHCEIHPSMILGICASIIPFPDHNQSPRNTYQSAMGKQAMGIYLTNFLIRMDTMANILYYPQKPLATTRSMEYLKFRELPAGQNAIVAILCYSGYNQEDSVIMNQSSIDRGLFRSMYYRSYMDMEKTS----------GIHQLEEFTKPTRDTTL-RMKHGT---YDKLEDDGLIAPGTGVRGEDIIIGKTAPIPAEEELGQKTSSHTRRDVSTPLKSTESGIVDQVLITTGSDGQ--RFVKVRVRSTRIPQIGDKFASRHGQKGTIGITYRQEDMPFTAEGITPDIIINP----------------------------------------------------------------------------------------------------------------------------VFHIGFIVKVKKILESICVNCGKLKADL-SDPAFADKVKHL-RDAKSRMSVVWNHCKSKNLCEPDVI-EENEGEVPDEVVKKGHGGCGHVQPQVRKEGLKLFLQYKKTKDEDDM---DVKSTQPEKRLFTASECFNVLRKIPTADISLLGLNEEFARPDWMILTVMPVPPPAVRPSIAVDGG---TVRSEDDLTFKL--TDILKASANVRRCEQEGAPAHVTTEFEQLLQ----------------------------------------------------------------------------------------------------------------------------------------------------------------------------------------YNADFDGDEMNMHVPQSEETRAELSQIAWVPRQIISPQANKPVMGIVQDTLCGIRKFTLRDTFLDWNQVQNILLWVPDWDGTVPIPAIVKPKPLWTGKQLLSMCIPRGIDISRNP-DD-------HTANP-----VVDDGMLIENGDIIYGVVEKKTVGASQGGLVHVVFREKGPEACVGLFTGLQMVVNFWLFHNGFSIGIGDTIADKQTMLIINQRITEAKTKVHEILEEAYQDRLRPSPGMTIRESFESKVNRELNVARDETGQDVQKSLKDD-NNVKQMVVAGSKGSFINISQMAVCVGQQSVEGKRIPFGFRHRTLPHFTKDDYSPEARGFVENFYLRGLTPQEYFFH-M-G-EGLIDTAVKTAETGYIQRRLVKALEDVMVCYDGTVRNSLGDLLQFTYGEDGMDGAFIERQSVDPYHLTDKSFERRYRVDVTEPLDLQAKLDEEWNQLVEDRRLLREFIFKSADPSR---PHYLPVNLRRVVQNAQQIFHIDRRKP--SDLEPAYIVDSVRSLGSRLIVVRGDDPISCEMQANATLLFGMHLRSTFAARPVLEEFHLNREAFEWVLGEVETKFNHSLVNPGEMCGTLAAQSI
		</sequence>
		<sequence>
			<taxon idref="Ginko_biloba"/>
			---------------------------------------------------------------------------------------------------------------------------------------------------------------------------------------------------------------------------------------------------------------------------------------------------------------------------------WGMMCPAETPEGQACGLVKNLALMVYITVGSAANPILEFLEEWSTENFEEISPAVIPSA--TKIFVNGCWVGIHRDPDLLVKTLRQLRRQVDVNT-EVGVVRDIRLRELRLYTDYGRCSRPLFIVEKLLIKKADIRALQQREEGWHDLVAKGFIEYVDTEEEETTMISMTISDLVTARNNEAYSHTYTHCEIHPSLILGVCASIIPFPDHDQSPRNTYQSAMGKQAMGIYVTNYQLRMDTLAFVLYYPQKPLVTTRAMEHLHFRQLPAGINAIVAISCYSGYNQEGSVIMNQSSIDRGFFRSLFYRAYRDEEKRM----------GTLVKEEFGRPNRENTT-GMRHGS---YDKLDDDGLAPPGTRVSGEDVIIGKTSPISRMKQGGQVARY-TKRDQSTSLRHSESGMVDQVLLTTNADGL--RFVKIRMRSVRIPQIGDKFSSRHGQKGTVGMTYTQEDMPWTVEGITPDIIVNPHAIPSRMTIGQLIECIMGKVAAHVGKEGDATPFTD-VTVDNISKALHKCGYQMRGFETMYNGHTGRKLSAMIFLGPTYYQRLKHMVDDKIS--------------------------HLELAKPMYHIGFLKTVLSILRCVCFNCSRILADE-EDHRF-KQALKI-RNPKHRLRKVLDCCKNKTKCEGGDE-IDDDQGQDGEEKKKRHGGCGAQQPKISIDGMKMVAEYKLPRKKADEQEQLMPEPIERKQQLTAEKVLSVLKRISDEECQLLGLNPKYARPDWMILQVLPIPPPPVRPSVMMDTT----SRSEDDLTHQL--AMIIRHNENLKRQERNGAPAHIITEFAQLLQFHIATYFDNDLPGQPRATQRSG-RPIKSICNRLKAKEGRIRGNLMGKRVDFSARTVITPDPNINIDQLGVPWSIALNLTYPETVTPYNIERLKELVEYGPHPPPGKTGAKYIIREDGQRLDLRYLKKSSDHHLELGYKVERHLNDGDFVLFNRQPSLHKMSIMGHRIKIMPYSTFRLNLSVTSPYNADFDGDEMNMHVPQSFETRAEVLELMMVPKCIVSPQSNRPVMGIVQDTLLGCRKVTKRDTFIEKDVFMNILMWWEDFDGKIPSPTILKPRPLWTGKQVFNLIIPRQINLIRYS-AW-------HSESETGFITPGDTCVRIEKGEVLSGTLCKKTLGTSSGSLIHVIWEEVGPDAARKFLGHTQWLVNYWLLQQGFSIGIGDTIADAATMETINETISKAKNEVKQLIKAAQEKALEAEPGRTMMESFENRVNQVLNKARDDAGSSAQRSLSES-NNLKAMVTAGSKGSFINISQMTACVGQQNVEGKRIPYGFDGRTLPHFTKDDNGPESRGFVENSYLRGLTPQEFFFHAMGGREGLIDTAVKTSETGYIQRRLVKAMEDIMVKYDGTVRNSLGDVIQFLYGEDGMDAVWIESQKLDSLKMKRKEFENVYKYEIDNEREFRNVFDAEVQKLEADRRQLGTEIAPSGDN-----SWPMPVNLKRLIWNAQKTFKIDLRKP--SDMHPMEIVEAVDKLQERLKVVPGDDLMSIEAQKNATLFFNILLRSTFASKRVLKEYRLTREAFEWVIGEIESRFLQSLVAPGEMIGCVAAQSI
		</sequence>
		<sequence>
			<taxon idref="Glomus_mosseae"/>
			----------------ERMATNTVYVFTKSPPSPFSYTAEIRSAMEKGSKLASSLTIKLMAKTGQFIQATMPYIKKDVPVVIAFRALGAVSDQDFLQYVCYDPSDHQMLEALKPCIEEAF-AVQSMEVAADWIGRRGTTT---GATRDKRIKYAKDILQKELLPHVSTEYGCEKRKAFFLGYMVHRLLLAALGRRELDDRDHYGKKRMDLAGPLL-ASLFRMLFKKLTKDVSIYLRKCIDSNREFNLNLAIKAQTITNGLKYSLATGNWGDQKKAMQSRAGVSQVLNRYTFASTLSHLRRCNTPMGRDGKIAKPRQLHNTHWGMVCPAETPEGQACGLVKNLSLMSYISVGSASKPIIDFLEEYGMINLNQ-QFDPANIKDNTKVFVNGKWAGISSSPEQLSYTLKGLRRTVDVSP-EVSVVRDIRERELRIYTDAGRVCRPLFIVENLRITKGLIQKLDVFTFGWQDLISNSVIEYIDAEEEETVMICMTPEDLAAARVFNLKIHSWTHCEIHPSMILGICASIIPFPDHNQSPRNTYQSAMGKQAMGIYVTNYQLRMDTLANILYYPQKPLVTTRAMEFLRFRELPAGQNAIVAILCYSGYNQEDSVIMNQSSIDRGLFRSIFYRSYMDQEKKV----------GMLTIEEFEKPTKETTL-RLKHGT---YEKLEEDGLIAPGTRVSGDDIIIGKVTPISPDVELGQRKTSHTKRDASTPMRSTETGIVDQVMVTTNAEGM--KFVKVRVRSTRVPQMGDKFASRHGQKGTIGITYRQEDMPFTAEGITPDLVINPHAIPSRMTIGHMVECLLGKVSTLTGQEGDATPFTD-VTVEAISQSLRSQGYQSRGFEVMYNGHTGRKLSAQVFLGPTYYQRLKHMV-------------------------------HIELAKPVFHIGFLPKVKKILECICIHCSKLKTDD-SNAKF-AVARKI-RDPKRRLRAVWDICKSKTICEKGEE-QENDPDKTSDYVKKPHGGCGARQPTIRKDGLKLYMNYKARDSEE-------QTGQETRQVLTPAQVYIIFKKISSEDLIDLGLNEEYARPDWMIITCLPVPPPPVRPSIQMDGT----SRGEDDLTHKL--ADILKANQNLRRYESDGSPAHVVSEFESLLQFHCATYMDNEMAGQPQALQKSG-RPLKSIRARLKGKEGRLRGNLMGKRVDFSARTVITGDPNISVDEVGVPKSIASNLTFPEIVTPFNVDLLQELVKNGPTVHP---GAKYVIRDTGERIDLKHTSGTNVVRLQNGWKVERHINNGDVIIFNRQPSLHKMSMMGHKVRVMPFSTFRLNLSVTSPYNADFDGDEMNMHVPQSVETKAEIKEICMVPKQIVSPQSNKPVMGIVQDTLCAIRKFTKRDCFLSKDLVMNILMWVKDWDGKIPIPCILKPIPLWTGKQILSMIIPKGINS-NLRHST-------HPDGENTDMSPGDTKVLIEDGELLCGIVCKKTVGTAQQGLIHVIMQELGPNRAKDFLNGCQAVVNYWLLQNGFSIGIGDTIADKDTMDSITQTINNAKERVKEVILSAQQNKLECQPGMTIRESFENQVNKELNTARDSAGRSAEKSLSED-NNVKQMVIAGSKGSFINISQMTACVGQQNVEGKRIPYGFKFRTLPHFTKDDHSPESRGFVENSYLRGLTPQEFFFHAMGGREGLIDTAVKTAETGYIQRRLVKALEDVMVKYDGTVRNSLGDILQFCYGEDGMDACYVESQNIDSLPISNDTFDKKYLVELPKPEIVKDKIKAEYEQLKEDRHLLQTFIFPKGDN-----RWPLPVNIKRLIKNAQQKFKIIPSQRTKSDLQFVDVIDSIDELLSKLEVVKGKDRISVEAQSNATLLFKILIRSWLASKRVIDEFHLNQQALKWILGEIESRFRRSLVSPGEMVGTVAAQSI
		</sequence>
		<sequence>
			<taxon idref="Grifola_sordulenta"/>
			--------------------------------------------------------------------------------------------------------------------------------------------------------------------------------------------------------DHFGKKRLDLAGPLL-ANLFRMLFRKLTKDVYRYLQKCVETHKEFNLSLAVKHNTITNGLKYSLATGNWGDQKKSMASKAGVSQVLNRYTYASTLSHLRRCNTPLGREGKIAKPRQLHNTHWGMVCPAETPEGQACGLVKNLSLMACISVGSLSAPVIEFLEEWGLESLEENAHSSTPC---TKVFVNGVWMGVHRDPANLVKTIKKLRRKDDISA-EVSVVRDIRERELRLYTDAGRVCRPLFIVENLLLQKKHIEWLIRSDYKWDHLIRDGVIELLDAEEEETVMICMTPEDLENSRLQPTNAYTWTHCEIHPSMILGVCASIIPFPDHNQSPRNTYQSAMGKQAMGIYLTNFLVRMDTMANILYYPQKPLATTRSMEYLRFRELPAGQNAIVAILCYSGYNQEDSVIMNQSSVDRGLFRSMYYRSYMDLEKKS----------GVQQVEAFEKPTRDTTL-RMKHGT---YDKLEDDGLIAPGTNVNGEDIIIGKTAPIAPDEELGQRTRTHTKRDVSTPLKSTEQGIIDQVLITTNAEGQ--KFVKIRVRSTRIPQIGDKFASRHGQKGTIGITYRQEDMPFTAEGITPDIIINPHAIPSRMTIGHLVECLLSKVATLIGNEGDATPFTD-LTVESVSQFLRQKGYQSRGLEVMYHGHTGRKLQAQVYLGPTYYQRLKHMVDDKIHSRARGP----------------------------FHPGFIVKVKKILECICVNCGRLKADS-SDPTFSDRIRHV-RDPKARMQVVWNYCKSKMVCEPDEP-KDENDGAENDDTKKGHGGCGATQPLVRKEGLKLFVQYKRSKDEDE----DMKSLQPDKRLFPPHEVLTALKKISDADLHLLGLSDEYARPEWMILTVMPVPPPPVRPSIAVDGG---TIRSEDDLTYKL--GDIIKASANVRRCEQEGAPAHVITEFEQLLQ-----------------------------------------------------------------------------------------------------------------------------------------------------------------------------------------------------VPQSEETRAELSQIAWVPRQIISPQANKPVMGIVQDTLCGIRKFTLRDTFLDWNQVQNILLWVPDWDGTVPIPAIIKPKPLWTGKQILSLTIPRGINIHRSP-EP-------KSSNP-----VFDDGMMIENGDIIFGVVEKKTVGASQGGLVHVVFREKGPEATRQLFSGLQQVVNYWLFHNGFSIGIGDTIADRKTMAYIQDQIAMRKGNVREIIDDATHDRLKAAPGMTIRESFEKRVERELNLARDHSGQYAQKNLKED-NNVKQMVVAGSKGSFINISQMSVCVGQQSVEGKRIPFGFRHRTLPHFTKDDYSPEARGFVENSY-----------HAMGGREGLIDTAVKTAETGYIQRRLVKA-EDVMVCYDGTVRNSLGDLIQFVYGEDGMDGAFIERQNIETFALNNAQFEHDYRVDVTDPVELQAKLDEEFAQLSEDRRLLREFIFPRTDPSS---PRYLPVNLQRIVQNAMQIFHIDRRKP--SDLEPGYIIDSVRELCSRLVVVRGESPLSQEGQENATLLFRMHIRATFAGRRVLERYHLNREAFEWVLGEIEAKFNQSLAHPGEMCGTLAAQSI
		</sequence>
		<sequence>
			<taxon idref="Homo_sapiens"/>
			GGYFIINGSEKVLIAQEKMATNTVYVFAKK-DSKYAYTGECRSCLENSSRPTSTIWVSMLARGGQRIVATLPYIKQEVPIIIVFRALGFVSDRDILEHIIYDFEDPEMMEMVKPSLDEAF-VIQEQNVALNFIGSRGAKP---GVTKEKRIKYAKEVLQKEMLPHVGVSDFCETKKAYFLGYMVHRLLLAALGRRELDDRDHYGNKRLDLAGPLL-AFLFRGMFKNLLKEVRIYAQKFIDRGKDFNLELAIKTRIISDGLKYSLATGNWGDQKKAHQARAGVSQVLNRLTFASTLSHLRRLNSPIGRDGKLAKPRQLHNTLWGMVCPAETPEGHAVGLVKNLALMAYISVGSQPSPILEFLEEWSMENLEEISPAAIADA--TKIFVNGCWVGIHKDPEQLMNTLRKLRRQMDIIVSEVSMIRDIREREIRIYTDAGRICRPLLIVEKLLLKKRHIDQLKERNYSWQDLVASGVVEYIDTLEEETVMLAMTPDDLQEKE--VAYCSTYTHCEIHPSMILGVCASIIPFPDHNQSPRNTYQSAMGKQAMGVYITNFHVRMDTLAHVLYYPQKPLVTTRSMEYLRFRELPAGINSIVAIASYTGYNQEDSVIMNRSAVDRGFFRSVFYRSYKEQESKK----------GFDQEEVFEKPTRETCQ-GMRHAI---YDKLDDDGLIAPGVRVSGDDVIIGKTVTLPENDELESTNRRYTKRDCSTFLRTSETGIVDQVMVTLNQEGY--KFCKIRVRSVRIPQIGDKFASRHGQKGTCGIQYRQEDMPFTCEGITPDIIINPHAIPSRMTIGHLIECLQGKVSANKGEIGDATPFNDAVNVQKISNLLSDYGYHLRGNEVLYNGFTGRKITSQIFIGPTYYQRLKHMVDDKIHSRARGPIQILNRQPMEGRSRDGGLRFHIELAKPVFHVGFLVKTMKVLRCVCFFCSKLLVDS-NNPKIKDILAKSKGQPKKRLTHVYDLCKGKNICEGGEE-MDNKFGVEQPEKEKGHGGCGRYQPRIRRSGLELYAEWKH-VNED---------SQEKKILLSPERVHEIFKRISDEECFVLGMEPRYARPEWMIVTVLPVPPLSVRPAVVMQGS----ARNQDDLTHKL--ADIVKINNQLRRNEQNGAAAHVIAEDVKLLQFHVATMVDNELPGLPRAMQKSG-RPLKSLKQRLKGKEGRVRGNLMGKRVDFSARTVITPDPNLSIDQVGVPRSIAANMTFAEIVTPFNIDRLQELVRRGNSQYP---GAKYIIRDNGDRIDLRFHPKPSDLHLQTGYKVERHMCDGDIVIFNRQPTLHKMSMMGHRVRILPWSTFRLNLSVTTPYNADFDGDEMNLHLPQSLETRAEIQELAMVPRMIVTPQSNRPVMGIVQDTLTAVRKFTKRDVFLERGEVMNLLMFLSTWDGKVPQPAILKPRPLWTGKQIFSLIIPGHINCIRTH-ST-------HPDDEDSHISPGDTKVVVENGELIMGILCKKSLGTSAGSLVHISYLEMGHDITRLFYSNIQTVINNWLLIEGHTIGIGDSIADSKTYQDIQNTIKKAKQDVIEVIEKAHNNELEPTPGNTLRQTFENQVNRILNDARDKTGSSAQKSLSEY-NNFKSMVVSGAKGSKINISQVIAVVGQQNVEGKRIPFGFKHRTLPHFIKDDYGPESRGFVENSYLAGLTPTEFFFHAMGGREGLIDTAVKTAETGYIQRRLIKSMESVMVKYDATVRNSINQVVQLRYGEDGLAGESVEFQNLATLKPSNKAFEKKFRFDYTNEAHIQNELEREFERMREDREVLR-VIFPTGDS-----KVVLPCNLLRMIWNAQKIFHINPRLP--SDLHPIKVVEGVKELSKKLVIVNGDDPLSRQAQENATLLFNIHLRSTLCSRRMAEEFRLSGEAFDWLLGEIESKFNQAIAHPGEMVGALAAQSL
		</sequence>
		<sequence>
			<taxon idref="Hydnum_repandum"/>
			--------SEKVLIAQERMAANHVYVFAKAQPSPISFLAEVRSAVEKGGKTISTMQVKMFHRNGNVIRASLPYIRDDIPIWVVFRALGITSDRDILEHICYDTNDTQMVEMLKPCIDEGF-VIQEREVALDLIGKRGTTT---GLSKDKRLRYAQEILQKEMLPHVSMGEGSESKKAFFFGYMIHRLLLAALERRELDDRDHFGKKRLDLAGPLL-ASLFRMLFRKLTKDVYRHLQKCVETHKDFNISIAVKSNTITNGLKYSLATGNWGDQKKSMSSKAGVSQVLNRYTFASTLSHLRRCNTPLGRDGKIAKPRQLHNTHWGMVCPAETPEGQACGLVKNLSLMACISVGSLSAPVIEFLQEWGLESLEENANAHGSA---TKVFVNGVWMGVHRDAPNLVKTLRRLRRKDDISS-EVSIVRDIREKELRLYTDAGRVCRPLFIVENLLLKKEHVNMLNDKPYKWTHLVKDGVIELLDAEEEETVMICMTPDDLENSRTNTMTAHTWTHCEIHPSMILGICASIIPFPDHNQSPRNTYQSAMGKQAMGIYLTNYQVRMDTMANILYYPQKPLATTRSMEYLRFRELPAGQNATVAILCYSGYNQEDSVIMNQSSIDRGLFRSMYYRSYTDAEKKV----------GVLPLEEFEKPTRDTTL-RMKHGT---YEKLEDDGLIAPGTGVAGEDIIIGKTAPLPPDEELGQRMRTHTRRDVSTPLKSTENGIVDQVLVTTNQDGL--KFVKIRIRSTRIPQVGDKFASRHGQKGTVGITYRHEDMPFTAEGITPDIIINPHAIPSRMTIGHLIECLLSKLATLIGNEGDATPFTE-LTVESVSQLLRENGYQSRGLEVMYHGHSGRKLQAQVYLGPTYYQRLKH---------------------------------HIELARPVFHVGFLGKVKKILECVCVQCGRLKIDF-SDVSFVEKLKHI-RDVKVRMTKVHDHCKGKMICDATEP-DMDTEADQNAIDALKKTGCGHVQPLIRKEALKLFLVYKKIKDDDE---QDIRTQLPDKRQFTASDVYNTLKKISEEHLELMGLSVEYARPEWMILTVLPVPPPPVRPSISVDGG---TMRSEDDLTFKL--GDVLKASASVRKCEQEGAPPHVITEYEQLLQFHVATYMDNDISGIPQAMQKSG-RPVKAIRSRLKGKEGRLRGNLMGKRVDFSSRTVITGDPNIMLDEVGVPKSIAMTLTYPERVTPYNIAQLQELVRNGPREYP---GARYVVRDTGERIDLRYNKRADAF-LQYGWIVERHLRDGDYVLFNRQPSLHKMSMMSHRVKLMPYSTFRLNLSVTPPYNADFDGDEMNMHVPQSEETRAELSQIAWVPRQIISPQANKPVMGIVQDTLCGIRKFTLRDTFLDWSAVQNILMWVPDWDGNVPIPAVLAPKPLWTGKQILSMTIPVGINIVRAP-EV-------SSPNP-----VEDDGMLIENGEIIYGIVDKKTVGAAQGGLVHVVFREKGPEACRGLFSGLQMVVNYWLFHNGFSIGIGDTIADEKTMDHITNRIAMAKAKVYKYIEQGQRDEIKAKPGMTIRESFESEVNAELNICRDDTGRHAEKSLKND-NNVKQMVVAGSKGSFINISQMSACVGQQSVEGKRIPFGFKHRTLPHFAKDDYSPEARGFVENSYLRGLTPQEFFFHAMAGREGLIDTAVKTAETGYIQRRLVKALEDVAVCYDGTVRNSLGDILQFIYGEDGMDGAFIERQRVDTYHLSNRAFYRKYRVDVIGEPELQRELDM-WEQLQADRKILREFVFGNSDPSR---PHYLPVNLRRIIQNSQQIFHIDRRKA--SDLDPIHIIAEVRNLGERLVIVRGNDNIAKELQYNATLLFLMHMRGSLACRPVLQEHHLNREAFDWVIGEIEAKFNQALVNPGEMCGTLAAQSI
		</sequence>
		<sequence>
			<taxon idref="Hygrophoropsis_aurantiaca"/>
			------------------------------------------------------------HRNGNVMKATIPYIRVDIPIWVVFRALGVISDRDILEHICYDMQDAQMLEMLKPCIDDGF-VIQDREVALDFIGNRGTTT---GLSRERRIRYAQEILQKEMLPHVSMAEGSESKKAYFFGYMIHRLLLAALERRELDDRDHFGKKRLDLAGPLL-ANLFRMLFKKLTRDVYRYLQKCVETHKEFNLSLAVKHQTITNGLKYSLATGNWGDQKKSMASKAGVSQVLNRYTYASTLSHLRRCNTPLGREGKIAKPRQLHNTHWGMVCPAETPEGQACGLVKNLALMSCISVGSYSAPVIEFLEEWGLESLEENAHSSTPC---TKVFVNGVWMGVHRDPANLVKTIKKLRRKDDISP-EVSVVRDIRERELRLYTDAGRVCRPLFIVENLMLQKKHVKWLNQGEYKWEQLIKGGIIELLDAEEEETVMISMTPEDLENSRLQGINAHTWTHCEIHPSMILGVCASIIPFPDHNQSPRNTYQSAMGKQAMGIYLTNFLVRMDTMANILYYPQKPLATTRSMEYLKFRELPAGQNAIVAILCYSGYNQEDSVIMNQSSIDRGLFRSIYYRSYMDLEKKS----------GVQQLEEFEKPTRDTTL-RMKHGT---YDKIEDDGLIAPGTGVSGEDIIIGKTAPIPPDEELGQRTRTHTRRDVSTPLKSTENGIVDQVLITTNSEGQ--KFVKVRVRSTRIPQTGDKFASRHGQKGTIGITYRQEDMPFTAEGIVPDIIINPHAIPSRMTIGHLVECLLSKVATLIGNEGDATPFTD-LTVESVSTFLRQKGYQSRGLEVMYHGHTGRKLQAQVYLGPTYYQRLKHMVDDKIHSRARGPVQILTRQPVEGRSRDG---------------GFIVKVKKILECICVNCEKLKADISSDPNFADKIRHV-RDPKARMAVVWAHCKTKMTCETDEP-KEEGDNGDTEEPKKGHGGCGHIQPQIRKEGLKLFVQYKRPKDEDE----DVKSLQPDKRLFTPSEVYTTFKKMSDSDLHLIGLSDEYARPEWMILTVMPVPPPPVRPSIAVDGG---AMRSEDDLTYKL--GDIIKASVNVRRCEQEGAPAHVITEFEQLLQFHVATYMDNDIAGIPQALQKSG-RPVKAIRARLKGKEGRLRGNLMGKRVDFSARTVITGDPNLQLDEVGVPRSIAMNLTYPERVTPYNIAYLQELVRNGPTAYP---GARYVVRDTGERIDLRYNKRADAF-LQYGWIVERHLKDGDFVLFNRQPSLHKMSMMSHRVKLMPYSTFRLNLSVTPPYNADEDGDEMNMHIPQSEETRAELSQIAWVPRQIISPHANKPVMGIVQDTLCGIRKFTLRDTFLDWNQVQNILLWVPDWDGAVPTPAIIKPKPLWTGKQILSLVIPRGINIHRAP-DP-------KSSNP-----VFDDGMMIENGEIVFGIVEKKTVGASQGGLIHVVFREKGPEATRDLFTGIQMVVNFWLFHNGFSIGIGDAIAGPNVMSFITQEINDRKQQVTTIIEDAYHDRLKAMPGMTIRESFESKVERELNRARDTSGRYAQENLKED-NNVKQMVVAGSKGSYINISQMSVCVGQQSVEGRRIPFGFRHRTLPHFTKDDFSPEARGFVENSYLRGLTPQEFFFHAMAGREGLIDTAVKTAETGYIQRRLVKALEDVMVCYDGTVRNSLGDLLQFVCGEDGMDGAFIERQKIDTFGLGDKEFEHNYRVDVTDALDLQAKLDEEYNQLVSDRRQLREFVFPGATNLT---PHYLPVNLQRIIQNAIQTFHIDRRKP--SDLEPAYIVEAVQQLTSRLVVVLGDDHLSKETQANASLTFRMHIRATLASRCVLERFHLNREAFEWVLGEIETKFNQSLVNPGEMCGTLAAQSI
		</sequence>
		<sequence>
			<taxon idref="Laccaria_bicolor"/>
			------------------MATNHVYVFAKAQPSPINFLAEIRSAVEKGGKTISQFQVKMFHRNGNVMKATIPYIKVDIPIWVVFRGLGVISDRDILEHICYDMQDAQMLEMLKPCIDDGF-VIQDREVALDFIGNRGTTT---GLSRERRIRYAQEILQKEMLPHVSMAEGSESKKAYFFGYMIHRLLLAALERRELDDRDHFGKKRLDLAGPLL-ANLFRMLFRKLTKDVYRYLQKCVETHKEFNLALAVKHQTITNGLKYSLATGNWGDQKKSMSSKAGVSQVLNRYTYASTLSHLRRCNTPLGREGKIAKPRQLHNTHWGMVCPAETPEGQACGLVKNLALMACISVGSYSAPVIEFLEEWGLESLEENAHSSTPC---TKVFVNGVWMGVHRDPANLVKTIKKLRRKDDISP-EVSVVRDIREKELRLYTDAGRVCRPLFIVENLALQKKHVKWLSNGEYKWEHLVKGGIIELLDAEEEETVMISMTPEDLENSRLQGTHAHTWTHCEIHPSMILGICASIIPFPDHNQSPRNTYQSAMGKQAMGIYLTNFLIRMDTMANILYYPQKPLATTRSMEYLKFRELPAGQNAIVAILCYSGYNQEDSVIMNQSSIDRGLFRSIYYRSYMDLEKKS----------GVQQLEEFEKPTRENTL-RMKHGT---YDKIEDDGLIAPGTGVAGEDIIIGKTAPIPPDEELGQRTQTHTRRDVSTPLKSTESGIVDQVLITTNSEGQ--KFVKVRVRSTRIPQIGDKFASRHGQKGTIGITYRQEDMPFTAEGIVPDIIINPHAIPSRMTIGHLVECLLSKVATLIGNEGDATPFTD-LTVESVSTFLRQKGYQSRGLEVMYHGHTGRKLQAQVYLGPTYYQRLKHMVDDKIHSRARGPVQILTRQPVEGRSRDGGLRFHIELARPVFHPGFIIKVKKILESICVNCGKLKADI-LDPNFADKIRHI-RDPKTRMAVVWAHCKTKTTCETDDP-KEEGADAENDEPKKGHGGCGHSQPQIRKEGLKLFLQYKKPKDDDD----------PDKRLITPSEVYTVFKKMSDHDLHLLGLSDEYARPEWMILTVMPVPPPPVRPSIAVDGG---AMRSEDDLTYKL--GDIIKASANVRRCEQEGAPAHVITEFEQLLQFHVATYMDNDIAGIPQALQKSG-RPVKAIRARLKGKEGRLRGNLMGKRVDFSARTVITGDPNLELDEVGVPRSIAMNLTYPERVTPYNIAYLQELVRNGPTAYP---GARYVVRDTGERIDLRYNKRADAF-LQYGWIVERHLKDGDFVLFNRQPSLHKMSMMSHRVKLMYYSTFRLNLSVTPPYNADFDGDEMNMHVPQSEETRAELSQIAWVPRQIISPQANKPVMGIVQDTLCGIRKFTLRDTFLDWNQVQNILLWVPEWDGSVPIPAILKPKPLWTGKQILSLAIPRGINIHRSP-DP-------KSSNP-----VFDDGVLIENGELIFGIVEKKTVGASQGGLVHVVFREKGPEATRQLFTGLQMVVNYWLFHNGFSIGIGDTIADRGTMSYITQTIADSKANVAKIINDATHDRLKAAPGMTIRESFESLVERQLNLARDTSGQYAQKHLKED-NNVKQMVVAGSKGSFINISQMSVCVGQQSVEGRRIPFGFRHRTLPHFTKDDFSPESRGFVENSYLRGLTPQEFFFHAMAGREGLIDTAVKTAETGYIQRRLVKALEDVMVCYDGTVRNSLGDLIQFVYGEDGMDGAFIEKQTIETFGLDDKEFEHNYRVDVTDPLELQSKLDEEFARLVEDRRLLRHFIFPRVPTTQ---PHYLPVNLHRIVQNAIQIFHIDRRKP--SDLEPGYIVDGVNELCGRLVVVRGDDPLSREAQLNATLTFRMHLRATFASRRVLEKFHLTREAFDWVMGEVETKFNQSVVHPGEMCGTLAAQSI
		</sequence>
		<sequence>
			<taxon idref="Lycoperdon_pyriforme"/>
			------------------------------------FLAEIRSAVERGGKTISQFQVKMFHRNGNVMKATIPYIKVDIPIWVVFRGLGVISDRDILEHICYDMQDTQMLEMLKPCIDDGF-VIQDREVALDFIGNRGTTT---GLSRERRIRYAQEILQKEMLPHVSMAEGSESKKAYFFGYMIHRLLLAALERRELDDRDHFGKKRLDLAGPLL-ANLFRMLFRKLTKDVYRYLQKCVETHKEFNLALAVKHQTITNGLKYSLATGNWGDQKKSMSSKAGVSQVLNRYTYASTLSHLRRCNTPLGREGKIAKPRQLHNTHWGMVCPAETPEGQACGLVKNLALMSCISVGSYSAPVIEFLEEWGLESLEENAHSATPC---TKVFVNGVWMGVHRDPANLMKTIKKLRRKDDISP-EVSVVRDIREKELRIYTDAGRVCRPLFIVENLLLQKKHIRWLNSGEYKWEQMIKGGVIELLDAEEEETVMISMTPEDLENSRLQGTHAHTWTHCEIHPSMILGICASIIPFPDHNQSPRNTYQSAMGKQAMGIYLTNFLIRMDTMANILYYPQKPLATTRSMEYLKFRELPAGQNAIVAILCYSGYNQEDSVIMNQSSIDRGLFRSIYYRSYMDLEKKS----------GIQQLEEFEKPTRETTL-RMKHGT---YDKLEDDGLIAPGTGVRGEDIIIGKTAPIPPDEELGQRTRTHTRRDVSTPLKSTESGIVDQVLITTNSEGQ--KFVKVRVRSTRIPQIGDKFASRHGQKGTIGITYRQEDMPFTAEGIVPDLVINPHAIPSRMTIGHLVECLLSKVATLIGNEGDATPFTD-LTVESVSTFLRQKGYQSRGLEVMYHGHTGRKLQAQVYLGPT-----------------------------------------------VFHPGFIVKVKKILECICVNCGKLKADI-SDPNFADKIRHI-REPKARMAVVWAHCKTKNVCEPDDI-KDESADPDNDEPKKGHGGCGHVQPQVRKEGLKLFVQYKKSKDDDD----EVKSLQPDKRLITPSEVYTVFKKMSDSDLHLLGLSDEYARPEWMILTVMPVPPPPVRPSIAVDGG---AMRSEDDLTYKL--GDIIKASANVRRCEQEGAPAHVISEFEQLLQ-----------------------------------------------------------------------------------------------------------------------------------------------------------------------------------------------------VPQSEETRAELSQVAWVPRQIISPQANKPVMGIVQDTLCGIRKFTLRDTFLDWNQVQNILLWVPDWDGTIPIPAILKPKPLWTGKQILSMTIPRGINIHRSP-DP-------KSSNP-----VFDDGVLIENGELIFGIVEKKTVGASQGGLVHVVFREKGPEVTRQLFTGLQRVVNYWLFHNGFSIGIGDTIADVKTMSFITQTIAERKTKVAEIIDDATHDRLKPKPGMTIRESFESMVERELNLARDQSGQYAQKHLKED-NNVKQMVVAGSKGSFINISQMSVCVGQQSVEGRRIPFGFRHRTLPHFTKDDFSPESRGFVENSYLRG---------------------------------------------------------------------------------------------------------------------------------------------------------------------------------------------------------------------------------------------------------------
		</sequence>
		<sequence>
			<taxon idref="Magniporthe_grisea"/>
			GGYFIINGSEKVLIAQERSAANIVQVFKKAQPNKYLYQAEIRSALEKGSRLVSTLTMKLTSKGGQTIHLNLPYTSGDLPIAIVFRALGVVSDEDILNHIVLDKNDTQMLEMLRPSIEEAF-CIQDREVALDFIAKRVGKDGGHSNSRHLRLKVARDILQKDTLPHISQAEGCETRKAFFLGYMVHKILQCALGRRDVDDRDHFGKKRLDLAGPLL-AKLFRGIIRKLTNDMMGGLRRCIDAGRDFDLTASLKPNTLTNGLKYSLATGNWGDQKKAASSTAGVSQVLNRYTFASTLSHLRRTNTPIGRDGKLAKPRQLHNTHWGLVCPAETPEGQACGLVKNLSLMCMVSVGTPAEPIYDFLVARGMDVLEEYEPSNSSST--SKIFINGTWVGVANKIEELVDLVYDLRRKSRVDP-EVSLIHDVREGEFRIFSDAGRVMRPLFVVNQLVLTKEHVAKLHADHYGWQGLKSDGVLDLMDAEQEETAMICMSPSDLDKFRALNPTTHMYTHCEIHPSMLLGICASIIPFPDHNQSPRNCYQSAMGKQAMGFFLTNYNRRMDTMANILYYPQKPLGTTRSMEYLKFRELPAGQNAIVAIACYSGYNQEDSVIMNQSTIDRGLFRSLFFRSYTDSEKRV----------GINMVEKFEKPFRADTL-RLKQGT---YDKLEDDGIVAPGTRVSGEDIIIGKTAPIPADQELGQRTVQHTKRDASTPLRSTESGIVDQVIVTTNQDGL--KYVKVRVRTTKIPQIGDKFASRHGQKGTIGVTYRHEDMPFTREGITPDIIINPHAIPSRMTIAHLIECLLSKVATLKGMEGDATPFTE-VTVDSVSNLLREHGYQSRGFEVLYHGHTGRKLRAQVFFGPTYYQRLRHMVDDKIHARARGPVNIMTRQPVEGRARDGGLRFHIELAKPVYHPGFINKTKKILEMN------------NDEQF-AQALRL-RDPKARFAMVWKACKGKKVCEIETG-GKDEKDSIDTAEKVPHGGCGSTHPDIRKKALQLYAKVEE-AREEG------MKKEVKDKLITPEQAHHILKHIPEDDLWKMGLNKDYARPEWLIVTVLPVPPPPVRPSISVDGTSQ-GMRSEDDLTYKL--GDIIRANGNVKQAHAEGAPNHICTEFEELLQYHVATYMDNDIASIPRSLQKSG-RPIKSIRARLKGKEGRLRGNLMGKRVDFSARTVITGDANISLHEVGVPRSIARTLTYPETVTPHNIDRLHQYVVNGPNEHP---GAKYIVRTDGTRIDLRHVKNRGSTQLEYGQKVERHLLTGDYIIFNRQPSLHKESMMGHQVRVMPYSTFRLNLSVTSPYNADFDGDEMNLHVPQTEETRAEVKELCMVPLNIVSPQRNSPLMGIVQDTLAGTYKLCRRDVFLTKEAVMDIMLWVPDWDGIIPQPAILRPRPRWTGKQIISMVIPDFVTTHQGG-DW-------NPLN--------DDALLIQSGELMFGLLTKKNVGAASGGIIHICYNEQGPARAMAFLNGCQRVVNYWLLHNGHSIGIGDTIPDPVTIEKIQAHINEQKAEVAELTDLATTNRLEALPGMNIRETFESKVSKALNTAREKAGTTTEKSLKDI-NNAVTMSRSGSKGSSINISQMTALVGQQIVEGKRIPFGFKYRTLPHFTKDDFSPEARGFVENSYLRGLTPSEFFFHAMAGREGLIDTAVKTAETGYIQRRLVKALEDVAAKYDGTVRNSLGDIIQFIYGEDGLDGMAIEKQKMDHLNISNGKFDGMYKLDLMTAPAVQQLLDEEYDAIKADRQLIREINYKKKDDN----DMQLPLNVARVIENAKKLFKIDDAQR--SDLKPQDVIPVVKGFLERMVVVPGDDPISKEANYNSSILFKAQLRSRLAFKRLAVRERLNRIAFDHVIGEMESRWQRSFVSPGEMVGVLAAQSI
		</sequence>
		<sequence>
			<taxon idref="Magnolia_sp"/>
			---------------------------------------------------------------------------------------------------------------------------------------------------------------------------------------------------------------------------------------------------------------------------------------------------------------------------------WGMMCPAETPEGQACGLVKNLALMVYITVGSAANPILEFLEEWSTENFEEISAAVIPQA--TKIFVNGCWVGIHRNPDLLVKTLRLLRRRIDVNT-EVGVIRDIRLKELRLYTDYGRCSRPLFIVDQLLIKKKHIHALQQREEGWHDLVAKGFIEYVDPEEEETTMISMTISDLISARHNEAYSETYTHCEIHPSLILGVCASIIPFPDHNQSPRNTYQSAMGKQAMGIYVTNYQLRMDTLAYVLYYPQKPLVTTRAMEHLHFRQLPAGINAIVAIACYSGYNQEDSVIMNQSSIDRGFFRSLFFRSYRDEEKKM----------GTLVKEDFGRPNRESTM-GMRHGS---YDKLDDDGLAPPGTRVSGEDVIIGKTIPIAQDDVQGQVTRY-TRRDHSTSLRHSESGMVDQVLLTTNADGL--RFVKVRMRSVRIPQIGDKFSSRHGQKGTVGMTYTQEDMPWTPEGITPDIIVNPHAIPSRMTIGQLIECIMGKVAAHMGKEGDATPFTD-VTVDNISKALHKCGYQMRGFETMYNGHTGRRLPAMIFLGPTYYQRLKHMVDDKIH--------------------------HLELAKPMFHIGFLKTVLSIMRCVCFNCSKILVDE-EDHKF-KQSQKI-RNPKHRLRKVLDACKNKTKCDGGDD-IEVRD-QDLEEKK-RRGGCGAQQPKLTVEGMKMIAEYKATRKKNDDQEQ-LPEPVERKQQLSAERVLSVLKRISDEDCLLLGLNPKYARPDWMILQVLPIPPPPVRPSVMMDTS----SRSEDDLTHQL--AMIIRHNENLRRQERNGAPAHIISEFAQLLQFHIATYFDNELPGQPRATQRSG-RPIKSICSRLKAKEGRIRGNLMGKRVDFSARTVITPDPTINIDELGVPWSIALNLTYPETVTPYNIERLKELVEYGPHPPPGKTGAKYIIREDGQRLDLRYLKKSSDHHLELGYKVERHLNDGDFVLFNRQPSLHKMSIMGHRIKIMPYSTFRLNLSVTSPYNADFDGDEMNMHVPQSFETRAEVLELMMVPKCIVSPQSNRPVMGIVQDTLLGCRKITKRDTFIEKDVFMNILMWWEDFDGKIPAPTILKPRPLWTGKQVFNLIIPKQINLIRTS-AW-------HSEAETGFITPGDTQVRIERGELLAGTLCKKTLGTSTGSLIHVIWEEVGPDAARKFLGHTQWLVNYWLLQNGFSIGIGDTIADASTMEKINETISKAKNEVKELIKAAQEKQLEAEPGRTMMESFENRVNQVLNKARDDAGSSAQKSLSES-NNLKAMVTAGSKGSFINISQMTACVGQQNVEGKRIPYGFIDRTLPHFTKDDYGPESRGFVENSYLRGLTPQEFFFHAMGGREGLIDTAVKTSETGYIQRRLVKAMEDIMVKYDGTVRNSLGDVIQFLYGEDGMDAVWIESQKLDSLKMKKREFDNVFRYEFDNAREFRNVFDAEVQKLEADRYQLGTEIATTGDN-----SWPMPVNLKRLIWNAQKTFKVDLRRP--SDMHPMEIVEAVDKLQERLKVVPGDDFLSMEAQKNATLFFNILLRSTFASKRVLKEYRLTREAFEWVIGEIESRFLQSLVAPGEMIGCVAAQSI
		</sequence>
		<sequence>
			<taxon idref="Marasmius_alliaceus"/>
			---------------------------------------------------------------------------------------------------------------------------------------------------------------------------------------------------------HFGKKRLDLAGPLL-ANLFRMLFRKLTKDVYRYMQKCVETHKEFNLTAAVKHQTITNGLKYSLATGNWGDQKKSMSSKAGVSQVLNRYTYASTLSHLRRCNTPLGREGKIAKPRQLHNTHWGMVCPAETPEGQACGLVKNLALMSCISVGSYSAPVIEFLEEWGLESLEENAHSSTPT---TKVFVNGVWMGVHRDPANLVKTIRKLRRKDDISP-EVSVVRDIREKELRLYTDAGRVCRPLFIVDNLVLQKKHVKWLLNGEFKWEHLVKHGIIELLDAEEEETVMISMTPEDLENSRLQGINAHTWTHCEIHPSMILGICASIIPFPDHNQSPRNTYQSAMGKQAMGIYLTNFLIRMDTMANILYYPQKPLATTRSMEYLKFRELPAGQNAIVAILCYSGYNQEDSVIMNQSSVDRGLFRSIYYRSYMDLEKKS----------GIQQLEEFEKPTRDNTL-RMKHGT---YDKIEDDGLIAPGTGVRGEDIIIGKTAPIPPDEELGQRTRTHTRRDVSTPLKSTESGIVDQVLITTNSEGQ--KFVKVRVRSTRVPQIGDKFASRHGQKGTIGITYRQEDMPFTAEGIVPDIIINPHAIPSRMTIGHLVECLLSKVATLIGNEGDATPFTD-LTVESVSMFLRQKGYQSRGLEVMFHGHTGRKLQAQVYLGPTYYQRLKHMVDDKIHSRARGPV-----------------------ARPVFHPGFIIKVKKILECICVNCGKLKADI-ADPNFADKIRHV-RDPKKRIAVVWAHCKSKMICEPDDP-KEEGAEPEPDDAKKGHGGCGHVQPLVRKEGLKLFLQYKKPKDDDE----EIKSMQPDKRLMTPSEVYNTFKKMTDSDLHLIGLSEEYARPEWMILTVMPVPPPPVRPSIAVDGG---AMRSEDDLTYKL--GDIIKASANVRRCEQEGAPAHVISEFEQLLQF----------------------------------------------------------------------------------------------------------------------------------------------------------------------------------------------DEMNMHVPQSEETRAELSQVAWVPRQIISPQANKPVMGIVQDTLCGVRKFTLRDTFLDWNQV-NILLWVPEWDGSVPIPAILKPKPLW-GKQILSLAIPRGTNIHRAP-DP-------KSSNP-----VFDDGMLIENGEIIFGIVEKKTVGPTQGGLIHVVFREKGPEATRQLFTGLQ-VVNYWLFHNGFSIGIGDTIADNNTMSYITETIASRKANVAKIIEDATHDRLKPAPGMTIRESFESLVERELNLARDKSGQY-QKSLKED-NNVKQMVVAGSKGSFINISQMSVCVGQQSVEGRRIPFGFRHRTLPHFTKDDFSPEARGFVENSYLRGLTPQEFFFHAMGGREGLIDTAVKTAETGYIQRRLVKAL-DVMVCYDGTVRNSLGDLIQFVYGEDGMDGAFIEKQNIDTFSLNHREFEHNYRVDVTDPLELQKKLDEEYDQLCEDRRMLREFIFPRTDTAS---SQYLPVNLSRIVQNATQIFHIDRRKP--SDLDPTVIIDAVKALCQRLVVVRGNDALSVEGQANATLRFHMHLRATFGCRRVLERFHLNKEAFEWVMGEVEAKFNQSLANPGEMCGTLAAQSI
		</sequence>
		<sequence>
			<taxon idref="Monoblepharis_macrandra"/>
			--------SEKVIIAQERMAANQVYIFTSNRPGGVSIQAEIRSQMEKGARKISSCAIKRMPRKQMNLYSTVPLLKSDVPVVVLFRALGVLSDREILEHCCYDFDDSQMLEMLRPSIEEGN-EIQEREVALDFIGKRAQTM---GLSRDKRIAFAAQILQKELLPHIGIQARSEGRKAWFLGYMIHRLLLCALERREADDRDHFGKKRLDLAGPLM-ANLFRMLFRRLTQDISRALRKAVESHREFNMVSAVQHQIITRGLQFSLATGNWGDQRKMMQTRAGVSQVLSRYTYASTLSHLRRLNSPIGREGKLAKPRQLHNTHWGMVCPAETPEGQACGLVKNLALMAYISVGSPVEPLVDFLQEWTLEDLEELSADDIRDK--CKVFLNGVWIGVHRNPEELMRIFRDYRRKISISA-EVSAVWDVREKELRFLSDAGRICRPLFVVNNLEIRKGHIAKLQNQTWKWGDLVSNGLVEYVDTDEEETTMIAMSFDDLRDSMIATVLTRYWTHAEIHPSMILGICASIIPFPDHNQSPRNTYQSAMGKQAMGVFLTNFQLRMDTMSNILYYPQKPLVTTRAMEHLHFRELPAGQNAIVAIACYSGYNQEDSVIMNQSSIDRGLFRSLYYRAYMDSEKKL----------GIQQAETFEKPVRDATI-KMRGTS---YDTLEDDGFVAPGTRVSDGDILIGKTVPLPKGEELGARTARHEKKDASTTMRGAETGIIDQVMLSTDSQGQ--NMVKVRIRSTRIPQMGDKFASRHGQKGTVGITYRHEDMPFTAEGICPDIIINPHAIPSRMTIGHLVECLLGKVSALAGEEGDATPFME-TTVGAISSALKGLGYQQRGYEVLYNGHTGRKLQAQIFLGPTYYQRLKH---------------------------------HIELAKPVFHEGFVTTIKKLLESVCLFCGKLKSDD-SDPDFFRKSRLR-DRR-ARFTGVWSLCKTKMVCQGSEE-DADEEQQQQQQRKGAHGGCGRRQPKIRKEGLTLLAHYA--KETED------ADLAPRPLL-PDQ-VQKILLQISDADCVSLGLNPEWSRPEWMIITVLPVPPPQVRPSVVGDGT---GLRSQDDLTYKL--ADILKANASLKRHEQDGGPTHVVNEFWDLLQYHVATMMDNQISGLPVAQQKGG-RPIKGIRQRLKGKEGRLRGNLMGKRVDFSARTVITGDPNISIDEVGVPRSICRNLTFPEIVNDYNRDHLQKLVANGTNEYP---GANRVIRANGDIVSLKHTAGSGETLLNIGDRVERHLVDGDYIIFNRQPSLHKMSMMGHKVRVMPFSTFRLNLSVTSPYNADFDGDEMNLHAPQSYETRAEIMEIMRVPRQIISPKHNQPVMGIVQDTLCGIRKFTIRDNFLSRDMVMNILMWVEDWDGVIPLPAIVKPVPLWTGKQMMSLAIPD-INLVGFS-AT-------HPDDEKGDMSVGDTKVIIEGGTILSGTMCKKTVGSSAGGVIHTIMNEHGPDAAKKFFNGTQKIVNYWLLHNGFSVGIGDTIADGVTMQSITDTIKKAKADVAEIIKNAQANKLDAEPGMTVRETFESKVNKVLNKARDDAGKKAEKSLKIY-NNVKQMVIAGSKGSFINISQMTACVGQQNVEGKRIPYGFRYRTLPHFTKDDHSPESRGFVENSYLRGLSPQEFFFHAMGGREGLIDTAVKTAETGYIQRRLVKALEDVMVKYDGTVRNSLGHVVQFVYGEDGMDATGVERQQLETIRMTEEEFKRRYKLDLMTPDENAKVLEMEYTQLVEDRNVMRNFIFRNGDS-----NWPLPSNIRRLIWNARNMAKISHNTL--SNLRPEEIVRDVNDLLSRCIVITGEDGLSTMAQHNATLLFNILVRHLLATKRVYAEHRLNRNAFRWLIGEIESRFKAAKVNPAEMVGTIAAQSI
		</sequence>
		<sequence>
			<taxon idref="Monosiga_brevicollis"/>
			--------SEKVLIAQEKMAGNTVYVFEKK-DSKHMFVTEMRSIVEDSNRPTSTMMVKMLRGGGRVIHASLPYIRQDIPVVVLFRALGFEDDRSILEHIIYDFDDMEMMELLKPSLDEAF-VVQTREVALDLIGRRSMAAV--GMSKDMRVRFARDILQKEMLPHIGVGPQCEQAKAFFLGYMVHRTLQAALRRRELDDRDHYGNKRLDLAGSLV-AYLFRTLFKQLTKKLTRKVTDLVNRNHKFMVITLLDVEILGSGLRYSLATGNWGDQKKAHEARAGVSQVLNRLTFASTLSHLRRLNSPIDRTGKIAKPRQLHNTHWGYICPAETPEGHAVGLVKNLSLMASLTVGSDDTPVHDLLGASGLDYLDRLPSRSAIKTA-TKVFVNGNWVGIHSHPDELVTTMRQMRRAHSVAS-EVSIFRNIREREVHIVTDSGRTTRPLLIVNKANRCRFALKNSHVMQMSWTHLVQRGVVEYIDVNEEETTMIAMYGHDPLALLALTSYCNTYTHCEIHPSMILSICASIIPFPDHNQSPRNTYQSAMGKQAMGVYITNFHVRMDTLAHVLYYPQRPLVQTRSMNYLRFAELPAGINAIVGIMTYTGYNQEDSVIMNRYSVERGLFRSVFYRSYAASEHS-----------ERGEIIKIDKPSRENCI-GMRRAN---YDKLEDDGIVAPGIRVSGDDAIVGRLLELPE-ATRQASGGRFEKRDKSLFLRSSESGIIDGVMISVNQKGE--KFVKIRVRSVRTPQIGDKFASRHGQKGTCGMQYAQEDMPFAASGVVPDIIVNPHAIPSRMTIGHLIECLLGKSASHSGTIGDATPFTK-VNVTDVADILEGYNFQRYGNEVMYNGFTGRKMQAQVFLGPTYYQRLKHMVDDKIHARARGPLQNLTRQPMEGRSRDGGLRFHIVLAKPVFHAGFLPKIISVLRCVCLYCSKLRVEH-SDQQLQAILSQTKDNPKHRLQAVSRLCSNKRQCHRDEP-PDTFNPEGQPEVALSAGGCGKMQPRVRRSQEEGRTLQLLGEWEE-----VNDDEVDRKRPITAAEVLKCFRGISDEDCRIIGFDPVYTRPDFMIIEVLPVPPLAVRPSVELGES----GHSADDLTYQL--GDIIKTNISLQENIANGATPHMIEECVEYIQFKVATLMDNNLPHMPQSQQRSG-RPIKAISQRLKGKEGRVRGNLMGKRVDFSARTVITPDPNLAIDQVGVPRTVAAKLTVPERVTNFNLNKMNQYVANGPTQHP---GARYIIQEDGTRIDLHIARSHSDRTLQPGFIVERHLQDNDVIIFNRQPTLHKMSMMGHRVKVLPWSTFRMNLSVTSPYNADFDGDEMNLHVPQSLGSRAEIEEIMMVHKNILTPQSNRPVMGIIQDTLTVARRMTFRDCFIEREQLMHLLMWMPNWDGKIPVPAIVAPKELWTGKQLVSMIIPRRINLEGKH-ST-------HEDKVDR--TVHDTKVIISKGVLISGILCKSMLGAKGGGVIHAITVEHGLEEARQFYGNIQTVINNWLLIHGHSIGIGDAVADQDTNKRIEELTQEATRSVDELITKAQADDIKPKPGNTVRETFEVEVNTVLNDMVNKAGKSAQNSLSIH-NNFKAMSTAGSKGGPINISQIIACVGQQNVEGKRIPFGFKYRTLPHFVKDDYGPDSRGFVFNSYFKGLSAQEMFFHAMGGREGLIDTAVKTAETGYIQRRLVKSMEGLRLNYDGSIRNSNGDLIQLCYGEDGMDGACLEKQGLPTLTPSDQGFERDFCNTGNKLDEMLQELEDEWQRLQDDRQFLR-SVFPKGEA-----DVVLPVQLRRLIISAQKEFNIDPRRP--TDLSPAHVAQAIRTFTDRLVVIPGDDPLSKVAQRNATLLFNCNLRSVLSSRQCIVRHRLNTKAFDWILGEVEKRFMQAQAQPGEMVGALAAQSL
		</sequence>
		<sequence>
			<taxon idref="Mucor_hiemalis"/>
			--------SEKVLIAQERMATNTVYVFSKAPPSNFQYTAEIRSQNEKGSKNASPLFIKMMRASGQCIRAALPYIRSEVPIVIVFRALGQVADRDVLEHICYDRNDYEMLELLKPSIEEAF-VIQDQDVALDFIGKRGTTV---GATRERRIKYASEILQKELLPHVGTAYKTETRKSYFFGYMIHRLLLAALERRELDDRDHYGKKRMDLAGVLM-SGLFRLLFKKLTKDVAKYLQKCIESSREFNLTLAVKSNTITNGLKYSLATGNWGDQKKAAQARAGVSQVLNRYTFASTLSHLRRCNTPIGRDGKIAKPRQLHNTHWGLVCPAETPEGQACGLVKNLALMSYISVGSAATPLIMFLEEWAMENLEELSATSIADA--TKVFVNGVWIGIHRDPGELINSLKQMRRSVDISP-EVSIVRDIREKELRMYTDAGRCCRPLFLVENLRLNREHIMRIQDTDFGWQDMIADGIVEYVDADEEETAMICMTPEDLAESRMTGSYSHTWTHCEIHPSMILGICASIIPFPDHNQSPRNTYQSAMGKQAMGVYLTNFQTRMDTLANILYYPQKPLTTTRSMEFLRFRELPAGQNAIVAILCYSGYNQEDSVIMNQSSIDRGLFRSLFFRTYMDAEKKA----------GMMFMEEFEKPTRDSTL-RLKHGT---YEKLEDDGLIAPGTRVSGDDIIIGKTAPIPADEELGQRTTTHNKRDASTPLRSTETGIVDQVMLTTNQDGL--KFVKVRVRSTRVPQMGDKFASRHGQKGTIGMTYRQEDFPFSAEGITPDLIINPHAIPSRMTIGHMIECLLGKVSTLTGNEGDATPFTD-VTVEAISQALQAQGYQSRGFEVMYNGFTGRKLNVQVFLGPTYYQRLKHMV----------------------------------------------------------------------------------------------------EAEDG-LEEKEEFDNGKRKSTHGGCGYKQPLIRKDGLKLYAQFRANAGDD--------NGGEGRQQLTAAKVLQILKNISDQDIRDMGLSEEFARPEWMITTVLPVPPPQVRPSIQMDGT----SRGEDDLTHKL--SDVLKANANVRRCESEGAPVHVVQEFEQLLQFHIATYMDNDIAGQPQALQKSG-RPLKSIRARLKGKEGRLRGNLMGKRVDFSARTVITGDPNLNLDQVGVPRSIARNLTYPEIVTPYNIDKLQALVRNGPLEHP---GAKYVIRDNGERIDLRYRKRAGEIPLQYGYRVERHINDDDVVIFNRQPSLHKMSMMGHRVKVMPYSTFRLNLSVTSPYNADFDGDEMNLHVPQSLETRAEVTEICMVPKQIVSPQSNKPVMGIVQDTLCGIRKFTLRDCFMTKDLVMNIVMWVPSWDGYIPPPAILKPKPMWTGKQIVSMVIPKGINCQTFH-ST-------HPDGESTLISPGDTRVIIENGELICGIVCKKTVGTAGGGLIHTIMNELGPEAAKNFLGGTQQVVNYWLLQNGFSIGIGDTIADKVSMATITNIISQAKQRVQEVIITAQQDKLEVQPGMTLRESFEAKVNQTLNKARDDAGKMAQNSLKED-NNVKQMVISGSKGSFINISQMSACVGQQNVEGKRIPYGFKFRTLPHFSKDDHSPESRGFVENSYLRGLTPTEFFFHAMGGREGLIDTAVKTAETGYIQRRLVKALEDVMVKYDGTVRNSLGDIIEFCYGEDGMDALSVESQKFFSLKCNQEEFEKRYKIDVMNKETAQAYLDHEFYQLTEDRNKLRTNIFKNGDD-----KWPLPVNLTRLITNSQQIFHIDPRKP--SDIHPLQIVDGVNALAQRLLVVRGSDKISNETQKNATLLFGILLRSTFSVKRVVEEFHLTSQAFEWILGEIESRFLTSIVAPGEMVGTIAAQSI
		</sequence>
		<sequence>
			<taxon idref="Mus_musculus"/>
			GGYFIINGSEKVLIAQEKMATNTVYVFAKK-DSKYAYTGECRSCLENSSRPTSTIWVSMLARGGQRIVATLPYIKQEVPIIIVFRALGFVSDRDILEHIIYDFEDPEMMEMVKPSLDEAF-VIQEQNVALNFIGSRGAKP---GVTKEKRIKYAKEVLQKEMLPHVGVSDFCETKKAYFLGYMVHRLLLAALGRRELDDRDHYGNKRLDLAGPLL-AFLFRGMFKNLLKEVRIYAQKFIDRGKDFNLELAIKTRIISDGLKYSLATGNWGDQKKAHQARAGVSQVLNRLTFASTLSHLRRLNSPIGRDGKLAKPRQLHNTLWGMVCPAETPEGHAVGLVKNLALMAYISVGSQPSPILEFLEEWSMENLEEISPAAIADA--TKIFVNGCWVGIHKDPEQLMNTLRKLRRQMDIIVSEVSMIRDIREREIRIYTDAGRICRPLLIVEKLLLKKRHIDQLKERNYSWQDLVASGVVEYIDTLEEETVMLAMTPDDL------VAYCSTYTHCEIHPSMILGVCASIIPFPDHNQSPRNTYQSAMGKQAMGVYITNFHVRMDTLAHVLYYPQKPLVTTRSMEYLRFRELPAGINSIVAIASYTGYNQEDSVIMNRSAVDRGFFRSVFYRSYKEQESKK----------GFDQEEVFEKPTRETCQ-GMRHAI---YEKLDDDGLIAPGVRVSGDDVIIGKTVTLPENDELESTNRRYTKRDCSTFLRTSETGIVDQVMVTLNQEGY--KFCKIRVRSVRIPQIGDKFASRHGQKGTCGIQYRQEDMPFTCEGITPDIIINPHAIPSRMTIGHLIECLQGKVSANKGEIGDATPFNDAVNVQKISNLLSDYGYHLRGNEVLYNGFTGRKITSQIFIGPTYYQRLKHMVDDKIHSRARGPIQILNRQPMEGRSRDGGLRFHIELAKPVFHVGFLVKTMKVLRCVCFFCSKLLVDS-NNPKIKDILAKSKGQPKKRLTHVYDLCKGKNICEGGEE-MDNKFGVEQPEKEKGHGGCGRYQPRIRRSGLELYAEWKH-VNED---------SQEKKILLSPERVHEIFKRISDEECFVLGMEPRYARPEWMIVTVLPVPPLSVRPAVVMQGS----ARNQDDLTHKL--ADIVKINNQLRRNEQNGAAAHVIAEDVKLLQFHVATMVDNELPGLPRAMQKSG-RPLKSLKQRLKGKEGRVRGNLMGKRVDFSARTVITPDPNLSIDQVGVPRSIAANMTFAEIVTPFNIDRLQELVRRGNSQYP---GAKYIIRDNGDRIDLRFHPKPSDLHLQTGYKVERHMCDGDIVIFNRQPTLHKMSMMGHRVRILPWSTFRLNLSVTTPYNADFDGDEMNLHLPQSLETRAEIQELAMVPRMIVTPQSNRPVMGIVQDTLTAVRKFTKRDVFLERGEVMNLLMFLSTWDGKVPQPAILKPRPLWTGKQIFSLIIPGHINCIRTH-ST-------HPDDEDSHISPGDTKVVVENGELIMGILCKKSLGTSAGSLVHISYLEMGHDITRLFYSNIQTVINNWLLIEGHTIGIGDSIADSKTYQDIQNTIKKAKQDVIEVIEKAHNNELEPTPGNTLRQTFENQVNRILNDARDKTGSSAQKSLSEY-NNFKSMVVSGAKGSKINISQVIAVVGQQNVEGKRIPFGFKHRTLPHFIKDDYGPESRGFVENSYLAGLTPTEFFFHAMGGREGLIDTAVKTAETGYIQRRLIKSMESVMVKYDATVRNSINQVVQLRYGEDGLAGESVEFQNLATLKPSNKAFEKKFRFDYTNEAHIQNELEREFERMREDREVLR-VIFPTGDS-----KVVLPCNLLRMIWNAQKIFHINPRLP--SDLHPIKVVEGVKELSKKLVIVNGDDPLSRQAQENATLLFNIHLRSTLCSRRMAEEFRLSGEAFDWLLGEIESKFNQAIAHPGEMVGALAAQSL
		</sequence>
		<sequence>
			<taxon idref="Neurospora_crassa"/>
			--------SEKVLIAQERSAANIVQVFKKPPGGSVSYQAEIRSALEKGSRLISSLQMRLHTKAANTVSVTLPYVKEEVSLAIVFRALGVVSDEDILNHICYDRRDSQMLEALRPCIEEAF-CIQDREVALDYIGKRGNGST--GINRNGRIKAAKEMLQKELLPHISQAEGCETRKAFFLGYMVHKLLQCVLGRRDTDDRDHFGKKRLDLAGPLL-AKLFRGIVRRLTQDLMGYMKRCVDTNKHFSLALGIKASTLTNGLKYSLATGNWGDQKKAMSSTAGVSQVLNRYTFSSTLSHLRRTNTPIGRDGKLAKPRQLHNTHWGLVCPAETPEGQACGLVKNLSLMCFVSVGTLADPIIEFMIARNMEVLEEYEPLRYPNA--TKVFVNGTWVGVHQDPKHLVTLVQNLRRKNIISF-EVSLVRDIRDREFKIFSDAGRVMRPLFVVEQLILTKEHIRRLEQDYFGWQGLLESGAIEYLDAEEEETAMICMTPEDLDTYRQHNPTTHMYTHCEIHPSMLLGICASIIPFPDHNQSPRNTYQSAMGKQAMGFFLTNYSRRMDTMANILYYPQKPLATTRSMEYLKFRELPAGQNAIVAIACYSGYNQEDSVIMNQSSIDRGIFRSLFFRSYTDCEKRV----------GINIVEQFEKPDRSNTL-RPKHGT---YDKLENDGIIAPGIRVTGDDIIIGKTSPINPDQELGQRTAQHVKRDASTPLRSTESGIVDSVAFTTNQDGL--RYVKVRVRTTKIPQIGDKFASRHGQKGTIGVTYRQEDMPFTAEGITPDIIINPHAIPSRMTIAHLIECLLSKVGALKGMEGDATPFTD-VTVDSVSNLLREHGYQSRGFEIMYHGHTGKKLRAQVFFGPTYYQRLRH---------------------------------HIELARPVYHPGFIKRVKKMLEIVCHNCSKVLADR-NDKEF-AAAMRI-RDPKVRFNRVWAVCKKKRRCENEVV-KKSDDDEFNPLELPGHGGCGNDHPTVRQQALTLYAQFDT-KDEEG-------VKSKEKKIITPEMALNILHNMTESDMIDIGINISQARPEWMIITVLPVPPPPVRPSISMDGTGT-GMRNEDDLTYKL--GDIIRANGNVRQAIQEGSPAHIINDFENLLQYHVATYMDNDIAGQPQALQKSG-RPVKAIRARLKGKEGRLRGNLMGKRVDFSARTVITGDANISLDEVGVPRSIARTLTYPETVTPYNIGKLTQYVQNGPNEHP---GAKYVIRSDGSRVDLRHQRRTGPLQLEYGWKVERHLIDGDYIIFNRQPSLHKESMMGHRVKVMPYSTFRLNLSVTSPYNADFDGDEMNLHVPQTEETRAEVKELCMVPLNIVSPQRNGPLMGIVQDTLAGAYKLCRRDVFLTKEEVMNIMLWVPEWDGIIPVPAILKPRPRWTGKQIISMVVPKIINLKNID-ED-------DGECP-----LKDKGILIQQGEVIFGLMTKKIVGAASGGIVHLCYNELGPSGAMDFLNGCQRVVNYWLLHNGHSIGIGDTIPDAATIAKVQTHIDDAKAEVKQLTDMATNNQLEPLPGMNIRETFENKVSKALNTARDKAGTTTESSLKDI-NNAVTMALSGSKGSSINISQMTALVGQQIVEGKRIPFGFKYRTLPHFTKDDYSPEARGFVENSYLRGLTPSEFFFHAMAGREGLIDTAVKTAETGYIQRRLVKALEDSAAQYDGTVRNSLGDIIQFVYGEDGLDGIAIENQPVDHFTISNKAFDKRYRLDVMDEPTVQELLDQEYEQLSVDRHMLREIQRTKGNNDT---KMQLPLNIIRIIDTAKKLFKVDETAR--SDLTPKDVIPAVKAMLDRMIVVRGDDPISKEADYNATILFKAQLRSRLAFKRLAVQDRINKLAFNHILGELENRWSRSMVSPGEMVGVLAAQSI
		</sequence>
		<sequence>
			<taxon idref="Nymphaea_odorata"/>
			---------------------------------------------------------------------------------------------------------------------------------------------------------------------------------------------------------------------------------------------------------------------------------------------------------------------------------WGMMCPAETPEGQACGLVKNLALMVYITVGSAANPILEFLEEWSTENFEEISPAVIPQA--TKIFVNGCWVGIHRNPELLVKTLRQLRRQVDVNT-EVGVIRDIRLKELRLYTDYGRCSRPLFIVEKLLIKKKDIRALQLREEGWHDLVAKGFIEYIDTEEEETTMISMTISDLVSARLNEAYSETYTHCEIHPSLILGVCASIIPFPDHNQSPRNTYQSAMGKQAMGIYVTNYQLRMDTLAYVLYYPQKPLVTTRAMEHLHFRQLPAGINAIVAIACYSGYNQEDSVIMNQSSIDRGFFRSLFFRSYRDEEKKM----------GTLVKEDFGRPNRENTM-GMRHGS---YDKLDDDGLAPPGTRVSGEDVIIGKTSPISQDDSQGQASRY-TRRDHSTSLRHSESGMVDQVLLTTNADGL--RFVKVRMRSVRIPQIGDKFSSRHGQKGTVGMTYCQEDMPWTVEGITPDIIVNPHAIPSRMTIGQLIECIMGKVAAHMGKEGDATPFTD-VTVDNISKALHKCGYQMRGFETMYNGHTGRRLSAMIFLGPTYYQRLKHMVDDKIH--------------------------HLELAKPMFHIGFMKTVLAILRCVCFNCSHILADE-EDHRF-KQALKI-RNPKARLKKVLDCCKSKQKCEGGDD-IDEDQGQDLEDKKKKRGGCGAMQPKITIEGMKIIAEYKVPRKKSDEQEQMLPEPVERKQQLSAERVLNVLKRISDEDCLLLGLNPKYARPDWMILQVLPIPPPPVRPSVMMDTS----SRSEDDLTHQL--AMIIRHNENLRRQERNGAPAHIISEFAQLLQFHIATYFDNELPGQPRATQRSG-RPIKSICSRLKAKEGRIRGNLMGKRVDFSARTVITPDPTINIDELGVPWSIALNMTYPETVTPYNIERLKELVENGPHPPPGKTGAKYIIREDGQRVDLRYLRKSSDHHLELGYKVERHLIDGDFVLFNRQPSLHKMSIMGHRIKIMPYSTFRLNLSVTSPYNADFDGDEMNMHVPQCFETRAEVLELMMVPKCIVSPQSNRPVMGIVQDTLLGCRKITKRDTFIEKDVFMNILMWWEDFDGKIPAPAIMKPRPLWTGKQVFNLIIPKQINLIRYS-AW-------HSESETGFITPGDTCVRIERGELLSGTLCKKTMGTSSGSLIHVIWEEVGPDAARKFLGHTQWLVNYWLLQNAFSIGIGDTIADASTMEKINETISKAKNEVKELIKAAQEKQLEAEPGRTMMESFENRVNQVLNKARDDAGSSAQRSLSES-NNLKAMVTAGSKGSFINISQMTACVGQQNVEGKRIPFGFIDRTLPHFTKDDYGPESRGFVENSYLRGLTPQEFFFHAMGGREGLIDTAVKTSETGYIQRRLVKAMEDIMVKYDGTVRNSLGDVIQFLYGEDGMDAVWIESQKLDSLKMKKSEFDKVFKFEFDDEKELQDVFHAEVQKLETDRRQLATEIATTGDN-----SWPMPVNLKRLIWNAQKTFKVDLRRP--SDMHPMEIVEAVDKLQERLKVVPGEDAMSMEAQKNATLFFNILLRSTFASKRVSKEYRLTREAFDWVIGEIESRFLQSLVAAGEMIGCVAAQSI
		</sequence>
		<sequence>
			<taxon idref="Oryza_sativa"/>
			--------SEKVLIAQEKMSTNHVYVFKKRQPNKYAYVAEVRSMAENQNRPASSMFVRMLSRAGQYIRATLPYIRADIPIIIVFRALGFVADKDILEHICYDFSDTQMMELLRPSLEEAF-VIQNQQVALDYIGKRGATV---GVTKEKRIKYAKEILQKEMLPHVGVGEFCETKKAYYFGYIIHRLLMCALGRRAEDDRDHYGNKRLDLAGPLL-GGLFRMLFRKLTRDVRSYVQKCVDNGKEVNLQFAIKAKTITSGLKYSLATGNWGQANQAGT-RAGVSQVLNRLTYASTLSHLRRLNSPIGREGKLAKPRQLHNSHWGMMCPAETPEGQACGLVKNLALMVYITVGSAANPILEFLEEWGTENFEEISPAVIPQA--AKIFVNGCWVGIHRNPDLLVKTLRRLRRQIDVNT-EVGVVRDIRLKELRLYTDYGRCSRPLFIVENLLIKKRHIRALQQREEGWHDLVAKGFIEYIDTEEEETTMISMTINDLIGARHNEAYSETYTHCEIHPSLILGVCASIIPFPDHNQSPRNTYQSAMGKQAMGIYVTNYQLRMDTLAYVLYYPQKPLVTTRAMEHLHFRQLPAGINAIVAIACYSGYNQEDSVIMNQSSIDRGFFRSLFFRSYRDEEKKM----------GTLVKEEFGRPNRENTM-GMRHGS---YDKLDDDGLAPPGTRVSGEDVIIGKTSPIPQDDAQGQATRY-TKRDHSTSLRHSESGMVDQVLLTTNADGL--RFVKVRMRSVRIPQIGDKFSSRHGQKGTVGMTYTQEDMPWTIEGITPDIIVNPHAIPSRMTIGQLIECIMGKVAAHMGKEGDATPFTD-VTVDNISKALHKCGYQMRGFETMYNGHTGRKLTAMIFLGPTYYQRLKHMVDDKIHSRGRGPVQILTRQPAEGRSRDGGLRFHLELAKPMFHIGFIKTVLSIMRCVCFNCSKILADE-DDIKF-KQALKI-RNPKNKLKRIYDACKNRKICAGGDN-LDVQEQQGTDDPVKKRGGCGAQQPNITVDGMKMVAEYKAPKKKNDDQEQ-LPEPVDRKQILSAER---------------------------------------------------------DDLTHQL--AMIIRHNENLRRQERNGAPAHIITEFAQLLQFHIATYFDNELPGQPRATQRSG-RPIKSICSRLKAKEGRIRGNLMGKRVDFSARTVITPDPNINIDELGVPWSIALNLTYPETVTPYNIERLKELVEYGPHPPPGKTGAKYIIREDGQRLDLRYVKKSSDQHLELGYKVERHLNDGDFVLFNRQPSLHKMSIMGHRIKIMPYSTFRLNLSVTSPYNADFDGDEMNMHVPQSFETRAEVLELMMVPKCIVSPQSNRPVMGIVQDTLLGCRKITKRDTLIEKDVFMNILMWWEDFDGKVPAPAILKPRPIWTGKQVFNLIIPKQINLIRFS-GW-------HSEAETRFITPGDTMVRIEKGELLSGTLCKKTLGTSTGSLIHVIWEEVGPDAARKFLGHTQWLVNYWLLQNGFSIGIGDTIADAATMENINETISKAKNDVKKLIKQFRDNQLEAEAGRTTMESFENRVNEVLNKARDVAGSSAEKSLSES-NNLKAMATAGSKGTFINISQMTACVGQQNVEGKRIPFGFTNRTLPHFTKNDYGPESRGFVENSYLRGLTPQEFFFHAMGGREGLIDTAVKTSETGYIQRRLVKAMEDIMVKYDGTVRNSLGDVIQFLYGEDGMDAIWIESQKLDSLKMKKAEFDNVFRYELDDESEIRNVFEAEVQKLEADRFQLGTEIATTGDN-----TWPMPVNLKRLIWNAQKTFKIDLRRP--SDMHPMEIVDAIDKLQERLKVVPGDDDISIEAQKNATLFFNILLRSTFASKRVLKEYRLTKEAFEWVIGEIESRFLQSLVAPGEMIGCVAAQSI
		</sequence>
		<sequence>
			<taxon idref="Paraglomus_occultum"/>
			------------------------------------------------------------------------------------------------------------------------------------------------------------------------------------------------------------KKRMDLAGPLL-ASLFRMLFRKLTKDIGAYLRKCIDTSREFNLNLAVKAQTITNGLKYSLATGNWGDQKKAMQSRAGVSQVLNRYTFASTLSHLRRCNTPMGRDGKIAKPRQLHNTHWGMVCPAETPEGQACGLVKNLALMSYISVGSSSDPIIEFLEEFGMQNLAEIQSSNVNLNEATKIFVNGSWAGVTHDPEELVNTLKRLRRCVDVSP-EVSVVRDIRERELRLYTDAGRVCRPLFIVQDLVITKEIVQKLEESTFGWQDLIANGCIELIDAEEEETVMICMTPQDLAESRRYAAYTSTWTHCEIHPSMILGICASIIPFPDHNPSPRNTYQSAMGKQAMGVYVTNYQLRMDTLANILYYPQKPLVTTRAMEFLRFRELPAGQNAIVAILCYSGYNQEDSVIMNQSSIDRGLFRSMFYRSYMDQEKKV----------GMLTIEEFEKPTRETTL-RLKHGT---YEKIEEDGLVAPGTRVSGDDIIIGKVTPIPPDLELGQRQSTHTKRDASTPLRSTESGIVDSVMVTTNQEGM--KFVKVRVRSTRIPQMGDKFASRHGQKGT-----------------------------------------------------------------------------------------------------------------------------------------------------------------------------------------------------------------------------------------------------------------------------------------------------------------------ITVLPVPPPPVRPSIQMDGA---G-RGEDDLTHKL--VDILKANQNVRRCESEGQPAHVISEFETLLQFHCATYMDNEMAGQPQALQKSG-RPLKSIRARLKGKEGRLRGNLMGKRVDFSARTVITGDPNISVDEVGVPRSIARNLTYPELVTRLNIDHLQELVRNGPSEHP---GAKYVIRDTGERIDLKHYKRAGEVRLQIGWKVERHIDDGDIVIFNRQPSLHKMSMMGHRVRVMPYSTFRLNLSVTTPYNADFDGDEMNMHIPQSVETKAEIMEICMVPKQIVSPQSNKPVMGIVQDTLCAIRKFTKRDCFLTRDLVMNILMWVPDWDGHIPIPCILKPVPMWTGKQILSIIIPKGVNSDNLRHST-------HPDNETSDISPGDTKVLIEDGELLSGIVCKKTVGTSQQGLIHVIMQELGPEAAKNFLNGCQGVVNYWLLQNGFSIGIGDTIADKDTIESIAQTISNAKSRVQEIIIQAQQDKLEPQPGMTIRKTFENKVNKELNTARDAAGRSAEKSLGEY-NNVKQMVISGSKGSFINISQMSACVGQQNVEGKRIPFGFKYRTLPHFTKDDHSPESRGFVENSYLRGLTPTEFFFHAMGGREGLIDTAVKTAETGYIQRRLVKALEDVMVKYDGTVRNSLGDVIRFCYGEDGTDGCYVESQTLDSLRLSDADFEKKYYIDLRKDDKYQQHLDQEYSKLLEDRKILREFIFPNGDN-----KWPLPVNIKRLIKNSQQTFKSHLRGG--SDIDPIEAITDLNKLSERLKVVNGEDKISIEAQRNSTLLFQILLRSTPATRRLIEEYHLDTQAFKWILGEIEERFQRSLVAPGEMVGTVAAQSI
		</sequence>
		<sequence>
			<taxon idref="Phanaerochaete_chrysosporium"/>
			GGYFIINGSEKVLIAQERMATNHVYVFAKAQPSPISFLAEIRSAVEKGGKTISQFQVKLYHRNGNVMKATIPYIKVDIPIWVVFRALGVISDRDILEHICYDMQDAQMLEMLKPCIDDGF-VIQDREIALDFIGNRGTTT---GLNRERRLRYAQEILQKEMLPHISMSEGSESKKAYFFGYMIHRLLLAALERRDLDDRDHFGKKRLDLAGPLL-ANLFRMLFRKLTRDVYRYLQKCVETHKEFNLSLAVKHNTITNGLKYSLATGNWGDQKKSMSAKAGVSQVLNRYTYASTLSHLRRCNTPLGREGKIAKPRQLHNTHWGMVCPAETPEGQACGLVKNLSLMSCISVGSLSAPVIEFLEEWGLESLEENAHSATPC---TKVFVNGVWMGVHRDPANLVKTIKKLRRKDDISP-EVSVVRDIRERELRLYTDAGRVCRPLFIVENLTLRKKHIEWITNGPYEWNNLIKDGIIELLDAEEEETVMICMTPEDLENSRLQLTLAHQWTHCEIHPSMILGVCASIIPFPDHNQSPRNTYQSAMGKQAMGIYLTNFLVRMDTMANILYYPQKPLATTRSMEYLKFRELPAGQNAIVAILCYSGYNQEDSVIMNQSSIDRGLFRSMYYRSYMDLEKKS----------GVQQLEEFEKPTRDTTL-RMKHGT---YDKLEDDGLIAPGTGVNGEDIIIGKTAPIPPDEELGQRTRTHTKRDVSTPLKSTESGIIDQVLITTNAEGQ--KFVKIRVRSTRIPQIGDKFASRHGQKGTIGITYRQEDMPFTAEGITPDLIINPHAIPSRMTIGHLVECLLSKVATIVGNEGDATPFTD-LTVESVSQILREQGYQSRGLEVMYHGHTGRKLQAQVYLGPTYYQRLKHMVDDKIHSRARGPVQILTRQPVEGRSRDGGLRFHPEVMDETTHKGFIVKVKKILECICVNCGRLKADI-SDPTFADRIRHV-RDPKARMQVVWNYCKGKMLCEPDEP-RDETDNMDNDEPKRGHGGCGAAQPQIRKEGLKLFVQYKRSKDEDE----EVKTLQPDKRLFPPHEVYNALKKIPDSDLHLLGLSDEYARPEWMILTVLPVPPPPVRPSIAVDGG---TMRSEDDLTYKL--GDIIKASANVRRCEQEGAPAHVINEFEQLLQFHVATYMDNDIAGIPQALQKSG-RPVKAIRARLKGKEGRLRGNLMGKRVDFSARTVITGDPNLELDEVGVPRSIAMNLTFPERVTPYNIHWLQDLVRNGPTTYP---GARYVVKDTGERIDLRYNKRADAF-LQFGWIVERHLKDGDYVLFNRQPSLHKMSMMSHRVRLMPYSTFRLNLSVTPPYNADFDGDEMNM--------------------QIISPQANKPVMGIVQDTLCGIRKFTLRDTFLEWTQVQNILLWVPDWDGTVPTPIIIKPKPLWTGKQILSMCIPRGINIHRNP-DP-------KSSNP-----VFDDGMLIENGELIFGIVDKKTVGAAQGGLVHVVFREKGPEMTRQLFTGLQQVVNYWLFHNGFSIGIGDTIADRKTMAHITEQIAIRKQNVAQIIDDAAHDRLKPQPGMTIRESFESKVERELNLARDQNGQYAQKHLKED-NNVKQMVVAGSKGSFINISQMSVCVGQQIVEGRRIPFGFRHRTLPHFTKDDFSPEARGFVENSYLRGLTPQEFFFHAMAGREGLIDTAVKTAETGYIQRRLVKALEDVMVHYDGTVRNSLGDLIQFVYGEDGMDGAYIERQNIETFALNNREFEHDYRVDVTDPLELQAKLDEEFAQLSEDRRLLREFIFPRSDPAT---ARYLPVNLQRIVQNAVQIFHIDRRKP--SDLEPAYIIDAIKALCERLIVVRGDDPLSKEAQANATLLFRMHLRATFATRRVLEKFHLNKEAFEWVLGEVESKFNQSLAHPGEMCGTLAAQSI
		</sequence>
		<sequence>
			<taxon idref="Phragmidium_sp"/>
			--------SEKVLIAQERMAANHVCVYAKAAPSPVSFLCEIRSAVEKGSKTISSMQVKMYGGHGATIKTTLPYIRNDVPIVVVFRALGIIPDKEILDHICYDRNDIGMLEMLKPCLEDSF-PIQEQEVALDFIGRRGTST---GLSRERRLQYAEEILQKEMLPHISMSEGQQGKKAYFFGYMVHRLLLAALDRRDLDDRDHFGKKRLDLAGPLL-ASLFRILFRKLTKDVYRHLQKCVEMQKPFNLNAAVKSNTITNGLKYSLATGNWGDQKKAMQAKAGVSQVLNRYTFASTLSHLRRCNTPIGRDGKIAKPRQLHNSHWGMVCPAETPEGQACGLVKNLALMSYISVGSPSAPIVEFLEEWGMESLDEYSSDMASG---TKVFVNGVWQGVHRSPADLLDTIKRLRRCGDIEP-EVSVMRDVRERELRVFTDGGRVCRPLFIVENLLLKKEHVEWLSNGPFGWSQLVARGIVEYLDAEEEETVMICMTPEELEQSREYSMYSHTWTHCEIHPAMILGICASIIPFPDHNQSPRNTYQSAMGKQAMGVYLTNFRMRMDTMANILYYPQKPLATTRSMEYLRFRELPAGQNAIVAILCYSGYNQEDSVIMNQSSIDRGLFRSFYYRSYMDQEKKA----------GALSMEEFEKPSRETTL-RLKQGT---YDKLDEDGIINPGTRVSGDDIIIGKTASIPEGEEMGQRDKSHTKRDVSMPLKSTENGIIDQVLITTNSDNL--KFVKVRIRSTRIPETGDKFASRHGQKGTVGILYRQEDMPFTSEGVCPDIIINPHAIPSRMTIGHLVECLLSKVSTITGNEGDATPFSE-VTVEAISSLLKENGYHSRGLEIMFNGHTGRKLRAQCYLGPTYYQRLKHMVNDKIHSRARGPVQILTRQPVEGRSRDGGLRFHIDLARKVYHVGFMNRVKKILECVCVKCGKLKADIRTDPALELLYRRT-KDPKRRFVAVHQLCRGKNICETDST-DEPPPDHPEDIPPKGHGGCGHYQPQIRKEGLKMFLQYTRRKGDDDEDG-GGTLAGTERRPLPAHDAYNILHQIPDEDLRIMGLHTEEARPEWMVLTALPIPPPPVRPSIAMDGG---ATRGEDDLTYKL--AEVIKTNKALGEHILAGSPAHIITEFETLLQWHIATYMDNDLPGQPQAMQKSG-RPIKSIRARLKGKEGRLRGNLMGKRVDFSARTVITGDPNLQLDQVGVPYSIARNLTYPERVTPYNISYLQELVQNGPTEYP---GARYVIRDTGDRIDLKYNKRA-DTFLQYGWIVERHLKDGDYVLFNRQPSLHKMSMMAHRIKLMPYSTFRLNLSVTPPYNADFDGDEMNLHVPQSEETRAELAQIAWVPRNIVSPQANKPVMGIVQDTLCGVRKFTLRDCFMDRDFVQNILLWVPGWDGVVPPPAILKPKPLWTGKQILSMCIPKGINLFRDD-EN-------QTSIP-----VADKGMWIEDGEIIYGVVDKKTVGASQGGIIHVIFREKGPEVTRGLFSGIQMVVNYWLLHHGFSIGIGDTVPDKATMEAITNFISDAKREVSDVIIAAQEDKLLPEPGMTIRESFEAKVNRALNMARDNAGRSAEQSLKDD-NNVKQMVTAGSKGSFINISQMSACVGQQSVEGKRIPYGFKYRTLPHFTKDDYSPESRGFVENSYLRGLTPQEFFFHAMAGREGLIDTAVKTAETGYIQRRLLKALEDVMVTYDGTVRNSLGDIVQFVYGEDGVDGGTVEYQNLDPVRLSNEKFDKKFRVDVTDPAALQSVLDKEWEQLIKDRKMLREFIFTDGNG-----RKPLPVNIRRIIQNAQQIFHIDFRKP--SDLPPPDIIQMVNDLCNRLIVVRGDDALSRAAQ-NATLLFRILLRSNFATRRVLEEFHLSREAFVWVLGEIEARFNQSLAAPGEMCGTLAAQSI
		</sequence>
		<sequence>
			<taxon idref="Physcomitrella_patens"/>
			GGYFIINGSEKVLIAQEKMSTNHVYVFKKRQPNKYCYVAEVRSMAENQNRPPSGMFVRMLSRAGQYIRATLPYIRTEIPIIVVFRALGFVADKDILEHICYDFSDTAMMELLRPSLEEAF-VIQNQQVALDYIGKRGSTV---GVTREKRIKYAKEILQKEMLPHVGVGEFCETKKAYFFGYIIHRLLLCAIGGAE-DDRDHYGNKRLDLAGPLL-GGLFRMLFRKLTKDVRGYLQKCVDNGKEINLAYAVKAKTITSGLKYSLATGNWGQANTAGV-RAGVSQVLNRLTYASTLSHLRRLNSPIGREGKLAKPRQLHNSHWGMMCPAETPEGQACGLVKNLALMAYITVGSAANPILEFLEEWSTENFEEISPAVIPNS--TKIFVNGLWVGIHRNPELLVRTLRQLRRQVDVNT-EVGVVRDIRLKELRLYTDYGRCSRPLFIVEKLLIKKQDVRALQMKENSWYDLVSKGFIEYVDTEEEETTMISMTIADLVNARNNEAYSDTYTHCEIHPSMILGVCGSIIPFPDHNQSPRNTYQSAMGKQAMGIYVTNYQLRMDTLAYVLYYPQKPLVTTRAMEHLHFRQLPAGINAIVAIACYSGYNQEDSVIMNQSSIDRGFFRSIFYRSYRDEEKKQ----------GTLIKEEFERPNRENTT-GMRHGS---YDKLDDDGLAPPGTRVSGEDVIIGKTTPLPQDDNASQAQRY-TKRDQSTCLRHSESGMIDQVLLTTNADGL--RFVKIRVRSIRIPQIGDKFSSRHGQKGTVGMTYTQEDMPWTQEGITPDIIVNPHAIPSRMTIGQLIECIMGKVAAHMGKEGDATPFTD-VTVDNISKALHKCGYQMRGFEVMYNGHTGRRLTAHIFLGPTYYQRLKHMVDDKIHSRGRGPVQILTRQPAEGRSRDGGLRFHLELAKPMFHIGFLKTVLSILRCVCHNCSRCLADE-EDHRF-KQARKV-RNPKHRLKKVLDCCKSKTKCDAGDE-LDENDTRYGEEKKKSHGGCGAQQPKTTIDGMKLVAEFKASRKKGDEQDQHMPEPVERKQQLTAEKVLSILKRISDEDCAILGLNPKFARPDWMILQALPIPPPPVRPSVMMDSS----ARSEDDLTHQL--AMIIRHNNNLKKQEQNGAPTHIINEFAQLLQFHIATYFDNDLPGQPRATQRSG-RPIKSICARLKAKEGRIRGNLMGKRVDFSARTVITPDPNINIDELGVPWSIALNLTYPETVTPYNMERLKELVEYGPHPPPGKTGAKYIIREDGQRLDLRFLKRSSDRHLELGYKVERHMNDGDFVLFNRQPSLHKMSIMGHRIRIMPYSTFRLNLSVTSPYNADFDGDEMNMHVPQSFETRAEVLELMMVPKCVVSPQSNRPVIGIVQDTLLGCRKVTKRDTFIEKDVFYNILMWWEEFAGKIPIPTILKPRPLWTGKQIFTLIIPKQINLMRQA-FW-------HPDSEVGDLSPGDTQVRIEKGEVVAGTLCKKTLGTGQGSLIHVIWEEVGPDAARKFLGHTQWLVNYWLLQQGFSIGIGDTIADAATMEKINETISIAKNDVKDLIKMAQDKQLEAQPGRTMKESFENRVNGVLNKARDEAGASAQRSLSES-NNLKAMVTAGSKGTFINISQMTACVGQQNVEGKRIPYGFVDRTLPHFTKDDYGPESRGFVENSYLRGLTPQEFFFHAMGGREGLIDTAVKTSETGYIQRRLVKAMEDVMVKYDGTVRNSLGDVIQFLYGEDGMDSVWIESQKLDSLKMKKAEFNRVYKFEIDRD-------DAEVSKLEADRRQMGLEIAPTGEA-----NWPLPVNLKRLIWNAQKIFKVDFRKP--SDMHPMEIVEAVDKLQERLRVVPGDDQISMEAQRNATLFFGCLLRSTLASKRVLKDYRLTREAFDWVIGEIETRFLMSLVAPGEMIGCVAAQSI
		</sequence>
		<sequence>
			<taxon idref="Phytophthora_sojae"/>
			GGYFIINGSEKVLIAQERMSNNHVYCFRKNAASKYSWVCETRSHVEHGVRPTSTMYVQMYQKSGNQIRAVIPYIRQDIPVVIIFRALGFVADREILEHICYDFSDAELMERFKSSLEEAF-VIQEQEVALDFIGRRGSAI---NVSKADRIRYAQDILQKEMLPHVGVEDHNETKKAYFLGYVVHKLLMCSLGRIGEDDRDHYGNKRLDLAGPLL-GGLFRILFKKLTKDVKSFLQKCVDNGKDFNLTLAIRSRTITNGLRYSLATGNWGMQKSA--SKAGVSQVLNRLTYASSLSHLRRLNTPLGREGKQAQPRQLHNTHWGMICPAETPEGQAVGLVKNLALMAYISVGSPQAPILEFLEEWATENLEEIKPQIIPHS--TKIFVNGNWVGVHREPNELIRTLRSLRRCVDIDA-EVSVIRDLMNKELRIYTDAGRVCRPLFIVEDLLLQKEQVVKLQNHNYRWHNLLTDGVVELIDTEEEEVCMIAMEPKDVGTGSQI------HTHCEIHPSMILGICASIIPFPDHNQSPRNTYQSAMGKQAMGIYCSNFRARMDTMANVLNYPQKPLVTTRAMEYLHFRELPSGINAIVGIASYTGYNQEDSLIMNQSAIDRGFFRSTFYRCYIDQERNKSPHGGPGGGAGGANCEEFEKPSRENCL-GLRHGS---YHKLDNDGLVAPGTRVSGNDIIIGKTSPLPQ-SEDSSLEQRHQKRDASTALRSHENGIIDSVMLTTNADGF--KFTKVRFRNIRVPQIGDKFASRHGQKGTIGMTYRQEDMPFTVEGITPDIVVNPHAIPSRMTVGHLVECLLGKVSSQTGDEGDATPFTD-VTVQAIADTLHNLGYQKHGNEVMYSGHTGRRLTAQIFIGPTFYQRLKHMVDDKIHSRSRGPVTMLTRQPMEGRAREGGLRMHIELARPMYHMGFIKEVLKILRSVCFHCSKVLSDE-RDHRF-RSAMKI-KNGKRRLKAVYEICSNKSMCEYGEE-ADMEKMREDLNKEGGHGGCGGLQPKYRKQGIKLLVEFPEQMED-------VPGSGDRKQNLPAAKVLSIFKNISDEDCFALGLDPRWARPDWLVMTLMPVPPPHVRPSVAIDGM----ARGEDDLTHNL--ASIVKANLALLNCVRKGEPSHIIEQFEQLLQFHLATFLNNEQPGLPQAQQRSG-KPLKTLRQRLRGKEGRIRGNLMGKRVDFSARTVITADPNIAIDQVGVPRSIAMNLTVPERVTPFNMNYMHQLIANGPLEHP---GAKYIIREDGNRIDLRYIKNKSDLALKCGWIVERHLRDDDLVLFNRQPSLHKMSIMSHRVKVFDWSTFRLNLSVTSPYNADFDGDEMNLHVPQSMTARADAQELMMVHKVIITPQSNRPVMGIVQDSLLGAQKFTKRDIFLTKDWVMNLLMWVSNWDGKVPTPAILVPKKGELGKYTPIWTGKQLFSTIVPG-INFTGFSSTHNSKEKFDLSPIDSRVIIQQGELLAGIIDKKIIGSSAGGLIHITMLEKGPDETKRLLGAIQQLVNNWLVGRSFTVGVSDTIADVSTLKTIVDIITQAKVQVHDLVVRGQKGKLETQPGRTMVESFEGLVNIVLNTARDQAGREAQGSLDET-NNIKATVTSGSKGSFINISQIIACVGQQNVEGKRIPYGFNHRTLPHYGKDDLGPESRGFVENSYLKGLTPQEFFFHAMGGREGLIDTAVKTAETGYIQRRLVKAMESVMTRYDGTVRNAQGEIIQFLYGEDGMDAVWVEKQRFESHKLNKVQFEKKYVFDPSDEQRTQQLLREELAQLQKDRVNLRVILASRGQGQESDNAAQIPVNIRRLVENAQQLFSIDMRKP--SSLHPSRIIEGVKELCKKIIVVQGDDRLSIEAQENATLFFQILLRSTLASKCVTLEHRLTETAFEWLMGEIESKFTSALVSAGEMAGVVGAQSI
		</sequence>
		<sequence>
			<taxon idref="Pichia_stipitis"/>
			GGYFVINGSEKVLIAQERSAANIVQVFKKAAPSPISHVAEIRLALEKGSRLISSMQIKLYGRD-RTIKATLPYIKEDIPIVIVFRALGVVPDGDILEHICYDANDWQMLEMLKPCVEEGF-VIQEREVALDFIGRRGV-L---GIRREKRIQYAKDILQKELLPNITQEEGFESRKAFFLGYMVNRLLLCALERKEPDDRDHFGKKRLDLAGPLL-ANLFRILFRKLTKDIYNYMQRCVENDKEFNLTLAVKSQTITDGLRYSLATGNWGEQKKAMSSRAGVSQVLNRYTYSSTLSHLRRTNTPIGRDGKIAKPRQLHNTHWGLVCPAETPEGQACGLVKNLSLMTCISVGTPSEPILYFLEEWGMEPLEDYVPSNSPDS--TRVFVNGVWVGTHRDPANLVDTMRSLRRRGDISP-EVSIIRDIREKEFKIFTDAGRVYRPLFIVDDLKLQKEHVHNLLSSSYTWLSLINDGVVEYVDAEEEETIMIAMTPEDLEASKNASAATHTFTHCEIHPSMILGVAASIIPFPDHNQSPRNTYQSAMGKQAMGVFLTNYSVRMDTMANILYYPQKPLATTRAMEHLKFRELPAGQNAIVAIACYSGYNQEDSVIMNQSSIDRGLFRSLFFRTYMDLEKRQ----------GMKALETFEKPSRSDTL-RLKHGT---YEKLDDDGLIAPGVRVSGEDIIIGKTTPIPPDEELGQRTQYHTKRDASTPLRSTESGIVDQVLLTTNGDGA--KFVKVRMRTTKIPQIGDKFASRHGQKGTIGVTYRHEDMPFTAQGIVPDLIINPHAIPSRMTVAHLIECLLSKVSSLSGLEGDASPFTD-VTAEAVSKLLREHGYQSRGFEVMYNGHTGKKLMAQVFFGPTYYQRLRHMVDDKIHARARGPVQVLTRQPVEGRSRDGGLRFHIELAKPVFHIGFIAKIKKVCECVCMHCGKLLLDE-NNPAM-AQAIKI-RDPKKRFNAVWQLCKAKMVCETDII--EEGAT-----ETTTRGGCGHTQPTIRRDGLKLWGTWRHNKNFEENE-------QPERRLLTPSEILNVLKHISSLDCLRLGFNEDYARPEWMLITVLPVPPPPVRPSIAFNDT----ARGEDDLTFKL--ADVLKANINVQRLEMDGSPQHVISEFEALLQFHVATYMDNDIAGQPQALQKTG-RPIKSIRARLKGKEGRLRGNLMGKRVDFSARTVISGDPNLDLDQVGVPISIARTLSYPEVVTPYNIHRLTEYVRNGPNEHP---GAKYVIRDTGDRIDLRYNKRAGDIALQYGWKVERHLMDNDPVLFNRQPSLHKMSMMAHRVKVMPYSTFRLNLSVTSPYNADFDGDEMNLHVPQSPETRAELSEICAVPLQIVSPQSNKPVMGIVQDTLCGIRKMTLRDNFIDYDQVMNMLYWIPNWDGVIPPPAIAKPKPLWTGKQLLSMAIPKGIHLQRFD-GG-------KDLLS-----PKDTGMLIVDGEIMFGVVDKKTVGATGGGLIHTVMREKGPRVCAQLFSSIQKVTNYWLLHNGFSIGIGDTIADVSTMKDITSTISEAKIKVQEIILDAQLNKLEPEPGMTLRESFEHNVSRVLNQARDTAGRSAEMNLKDL-NNVKQMVVSGSKGSFINISQMSACVGQQIVEGKRIPFGFSDRTLPHFTKDDYSPESKGFVENSYLRGLTPQEFFFHAMAGREGLIDTAVKTAETGYIQRRLVKALEDIMVHYDGTTRNSLGDIIQFVYGEDGIDGTQVEKQSVDTIPGSNDSFERRFRIDVLDSVKLQKVLDEEYKQLLDDRKYLREVCFPNGDF-----SWPLPVNLRRIIQNAQQIFHNGRYKA--SDLRLDEVIVGVRSLCEKLLVVRGDTELVKEAQANATLLFQCLVRSRLASRRVIEEFKLNRSSFEWVVGEIETQFQKSIVHPGEMVGVIAAQSI
		</sequence>
		<sequence>
			<taxon idref="Pinaceae_sp"/>
			----------------------------------------------------------------------------------------------------------------------------------------------------------------------------------------------------------------------------------------------------------------------------------------------------------------------------------------------------NLALMVYITVGSSPNPILEFLEEWSTENFEEISPAVIPTA--TKIFVNGCWVGIHRDPELLVKTLRQLRRQVDVNP-EVGVVRDIRLKELRLYTDYGRCSRPLFVVEKLSIKKSDITRLQEREEGWHDLVTRGFIEYVDTEEEETTMISMTINDLVSARNNEAYSHTYTHCEIHPSLILGVCASIIPFPDHNQSPRNTYQSAMGKQAMGIYVTNYQLRMDTLAYVLYYPQKPLVTTRAMEHLHFRQLPAGINAIVAISCYSGYNQEDSVIMNQSSIDRGFFRSLFFRSYRDEEKRM----------GTLVKEEFGCPNRENTL-NMRHGS---YDKLDDDGLAPPGTRVSGEDVIIGKTTPVTQEETSGQQQRY-IRRDQSTSLRHSESGMVDQVLLTTNQDGL--RFVKVRMRSVRIPQIGDKFSSRHGQKGTVGMTYTQEDMPWTSEGITPDIIVNPHAIPSRMTIGQLIECIMGKVAAHMGKEGDATPFTD-VTVDSISKALHKCGYQMRGFETMYNGHTGRKLSAMIFLGPTYYQRLKHMVDDKIHSRGRGPVQILTRQPAEGR--------HL-LAKPMYHIGFLKTVLSILRCVCFNCSRILADE-DDHRF-KQALKV-KNPKHRLKKVLDCCKNKTKCEGGDV-IDEDQGQDGDEKKKRHGGCGAQQPKITIDGMKIIAEYKAPRKKADEQEQLMPEPAERKQQLSAERVLNVLKRITDEECQMLGLNPKYARPDWMILQVLPVPPPPVRPSVMMDTT----SRSEDDLTHQL--AMIIRHNENLKKQEKNGAPAHIITEFAQLLQFHIATYFDNELPGQPRATQRSG-RPIKSICSRLKAKEGRIRGNLMGKRVDFSARTVITPDPNINIDQLGVPWSIALNLTYPETVTPYNMERLKELVEYGPHPPPGKTGAKYIIREDGQRLDLRYLKKSSDHHLELGYKVERHLNDGDFVLFNRQPSLHKMSIMGHRIKIMPYSTFRLNLSVTSPYNADFDGDEMNMHVPQSFETRAEVLELMMVPKCIVSPQSNRPVMGIVQDTLLGCRKITKRDTFIEKDVFMNILMWWEDFDGKIPAPTIYKPRPIWTGKQVFNLIIPKQINLIRTS-AW-------HSESESGVITPGDTLVRIEKGEVISGTLCKKTLGTSSGSLIHVIWEEVGPDAARKFLGHTQWLVNYWLLQQGFSIGIGDTIADAATMEVINETISKAKNEVKMLIKAAQEKQLEAEPGRTMMESFENRVNQVLNKARDDAGSSAQKSLSES-NNLKAMVTAGSKGSFINISQMTACVGQQNVEGKRIPYGFDGRTLPHFTKDDKGPESRGFVENSYLRGLTPQEFFFHAMGGREGLIDTAVKTSETGYIQRRLVKAMEDIMVKYDGTVRNSLGDVIQFLYGEDGMDAVWIESQKLDSLKMKKKEFENVYKYELDQEREFQNVFDAEVQKLESDRRQLGMEIAPSGDN-----SWPLPVNLKRLIWNSQKTFKIDARRP--SDMHPMEIVEAIDRLQERLKVVPGDDLMSIEAQKNATLFFNILLRSTFASKRVLKEYHLTREAFEWVVGEIESRFLQSLVAPGEMIGCVAAQSI
		</sequence>
		<sequence>
			<taxon idref="Populus_trichocarpa"/>
			-----------------------VYVFKKRQPNKYAYVGEVRSMAESQNRPPSTMFV------RMLIRATLPYIRTEIPIIIVFRALGFVADKDILEHICYDFADTQMMELLRPSLEEAF-VIQNQQVALDYIGKR-------GVTREKRIKYAKEILQKEMLPHVGVGEYCETKKAYYFGYIIHRLLLCALGRRAEDDRDHYGNKRLDLAGPLL-GGLFRMLFRKLTRDVRSYVQKCVDNGKDVNLQFAIKAKTITSGLKYSLATGNWG-QANAA---AGVSQVLNRLTYASTLSHLRRLNSPIGREGKLAKPRQLHNSQWGMMCPAETPEGQACGLVKNLALMVYITVGSAAYPIL-------------------------KIFVNGGWVGIHRDPDMLVKTLRRLRRRVDVNT-EVGVVRDIRLKELRIYTDYGRCSRPLFIVE------------------WHDLVSKGFIEYIDTEEEETTMISMTIHDL-----------TYTHCEIHPSLILGVCASIIPFPDHNQSPRNTYQSAMGKQAMGIYVTNYQFRMDTLAYVLYYPQKPLVTTRAMEHLHFRQLPAGINAIVAIACYSGYNQEDSVIMNQSSIDRGFFRSLFFRSYRDEEKKM----------GT---EDFGRPDRSNTM-GMRHGS---YDKLDDDGLAPPGTRVSGEDVIIGKTTPIAQ-EAQGQSARY-TRRDHSISLRHSETGMVDQVLLTTNADGL--RFVKVRVRSVRIPQIGDKFSSRHGQKGTVGMTYTQEDMPWTVEGITPDIIVNPHAIPSRMTIGQLIECIMGKVAAHMGKEGDATPFTD-VTVDNISKALHKCGYQMRGFETMYNGHTGRRLSAMIFLGPTYYQRLKHMVDDKIHSRGRGPVQILTRQPAEGRSRDGGLRFHLELAKPMFHIGFMKTVLSIMRCVCFNCSKILADE-EDHKF-KQALKI-KNPKSRLKKILDACKNKTKCEGGDE-IDVQGQDNEEPVKKSRGGCGAQQPKLTIEGMKMIAEYKVQRKKSDDQEQL-PEPVERKQTLTAERVLSVLKRISDEDCQLLGLDPKYARPDWMILQVLPIPPPPVRPSVMMDTS----SRSEASLFHFLFFSMIIRHNENLRRQERSGAPAHIISEFAQLLQFHVATYFDNELPGQPRATQRSG-RPIKSICSRLKAKEGRIRGNLMGKRVDFSARTVITPDPTINIDELGVPWSIALNLTYPETVTPYNIERLKELVEYGPHPPPGKTGAKYIIRDDGQRLDLRYLKKSSDHHLELGYKVERHLNDGDFVLFNRQPSLHKMSIMGHRIKIMPYSTFRLNLSVTSPYNADFDGDEMNMHVPQSFETRAEVLELMMVPKCIVSPQSNRPVMGIVQDTLLGCRKITKRDTFIEKDVFMNILMWWEDFDGKVPAPTIVKPRPLWTGKQVFNLIIPKQINLIRTA-AW-------HMDSERGMITPGDTLVRIEKGELLSGTLCKKTLGTSSGSLIHVIWEEVGPDAARKFLGHTQWLVNYWLLQNAFSIGIGDTIADASTMEKINETISNAKNEVKDLIRKAQNKELEAEPGRTMMESFENRVNQVLNKARDDAGSSAQKSLSES-NNLKAMVTAGSKGSFINISQMTACVGQQNVEGKRIPYGFIDRTLPHFTKDDYGPESRGFVENSYLRGLTPQEFFFHAMGGREGLIDTAVKTSETGYIQRRLVKAMEDIMVKYDGTVRNSLGDVIQFLYGEDGMDSVWIESQKLDSLKMKKAEFDRVFRYEFDDERELRDVFDAEVQKLEADRYQLGTEIATTGDN-----TWPMPVNLKRLIWNAQKTFKIDTRIGRVSDIHPMEAVEAVDKLQERLKVVPGDDLLSVEAQKNATLFFGILLRSTLASKRVLQEYRLSREAFDWVIGEIESRFLQSLVAPGEMIGCVAAQSI
		</sequence>
		<sequence>
			<taxon idref="Rhododendron_macrophyllum"/>
			--YFIINGSEKVLIAQEKMSTNHVYVFKIRQPNKYAYVSEVRSMAESQNRPPSGMFVRMVSSSGQYIRATLPYIRTEIPIVVVFRALGFVADKDILEHICYEFTDNKMMDLLRPSLEEAF-VIQNQQVALDYIGKRGSTV---GVTKEKRIRYAKEILQREMLPHVGTGEYCETKKAYYFGYIIHRLLLCALGRRPEDDRDHYANKRLDLAGPLL-GGLFRMLFRKLTRDVRSYVQKCVDNGKDVNLQFAIKAKTITSGLKYSLATGNWG-QANSAGSRAGVSQVLNRLTYASTLSHLRRLNSPIGREGKLAKPRQLHNSHWGMMCPAETPEGQACGLVKNLALMVYITVGSAANPILEFLEEWSTENFEEISPAVIPLA--TKIFVNGCWVGIHRNPELLVRTLRQLRRQVDVNT-EVGVIRDIRLKELRLYTDCGRCSRPLFIVEKLQIKKKDILALQQREVGWHDLVAKGYIEYVDTEEEETTMISMTINDLTSARLCDAYSETYTHCEIHPSLILGVCASIIPFPDHNQSPRNTYQSAMGKQAMGIYVTNYQLRMDTLAYVLYYPQKPLVTTRAMEHLHFRQLPAGINAIVAIACYSGYNQEDSVIMNQSSIDRGFFRSIFYRSYRDEEKKM----------GTLVKEDFGCPNRENTM-GMRHGS---YDKLDDDGFAPPGTRVAGEDVIIGKTTPIAPDDAQGQTARY-TRRDHSTCLRHSESGMVDQVLLTTNADGL--RFVKMRMRSIRIPQIGDKFSSRHGQKGTIGMAYTQEDMPWTIEGICPDIIVNPHAIPSRMTIGQLIECIMGKVAAHMGKEGDATPFTD-VTVDNISKALHKCGYQMRGFERMYNGHTGRPLTYTIFLGPTYYQRLKHMVDDKIHSRGRGPVQILTRQPAEGRSRDGGLRF--------------------------------------------------------------------------------------------------------------------------------------------------------------------------------------------------------------------------------------------------------------------------------------------------------------------------------------------------------------------------------------------------------------------------------------NADFDGDEMNMHVPQSFETRAEVLELMMVPKCIVSPQANRPVMGIVQDTLLGCRKITKRDTFIEKDVFMNILMWWEDFDGKIPAPAILKPKPLWTGKQVFNLIIPKQINLLRTS-AW-------HAESETGPITPGDTHVRIEKGEVITGTLCKKTLGTSTGSLIHVIWEEVGPDAARKFLGHTQRLVNYWLLQSGFSIGIGDTIADAATMEKINETISKAKNEVKDLIRAAQDKQLEAEPGRTMMESFENRVNQVLNKARDDAGSSAQKSLAES-NNLKAMVTAGSKGSFINISQMTACVGQQNVEGKRIPYGFIDRTLPHFTKDDYGPESRGFVENSYLRGLTPQEFFFHAMGGREGLIDTAVKTSETGYIQRRLVKAMEDIMVKYDGTVRNSLGDVIQFLYGEDGMDAVWIETQRLDSLKMKKSEFDKKFRYEIDDGREFRNVFDAEVQKLEADRLQLGTEIATTGDN-----NWPMPVNLGRLIWNAQKTFKIDLRRP--SDMHPMEIVEAVDKLQERLKVVPGDDLLSMEAQKNATTFFNILLRSTFASKRVLSEYKLTREAFEWVIGEIESRFLQSLVAPG-----------
		</sequence>
		<sequence>
			<taxon idref="Saccharomyces_cerevisiae"/>
			--------SEKVLIAQERSAGNIVQVFKKAAPSPISHVAEIRSALEKGSRFISTLQVKLYGRE-RTIKATLPYIKQDIPIVIIFRALGIIPDGEILEHICYDVNDWQMLEMLKPCVEDGF-VIQDRETALDFIGRRGTAL---GIKKEKRIQYAKDILQKEFLPHITQLEGFESRKAFFLGYMINRLLLCALDRKDQDDRDHFGKKRLDLAGPLL-AQLFKTLFKKLTKDIFRYMQRTVEEAHDFNMKLAINAKTITSGLKYALATGNWGEQKKAMSSRAGVSQVLNRYTYSSTLSHLRRTNTPIGRDGKLAKPRQLHNTHWGLVCPAETPEGQACGLVKNLSLMSCISVGTDPMPIITFLSEWGMEPLEDYVPHQSPDA--TRVFVNGVWHGVHRNPARLMETLRTLRRKGDINP-EVSMIRDIREKELKIFTDAGRVYRPLFIVEDLKVRKGHIAKLMATEYTWSSLLNEGLVEYIDAEEEESILIAMQPEDLEPAEANSHHATTFTHCEIHPSMILGVAASIIPFPDHNQSPRNTYQSAMGKQAMGVFLTNYNVRMDTMANILYYPQKPLGTTRAMEYLKFRELPAGQNAIVAIACYSGYNQEDSMIMNQSSIDRGLFRSLFFRSYMDQEKKY----------GMSITETFEKPQRTNTL-RMKHGT---YDKLDDDGLIAPGVRVSGEDVIIGKTTPISPDEELGQRTAYHSKRDASTPLRSTENGIVDQVLVTTNQDGL--KFVKVRVRTTKIPQIGDKFASRHGQKGTIGITYRREDMPFTAEGIVPDLIINPHAIPSRMTVAHLIECLLSKVAALSGNEGDASPFTD-ITVEGISKLLREHGYQSRGFEVMYNGHTGKKLMAQIFFGPTYYQRLRHMVDDKIHARARGPMQVLTRQPVEGRSRDGGLRFHIDLAKPVFHVGFIAKIKKVCECVCMHCGKLLLDE-HNELM-RQALAI-KDSKKRFAAIWTLCKTKMVCETDVP-SEDDPT-----QLVSRGGCGNTQPTIRKDGLKLVGSWKKDRATGDAD-------EPELRVLSTEEILNIFKHISVKDFTSLGFNEVFSRPEWMILTCLPVPPPPVRPSISFNES----QRGEDDLTFKL--ADILKANISLETLEHNGAPHHAIEEAESLLQFHVATYMDNDIAGQPQALQKSG-RPVKSIRARLKGKEGRIRGNLMGKRVDFSARTVISGDPNLELDQVGVPKSIAKTLTYPEVVTPYNIDRLTQLVRNGPNEHP---GAKYVIRDSGDRIDLRYSKRAGDIQLQYGWKVERHIMDNDPVLFNRQPSLHKMSMMAHRVKVIPYSTFRLNLSVTSPYNADFDGDEMNLHVPQSEETRAELSQLCAVPLQIVSPQSNKPCMGIVQDTLCGIRKLTLRDTFIELDQVLNMLYWVPDWDGVIPTPAIIKPKPLWSGKQILSVAIPNGIHLQRFD-EG-------TTLLS-----PKDNGMLIIDGQIIFGVVEKKTVGSSNGGLIHVVTREKGPQVCAKLFGNIQKVVNFWLLHNGFSTGIGDTIADGPTMREITETIAEAKKKVLDVTKEAQANLLTAKHGMTLRESFEDNVVRFLNEARDKAGRLAEVNLKDL-NNVKQMVMAGSKGSFINIAQMSACVGQQSVEGKRIAFGFVDRTLPHFSKDDYSPESKGFVENSYLRGLTPQEFFFHAMGGREGLIDTAVKTAETGYIQRRLVKALEDIMVHYDNTTRNSLGNVIQFIYGEDGMDAAHIEKQSLDTIGGSDAAFEKRYRVDLLNTLKLQVLLDEEYKQLVKDRKFLREVFVD-GEA-----NWPLPVNIRRIIQNAQQTFHIDHTKP--SDLTIKDIVLGVKDLQENLLVLRGKNEIIQNAQRDAVTLFCCLLRSRLATRRVLQEYRLTKQAFDWVLSNIEAQFLRSVVHPGEMVGVLAAQSI
		</sequence>
		<sequence>
			<taxon idref="Schizosaccharomyces_pombe"/>
			GGYFIINGSEKVIIAQERSAANIVQVFKKAAPSPIAYVAEIRSALERGSRLISSMQIKLMARNGQTIRATLPYIRSDIPIVIVFRALGVVPDRDILEHICYDPNDFQMLEMMKPCIEEAF-VIQDKDIALDYIGKRGSTT---GVTREKRLRYAHDILQKELLPHITTMEGFETRKAFFLGYMIHRMLLCALERREPDDRDHFGKKRLDLAGPLL-ASLFRMLFRKMTRDVYKYMQKCVETNREFNLTLAVKSNIITNGLRYSLATGNWGDQKRSMVNRVGVSQVLNRYTFASTLSHLRRTNTPIGRDGKLAKPRQLHNTHWGMVCPAETPEGQACGLVKNLSLMSYVSVGSPSAPIIEFLEEWGLETLEDYNPSASPNA--TKVFVNGVWLGVHRDPAHLTETLRSLRRRLDISA-EVSIVRDIREKELRLFTDAGRICRPLFIVDNLCIRKEHIQQLIEDRFGWTALVSSGLIEYLDAEEEETVMIAMSPEDLEASRQMNPHVHAWTHCEIHPAMILGILASIIPFPDHNQSPRNTYQSAMGKQAMGVYLTNYQVRMDTMANILYYPQKPLATTRSMEYLKFRELPAGQNAIVAILCYSGYNQEDSIIMNQASIDRGLFRSIFYRTYTDQEKKI----------GMTVMEEFERPVRSTTL-RMKHGT---YDKLEDDGLIAPGTRVSGEDIIIGKTAPIPLDEELGQRTQLHAKRDVSTPLRSTESGIVDQVMVTTNQEGL--KFVKVRMRSTRIPQIGDKFASRHGQKGTIGMTYRHEDMPFSAQGIVPDIIINPHAIPSRMTVAHLVECQLSKVSALSGFEGDATPFTD-VTVEAVSKLLRSHGFQSRGFEVMYHGHTGRKLVAQVFLGPTYYQRLKHLVDDKIHARARGPVQILTRQPVEGRSRDGGLRFHIELAKPVFHIGFLSKIKKILECVCWNCGKLKIDS-SNPKF-NDTQRY-RDPKNRLNAVWNVCKTKMVCDTGLS-AGSDNFDLSNPANMGHGGCGAAQPTIRKDGLRLWGSWKRGKDESD---------LPEKRLLSPLEVHTIFTHISSEDLAHLGLNEQYARPDWMIITVLPVPPPSVRPSISVDGT----SRGEDDLTHKL--SDIIKANANVRRCEQEGAPAHIVSEYEQLLQFHVATYMDNEIAGQPQALQKSG-RPLKSIRARLKGKEGRLRGNLMGKRVDFSARTVITGDPNLSLDELGVPRSIAKTLTYPETVTPYNIYQLQELVRNGPDEHP---GAKYIIRDTGERIDLRYHKRAGDIPLRYGWRVERHIRDGDVVIFNRQPSLHKMSMMGHRIRVMPYSTFRLNLSVTSPYNADFDGDEMNMHVPQSEETRAEIQEITMVPKQIVSPQSNKPVMGIVQDTLAGVRKFSLRDNFLTRNAVMNIMLWVPDWDGILPPPVILKPKVLWTGKQILSLIIPKGINLIRDD-DK-------QSLSN-----PTDSGMLIENGEIIYGVVDKKTVGASQGGLVHTIWKEKGPEICKGFFNGIQRVVNYWLLHNGFSIGIGDTIADADTMKEVTRTVKEARRQVAECIQDAQHNRLKPEPGMTLRESFEAKVSRILNQARDNAGRSAEHSLKDS-NNVKQMVAAGSKGSFINISQMSACVGQQIVEGKRIPFGFKYRTLPHFPKDDDSPESRGFIENSYLRGLTPQEFFFHAMAGREGLIDTAVKTAETGYIQRRLVKAMEDVMVRYDGTVRNAMGDIIQFAYGEDGLDATLVEYQVFDSLRLSTKQFEKKYRIDLMED--VQDLLDEEYTQLVADRELLCKFIFPKGDA-----RWPLPVNVQRIIQNALQIFHLEAKKP--TDLLPSDIINGLNELIAKLTIFRGSDRITRDVQNNATLLFQILLRSKFAVKRVIMEYRLNKVAFEWIMGEVEARFQQAVVSPGEMVGTLAAQSI
		</sequence>
		<sequence>
			<taxon idref="Sporobolomyces_roseus"/>
			--------SEKVLIAQERMATNRVYVFAKSQPSPVSYLAEIRSAVEKGGKTISSMQIKMMRRTGQTIKSTIPYIRADIPIVVVFRALDIIPDRDILDHICYDKNDPELFEMMKPCLEDAF-PIQNRDVALDFIGRRGTVT---ALSRDRRINYASEILQKEMLPHVSMAQGQNTKKAFFFGYMVHRLLLAALGRRELDDRDHFGAKRLDLAGPLL-AALFRMLFRKLTKDVYRHLQKCVETQKPFNINSAVKSTTITNGLKYSLATGNWGDQKKAMSAKAGVSQVLNRYTFASTLSHLRRCNTPIGRDGKIAKPRQLHNTHWGMVCPAETPEGQACGLVKNLALMAYISVGGPSAPIVEFLEEWGLENLEEYSSDMAKA---TKVFVNGVWQGVHRDPAELVQTIKALRRKGDIKE-EVSIVRDVRERELRLFTDAGRVCRPLFVVEDLALRREHVEALQREKLKWSDLVENGIVEYLDAEEEETVMICMTPEDLEMSRQFGVNTHTWTHCEIHPSMILGICASIIPFPDHNQSPRNTYQSAMGKQAMGVYLTNYQVRMDTMANILFYPQKPLATTRSMEYLHFRELPAGQNAIVAILCYSGYNQEDSVIMNQSSIDRGLFRSLYYRSYMDQEKKS----------GQVQLEEFERPTRESTL-RLKHGT---YEKLDGDGLVGLGERVTGEDIIIGKTAPIPTDEELGQRLKTHTKRDVSTPLKSTESGIVDQVLLTTNSEGL--KFVKIRVRSTRIPEIGDKFASRHGQKGTIGITYRHEDMPFSAEGVTPDIIINPHAIPSRMTIGHLVECLLSKVSTITGNEGDATPFSE-VTVEAISDLLKKYGYHSRGLEVMYNGHTGRKLQAQVYLGPTYYQRLKHMVGDKIHARARGPVQILTRQPVEGRSRDGGLRFHIELSRAVFHVGFLNKVKKITECICVLCGKLKVAPHEDPRLADAVRFI-RDPKKRLAVVHALVKAKMACDMDTI-DDEQQQKIANGVPRGHGGCGHDQPVLRKEGLKLFLVYGRGKDEDG------NAQQPDRKPFTATQAHALFRKISDEDLNILGLSASEAHPAWMILTVLPVPPPPVRPSISVDGG---AMRGEDDLTYKL--AEIIRANSSLRKFEEEGAPAHVVNEFETLLQWHIATYMDNDLPGQPQALQKSG-RPVKSIRARLKGKEGRLRGNLMGKRVDFSARTVITGDPNLALDEVGVPFSIARTLTYPERVTPYNISYLQELVRNGPNEYP---GARYVVRDTGDRIDLRYNKRADTF-LQYGWIVERHLKDGDIVLFNRQPSLHKMSMMAHRVKLMPYSTFRLNLSVTSPYNADFDGDEMNLHVPQSEETRAELMQIAAVPRNIISPQANKPVMGIVQDTLCGVRKFTLRDCFMDRDFIQNILLWVPDWDGVLPPPAIMKPKQLWTGKQILSMCIPSGINLYRSS-DP-------ASPCP-----PEDNGMWIENGQIMFGTVDKKTVGTSQGGLIHVIYREKGAEICRDWFSGVQKVVNYWLLHNGFSIGIGDTVPDKATMEAITGFIDAAKTEVNRVILLAQEDKLEPEPGMTIRESFESKVTRALNQARDSSGRSAERSLKAD-NNVKQMVVAGSKGSFINISQMSACVGQQVVEGKRVPFGFKFRTLPHFTKDDYSPEARGFVENSYLRGLTPQEFFFHAMAGREGLIDTAVKTAETGYIQRRLVKALEDVMVAYDGTVRNSLGDVVQFVYGEDGMDGAFIEEQVVDPIRLSDARFEARYRVDVMDDADLQRLLDYEYSVLQEDRERLRSFIFPNGDA-----TVSLPVNIRRIIQNAQQIFHIDDRKA--SDLPPAEILQTLTELCDRLVVVRGNDQLSNEAQDNATQLFRIFLRSSFAVRRVIEEYRLNREAFEWVIGEVESKFNNSMVAPGEMCGTLAAQSI
		</sequence>
		<sequence>
			<taxon idref="Stereum_hirsutum"/>
			-----------------------------------NFLAEIRSAVEKGGKTISQFQVKMYHRNGNVIKATIPYIKVDIPIWVVFRALGVISDRDILEHICYDMEDAQMLEMLKPCIDDGF-VIQDREIALDFIGNRGTTT---GLSRERRLRYAQEILQKEMLPHISMSEGSESKKAYFFGYMIHRLLLAGMERRELDDRDHFGKKRLDLAGPLL-ANNFRMLFRKLTRDVYRYLQKCVETHKDFNLNLAVKHNTITNGLKYSLATGNWGDQKKSMASKAGVSQVLNRYTYASTLSHLRRCNTPLGREGKIAKPRQLHNTHWGMVCPAETPEGQACGLVKNLSLMATISVGSLSLPVIDFLEEWGLESLEENAHSATPT---TKVFVNGVWMGVHRDPANLIKTIKKLRRKDDIHP-EVSIVRDIRERELRLYTDAGRVCRPLFVVEDLAVTKKHINMLTRGEFKWNNLIKSGVVEYLDAEEEETVMICMTPEDLENSRLQGLNTHTWTHCEIHPSMILGICASIIPFPDHNQSPRNTYQSAMGKQAMGIY-TNFLVRMDTMANILYYPQKPLATTRSMEYLKFRELPAGQNAIVAILCYSGYNQEDSVIMNQSSIDRGLFRSIYYRSYMDLEKKS----------GIQQLEEFEKPTRDTTL-RMKHGT---YDKLEDDGLIAPGTGVNGEDIIIGKTAPIPPDEELGQRTRIHTRRDVSTPLKSTESGIVDQVLITTNHEGQ--KFVKVRVRATRIPQIGDKFASRHGQKGTIGITYRQEDMPFTAEGITPDIVINPHAIPSRMTIGHLVECLLSKVATLIG--------------------------------------------------------------------------------------------HIELARPVFHPGFIIKVKKILESICVNCGKLKADI-SDPHFADKIRHV-RDPKTRMAVVWGHCKGKM-CEADEP-KED-EDGAAQGAKP-HGGCGHPQPQIRKEGLK-FLQYKKSKDDDE----DMKSLQPDKRLFTASEVYTTLKKISESDLHLLGLSDEYARPEWMILTVMPVPPPPVRPSIAVDGG---AMRSEDDLT-KL--GDIIKASANVRRCEQE-A-AHVITEFEQLLQFHVATYMDN-------------------------------------------------------------------------------------------------------------------------------------------------------------------------------YNADFDGDEMNMHVPQSEETRAELSQIAWVPRQIISPQANKPVMGIVQDTLCGIRKFTLRDTFLDWNQVQNILLWVPDWDGSVPIPAIIKPKPMWSGKQILSMAIPRGINIHRSP-DP-------KSANP-----VFDDGMLIENGEIIFGIVDKKTVGASQGGLVHVVFREKGPEATRTLFTGLQTVVNYWLFHNGFSIGIGDTIADRKTMAYITQQITERKQNVQQIIEDATHDRLKSMPGMTIRESFESKVERELNLARDDSGKYAQKNLKED-NNVKQMVVAGSKGSFINISQMSVCVGQQSVEGRRIPFGFRHRTLPHFTKDDFSPEARGFVENSYLRGLTPQEFFFHAMGGSE------------------------------------------------------------------------------------------------------------------------------------------------------------------------------------------------------------------------------------------------
		</sequence>
		<sequence>
			<taxon idref="Strobilomyces_floccopus"/>
			-------------------------VFAKAQPSPINFLAEIRSAVEKGGKTISQFQVKMFHRNGNIMKATIPYIRVDIPIWVVFRALGVISDRDILEHICYDMQDSQMLEMLKPCIDDGF-VIQDREVALDFIGNRGTTT---GLSRERRIRYAQEILQKEMLPHVSMAEGSESKKAYFFGYMIHRLLLAALERRELDDRDHFGKKRLDLAGPLL-ANLFRMLFKKLTKDVYRYLQKCVETHKEFNLSLAVKHQTITNGLKYSLATGNWGDQKKSMASKAGVSQVLNRYTYASTLSHLRRCNTPLGREGKIAKPRQLHNTHWGMVCPAETPEGQACGLVKNLALMACISVGSYSAPVIEFLEEWGLESLEENAHSSTPC---TKVFVNGVWMGVHRDPANLVKTIKKLRRKDDISP-EVSVVRDIRERELRLYTDAGRVCRPLFIVENLALQKKHIKWLNQGEFKWEQLVKTGIIELLDAEEEETVMISMTPEDLENSRLQGINAHTWTHCEIHPSMILGVCASIIPFPDHNQSPRNTYQSAMGKQAMGIYLTNFLVRMDTMANILYYPQKPLATTRSMEYLKFRELPAGQNAIVAILCYSGYNQEDFVIMNQSSIDRGLFRSIYYRSYMDLEKKS----------GVQQLEEFEKPTRDTTL-RMKHGT---YDKLEDDGLIAPGTNVKGEDIIIGKTAPIPPDEELGQRTRTHNRRDVSTPLKSTENGIVDQVLITTNSEGQ--KFVKVRVRSTRIPQIGDKFASRHGQKGTIGITYRQEDMPFTAEGIVPDLVINPHAIPSRMTIGHLVECLLSKVATLIGNEGDATPFTD-LTVESVSTFLRQKGYQSRGLEVMYHGHTGKKLQAQIYLGPTYYQRLKHMVDDKIHSRARGPVQILTRQPVEGRSRDGGLRF-------------IVKVKKILECICVNCGRLKADI-SDLNFADKIRHV-RDPKKRMGIVWAHCKTKMVCEADEP-KEEGADADVDEPKKGHGGCGHIQPLIRKEGLKLFVQYKRPKDEDE----DVKSLQPDKRLFTPSEVYTTFKKMSDSDLHLIGLSDEYARPEWMILTVMPVPPPPVRPSIAVDGG---AMRSEDDLTYKL--GDIIKASANVRRCEQEGAPAHVITEFEQLLQ----------------------------------------------------------------------------------------------------------------------------------------------------------------------------------------YNADFDGDEMNMHIPQSEETRAELSQIAWVPRQIISPQANKPVMGIVQDTLCGIRKFTLRDTFLDWNQVQNILLWLPEWDGDVPTPAIIKPKPLWSGKQILSMVIPRGINIHRAP-DP-------KSSNP-----VFDDGMMIDNGEILFGIVDKKTVGATQGGLIHVVFREKGPEATRQVFTGIQMVVNFWLFHNGFSIGIGDTIAGPKVMTYITQRIGEKKQQVAEIIDDAYHDRLKPMPGMTIRESFESKVERELNRARDDSGQYAQKNLKED-NNVKQMVTAGSKGSYINISQMSVCVGQQSVEGRRIPFGFRHRTLPHFTKDDFSPEARGFVENSYLRGLTPQEYFFHAMAGREGLIDTAVKTAETGYIQRRLVKALEDVMVCYDGTVRNSLGDLIQFIYGEDGMDGAFIERQKIETFGMSDKEFEHBYRVDVTDKLELQAKLDEEYTRLVEDRRVLRGFIFP-ADGLT---PHYLPVNLQRIIQNAAQIFHIDRRKP--SDLEPSYIVDAVHQLTERLLTIPGDDTLSHEVQA-SS-TFRMHVRATMAARRVLEQYHLNREAFEWVLGEIEAKFNQSLVNPGEMCGTLAAQSI
		</sequence>
		<sequence>
			<taxon idref="Taphrina_deformans"/>
			--------SEKVIIAQERSAANMVQVFRKAPPSPVSYLAEIRSAIEKGSKLISSMQIKLKAAKGQTIAATLPYVKTDIPIVIVFRALGVVPDRDILDHICYDAKDRQMLEMLKPCIEEAF-VIQDREVALDFIGKRGSAI---GVTKEKRLRYAQDILQKEMLPHITTSEGFETRKAFFLGYMVHRLLLCALERRDPDDRDHFGKKRIDLAGPLL-AGLFRMLFKRLTKDIRQYMTKCVDSGKEFNLPLAVKHTTITNGLRYSLATGTWGDQKKQMNARVGVSQVLNRYTYASTLSHLRRTNTPIGRDGKIAKPRQLHNTHWGLVCPAETPEGQACGLVKNLALMSYVSVGSASAPIIEFLEEWGMESLEDYNPSAGRPS--TKIFVNGVWLGVHSDPGHLVKTLRSLRRKTDISP-EVSVVRDIREKELRLFTDAGRVCRPLFVVHDLVLKKEHVQRMAYSKFGWAQVLSNGIAEYLDAEEEETVMIAMTPDDLEATKHMNKAQHLWTHCEIHPSMILGICASIIPFPDHNQSPRNTYQSAMGKQAMGVFLTNYQVRMDTMANILYYPQKPLATTRSMEYLKFRELPAGQNAIVAILCYSGYNQEDSMIMNQSSIDRGLFRSMFYRVYQDSEEKI----------DMNQAQEFEKPTRETTM-KMKRST---YDKLEDDGLVAPGTRVSGEDVIVGKTAGLLKDADLASRSATQTKRDVSTQLRSTEAGIIDKVMVSTNSDGH--KFVKVRIRATKIPQIGDKFASRHGQKGTIGVTYRNEDMPFTSEGIVPDLIINPHAIPSRMTVAHLVECQLSKVGSLSGFEGDATPFTD-VTVEAVSNNLREQGYHSRGFEIMYNGHTGRKLMAQVFLGPTYYQRLKHLVDDKIHARARGPMQILTRQPVEGRARDGGLRFHIELAKPVFHIGFITKVKKMLECICWNCGKLKIDA-NDPKF-AETQRF-RDPKVKMNAVWQLAKMKMICESDVKGEGSIDTETGIDSKSNHGGCGNAQPVIRKEGLKLWGTWKKSKDVEG--------GEPERRLLTPMEVHSVFRHIPSVDLVRMGLSENYARPDWMIITVLPVPPPTVRPSVEQGG-----MKSHDDLTYKL--ADIIKANANVKKGEVEGAPAHVIKEFEDLLQYHVATYMDNDIAGQPKALQKSG-RAIKSIRARLKGKEGRLRGNLMGKRVDFSARTVITGDPNLSLDEVGVPRSIARTLTYPERVTPFNIHKLQQLVRNGPDEHP---GAKYILRDTGERIDLRYNKNAGDTPLQYGWTVERHLQNGDVVIFNRQPSLHKMSMMGHRVRVMPYSTFRLNLSVTSPYNADFDGDEMNLHVPQSEETRAEITEICMVPRQILAPQANKPCMGIVQDALCGIRKFTIRDTFMAKSHVMNILMWVPGWNGIVPPPAILKPQQLWTGKQILSMVIPKGINHSRND-DK-------QGLDN-----PNDVGMMIEDGEILYGVVNKKTVGSSQGGLIHIIMKEKGWEACRDFFTATQMVVNYWFLHNGFSIGIGDTIADRQTMEEITNEIAKAKLKVQGIVSDAQLNKLKQEPGMTLRESFEAGVSQVLNGARDTVGKNAESSLSKQ-NAVKQMVIAGSKGSFINISQMSACVGQQMVEGKRIPYGFKFRTLPHFTKDDYSPESRGFVENSYLRGLTPQEFFFHAMAGREGLIDTAVKTAETGYIQRRLVKALEDVGVKYDGTVRNSLGDIINFVYGEDGLDAASVEYQVLDTMRLSNAAFEEAYRVDVTDP--VQKLLDQEFKELSEDRRDLQTLIFPSGDS-----SWPLPVNLDRIILNSKQIFHIAPHRR--TDLSPAKIYTGVRDLLSRLIIVRGNDRISKEHQQQATGLFQILVRMKLSVRKLIEVHHLTSEAFDWVIGEIESRFTQSVAHAGEMCGTLAAQSI
		</sequence>
		<sequence>
			<taxon idref="Taxus_sp"/>
			-------------------------------------------------------------------------------------------------------------------------------------------------------------------------------------------------------------------------------------------------------------------------------------------------------------------------------------------------------LMVYITVGSSANPILEFLEEWSTENFEEISPAAIPTS--TKIFVNGCWVGIHRDPELLVKTLRQLRRQVDVNP-EVGVVRDIRLRELRLYTDYGRCSRPLFVVENLKIKKADINNLQASEDGWHELVTQGFIEYVDTEEEETTMISMTINDLVNARTNDAYSHTYTHCEIHPSLILGVCASIIPFPDHNQSPRNTYQSAMGKQAMGIYVTNYQLRMDTLAYVLYYPQKPLVTTRAMEHLHFRQLPAGINAIVAISCYSGYNQEDSVIMNQSSIDRGFFRSLFFRSYRDEEKRM----------GTLVKEEFGRPNRENTM-GMRHGS---YDKLDDDGLAPPGTRVSGEDVIIGKTTPIAQDEAGGQVSKY-TKRDQSTSLRHSESGMVDQVLLTTNQDGL--RFVKVRMRSVRIPQIGDKFSSRHGQKGTVGMTYTQEDMPWTVEGITPDIIVNPHAIPSRMTIGQLIECIMGKVAAHMGKEGDATPFTD-VTVDSISKALHKCGYQMRGFETMYNGHTGRKLSAMIFLGPTYYQRLKHMVDDKIHSRGRGPVQILTRQPAEGR--------HLELAKPMYHIGFLKTILSILRCVCFNCSRILADE-DDHRF-KQALKV-KNPKHRLKKVLDCCKNKTKCEGGDV-IDEDQGQDGDDKKKRQGGCGAQQPKIYIDGMKIIAEYKAPRKKADDPEQLMPEPVERKQQLSAERVLSVLKRITDEECQMLGLNPKYSRPDWMILQVLPVPPPPVRPSVMMDTT----SRSEDDLTHQL--AMIIRHNETLKKQEKTGAPAHIISEFAQLLQFHIATYFDNELPGQPRATQRSG-RPIKSICSRLKAKEGRIRGNLMGKRVDFSARTVITPDPNINIDELGVPWSIALNLTYPETVTPYNIERLKELVEYGPHPPPGKTGAKYIIREDGQRLDLRYLKKSSDHHLELGYKVERHLNDGDFVLFNRQPSLHKMSIMGHRIRIMPYSTFRLNLSVTSPYNADFDGDEMNMHVPQSFETRAEVLELMMVPKCIVSPQSNRPVMGIVQDTLLGCRKITKRDTFIEKDVFMNILMWWEDFDGKIPAPTILKPRPLWTGKQVFNLIIPKQINLIRQS-AW-------HAESETGFITPGDTIVRIEKGEVLSGTLCKKTLGTSSGSLIHVIWEEVGPDAARKFLGHTQWLVNYWLLQQGFSIGIGDTIADAATMEVINETISKAKHEVKQLIKAAQDKQLEAEPGRTMMESFENRVNQVLNKARDDAGSSAQKSLSES-NNLKAMVTAGSKGSFINISQMTACVGQQNVEGKRIPYGFDGRTLPHFTKDDKGPESRGFVENSYLRGLTPQEFFFHAMGGREGLIDTAVKTSETGYIQRRLVKAMEDIMVKYDGTVRNSLGDVIQFLYGEDGMDAVWIESQKLDSLKMKKKEFENVYRYEIDQEREFQNVFDAELQKLESDRRQLGTEIATTGDN-----SWPMPVNLKRLIWNAQKTFKIDPRKR--SDMHPMEIVEAIDKLQERLKVVPGDDLMSIEAQKNATLFFNILLRSTFASKRVLKEYHLTKEAFEWVVGEIESRFLQSLVAPGEMIGCVAAQSI
		</sequence>
		<sequence>
			<taxon idref="Thalassiosira_pseudonana"/>
			GGYFVINGSEKVIVAQERMSNNHVYAFKKKQPSKFSWVIETRSQVENSTRPTSTLYIQMYQKGGNQIRSTLPYIRTDIPVVIIFRALGYVADRDIIEHVVYDLTDGEMMDLFRPSLEEAF-VIQKQEVALDFIGRRGSAR---DVTKDDRIRYAAGILQKEVLPHVGTEEHCETKKGFFLGYAVHKLLMCKLGRADEDDRDHFGKKRLDLAGPLL-GGLFRVLFRKLTKDVRKHLQRCLDEGKHFNIGAAIKSNHISDGLKYSLATGNWGDKGNT--SKAGVSQVLNRLTYASSLSHLRRSNTPLARTGKQAKPRQLHNSHWGMVCPAETPEGQAVGLVKNMALMAYITTGTSQVPVMEFLEEFSTENLTDILPSVIAEPNTCKIFVNGNWVGIHRDPKQLVHTFRSLRRMIDIDA-EVSIVRDIPESEVRIYTDAGRICRPLFIVTDLAIKKHHISQLQGVKLTWTDLLMEGLVEYVDTEEEETTMIAMEPKDLDMTVG-EPYSTTYTHCEIHPSMILGICASIIPFPDHNQSPRNTYQSAMGKQAMGIYASNYQVRMDTMAHVLHYPQKPLCTTRAMEFLHFRELPSGVNVVVAIMIYTGYNQEDSLIMNQSAIDRGLFRSSYYRCYNDQEKSS-----SVGSVGALNSEFFERPAFDNCK-GMKTGD---YGKLDDDGLVSPGTRVSGDDVLIGKTAPMD--AIANTPSRY-TKRDCSTSMKANENGIVDNVLISTTKEGY--RFTKVRIRNVRIPQVGDKFASRHGQKGTIGMTYRQEDMPFTCEGIVPDIIVNPHAIPSRMTIAQLIECILGKVAVFQGCEGDATPFTD-VHVDDISKRLHAMGYQRHGNEAMYQGHTGRPLNARVFIGPTFYQRLKHLVDDKVHSRARGPVAMLTRQPLEGRARDGGLRMHIELARPVYHQGFIDVTLKALRCVCFHCSRITMED-TEYKF-QRARQI-RNRKRRLDAMHALIRPKKKCD----------------------HCNGYQPKYTKVGLHVEIEY------ADEMERVPGSSGDKKQFMSAQKAVDIFKKMRDDEVKALGLDVTWARPEWMCVSVMPVPPLHVRPSVVMGGG---AQSSEDDLTHQL--VNIVKSNIALKTAIQNGEPNIIVEQFEQALQHNVAAFVNNEMRGMPQITQRSG-RPLKTLAQRLKAKEGRIRGNLMGKRVDFSARTVITADPNLGIHQVGVPRSVAMNLTVPTRVTPFNIQELSALVANGPTEHP---GAKHIIRSDGLRIDLRYVKNKSDLLLANGWIVERHLRDGDIVLFNRQPSLHKMSIMGHMAKVLDWSTFRLNLSCTSPYNADFDGDEMNLHVPQSLPARAEAELMMHSPRVIVSGQSNRPVMGIVQDSLLAVQKMTKRDVFVKKDLMMNILMWVEDWDGRIPPPAIYRPEELWTGKQIMSMILPK-INLTGKA-NN-------GGPGPNT-FNAYDNLVRVMEGELIEGTIDKKTIGSGMGGLIHTAWLDVGHEDTARFMNQTQVVTNYWVLQSSFSIGVCDTIADFATMEQIASTINKAKLQVLDLVRQGQRGELETQPGRTMIESFEQFVNKVLNTARDHAGKSAQASLDET-NSVKAMVTAGSKGSFINISQIIACVGQQNVEGNRIPYGFKRRTLPHFSKDDLGPESRGFVENSYLSGLTPQEFFFHAMGGREGLIDTACKTAETGYIQRRLVKAMETVMARYDGTLRTSGGQIVQFLYGEDGMDAVWIERQSFDSLTLNKREFDERYLLHSDDPPEVQQMLDREMEVLKEDQAMLRIIMANREAGRESDVNSYAPGNVKRVIQNALRQFQIDKGLP--SNLHPKDVIEKIEAMLRRLVVVVGDDLLSVEAQNNATTLYRILIRSYLASKRVLREYRLSEAALIWVLGEIEARFHHAKVSPGEMAGVLAAQSI
		</sequence>
		<sequence>
			<taxon idref="Tilletaria_anomala"/>
			-------------------------------------------------------------------------------------------------------------------------------------------------------------------------------------------------------------KRLDMAGPLL-AGLFRMLFRKLTRDIYRHLQKCVEEKKDFHISQAVKAATITNGLKYSIATGNWGDQKKFMQARAGVSQVLNRYTFASTLSHLRRCNTPIGRDGKIAKPRQLHNTHWGMVCPAETPEGQACGLVKNLSLMSTISVGSPSGPILEFLQSFNLESLEDMPIASNKA---TKVFVNGVWLGTSDEPGQLAVFIRELRRKDDISA-EVSMVHDIREKELRLYTDAGRVLRPLFIVDELRMKRHHMDWLRNNQWKWAEIVSNALIEYLDAEEEETVLICMSPQDLEASRAYFFAPKTWTHCEIHPAMILGICASIIPFPDHNQSPRNTYQSAMGKQAMGVYLTNYQMRMDTMSNILYYPQKPLATTRSMEHLKFRELPAGQNAIVAILCYSGYNQEDSVIMNQSSIDRGLFRSLYYRTYTDMEKKL----------GVIHLESFEKPTRDTTL-RMKHGT---YDKLDEDGLVAPGTRVSGEDIIIGKTTPLPPDEELGLRNAMHVKRDVSTPLKSTENGIVDQVLVTV-SHDHSQRFIKVRVHSTRVPHTGDKFASRHGQ-GTIGITYRQEDMPFTTEGLTPD-----------------------------------------------------------------------------------------------------------------------------------------------------------------------------------------------------------------------------------------------------------------------------------------------EWMILTVLPVPPPQVRPGVT-EGGQG-TQQAQDDLTYKL--AEIIKSNVNVRKFEEEGAPAHIISEFEQLLQFHIATYMDNDIAGMPQAMQKSG-RPVKAIRARLKGKEGRLRGNLMGKRVDFSARTVITGDPNLELDEVGVPKSIARNLTYPERVTPYNINYLQQLVRNGPTEWP---GARYVVRDTGERIDLKYGRRSDMT-LQFGWIVERHLKDGDFVLFNRQPSLHKMSMMCHRVKLMDFSTFRLNLSVTPPYNADFDG-------------------IAWVAKNIVSPQGNKPVMGIVQDTLCGIRKFTLRDCLLDYDQVQNILLWVPEWDGLFPTPCILKPKPYWSGKQIISMCIPRGVNVSLGD-RI-------TPEKNN----AKDDGVEIDNGEIMYGVVKKNVVGSSAGGLIHIIFREKGPEICRDFFGGAQRVVNFWLLHNGFSIGIGDAVADAAVAKYITETIATAKREVEQFIDDARFDRMKPEPGMTIRESFETKVNRTLNKARDDVGSRAEKELPDW-NNVKQMVIAGSKGSFINISQMSACVGQQSVEGKRIPFGFRHRSLPHFSKDDFSPE---------------------------------------------------------------------------------------------------------------------------------------------------------------------------------------------------------------------------------------------------------------------------
		</sequence>
		<sequence>
			<taxon idref="Tremellodendron_pallidum"/>
			-----------------------------------------------------------------------------------------------------------------------------------------------------------------------------------------------------------GKKRLDLAGPLL-TGLFRLLFRKVSKDCYRYMQKCAETGRLFDVSRAIKVATISNGLKYSLATGNWGDQQHAMSSKAGVSQVLNRYTFASTLSHLRRCNTPLGREGKIAKPRQLHNTHWGMVCPAETPEGQACGLVKNLALMACISVGSYSAPVGEFLDEWGLESLEENAQAATPC---TKVFVNGVWMGVHRDPAALVRTLKKLRRNEDLNP-EVSVVRDIREKELRIYTDSGRVCRPLFVVNDLLIQKEHVLKIAEKGYAWSDLIHDGVIELLDAEEEETVMICMSPEDLEAARTQVIKAHAWSHCEIHPSMILGVCASIIPFPDHNQSPRNTYQSAMGKQAMGISLSNFLLRMDTMANILYYPQKPLATTRALEYLKFRELPAGQNAIVAILCYSGYNQEDSVIMNQSSIDRG-FRSIYYKSYMDVEKTT----------GQVILEEFEKPSRENT--RMKHGN---YDKLDDDGIIAPGTNVIGEDILIGKTAPLPEGEELGQRKSTHTRRDVSTPLKSTESGIVDHVIVSLNADGH--RFVKIRVRSTRVPQIGDKFASRHGQKGTIGVTYRQEDMPFTADGITPDLVINPHAIPSRMTIGHLVECLLSKVATLLGQDGDATPFTD-LTVEGVSAVLKERGFQSRGLEVMYHGHTGRKLQAQVYLGPTYYQRLKHMVEDKIHSRARGPVQILTRQPVEGRSRDGGLRF------------------------------------SDPGFAQKVEQSRNNPKRRMALVWAHCKGKMTCETDEV-KDEDN-PEASNVKKGHGGCGHHQPLIRKEALKLFFHYKKQNDDEE------SRTVQEKRQVSAQEVYRVFRKISSDDLENLGLSEYYARPDWMILTVLPVPPPPVRPSISVDGG---VRRSEDDLTYKL--ADIIKASGNVRRSEQEGAPAHIITEFEQ-------------------------------------------------------------------------------------------------------------------------------------------------------------------------------------------YNADFDGDEMNLHVPQSEETRAELSQIAWVPRQIISPQANKPVMGIVQDTLCGIRKFTLRDTFLDWTQVQNVLLWVPDWDGVIPTPTILKPKPMWTGKQLLSMCIPRGINIHRKP-EP-------FSDNP-----FNDDGMLFENGDIIFGVVDKKTVGAAQGGL-HVVFREKGPEATRDLLTGIQKVVNYWLFHNGFSIGIGDTIADAKTMAAVSERIVAAKQKVGKLIEDAHNDRLKPQPGMTIRESFEAGVNFALNQARDKAGQDAQKSLKDD-NNVKQMVVAGSKGSFINIAQMSVCVGQQSVEGKRIPFGFRHRTLPHFHKDDFSSEARGFVENSYLRGLTPSEFFFHAMGGSEGLIDTAIKTAETGYIQRRLVKALEDVMVCYDGTVRNSL-DIIQFTYGEDGMDGAFIERQSITTFHLSNAAFERMYRV-VTDPLELQHLLDEEYAQLMEDRRELREFIFRGSDPQM---PHYLPVNLRRTIQNAQQIFHIDRRKP--SNLDPAH-IRSVRALMDRLVVVRGEDSLSLESQSNATLLFRMHLRATFAARPVLEDFHLDKEAFEWVLGEVETRFNQSIVHPGEMCGTLAAQSI
		</sequence>
		<sequence>
			<taxon idref="Trichoderma_reesei"/>
			GGYFVINGSEKVLIAQERSAANIVQVFKKAQPSAYTYTAEIRSALEKGSRLISSMMLKLYGKGGQTIHTTLPFVKSDLPVAIVFRALGVVSDEDILNHICYDRNDSQMLEMLRPCIEEAF-CVQDREVALDFIGKRGNRDQA-GLGREKRVRVAKDILQKETLPHISQTEGSETRKAFFLGYMVHKLLQCALGRREPDDRDHFGKKRLDLAGPLL-AKLFRGIMRRMNTELANYLRRCVEGNRHFNLAVGIKPGTLSNGLKYSLATGNWGDQKKAMSSTAGVSQVLNRYTFASTLSHLRRTNTPIGRDGKLAKPRQLHNTHWGLVCPAETPEGQACGLVKNLSLMCYVSVGSPSEPLIEFMINRGMEVVEEYEPLRYPHA--TKIFVNGVWVGIHQDPKHLVQQVVDTRRKSYLQY-EVSLVREIRDQEFKIFSDAGRVMRPVFTVQQLVLTKDLVNKLAQEKIGWEGLIRAGAVEYLDAEEEETAMICMTPEDLELYRAQNPTTHMYTHCEIHPSMILGICASIIPFPDHNQSPRNTYQSAMGKQAMGFFLTNYSRRMDTMANILYYPQKPLGTTRSMEFLKFRELPAGQNAIVAIACYSGYNQEDSVIMNQSSIDRGLFRSLFFRSYSDQEKKV----------GLNYTEVFEKPFHQNTL-RMKHGT---YDKLDEDGIVAPGVRVSGEDIIIGKTAPIDADQDLGTRTTMHQRRDISTPLRSTENGIVDSVIVTVNADNV--KYVKVRVRTTKIPQIGDKFASRHGQKGTIGVTYRQEDMPFTREGITPDIIINPHAIPSRMTIAHLIECLLSKVSTLEGMEGDATPFTD-VTVDSVSELLRKHGYQSRGFEIMYNGHTGRKLRAQVFFGPTYYQRLRHMVDDKIHARARGPVQIMTRQPVEGRARDGGLRFHIELAKPVYHPGFIKKVKKILEIVCHNCSKVLADE-SDPEF-VAAINT-RDAKLRFKRVWAVCKKKRRCENDDR-SEKNKDEEFAPVVESHGGCGNVQPQVRQVALQLKAAFEV-VQEDG-------PKRKETAPITPEMAHSILRRISEKDLRNMGLNSDYARPEWMIITVLPVPPPPVRPSISMDGTGT-GMRNEDDLTYKL--GDIIRANGNVKQAIREGSPQHIARDFEELLQYHVATYMDNDIAGQPRALQKSG-RPVKAIRARLKGKEGRLRGNLMGKRVDFSARTVITGDANLSLHEVGVPRSIARTLTYPETVTPYNIGKLHQLVENGPNEHPGAKYVIRSDGTRIDLRHHRRAAQIS---LEYGWKVERHLMDGDYIIFNRQPSLHKESMMGHRVRVMPYSTFRLNLSVTSPYNADFDGDEMNLHVPQSEETRAEVKELCLVPNNIVSPQKNGPLMGIVQDSLAGAYKLCRRDTFLDKNQVMNLMLWVPNWDGVIPQPAILKPRPRWTGKQIISMVIPKEISLHAPE--D-------KSDSP-----LKDAGLLIQAGELMYGLMKKKNIGSASGGVIHLCYNELGPEGAMAFLNGVQQVVTYWLLQNGHSIGIGDTIPDKQTIEKVQVHIDTQKAEVARLTAMATNNELEALPGMNVRATFENKVSMALNMARDQAGTTTQKSLKDS-NNAVTMAESGSKGSSINISQMTALVGQQIVEGKRIPFGFKYRTLPHFTKDDYSPEARGFVENSYLRGLTPTEFFFHAMAGREGLIDTAVKTAETGYIQRRLVKALEDLNAQYDGTVRNSLGDIIQFLYGEDGLDAMCIEKQKLGILKMSDEAFEKKYRLDLANPKASMALLDEEWDQLLADRREVREINRSKMGEE----MMQLPLNIGRMIETAKRVFNVKANDR--SNLRPSDVIPVVRNVINKLKIVRGEDQISKEADTSATILFKALLRSRLAFKEVVKEHRLNKLAFEHVLGELQNRWDRSFVNPGEMVGVLAAQSI
		</sequence>
		<sequence>
			<taxon idref="Ustilago_maydis"/>
			--------SEKVLIAQERMAANHVYVFSKAPPAPVTFLAEIRSAVEKGGKTISTMQVKLFSRNNNTIRATLPYIRNDIPIVIVFRALGIVPDREVLQHICYDFNDTPMLEMLKPCIEEAF-VIQDRDVALDFIGRRGTTT---GLSRAKRTVYAQEILQKEMLPHISTSEGSNTKKAYFFGYMIHRLLLAALDRREIDDRDHFGKKRIDLGGPLM-ANLFRMLFRKVTRDVYRHLQKCVEEHREFHIQAAVKSSTITNGLRYSLATGNWGDQKKAMQAKAGVSQVLNRFAFASTLSHLRRTNTPIGRDGKIAKPRQLHNTHWGMVCPAETPEGQACGLVKNLSLMATVTVGTPSAPIVEFLEEFGLDSLVDMQLAHAKA---TKIFVNGVWMGTHDDPGQLVDTLRDLRRKDDISH-EVSVVRDIRERELRIYTDASRVLRPVFIVNPLLIKKRHVEMIGQPEFRWTHLVQEGVIEYLDAEEEESVLICMSTTDLEQSREYTIAPDTWTHCEIHPAMVLGICASIVPFPDHNQSPRNVYQSAMGKQAIGIPISNIQSRADSMAHVLLYPQKPLGTTRSMEHLRFRELPAGQNAIVAIMCYSGYNQEDSVIMNQSSIDRGLFRSMYYRGYMAEEKKV----------GVMQLEEFEKPHRDTTI-RMKHGT---YDKIDADGLCAPGTRVSGDDVIIGKTAPLPPDEELGMRSKLHTKKDASVSLKSTENGIIDQVLVTTNSHGN--KFVKVRVRSTRVPQTGDKFASRHGQKGTIGITYRQEDMPFSAEGVTPDIIINPHAIPSRMTIGHLVECLLSKVAALSGQEGDATPFTE-LTVEAVSSILRGLGYQSRGLEVMYHGHTGRKLQAQVYLGPTYYQRLKH---------------------------------HIDLAKPVFHIGYLGKVKKILECVCFHCGKLKADTVTDPVFDQIVKATRGSKKRRFQRVWEYCSKKMICEADDP-KDEDEMGFDEQNKPGHGGCGRVQPNIRREGLKLFTQWKKGKGEDEDGE-ENAIAQAEKRPLPASEAHTILKKMSSHDIAVLGLSEENARPDWMVLTVLPVPPPPVRPSVQ-DGG-------EDDLTYKL--ADVIRANATLKKMEQEGTPAHILADFEQLLQFHCATFMDNDIAGQPQAMQSSG-RPIKSIRARLKGKEGRLRGNLMGKRVNFSARTVITGDPLLELDEVGVPKSIARNLTYPERVTPYNRAWLSELVRNGPNDYP---GAKYVIRDTGERIDLKYNRRSDMA-LQPGWIVERHLKDGDYILFNRQPSLHKMSMMSHRIKLMDYSTFRLNLSVTPPYNADFDGDEMNLHVPQSEETRAELSQIAWVPRQIVSPQANKPVMGIVQDTLCGIRKFSLRDCLLDYQQVQQVLLWVADWDGVVPMPCILKPKPYWSGKQILSMCIPKGINVFLDK-DK-------GLKNNF----LKDDGVYIENGEIMYGVINKKVVGASAGGLIHIIFREKGPVVCKRFFSGVQRVVNFWLLHNGFSIGIGDTVADKATTDSINQTIAAAKAAVMDYIKYARHDWLKVEAGMTLRESFEANVNRVLNQARDDVGNHAETSLPDF-NNVKQMVVSGSKGSFINISQMSACVGQQSVEGKRIPFGFRHRSLPHFTKDDFTPESRGFVENSYLRGLTAQEFFFHAMAGREGLIDTAVKTAETGYIQRRLVKALEDVMVCYDGTVRNSTNNVIQFAYGEDGIDGAQVETQTLLTLKLNDADFRHMFRVDLHDGQELQDLLDEEFAQLEFDRNLLRHEIFQSDQV-----QVRLPMNVARLVLNAQQIFHVDPRKP--TDLSPAEVIIGLRNVLDRLIVIRGDDPISREAQMNATLLFKIHLRSYLCSKMVIEQHHINKEAWEWILGEIEGQFARSVANPGEMCGTLAAQSI
		</sequence>
		<sequence>
			<taxon idref="Welwitschia_mirabilis"/>
			---------------------------------------------------------------------------------------------------------------------------------------------------------------------------------------------------------------------------------------------------------------------------------------------------------------------------------WGMMCPAETPEGQACGLVKNLALMVYITVGSSANPILEFLEEWGTENFEEVSPSNIPNA--TKIFVNGCWVGIHRYPETLVKTLKQLRRQVDVNP-EVGVVRDIPLRELRLYTDYGRCSRPLFVVEKLLIKKSHIIRLQERDEGWHDLVAKGFIEYVDTEEEETTMISMTITDLVQARKNEAYSHTYTHCEIHPSLILGVCASIIPFPDHNQSPRNTYQSAMGKQAMGIYVTNYQLRMDTLAYVLYYPQKPLVTTRAMEHLHFRQLPAGINAIVAIACYSGYNQEDSVIMNQSSIDRGFFRSLFFRSYRDEEKRM----------GTLVKEEFGRPSRDNTA-GMRHGS---YDKLDDDGLAPPGTRVSGEDVIIGKTTP-TN-QDENAGGRY-TRRDQSTSMRHSESGMVDQVLLTTNQDGL--RFVKIRMRSVRIPQIGDKFSSRHGQKGTVGMTYCQEDMPWTIEGITPDIIVNPHAIPSRMTIGQLIECIMGKVAAHMGKEGDATPFTD-VTVDNISKALHKCGYQMRGFETMYNGHTGRRLTAMIFLGPTYYQRLKHMVDDKIH--------------------------HLELAKPMFHIGFMKTVLSILRCVCFNCSRILADE-EDHRF-KQALKI-KNPKHRLEKILDCCKNKTKCEGGDV-IEDDQGQDVDEKKKPHGGCGSQQPKITIDGMKIIAEYKAPRKKADEQEQLMPEPVERKQQLSAERVLNILKRISDEECQMLGFNPKYARPDWMILQVLPIPPPPVRPSVMMNST----TRSEDDLTHQL--AMIIRHNENLKKQEKNGAPAHIVTEFAQLLQFHVATYFDNELPGQPRATQRSG-RPIKSICSRLKAKEGRIRGNLMGKRVDFSARTVITPDPNINIDELGVPWSIALNLTYPEIVTPYNIERLKELVEYGPHPPPGKTGAKYIIRDDGQRLDLRYLKRSSDHHLELGYKVERHLNDGDLVLFNRQPSLHKMSIMGHRIKIMPYSTFRLNLSVTSPYNADFDGDEMNMHVPQSFETRAEVMELMMVPKCIVSPQSNRPVMGIVQDTLLGCRKVTKGDTFTEKDVFMNILMWWEEFEGKIPNPAILKPRPIWTGKQVFNLIIPKQINLIRYS-AW-------HNESEKGFPTPGDTVVRIEKGEVLSGTLCKKTLGSSSGSLIHVIWEEVGPDAARKFLGHTQWLVNYWLLQQGFSIGIGDTIADAATMEKINETIANAKIKVQQLIEKAQEKKLEAEPGRTMMESFENQVNQVLNKARDDAGNSAQKSLSES-NNLKAMVTAGSKGSFINISQMTACVGQQNVEGKRIPYGFNGRTLPHFTKDDKGPESRGFVENSYLRGLTPQEFFFHAMGGREGLIDTAVKTSETGYIQRRLVKAMEDIMVKYDGTVRNSLGDVTQFLYGEDGMDAVWIESQKLDSLKMKKREFDDVYKYELDQEREFQNVCDAEVQHLENDRRQLGTEIAPSGDN-----SWPLPVNLKRLIWNAQKLFKIDPRKA--SDMHPMEIIDAIDKLQERLKVVPGNDPLSIEAQKNATLFFNILLRSTFASKRVLKEYHLTKEAFDWVIGEIETRFLQSLVSPGEMIGCVAAQSI
		</sequence>
		<sequence>
			<taxon idref="Zamia_sp"/>
			----------------------------------------------------------------------------------------------------------------------------------------------------------------------------------------------------------------------------------------------------------------------------------------------------------------------------------GMMCPAETPEGQACGLVKNLALMVYITVGSAANPILEFLEEWSTENFEEISPAVIPNA--TKIFVNGCWVGIHRDPDLLVKTLRQLRRQVDVNT-EVGVVRDIRLSELR-YT-YGRCSRPLFIVENLLIKKSDIRRLQQRVRGWHELVTKGFIEYVDTEEEETTMISMTINDLVNARKSATSIVKYTHCEIHPSLILGVCASIIPFPDHNQSPRNTYQSAMGKQAMGIYVTNYQLRMDTLAYVLYYPQKPLVTTRAMEHLHFRQLPAGINAIVAIACYSGYNQEDSVIMNQSSIDRGFFRSLFYRSYRDEEKRM----------GTLVKEEFGRPNRENTT-GMRHGS---YDKLDDDGLAPPGTRVSGEDVIIGKTTPVTQDESGGQAARY-TKRDQSTSLRHS-SGMVDQVLLTTNADGL--RFVKVRMRSVRIPQIGDKFSSRHGQKGTVGMTYCQEDMPWTVEGITPDIIVNPHAIPSRMTIGQLIECIMGKVAAHMGKEGDATPFTD-VTVDNISKALHKCGYQMRGFETMYNGHTGRRLSAMIFLGPTYYQRL-----------------------------------HLELAKPMYHIGFMKTVLSILRSVCFDCSRILADE-EDHRF-KQALKI-KNPKHRLRKVLDCCKNKVKCEGGDE-IEDDQAQDGEEKKKRHGGCGAQQPKISIDGMKIIAEYKATRKKADEQEQLMPEPVERKQQLSAEKVLDILKRISDEDCQLLGLNPKYARPDWMILQVLPIPSPPVRPSVMMNTT----ARSEDDLTHQL--AMIIRHNENLRRQERNGAPAHIITEFAQLLQFHIATYFDNDLPGQPRATQRSG-RPIKSICNRLKAKEGRIRGNLMGKRVDFSARTVITPDPNINIDQLGVPWSIALNLTYPETVTPYNIERLKELVDNGPHPPPGKTGARYIIRDDGQRLDLRYLKKSSDHHLELGYKVERHLNDGDFVLFNRQPSLHKMSIMGHRIKIMPYSTFRLNLSVTSPYNADFDGDEMNMHVPQSFETRAEVLELMMVPKCIVSPQSNRPVMGIVQDTLLGCRKITKRDTFIEKDVFMNILMWWEDFDGKIPSPTILKPRPLWTGKQVFNLIIPRQINLIRYS-AW-------HSESETGFITPGDTVVRIEKGEVLSGTLCKKTLGTSSGSLIHVIWEEVGPDAARKFLGHTQWLVNYWLLQQGFSIGIGDTIADAATMETINETISKAKNEVNHLIQLAHQKALEA-PGRTMMESFENRVNQVLNKARDDAGSSAQKSLSES-NNLKAMVTAGSKGSFINISQMTACVGQQNVEGKRIPFGLFGRSLPHFTRDDYGPESRGFVENSYLRGLTPQEFFFHAMGGREGLIDTAVKTSETGYIQRRLVKAMEDIMVKYDGTVRNSLGDVIQFLYGEDGMDAVWIESQKLDSLKMKRPEFENVYRYEIDNEREFQNVFDAEVQKLEADRRQLGTEIAPSGDN-----SWPMPVNLKRLIWNAQKTFKIDLRKP--SDMHPMEIVEAVDKLQERLKVVPGDDLMSIEAQKNATLFFNILLRSTFASKRVLKEYRLTREAFEWVIGEIESRFLQSLVAPGEMIGCVAAQSI
		</sequence>
	</alignment>
	
	<!-- The sequence alignment (each sequence refers to a taxon above).         -->
	<!-- ntax=69 nchar=3435                                                       -->
	<alignment id="alignment2" dataType="nucleotide">
		<sequence>
			<taxon idref="Allomyces_macrogynus"/>
			-------------------AAAGATTAAGCCATGCATGTCTAAGTATAAACTGTTTATACAA-GTGAAACTGCGAATGGCTCATTAAATCAGTTATAATTTA-----TTTGATAGTACCCTTT---TACTACTTGG-ATAACCGTGGTAATTCTAGAGCTAATACATGCACAAAAG------TCCTGACCTTT--ACGGAAGGGA-----TGCAGTTATTA----GATACAAAA-CCAACCTTGGT-GATTCA-TGATAACTTT-GCGGAC--CGCATGG-CCTTGCGCCG-GCGGCGGGTCATTCA-----AATTTCTGCCCTATCA-ACTGTCGATGGTAGGATAGAGGCCTACCATGGTGATAACGGGTAACGGGGAATTAGGGTTCGATTCCGGAGAGGGAGCCTGAGAAACGGCTACCACATCCAAGGAAG-GCAGCA-GGCGCGCAAATTACCCAATCCTG---ATACAGGGAGGTAGTGACAATAAATAACGATGCAGGACCTTT---TGG-TCTTTGCAATTGG-AATGAGTACAATT-TAAATCCCTTAACGAGG-AACAATTGGAGGGCAAGTCTGGTGCCAGCAGCCGCGGTAATTCCAGCTCCAAT-AGCGTATATTAAAGTTGTTGCAGTTAAAAAGCTCGTAGTTGAATTTCAAGGGTTTTTTTCGTAG-CTAGCCATTGTTCCCTTTGCGGTC--AATGTGCAT--TTGGCT-ACAGGCCTTTTTTTCTGCTAGGAGA-TGCGGCTCTTCTGCTTGTCAGCGGGGCTGCAGTTTTCCTAGCACTTTTACTTTGAAAAAATTAGAGTGTTCAAAGCAGGCT-TTTTCTTTGCCTGAATATCTTA-GCATGGAATAAT-AGAATAGGACTTTGG--TTCTATTT-TGTTGGTT-TCTAGGAC-TAGAGTAATGATTAATAGGGATAGT-TGGGGGCATTAGTATTTAATTGTCAGAGGTGAAATTC-TTGGATTTAGGAAAGACTAACTTCTGCGAAAGCATTTGCCA-AGGATGTTTTCATTAATCAAG-AACGAAAGTTAAGGGATCGAAGATGATTAGATACCATCGTAGTCTTAACCATAAACGATGCCGACCAGGGATCGGGCGCTTGTAGTT-TTTCCAAAA-AGACACGCCCGGCACCTT-TTGAGAAATC-AAAGTTTTT-GGGTTCTGGGGGGAGTATGGT-CGCAAGGCTGAAACTTAAAGGAATTGACGGAAGGGCACCACCA-GGAGTGGAGCCTGCGGCTTAATTTGACTCAACACGGGGAAACTCACCAGGTCCAGACATGGTAAGGATTGACAGATTGAAAGCTCTTTCTTGATTCTATGGGTGGTGGTGCATGGCCGTT-CTTAGTTCGTGGATTGATTTGTCTGGTTAATTCCGATAACGAACGAGACCTTTTCCTACTC-------------GTTACTT-GCTCATGG-GTTTTATCTCATCAAGTTCTTAGCGGGACTGCT-GGCGTT--TAGCCAGAG-GAAGTTCGAGGCAATAACAGGTCTGTGATGCCCTT-AGATGTTCTGGGCCGCACGCGCGCTACACTGATGCAGTCAGCAAGAGTTCTTTCGCTTGCCCGAAAGGG-TTGGGTAATCTTTTGAAACTGCATCGTGATGGGGATCGACCTTTGTAATTATCGGTCGTGAACGAGGAATTCCTAGTAAGTGTGGGTCATCAGCCCACGCTGATTACGTCCCTGCCCTTTGTACACACCGCCCGTCGCTACTACCGATTGGATGGCTTAGTGAGATTTTTGGATT------GTTGAGCGATTGCAGCA-ATGTGAACGCC---CGAC--GAGAAATTGATCAAACTTGGTCATCTAGAGGAAGTAAAAGTCGTAACAAGGTTTCCGTAGGTGAACCTGCGGAAGGATCATTATGGACCTCAAATCAAGCAAGGTTACCCGCTGAACTTAAGCATATTAATAAGCGGAGGAAAAGAAACTAACAAGGATTCCCCGAGTAATGGCGAATGAAACGGGAAAAGCCCAAATTTGAAATCTCCTAGCTTTGCTAGGCGAGTTGTAATTTGTAGAAG-GTTTTCATCTGAACTGTGTTTGCTA------AAGTCCATTGGA-AAATGGCG-GGCCTTTATGGTCCTCAAGTCGTCCGTTCTTGGCA----TTCTACTAGTTCTC--TTGTATGR-TTCCTTCAAAGAGTCGGATTGTTTGGGAATGCAAT-CCAAATCGGGTGGTAAATTCCATCCAAGGCTAAATATTAGCAAG-AGACCGATAGCGAACAAGTACCGTGAGGGAAAGATGAAAAGAACTCTGAAGAGAGAGTTCAACAGTACGTGAAATTGCTGAAAGGG-----AAACGCTT----GAAACGATTTTCTTYGGAAAATGTTATAGCTCCRGGTAACTGTGCCGGTTGAGACT-GA---GGATCGCTTTCAAGAGTCT--TGTCGAGGAATTTTGGGCCGTTAGCGCCA---------AGGCCTTGGGCTTGCTCCTTGAAATAGGTTAC-TGACAAAATGGTTTTAATCGACCCGTCTTGAAACACGGACCAAGGAGTGC-AACAAATTTGCAAG---TCGTAGGGTGACAAACCTGAAGG--CGCAATGAAAGTGAAAAATACCACCCAGTAACATGGG----------ACAGTATTGCCCG-GTCTTGCGGCTACT----GCCAAAGGATCTGAGG-TAGAGCAAAT------TTGCTGCGACCCGAAAGATGGTGAACTATGCCTGCATAGGGCGAAGCCAGAGGAAACTCTGGTGGAGGC-TCGTAGCGATTCTGACGTGCAAATCGATCGTCAAATGTGGGTATAGGGGCGAAAGACTAATCGAACCATCTAGTAGCTGGTTTCCGCCGAAGTTTCCCTCAGGATAGCAGAGATTCGTAAAGT---------------------AGTTTTATGAGGTAAAGCGAATGATTAGAGGCTTGGGGGGCGAAAC-GCCTTTCACCTATTCTCAAACTTTAAATATGTAAGA---AGTCCTTGTTGCTTAATTGAACTTGG-----------TCTCTAGTGGGCCATTTTTGGTAAGCAGAACTGGCGATGCGGGATGAACCGAACGTTAAGTTAAGGTGCCAAAGTGTACGCTTATTTAGACACCATAAAAGGTGTTGGTTCATCTAGACAGCAGGACGGTGGCCATGGAAGTCGGAATCCGCTAAGGAGTGTGTAACAACTCACCTGCCGAATGAACTAGCCCTGAAAATGGATGGCGCTCAAGCGTACCACCTATACTTAACCTTTAGAGTAAATTTTTTTGTGACGCTCTA-AAGTGTAGGCGGACGTGGAGGTTTG---TGTA-------AAAGCGCTTTGGGCGTGAGCCTGCGTGGAACAACCTCTAGTGCAGATCTTGGTGG
		</sequence>
		<sequence>
			<taxon idref="Amanita_brunnescens"/>
			GTAGTCATATGCTTGTCTCAAAGATTAAGCCATGCATGTCTAAGTATAAACCAA-TTATACG-GTGAAACTGCGAATGGCTCATTAAATCAGTTATAGTTTA-----TTTGATGATG-ACTTG-----CTACATGG-ATAACTGTGGTAATTCTAGAGCTAATACATGCAATTAAG------CCCCGACTTAT----GGAAGGGG-----TGTATTTATTA----GATAAAAAA-CCAACGTTGGT-GATTCA-TAATAACTTC-TCGAAT--CGCATGG-CCTTGCGCTG-GCGATAGATCATTCA-----AATATCTGCCCTATCA-ACTTTCGATGGTAGGATAGAGGCCTACCATGGTTTTAACGGGTAACGGGGAATAAGGGTTCGATTCCGGAGAGGGAGCCTGAGAAACGGCTACCACATCCAAGGAAG-GCAGCA-GGCGCGCAAATTACCCAATCCCG---ACACGGGGAGGTAGTGACAATAAATAACAATATGGGGCTCTT--TTGG-GTCCCATAATTGG-AATGAGTACAATT-TAAATCCCTTAACGAGG-AACAATTGGAGGGCAAGTCTGGTGCCAGCAGCCGCGGTAATTCCAGCTCCAAT-AGCGTATATTAAAGTTGTTGCAGTTAAAAAGCCCGTAGCTGAAATT--CAGGCC-----------TGGCTGGGTGGTCCGCTTAAC-----AGCGAGTAC--TGCCTGGACGGGTCTTACCTCCTGGTGAGCCG-GTGTGCCCTTTAC----TGGTGTGCAT---CGGGGAACCGGGACTTTTACCTTGAGAAAATTAGAGTGTTCAAAGCAGGCC-ATTG-----CCTGAATACATTA-GCATGGAATAAT-AGAATAGGACTTGTG-GTTCTATTT-TGTTGGTT-TCTAGAAT-CGCAGTAATGATTAATAGGGACAGT-TGGGGACATTGGTATTGAGCCGCTAGAGGTGAAATTC-TTGGATTGGCTCAAGACCAACTAGTGCGAAAGCATTTGTCA-AGGATGTTTTCATTGGTCAAG-GACAAAGGTTAGGGGATCAAAAACGATTAGATACCGTTGTAGTCTTAACAGTAAACTATGCCGACTAGGGATCGGATGTA--CCTCT-AATTTTA---TGGGTCATTCGGCACCTT-ACGAGAAATC-AAAGTCTTT-GGGTTCTGGGGGGAGTATGGT-CGCAAGGCTGAAACTTAAAGGAATTGACGGAAGGGCACCACCA-GGTGTGGAGCCTGCGGCTTAATTTGACTCAACACGGGGAAACTCACCAGGTCCAGACATGACTAGGATTGACAGATTGATAGCTCTTTCATGATTTTATGGGTGGTGGTGCATGGCCGTT-CTTAGTTGGTGGAGTGATTTGTCTGGTTAATTCCGATAACGAACGAGACCTTAACCTGCTA-------------AATAGCC-CAGTTGGC-TTTGGCTGACTGTGGCTTCTTAGAGGGACTGTC-AGCGTT--TAGCTGACG-GAAGTTTGAGGCAATAACAGGTCTGTGATGCCCTT-AGATGTTCTGGGCCGCACGCGCGCTACACTGA--CAGAGCCAGCGAGCAAYTTTCCTTGACCGAAAGGT-CTGGGCAATCTTGTGAAACTCTGTCGTGCTGGGGATAGAGCATTGCAATTATTGCTCTTCAACGAGGAATACCTAGTAAGCGTGAGTCATCAGCTCGCGTTGATTACGTCCCTGCCCTTTGTACACACCGCCCGTCGCTACTACCGATTGAATGGCTTAGTGAGGTCTCCGGATTG-----GCTTTGGGGAGCCGGCA-ACGGCACCTCG---TTGCT-GAGAAGCTGATCAAACTTGGTCATTTAGAGGAAGTAAAAGTCGTAACAAGGTTTCCGTAGGTGA--------------------------------------------------------------------------------------------------------------------------------------------------------------------------------------------------------------------------------------------------------------------------------ACTACCAGTGCAT--TGTGGTTG-TGCTCTCAACGAGTCGAGTTGTTTGGGAATGCAGC-TCTAAATGGGTGGTAAATTCCATCTAAAGCTAAATATTGGCGAG-AGACCGATAGCGAACAAGTACCGTGAGGGAAAGATGAAAAGAACTTTGGAAAGAGAGTTAAACAGTATGTGAAATTGTTGAAAGGG-----AAACGTTT----GAAGTCAGTGCCAACATCAGTTTTGAC---TGCCAGAAAA--AGGCCAAGGGAAT--GT---GGCACCTTT--GGGTGTGT--TATAGCTTTTGGTC--GTATGTGGTGGTT---------GGGACTGAGGACAGCAGCACT---GAGGATGT-TGGCATAATGGCTTTAAGCGACCCGTCTTGAAACACGGACCAAGGAGTCT-AACATGCATGCGAG---TGTTTGGGTGGAAAACCCTTACG--CGTAATGAAAGTGAAATTGAGATCCCTGTCGTGGGGA----------GCATCGACGCCCG-GACCAGAACTTT------TGGGACGGATCTGCGG-TAGAGCACGT------ATGTTGGGACCCGAAAGATGGTGAACTATGCCTGAATAGGGTGAAGCCAGAGGAAACTCTGGTGGAGGC-TCGTAGCGATTCTGACGTGCAAATCGATCGTCAAATTTGGGTATAGGGGCGAAAGACTAATCGAACCATCTAGTAGCTGGTTCCTGCCGAAGTTTCCCTCAGGATAGCAGAAGCTCATTATC----------------------AGATTTATGTGGTAAAGCGAATGATTAGAGGCCTTGGGGTTGTAAC-AACCTTAACCTATTCTCAAACTTTAAATATGTAAGA---ACAAGCCGTCACTTGAGTGGACCG-------------CTTCTAGTGGGCCATTTTTGGTAAGCAGAACTGGCGATGCGGGATGAACCGAACGCGAGGATAAGGTGCCGGAAT-TCACGCTCATGAGACACCACAAAAGGTGTTAGTTCATCTAGACAGCAGGACGGTGGCCATGGAAGTCGGAATCCGCTAAGGAGTGTGTAACAACTCACCTGCCGAATGAACTAGCCCTGAAAATGGATGG--------------------------------------------------------------------------------------------------------------------------------------------------------
		</sequence>
		<sequence>
			<taxon idref="Amanita_phalloides"/>
			GTAGTCATATGCTTGTCTCAAAGATTAAGCCATGCATGTNTAAGTATAAATGAAATTATACA-GTGAAACTGCGAATGGCTCATTAAATCAGTTATAGTTTA-----TNTGATGATA-CCTTG-----CTACATGG-ATAACTGTGGTAATTCTAGAGCTAATACATGCAATCAAG------CCCCGACTTCT----GGAAGGGG-----TGTATTTATTA----GATAAAAAA-CCAACGTTGGT-GATTCA-TAATAACTTC-TCGAAT--CGCATGG-CCTTGTGCTG-GCGATGCTTCATTCA-----AATATCTGCCCTATCA-ACTTTCGATGGTAGGATAGAGGCNTACCATGGTTTCAACGGGTAACGGGGAATAAGGGTTCGATTCCGGAGAGGGAGCCTGAGAAACGGCTACCACATCCAAGGAAG-GCAGCA-GGCGCGCAAATTACCCAATCCCG---ACACGGGGAGGTAGTGACAATAAATAACAATATAGGGCTCTT--TTGG-GTCTTATAATTGG-AATGAGTACAATT-TAAATCCCTTAACGAGGCAACAATTGGAGGGCAAGTCTGGTGCCATCAGCCGCGGTAATTCCAGCTCCAAN-AGCGTATATTAGANTTGTTGCANTTAAAAANCCCGTAATTGAACTT--CANGCC-----------TTGTTGGATGGTCCGCCTAAC-----GGTGTGTAC--TGTCTT-ATGGGTCTTACCTCTTGGTGAGCCA-GTGTGCCCTTTAT----TGGTGTGCAT---TGGGGAACCAGGACTTTTACCTTGAGAAAATTAGAGTGTTCAAAGCAGGCT-TATT----GCTCGAA-ACATTA-GCATGGAATAAT-AGAATAGGACGTGTG-GTTCTATTT-TGTTGGTT-TCTAGGAT-CGCCGTAATGATTAATAGGGATAGT-TGGGGGCATTGGTATTGAGTCGCTAGAGGTGAAATTC-TTGGATTGACTCAAGACCAACTAAAGCGAAAGCATTTGCCA-AGGATGTTTTCATTAATCAAG-GACGAAGGTTAGGGGATCGAAAACGATCAGATACCGTTGTAGTCTTAACAGTAAACTATGCCGACTAGGGATCAGGCGT---ACCTC-AAATTTA---TGGGTCGTTTGGCACCTT-ACGAGAAATC-AAAGTCTTT-GGGTTCTGGGGGGAGTATGGT-CGCAAGGCTGAAACTTAAAGGAATTGACGGAAGGGCACCACCA-GGTGTGGAGCCTGCGGCTTAATTTGACTCAACACGGGGAAACTCACCAGGTCCAGACATGACTAGGATTGACAGATTGATAGCTCTTTCATGATTTCATGGGTGGTGGTGCATGGCCGTT-CTTAGTTGGTGGAGTGATTTGTCTGGTTAATTCCGATAACGAACGAGACCTTAACCTGCTA-------------AATAGCC-CGACTGGC-ATCTGCTGGTTGAGGCTTCTTANAGGGACTGTT-GGCGTC--TANCTAACG-GAANTTTGAGGCAATAACAGGTCTGTGATGCCCTT-ANATGTTCTGGGCCGCACGCGCGCTACACTGA--CAGANCCAGCGAGTTGTTCACCTTGGCTGAAAGGC-CTGGGTAATCTTGTGAAACTCTGTCGTGCTGGGGATAAANCATTGCAATTATTGCTCTTCAACGAGGAATACCTAGTAAGCGTGAGTCATCAGCTCGCGTTGATTACGTCCCTGCCCTTTGTACACACCGCCCGTCGCTACTACCGATTGAATGGCTTAGTGAGGTCTCTGGATTG-----GCTTCGGGGAGCCGGCA-ACGGCACCTTG---TTGCT-GAGAAGCTGATCAAACTTGGTCATTTAGAGGAAGTAAAAGTCNTAACAAGGTTNCCGTAGGTGAACCTGCG------------TTGACCTCAAATCAGGTAGGACTACCCGCTGAACTTAAGCATATCAATAAGCGGAGGAAAAGAAACTAACAAGGATTCCCCTAGTAACTGCGAGTGAAGCGGGAAAAGCTCAAATTTAAAATCTGGCAGATGTTCTGTCCGAGTTGTAACCTAGAGA---AGTGTAACCTGTGCTGGACCGTGTA-----CAAGTCTCCTGGA-ATGGAGC---ATCAT-AGAGGGTGAGAATCCCGTCTTTGACATG----GACTACCAGTGCAC--TGTGGTTG-CGCACTCAACGAGTCGAGTTGTTTGGGAATGCAGC-TCTAAATGGGTGGTAAATTCCATCTAAAGCTAAATATTGGCGAG-AGACCGATAGCGAACAAGTACCGTGAGGGAAAGATGAAAAGAACTTTGGAAAGAGAGTTAAACAGTATGTGAAATTGTTGAAAGGG-----AAACACTT----GAAGTCAGCGCCAACATCAGTTTTGAC---CATCAGAGAA--AGGCTAAGGGAAT--GT---GGCACCTTTATAGGTGTGT--TATAGCCCTTGGTT--GTATGTGGTGGAT---------GGGACTGAGGATAGCAGCGCT---TTGGATGT-TGGCATAATGGCTTTAAGTGACCCGTCTTGAAACACGGACCAAGGAGTCT-AACATGCATGCAAG---TGTTTGGGTGGAAAACTCAAGCG--CGTAATGAAAGTGAAATTGAGATCCCTCTCACAGGGGA---------GCATCGACGCCCG-GACCAGAACTTT------TGGGACGGATCTGCGG-TAGAGCAAGC------ATGTTGGGACCCGAAAGATGGTGAACTATGCCTGAATAGGGTGAAGCCAGAGGAAACTCTGGTGGAGGC-TCGTAGCGATTCTGACGTGCAAATCGATCGTCGAATTTGGGTATAGGGGCGAAAGACTAATCGAACCATCTAGTAGCTGGTTCCTGCCGAAGTTTCCCTCAGGATAGCAGAAGCTCATATC-----------------------AGATTTATGTGGTAAAGCGAATGATTAGAGGCCTTGGGGTTGAAAC-AACCTTAACCTATTCTCAAACTTTAAATATGTAAGA---ACAAGCCGTCACTTGAGTGGACCGC------------CTTCTAGTGGGCCATTTTTGGTAAGCAGAACTGGCGATGCGGGATGAACCGAACGTGAGGTTAAGGTGCCGGAAT-TCACGCTCATGAGACACCACAAAAGGTGTTAGTTCATCTAGACAGCAGGACGGTGGCCATGGAAGTCGGAATCCGCTAAGGAGTGTGTAACAACTCACCTGCCGAATGAACTAGCCCTGAAAATGGATGGCGCTTAAGCG-----TGATACCCATACCTCACCGTCAGTGTTGAAGTGAAGCACTGA------CGAGTAGGCAGGCGTG-------------------------------------------------------------------------
		</sequence>
		<sequence>
			<taxon idref="Amborella_trichopoda"/>
			--AGTCATATGCTTGTCTCAAAGATTAAGCCATGCATGTGTAAGTATGAACTAATTCAGACT-GTGAAACTGCGAATGGCTCATTAAATCAGTTATAGTTTG-----TTTGATGGTA--CCTG-----CTACTCGG-ATAACCGTAGTAATTCTAGAGCTAATACGTGCAAGAAAT-------CCCGACCTCT----GGAAGGGA-----TGCATTTATTA----GATAAAAGG-CCAGCGTTGGT-GAATCA-TGATAACTCG-ACGGAT--CGCACGGCCATTGTGCTG-GCGACGCATCATTCA-----AATTTCTGCCCTATCA-ACTTTCGATGGTAGGATAGGGGCCTACCATGGTGGTGACGGGTGACGGAGAATTAGGGTTCGATTCCGGAGAGGGAGCCTGAGAAACGGCTACCACATCCAAGGAAG-GCAGCA-GGCGCGCAAATTACCCAATCCTG---ACACGGGGAGGTAGTGACAATAAATAACAATACCGGGCTCCA---AGA-GTCTGGTAATTGG-AATGAGTACAATC-TAAACCCCTTAACGAGG-ATCCATTGGAGGGCAAGTCTGGTGCCAGCAGCCGCGGTAATTCCAGCTCCAAT-AGCGTATATTTAAGTTGTTGCAGTTAAAAAGCTCGTAGTTGGATCT--TGGGCT-----------GGGCCGACCGGTCCGCCTTCAC----GGTGTGCAC--CGGCCGTCCGT-CCCTTCACCCGGCGATGCGT-TCCTGGCCTTAAC-----TGGCCGGGT---CGTGCCTCCGGCACCGTTACTTTGAAGAAATTAGAGTGCTCAAAGCAAGCC-TACG----CTCTGAATACATTA-GCATGGGATAAC-ATCACAGGATTTCGG--TCCTATTG-TGTTGGCC-TTCGGGAT-CGGAGTAATGATTAAGAGGGACAGT-CGGGGGCATTCGTATTTCATAGTCAGAGGTGAAATTC-TTGGATTTATGAAAGACGAACCACTGCGAAAGCATTTGCCA-AGGATGTTTTCATTAATCAAG-AACGAAAGTTGGGGGCTCGAAGACGATCAGATACCGTCCTAGTCTCAACCATAAACGATGCCGACCAGGGATCGGCGG----ATGTT-GCTCTTA---GGACTCCGTCGGCACCTT-ATGAGAAATC-AAAGTCTTT-GGGTTCCGGGGGGAGTATGGT-CGCAAGGCTGAAACTTAAAGGAATTGACGGAAGGGCACCACCA-GGAGTGGAGCCTGCGGCTTAATTTGACTCAACACGGGGAAACTTACCAGGTCCAGACATAGTAAGGATTGACAGACTGAGAGCTCTTTCTTGATTCTATGGGTGGTGGTGCATGGCCGTT-CTTAGTTGGTGGAGCGATTTGTCTGGTTAATTCCGTTAACGAACGAGACCTCAGCCTGCTA-------------ACTAGCT-ACGTGGAG-GTATCCTCCACGCAGCTTCTTAGAGGGACTATG-GCCGTT--TAGGCCACG-GAAGTTTGAGGCAATAACAGGTCTGTGATGCCCTT-AGATGTTCTGGGCCGCACGCGCGCTACACTGA--TGTATTCAACGAGTATATAGCCTTGGCCGACAGGC-CCGGGTAATCTGTCGAAATTTCATCGTGATGGGGATAGATCATTGCAATTGTTGGTCTTCAACGAGGAATTCCTAGTAAGCGCGAGTCATCAGCTCGCGTTGACTACGTCCCTGCCCTTTGTACACACCGCCCGTCGCTCCTACCGATTGAATGGTCCGGTGAAGTGTTCGGATCGCGGC-GACGGAGGCGGTCCGCC-GCTG-GCGACG---TCGC--GAGAAGTCCACTGAACCTTATCATTTAGAGGAAGG-------------------------------------------------------------------------CCGCTGAGTTTAAGCATATCAATAAGCGGAGGAAAAGAAACTTACCAGGATTCCCCTAGTAACGGCGAGCGAACCGGGAACTGCCCAGCATGGGAATCGGGCGGCCCCGCTGCTCGAATTGTAGTCTGTAGA---AGCGTCCTCAGCGGCGGACTGGGCA-----CAAGTCCCCTGGA-AGGGGGC---GCCGG-AGAGGGTGAGAGCCCCGT---CGTGCCC----GGACCCTGCCGCAC--CACGAGG--CGCTGTCGGCGAGTCGGGTTGTTTGGGAATGCAGC-CCTAATTGGGCGGTAAATTCCGTCCAAGGCTAAATACCGGCGAG-AGACCGATAGCGAACAAGTACCGCGAGGGAAAGATGAAAAGGACTTTGAAAAGAGAGTCAAAGAGTGCTTGAAATTGTCGGGAGGG-----AAGCGGAT----GGGGGCTGGACCGGCGCGGGTCACCGTGGAGGCAGGAGCC----------CGGGCG-GT---CGCTCCCGCTCGAGGGGAT---GCCGCCACGGTGA---------CCGGGG----------GGATGAAAGCACGCGTTGCT---CATGGCGC-CGGCCTGCGGGCTCCATCCGGCCCGTCTTGAAACACGGACCAAGGAGTCT-AACATGCGTGCGAGTC-AGCGGGTGTCCAAAGCCCGAAAGG-CGCAAGGAA-CTGAGTCTCCCCCCCCAGGGGGGGTCT----------GCACTGCCGACCG-ACCTTGATCTTC------TGTGAAGGGTTCGAGT-GGGAGCATGC------CTGTTGGGACCCGAAAGATGGTGAACTATGCCTGAGCGGGGCGAGGCCAGAGGAAACTCTGGTGGAGGC-CCGCAGCGATACTGACGTGCAAATCGTTCGTCTGACTTGGGTATAGGGGCGAAAGACTAATCGAACCGTCTAGTAGCTGGTTCCCTCCGAAGTTTCCCTCAGGATAGCTGGAGCCCGTGAACG---------------------AGTTCTATCAGGTAAAGCCAATGATTAGAGGCATCGGGGGCGCAAC-GCCTTCGACCTATTCTCAAACTTTAAATAGGTAGGA---AGGAGTGGCTGCTCCGTTGAGCCACT-----------CTCCAAGTGGGCCATTTTTGGTAAGCAGAACTGGCGATGCGGGATGAACCGGAAGCCGGGTTACGGTGCCGAACTGCGCGCTAACCCAGAACCCACAAAGGGTGTTGGTCGATTAAGACAGCAGGACGGTGGTCATGGAAGTCGAAATCCGCTAAGGAGTGTGTAACAACTCACCTGCCGAATCAACTAGCCCCGAAAATGGATGGCGCTGAAGCG-----CGCGACCCACACCCGGCGTCGGGGTCGATTGCCAGGCCCCGA------TGAGTAGGAGGGCGCGGCGGT--TGCT-------GCGAAACCTGGGGCGCGAGCCCGAGCGGAGCGGCCGTCGGTGCAGATCTTGGTGG
		</sequence>
		<sequence>
			<taxon idref="Arabidopsis_thaliana"/>
			GTAGTCATATGCTTGTCTCAAAGATTAAGCCATGCATGTGTAAGTATGAACGAATTCAGACT-GTGAAACTGCGAATGGCTCATTAAATCAGTTATAGTTTG-----TTTGATGGTA--ACTA-----CTACTCGG-ATAACCGTAGTAATTCTAGAGCTAATACGTGCAACAAAC-------CCCGACTTAT----GGAAGGGA-----CGCATTTATTA----GATAAAAGG-TCGACGCTGAT-GATTCA-TGATAACTCG-ACGGAT--CGCATGGCCTCTGTGCTG-GCGACGCATCATTCA-----AATTTCTGCCCTATCA-ACTTTCGATGGTAGGATAGTGGCCTACCATGGTGGTAACGGGTGACGGAGAATTAGGGTTCGATTCCGGAGAGGGAGCCTGAGAAACGGCTACCACATCCAAGGAAG-GCAGCA-GGCGCGCAAATTACCCAATCCTG---ACACGGGGAGGTAGTGACAATAAATAACAATACCGGGCTCTT--TCGA-GTCTGGTAATTGG-AATGAGTACAATC-TAAATCCCTTAACGAGG-ATCCATTGGAGGGCAAGTCTGGTGCCAGCAGCCGCGGTAATTCCAGCTCCAAT-AGCGTATATTTAAGTTGTTGCAGTTAAAAAGCTCGTAGTTGAACCT--TGGGAT-----------GGGTCGGCCGGTCCGCCTTT------GGTGTGCAT--TGGTCGGTTGT-CCCTTCGGTCGGCGATACGC-TCCTGGTCTTAAT-----TGGCCGGGT---CGTGCCTCCGGCGCTGTTACTTTGAAGAAATTAGAGTGCTCAAAGCAAGCC-TACG----CTCTGGATACATTA-GCATGGGATAAC-ATCATAGGATTTCGA--TCCTATTG-TGTTGGC--TTCGGGAT-CGGAGTAATGATTAACAGGGACAGT-CGGGGGCATTCGTATTTCATAGTCAGAGGTGAAATTC-TTGGATTTATGAAAGACGAACAACTGCGAAAGCATTTGCCA-AGGATGTTTTCATTAATCAAG-AACGAAAGTTGGGGGCTCGAAGACGATCAGATACCGTCCTAGTCTCAACCATAAACGATGCCGACCAGGGATCAGCGG----ATGTT-GCTTATA---GGACTCCGCTGGCACCTT-ATGAGAAATC-AAAGTTTTT-GGGTTCCGGGGGGAGTATGGT-CGCAAGGCTGAAACTTAAAGGAATTGACGGAAGGGCACCACCA-GGAGTGGAGCCTGCGGCTTAATTTGACTCAACACGGGGAAACTTACCAGGTCCAGACATAGTAAGGATTGACAGACTGAGAGCTCTTTCTTGATTCTATGGGTGGTGGTGCATGGCCGTT-CTTAGTTGGTGGAGCGATTTGTCTGGTTAATTCCGTTAACGAACGAGACCTCAGCCTGCTA-------------ACTAGCT-ACGTGGAG-GCATCCCTTCACCGGCTTCTTAGAGGGACTATG-GCCGTT--TAGGCCAAG-GAAGTTTGAGGCAATAACAGGTCTGTGATGCCCTT-AGATGTTCTGGGCCGCACGCGCGCTACACTGA--TGTATTCAACGAGTTCACACC--TTGCCGACAGGC-CCGGGTAATCTTTGAAA-TTTCATCGTGATGGGGATAGATCATTGCAATTGTTGGTCTTCAACGAGGAATTCCTAGTAAGCGCGAGTCATCAGCTCGCGTTGACTACGTCCCTGCCCTTTGTACACACCGCCCGTCGCTCCTACCGATTGAATGATCCGGTGAAGTGTTCGGATCGCGGC-GACGTGGGTGGTTCGCC-GCCC-GCGACG---TCGC--GAGAAGTCCACTAAACCTTATCATTTAGAGGAAGGAGAAGTCGTAACAAGGTTTCCGTAGGTGAACCTGCGGAAGGATCATTGGCGACCCCAGGTCAGGCGGGATTACCCGCTGAGTTTAAGCATATCAATAAGCGGAGGAAAAGAAACTAACAAGGATTCCCTTAGTAACGGCGAGCGAACCGGGAAGAGCCCAGCTTGAAAATCGGACGTCTTCGGCGTTCGAATTGTAGTCTGGAGA---AGCGTCCTCAGCGACGGACCGGGCC-----TAAGTTCCCTGGA-AAGGGGC---GCCAG-AGAGGGTGAGAGCCC-GT---CGTGCCC----GGACCCTGTCGCAC--CACGAGG--CGCTGTCTACGAGTCGGGTTGTTTGGGAATGCAGC-CCCAATCGGGCGGTAAATTCCGTCCAAGGCTAAATACGGGCGAG-AGACCGATAGCGAACAAGTACCGCGAGGTAAAGATGAAAAGGACTTTGAAAAGAGAGTCAAAGAGTGCTTGAAATTGTCGGGAGGG-----AAGCGGAT----GGGGGCCGGACCGACGCGGATTACGGTGGCGGCCTAAGCC---------CGGGCTT-TT---GATACGCTTGTGGAGACGT--CGCTGCCGTGATCGTGGTCTGCAGCACGC------------GCCTAACGGCGTGCTGCT---CCGGGCGT-CGGCCTGTGGGCTCCATTCGACCCGTCTTGAAACACGGACCAAGGAGTCT-GACATGTGTGCGAGT--CAACGGGTGAGTAAACCCGTAAGG-CGCAAGGAAGCTGA---TTGGCGGGATCCTCGCGGGT----------GCACCGCCGACCG-ACCTTGATCTTC------TGAGAAGGGTTCGAGT-GTGAGCATGC------CTGTCGGGACCCGAAAGATGGTGAACTATGCCTGAGCGGGGTAAAGCCAGAGGAAACTCTGGTGGAAGC-CCGCAGCGATACTGACGTGCAAATCGTTCGTCTGACTTGGGTATAGGGGCGAAAGACTAATCGAACCATCTAGTAGCTGGTTCCCTCCGAAGTTTCCCTCAGGATAGCTGGAGCTCGGACGCG---------------------AGTTCTATCGGGTAAAGCCAATGATTAGAGGCATTGGGGGCGCAAC-G-CCTCGACCTATTCTCAAACTTTAAATAGGTAGGA---CGTGTCGGCTGCTTTGTTGAGCCGTC-----------CTCCAAGTGGGCCATTTTTGGTAAGCAGAACTGGCGATGCGGGATGAACCGGAAGCCGGGTTACGGTGCCCAACTGCGCGCTAACCTAGAACCCACAAAGGGTGTTGGTCGATTAAGACAGCAGGACGGTGGTCATGGAAGTCGAAATCCGCTAAGGAGTGTGTAACAACTCACCTGCCGAATCAACTAGCCCCGAAAATGGATGGCGCTTAAGCG-------CGACCTATACCCGGCCGTCGGGGCAAGAGCCAGGCCTCGA------TGAGTAGGAGGGCGCGGCGGT--CGCT-------GCAAAACCTAGGGCGCGAGGC---GCGGAGCGGCCGTCGGTGCAGATCTTGGTGG
		</sequence>
		<sequence>
			<taxon idref="Armillaria_mellea"/>
			GTAGTCATATGCTTGTCTCAAAGATTAAGCCATGCATGTCTAAGTATAAACAAGTTTGTACT-GTGAAACTGCGAATGGCTCATTAAATCAGTTATAGTTTA-----TTTGATGATA-CCTTG-----CTACATGG-ATAACTGTGGTAATTCTAGAGCTAATACATGCATTAAAG------CCCCGACTTAT----GGAAGGGG-----TGTATTTATTA----GATAAAAAA-CCAACGTTGGT-GATTCA-TAATAACTTG-TCGAAT--CGCATGG-CCTTGTGCCG-GCGATGCATCATTCA-----AATATCTGCCCTATCA-ACTTTCGATGGTAGGATAGAGGCCTACCATGGTTTCAACGGGTAACGGGGAATAAGGGTTCGATTCCGGAGAGGGAGCCTGAGAAACGGCTACCACATCCAAGGAAG-GCAGCA-GGCGCGCAAATTACCCAATCCTG---ATACAGGGAGGTAGTGACAATAAATAACAATATAGGGCTCTT--TTGG-GTCTTATAATTGG-AATGAGTACAAAT-TAAATCTCTTAACGAGG-AACAATTGGAGGGCAAGTCTGGTGCCAGCAGCCGCGGTAATTCCAGCTCCAAT-AGCGTATATTAAAGTTGTTGCAGTTAAAAAGCTCGTAGTTGAACTT--CAGGCT-----------TGGTTGAGCGGTCCGCTTCAC-----GGCGTGTAC--TGTTCGACTGGGTCTTACCTCTTGGTGAGCCA-GCGTGGCCTTTAT-----TGGTTGCGT---TGGGGAACCAGGACTTTTACCTTGAGAAAATTAGAGTGTTCAAAGCAGGCC-TATG-----TCCGAATACATTA-GCATGGAATAAT-AGAATAGGACGTGCG-ATCCTATTT-TGTTGGTT-TCTAGAGT-CGCCGTAATGATTAATAGGGATAGT-TGGGGGCATTGGTATTGAGTCGCTAGAGGTGAAATTC-TTGGATTGACTCAAGACCGACTATTGCGAAAGCATTTGCCA-AGGATGTTTTCATTAATCAAG-AACGAAGGTTAGGGGATCGAAAACGATCAGATACCGTTGTAGTCTTAACAGTAAACTATGCCGACTAGGGATCGGGTA----ACCTC-AATTTTGA--TGTGTTGCTCGGCACCTT-ACGAGAAATC-AAAGTCTTT-GGGTTCTGGGGGGAGTATGGT-CGCAAGGCTGAAACTTAAAGGAATTGACGGAAGGGCACCACCA-GGTGTGGAGCCTGCGGCTTAATTTGACTCAACACGGGGAAACTCACCAGGTCCAGACATAACTAGGATTGACAGATTGATAGCTCTTTCATGATTTTATGGGTGGTGGTGCATGGCCGTT-CTTAGTTGGTGGAGTGATTTGTCTGGTTAATTCCGATAACGAACGAGACCTTAACCTGCTA-------------AATAGTC-AGGCCGGC-TTTTGCTGGTCTTGACTTCTTAGAGGGACTGTC-AGCGTC--TAGCTGACG-GAAGTTTGAGGCAATAACAGGTCTGTGATGCCCTT-AGATGTTCTGGGCCGCACGCGCGCTACACTGA--CAGAGCCAGCGAGTTTTTAC-CTTGTCCGAAAGGTACTGGGTAATCTTGTGAAACTCTGTCGTGCTGGGGATAGAGCATTGCAATTATTGCTCTTCAACGAGGAATACCTAGTAAGCGTGAGTCATCAGCTCGCGTTGATTACGTCCCTGCCCTTTGTACACACCGCCCGTCGCTACTACCGATTGAATGGCTTAGTGAGGTTTCCGGATTG-----GTTTTGGGAAACCGGCA-ACGGTATCCTA---TTACT-GAGAAGCTGATCAAACTTGGTCATTTAGAGGAAGTAAAAGTCGTAACAAGGTTTCCGTAGGTGAACCTGCGGAA------------------------------------GCTGAACTTAAGCATATCAATAAGCGGAGGAAAAGAAACTAACAAGGATTCCCCTAGTAACTGCGAGTGAAGAGGGAAAAGCTCAAATTTAAAATCTGGCAGCTTTGCTGTCCGAGTTGTAATTTAGAGA---AGTGTTACCCGCGTTGGACCGTGTA-----CAAGTCTCCTGGA-ATGGAGC---GTCAT-AGAGGGTGAGAATCCCGTCTTTGACACG----GACTACCAGGGCAT--TGTGGTA--CGCTCTCAAAGAGTCGAGTTGTTTGGGAATGCAGC-TCTAAATGGGTGGTAAATTCCATCTAAAGCTAAATATTGGCGAG-AGACCGATAGCAAACAAGTACCGTGAGGGAAAGATGAAAAGAACTTTGGAAAGAGAGTTAAACAGTACGTGAAATTGTTGAAAGGG-----AAACGCTT----AAAGTCCAGGTCAACATCAGTTTTGAC---TGTTGGATAA--AGATCAAGGGAAT--GT---GGCACCTCTTTTGGTGTGT--TATAGCCTTTGGTT--GTATACAGCGGGT--------TGGGACTGAGGAACTCAGTGCT---TAGGATGT-TGGCATAATGGCTTTAATCGACCCGTCTTGAAACACGGACCAAGGAGTCT-AACATGCCTGCGAG---TGTTTGGGTGGTAAACCCGAGCG--CGTAATGAAAGTGAAATTGAGAACTCTACCTATGAATAAAACGGAGTGCATCGACGCCCG-GAGCAGAACTTT------TGTGACGCTTCCGCGG-TAGAGCATGT------ATGTTGGGACCCGAAAGATGGTGAACTATGCCTGAATAGGGTGAAGCCAGAGGAAACTCTGGTGGAGGC-TCGTAGCGATTCTGACGTGCAAATCGATCGTCGAATTTGGGTATAGGGGCGAAAGACTAATCGAACCATCTAGTAGCTGGTTCCTGCCGAAGTTTCCCTCAGGATAGCAGAAACTCATTTC-----------------------AGATTTATGTGGTAAAGC-------------------------------------------------------------------------------------------------------------------------------------------------------------------------------------------------------------------------------------------------------------------------------------------------------------------------------------------------------------------------------------------------------------------------------------------------------------------------------
		</sequence>
		<sequence>
			<taxon idref="Baeospora_myosura"/>
			GTAGTCATATGCTTGTCTCAAAGATTAAGCCATGCATGTCTAAGTATAAACAAGTTTGTACT-GTGAAACTGCGAATGGCTCATTAAATCAGTTATAGTTTA-----TTTGATGATA-CCTTG-----CTACATGG-ATAACTGTGGTAATTCTAGAGCTAATACATGCATTAATG------CCCCGACTTCC----GGAAGGGG-----TGTATTTATTA----GATAAAAAA-CCAACGTTGGT-GATTCA-TAATAACTTC-TCGAAT--CGTATGG-CCTTGTGCCG-ACGATGCTTCATTCA-----AATATCTGCCCTATCA-ACTTTCGATGGTAGGATAGAGGCCTACCATGGTTTCAACGGGTAACGGGGAATAAGGGTTCGATTCCGGAGAGGGAGCCTGAGAAACGGCTACCACATCCAAGGAAG-GCAGCA-GGCGCGCAAATTACCCAATCCCG---ACACGGGGAGGTAGTGACAATAAATAACAATATAGGGCTCTT--TCGG-GTCTTATAATTGG-AATGAGTACAATT-TAAATCCCTTAACGAGG-AACAATTGGAGGGCAAGTCTGGTGCCAGCAGCCGCGGTAATTCCAGCTCCAAT-AGCGTATATTAAAGTTGTTGCAGTTAAAAAGCTCGTAGTTGAACTT--CAGGCC-----------TGGTCGGGCGGTCCGCTTAAC-----GGCGTGTAC--TGTCTGACTGGGTCTTACCTCTTGGTGAGCCG-GCGTGCCCTTTAT----TGGTGTGCGT---CGGGGAACCAGGACTTTTACCTTGAGAAAATTAGAGTGTTCAAAGCAGGCC-TATG-----CCTGAATACATTA-GCATGGAATAAT-AGAATAGGACGTGCA-GTTCTATTT-TGTTGGTT-TCTAGAGT-TGCCGTAATGATTAATAGGGATAGT-TGGGGGCATTGGTATTGAGTCGCTAGAGGTGAAATTC-TTGGATTGACTCAAGACCGACTACTGCGAAAGCATTTGCCA-AGGATGTTTTCATTAATCAAG-AACGAAGGTTAGGGGATCGAAAACGATCAGATACCGTTGTAGTCTTAACAGTAAACTATGCCGACTAGGGATCGGGCG----ACCTC-AATTTTGA--TGTGTCGCTCGGCACCTT-ATGAGAAATC-AAAGTCTTT-GGGTTCTGGGGGGAGTATGGT-CGCAAGGCTGAAACTTAAAGGAATTGACGGAAGGGCACCACCA-GGTGTGGAGCCTGCGGCTTAATTTGACTCAACACGGGGAAACTCACCAGGTCCAGACATAACTAGGATTGACAGATTGATAGCTCTTTCATGATTTTATGGGTGGTGGTGCATGGCCGTT-CTTAGTTGGTGGAGTGATTTGTCTGGTTAATTCCGATAACGAACGAGACCTTAACCTGCTA-------------AATAGTC-AGGCCGGC-TTTTGCTGGTCGTGGCTTCTTAGAGGGACTGTC-AGCGTC--TAGCTGACG-GAAGTTTGAGGCAATAACAGGTCTGTGATGCCCTT-AGATGTTCTGGGCCGCACGCGCGCTACACTGA--CAGAGCCAGCGAGTTCTTCACCTTGGCCGGAAGGT-CTGGGTAATCTTGTGAAACTCTGTCGTGCTGGGGATAGAGCATTGCAATTATTGCTCTTCAACGAGGAATACCTAGTAAGCGTGAGTCATCAGCTCGCGTTGATTACGTCCCTGCCCTTTGTACACACCGCCCGTCGCTACTACCGATTGAATGGCTTAGTGAGGTCTCCGGATTG-----GCGTTGAGGAGTCGGCA-ACGACACCTCT---TTGCT-GAGAAGCTGATCAAACTTGGTCATTTAGAGGAAGTAAAAGTCGTAACAAGGTTTCCGTAGGTG---------------------------------------------------AACTTAAGCATATCAATAAGCGGAGGAAAAGAAACTAACAAGGATTCCCCTAGTAACTGCGAGTGAAGAGGGAAAAGCTCAAATTTAAAATCTGGTAGTCCCGCTGCCCGAGTTGTAATTTAGAGA---AGTGTTATCCGCGCTGGACCGTGTA-----CAAGTCTCCTGGA-AGGGAGC---ATCAT-AGAGGGTGAGAATCCCGTCTTTGACACG----GACTACCAGGGCTT--TGTGATG--CGCTCTCGAAGAGTCGTGTTGTTTGGGAATGCAGC-ACTAAATGGGTGGTAAATTCCATCTAAAGCTAAATATTGGCGAG-AGACCGATAGCGAACAAGTACCGTGAGGGAAAGATGAAAAGAACTTTGGAAAGAGAGTTAAACAGTACGTGAAATTGCTAAAAGGG-----AAACGCTT----ACAGTCAGTGTCAACATCAGTTTTGAT---TGCTGGATAA--AGGCTAGGGGAAT--GT---GGCATCCTC--GGATGTGT--TATAGCCCTTAGTT--GTATACAGCAGTT---------GGGACTGAGGAACTCAGTGCT---TAGGATGT-TGGCATAATGGCTTTAATCGACCCGTCTTGAAACACGGACCAAGGAGTCT-AACATGCATGCGAG---TGTTTGGGTGGAAAACTCGAGCG--CGTAATGAAAGTGAAATTGAGATCTCTGTCGTGGAGA----------GCATCGACGCCCG-GACCAGAGCTTT------TGTGACGGATCTGCGG-TAGAGCATGT------ATGTTGGGACCCGAAAGATGGTGAACTATGCCTGAATAGGGTGAAGCCAGAGGAAACTCTGGTGGAGGC-TCGTAGCGATTCTGACGTGCAAATCGATCGTCGAATTTGGGTATAGGGGCGAAAGACTAATCGAACCATCTAGTAGCTGGTTCCTGCCGAAGTTTCCCTCAGGATAGCAGAAACTCATTATC----------------------AGATTTATGTGGTAAAGCGAATGATTAGAGGCCTTGGGGTTGTAAC-AACCTTAACCTATTCTCAAACTTTAAATATGTAAGA---ACAAGCCGTCTCTTGACTGGACCG-------------TTTCTAGTGGGCCATTTTTGGTAAGCAGAACTGGCGATGCGGGATGAACCGAACGTGAGGTTAAGGTGCCGGAAT-TCACACTCATCAGACACCACAAAAGGTGTTAGTTCATCTAGACAGCAGGACGGTGGCCATGGAAGTCGGAATCCGCTAAGGAGTGTGTAACAACTCACCTGCCGAATGAACTAGCCCTGAAAATGGATGGCGCTTAAGTG-----TGATACCCATACCTCACCGTTAGCGTTGAAGTGACGCGCTAA------CGAGTAGGCAGGCGTGGAGGTT-GGTG-------AAGAAGCCTTGGAAGTGATTCTGGGTGGAACAGCCTCTAGTGCAGATCT------
		</sequence>
		<sequence>
			<taxon idref="Bolbitius_vitellinus"/>
			GTAGTCATATGCTTGTCTCAAAGATTAAGCCATGCATGTCTAAGTATAAACAAGTTTGTACT-GTGAAACTGCGAATGGCTCATTAAATCAGTTATAGTTTA-----TTTGATGTTA-CCTTG-----CTACATGG-ATAACTGTGGTAATTCTAGAGCTAATACATGCAATCAAG------CCCCGACTTCC----GGAAGGGG-----TGTATTTATTA----GATAAAAAA-CCAACGTTGGT-GATTCA-TAATAACTTC-TCGAAT--CGCATGG-CCTTGTGCCG-GCGATGCTTCATTCA-----AATATCTGCCCTATCA-ACTTTCGATGGTAGGATAGAGGCCTACCATGGTTTCAACGGGTAACGGGGAATAAGGGTTCGATTCCGGAGAGGGAGC-TGAGAAACGGCTACCACATCCAAGGAAG-GCAGCA-GGCGCGCAAATTACCCAATCCCG---ACACGGGGAGGTAGTGACAATAAATAACAATATAGGGCCCTT--TCGG-GTCTTATAATTGG-AATGAGAACAATT-TAAATCCCTTAACGAGG-AACAATTGGAGGGCAAGTCTGGTGCCAGCAGCCGCGGTAATTCCAGCTCCAAT-AGCGTATATTAAAGTTGTTGCAGTTAAAAAGCTCGTAGTTGAACTT--CAGGCC-----------TGGCTGAACGGTCTGCCTAAC-----GGTTTGTAC--TGTTTGGCCGGGTCTTACCTCTTGGTGAGCCG-GCGTGCCCTTCAC----TGGTGTGCGT---CGGGGAACCAGGACTTTTACCTTGAGAAAATTAGAGTGTTCAAAGCAGGCC-TATG-----CCCGAATACATTA-GCATGGAATAAT-AAAATAGGACGTGCG-GTTCTATTT-TGTTGGTT-TCTAGAGT-CGCCGTAATGATTAATAGGGATAGT-TGGGGGCATTGGTATTGAGTCGCTAGAGGTGAAATTC-TTGGATTGACTCAAGACCAACTATTGCGAAAGCATTTGCCA-AGGATGTTTTCATTAATCAAG-AACGAAGGTTAGGGGATCGAAAACGATCAGATACCGTTGTAGTCTTAACAGTAAACTATGCCGACTAGGGATCGGGCG----ACCTC-AATTTTTA--TGTGTCGCTCGGCACCTT-ACGAGAAATC-AAAGTCTTT-GGGTTCTGGGGGGAGTATGGT-CGCAAGGCTGAAACTTAAAGGAATTGACGGAAGGGCACCACCA-GGTGTGGAGCCTGCGGCTTAATTTGACTCAACACGGGGAAACTCACCAGGTCCAGACATAACTAGGATTGACAGATTGATAGCTCTTTCATGATTTTATGGGTGGTGGTGCATGGCCGTT-CTTAGTTGGTGGAGTGATTTGTCTGGTTAATTCCGATAACGAACGAGACCTTAACCTGCTA-------------AATAGAC-CGACCGGC-TTCTGCTGGTTGTGTCTTCTTAGAGGGACTGTC-AGCGTC--TAGCTGACG-GAAGTTTGAGGCAATAACAGGTCTGTGATGCCCTT-AGATGTTCTGGGCCGCACGCGCGCTACACTGA--CAGAGCCAGCGAGTTCATAACCTTGGCCGGAAGGT-CTGGGTAATCTTGTGAAACTCTGTCGTGCTGGGGATAGAGCATTGCAATTATTGCTCTTCAACGAGGAATACCTAGTAAGCGTGAGTCATCAGCTCGCGTTGATTACGTCCCTGCCCTTTGTACACACCGCCCGTCGCTACTACCGATTGAATGGCTTAGTGAGGTCTCCGGATTG-----GCTTTGGGAAGCCGGCA-ACGGCATCTTA---TTGCT-GAGAAGCTGATCAAACTTGGTCATTTAGAGGAAGTAAAAGTCGTAACAAGGTTTCCGTA--------------------------------------------------------ACTTAAGCATATCAATAAGCGGAGGAAAAGAAACTAACAAGGATTCCCCTAGTAACTGCGAGTGAAGCGGGAAAAGCTCAAATTTAAAATCTGGCAGTCTTATTGTCCGAGTTGTAAACTAGAGA---AGTGTTATCCGCGCTGGACCGTGTA-----AAAGTCTCCTGGA-ATGGAGC---ATCAT-AGAGGGTGAGAATCCCGTCTTTGACATG----GACTACCAGTGCTT--TGTGATG--CGCTCTCAAAGAGTCGAGTTGTTTGGGAATGCAGC-TCAAAATGGGTGGTAAATTCCATCTAAAGCTAAATATTGGCGAG-AGACCGATAGCGAACAAGTACCGTGAGGGAAAGATGAAAAGAACTTTGGAAAGAGAGTTAAACAGTACGTGAAATTGCTGAAAGGG-----AAACGCTT----GAAGTCAGTGTCAGCATCAATTTTGAC---TGCTGGAAAA--AGTTCAAGGGAAT--GT---GGCATCTTC--GGATGTGT--TATAGCCCTTGTTC--GCATACAGCAGTT---------GGGATTGAGGTACTCAGTGCT---TAGGATGC-TGGCATAATGGCTTTAATCGACCCGTCTTGAAACACGGACCAAGGAGTCT-AACATGCCTGCGAG---TGTTTGGGTGGAAAACCCAAGCG--CGCAATGAAAGTAAAATTGAGATCCCTGTCATGGGGA----------GCATCGACGCCCG-GACCAGAGCTTT------TGTGACGGATCTGCGG-TAGAGCATGT------ATGTTGGGACCCGAAAGATGGTGAACTATGCCTGAATAGGGTGAAGCCAGAGGAAACTCTGGTGGAGGC-TCGTAGCGATTCTGACGTGCAAATCGATCGTCAAATTTGGGTATAGGGGCGAAAGACTAATCGAACCATCTAGTAGCTGGTTCCTGCCGAAGTTTCCCTCAGGATAGCAGAAACTCATATC-----------------------AGATTTATGTGGTAAAGCGAATGATTAGAGGCCTTGGGGTTGAAAC-AACCTTAACCTATTCTCAAACTTTAAATATGTAAGA---ACGAGCCGTCTCTTGATTGGACCG-------------TTTCTAGTGGGCCATTTTTGGTAAGCAGAACTGGCGATGCGGGATGAACCGAACGCGAGGTTAAGGTGCCGGAAT-TCACGCTCATCAGACACCACAAAAGGTGTTAGTTCATCTAGACAGCAGGACGGTGGCCATGGAAGTCGGAACCCGCTAAGGAGTGTGTAACAACTCACCTGCCGAATGAACTAGCCCTGAAAATGGATGGCGCTTAAGCG-----TGATACCCATACCTCGCCGTCAGCGTTGAAGTGACGCGCTGA------CGAGTAGGCAGGCGTGGAGGTT-------------------------------------------------------------------
		</sequence>
		<sequence>
			<taxon idref="Boletellus_projectellus"/>
			GTAGTCATATGCTTGTCTCAAAGATTAAGCCATGCATGTCTAAGTATAAACAAGTTTGTACT-GTGAAACTGCGAATGGCTCATTAAATCAGTTATAGTTTA-----TTTGATGATG-ATTTG-----CTACATGG-ATAACTGTGGTAATTCTAGAGCTAATACATGCAACGAAG------CCCCGACTTCT----GGGAGGGG-----TGTATTTATTA----GATAAAAAA-CCAACGTTGGT-GATTCA-TAATAACTGC-TCGAAT--CGTATGG-CCTTGTGCCG-GCGATGCTTCATTCA-----AATATCTGCCCTATCA-ACTTTCGATGGTAGGATAGAGGCCTACCATGGTTTCAACGGGTAACGGGGAATAAGGGTTCGATTCCGGAGAGGGAGCCTGAGAAACGGCTACCACATCCAAGGAAG-GCAGCA-GGCGCGCAAATTACCCAATCCCA---ATTCGGGGAGGTAGTGACAATAAATAACAATATAGGGCTCTT--TCGG-GTCTTATAATTGG-AATGAGTACAATT-TAAATCTCTTAACGAGG-AACAATTGGAGGGCAAGTCTGGTGCCAGCAGCCGCGGTAATTCCAGCTCCAAT-AGCGTATATTAAAGTTGTTGCAGTTAAAAAGCTCGTAGTTGAACTT--TGGGCC-----------TGGACGGGCGGTCCGCCGCAAG----GCGTTGTAC--TGTCTGGCCGGGCCTTTCCTCTTGGTGAATCG-GCGTGCCCTTCAC-----TGGGTGCGT---CGGGGAACCAGGACGTTTACCTTGAGAAAATTAGAGTGTTCAAAGCAGGCG-TTTC----GCCCGAATACATTA-GCATGGAATAAT-GAAATAGGACGTGCG-GTTCTATTT-TGTTGGTT-TCTAGAGT-CGCCGTAATGATTAATAGGGACAGT-TGGGGGCATTAGTATTCAGTCGCTAGAGGTGAAATTC-TTGGATTGACTGAAGACTAACTACTGCGAAAGCATTTGCCA-AGGATGTTTTCATTAATCAAG-AACGAAGGTTAGGGGATCGAAAACGATCAGATACCGTTGTAGTCTTAACAGTAAACTATGCCGACTAGGGATCGGGCG----ACCTC-TTTTTGA---TGTGTCGCTCGGCACCTT-ACGAGAAATC-AAAGTCTTT-GGGTTCTGGGGGGAGTATGGT-CCCAAGGCTGAAACTTAAAGGAATTGACGGAAGGGCACCACCA-GGAGTGGAGCCTGCGGCTTAATTTGACTCAACACGGGGAAACTCACCAGGTCCAGACATGACTAGGATTGACAGATTGATAGCTCTTTCATGATTTTATGGGTGGTGGTGCATGGCCGTT-CTTAGTTGGTGGAGTGATTTGTCTGGTTAATTCCGATAACGAACGAGACCTTAACCTGCTA-------------AATAGCC-AGGCCGGC-TTTTGCTGGTCTCGGCTTCTTAGAGGGACTGTC-GGCGTC--TAGCCGACG-GAAGTTTGAGGCAATAACAGGTCTGTGATGCCCTT-AGATGTTCTGGGCCGCACGCGCGCTACACTGA--CAGAGCCAGCGAGTTATTTTCCTTGGCCGGAAGGT-CTGGGTAATCTTGTGAAACTCTGTCGTGCTGGGGATAGAGCATTGCAATTATTGCTCTTCAACGAGGAATTCCTAGTAAGCGTGAGTCATCAGCTCGCGTTGATTACGTCCCTGCCCTTTGTACACACCGCCCGTCGCTACTACCGATTGAATGGCTTAGTGAGGTCTCCGGATTG-----GCTTCGGGGAGCCGGCG-ACGGCACCCTG---TTGCT-GAGAAGCTGATCAAACTTGGTCATTTAGAGGAAGTAAAAGTCGTAACAAGGTTTCCGTAGGTGA------------------------------------------------TGAACTTAAGCATATCAATAAGCGGAGGAAAAGAAACTAACAAGGATTCCCCTAGTAACTGCGAGTGAAGCGGGATGAGCTCAAATTTTGAATCTGGCGGTCTTGCCGTCCGAGTTGTAATCTAGAGA---AGCGTCTTCCGCGCTGGACCGTGTA-----CAAGTCTCCTGGA-AGGGAGC---GTCAT-AGAGGGTGAGAATCCCGTCTTTGACAWG----GACTACCAGTGCTA--TGTGATG--CGCTCTCGACGAGTCGAGTTGTTTGGGAATGCAGC-TCAAAATGGGTGGTAAACTCCATCTAAAGCTAAATACAGGCGAG-AGACCGATAGCGAACAAGTACCGTGAGGGAAAGATGAAAAGAACTTTGGAAAGAGAGTTAAACAGTACGTGAAATTGCTGAAAGGG-----AAACGCTT----GATGTCAGTGTCAGCATCAGTTTCGCT---CGCCGTACAA--TGGCAAAGGGAAC--GT---GGCACTCTTCGGAGTGTGT--TATAGCCTTTCGTC--GTATGCGGTGGTT---------GGGACTGAGGAACTCGGTGTC---TAGGATGC-TGGCATAATGGCCTTAAGCGACCCGTCTTGAAACACGGACCAAGGAGTCT-AACTTGCCTGCGAG---TGTTTGGGTGAAAAACCCGGGCG--CGTAATGAAAGTGAAATCGAGACCTCTGTCGTGGAGG----------GCACCGACGCCCG-GACCTGAGTCTTT-----GACAAAGGATCTGCGG-TAGAGCATGC------ATGTTGGGACCCGAAAGATGGTGAACTATGCCTGAATAGGGTGAAGCCAGAGGAAACTCTGGTGGAGGC-TCGTAGCGATTCTGACGTGCAAATCGATCGTCGAATTTGGGTATAGGGGCGAAAGACTAATCGAACCATCTAGTAGCTGGTTCCTGCCGAAGTTTCCCTCAGGATAGCAGAAACTCATGTATC---------------------AGATTTATGTGGTAAAGCGAATGATTAGAGGCCTTGGGGTTGAAAC-AACCTTAACCTATTCTCAAACTTTAAATATGTAAGA---ACGAGCCGTCTCTTTGTTGGACCG-------------TTTCTAGTGGGCCATTTTTGGTAAGCAGAACTGGCGATGCGGGATGAACCGAACGGGAGGTTAAGGTGCCGGAAT-ACACGCTCATCAGACACCACAAAAGGTGTTAGTTCATCTAGACAGCAGGACGGTGGCCATGGAAGTCGGAATCCGCTAAGGAGTGTGTAACAACTCACCTGCCGAATGAACTAGCCCTGAAAATGGATGGCGCTCAAGCG-----TGTTACCCACACCTCCCCGTCAGCGTTGAAGTGACGCGCTGA------C-AGTAGGCAGGCGTGGAGGT--CGTG-------AAGAAACCTTGGCAGCGATGCTGGGTGGAACCGCCTCTAGTGCA-----------
		</sequence>
		<sequence>
			<taxon idref="Bondarzewia_montana"/>
			GTAGTCATATGCTTGTCTCAAAGATTAAGCCATGCATGTCTAAGTATAAACAAGTTTGTACT-GTGAAACTGCGAATGGCTCATTAAATCAGTTATAGTTTA-----TTTGATGGTA-CCTTG-----CTACATGG-ATAACTGTGGTAATTCTAGAGCTAATACATGCAATCAAG------CCCCGACTTCC----GGGAGGGG-----TGTATTTATTA----GATAAAAAA-CCAACGTTGGT-GATTCA-TAATAACTTC-TCGAAT--CGCATGG-CCTTGTGCCG-GCGATGCTTCATTCA-----AATATCTGCCCTATCA-ACTTTCGATGGTAGGATAGAGNCCTACCATGGTTTCAACGG-TAACGGGGAATAAGGGTTCGATTCCGGAGAGGGAGCCTGAGAAACGGCTACCACATCCAAGGAAG-GCAGCA-GGCGCGCAAATTACCCAATCCCG---ACACGGGGAGGTAGTGACAATAAATAACAATATAGGGCTCTT--TTGG-GTCTTATAATTGG-AATGAGTACAATT-TAAATCCCTTAACGAGG-AACAATTGGAGGGCAAGTCTGGTGCCAGCAGCCGCGGTAATTCCAGCTCCAAT-AGCGTATATTAAAGTTGTTGCAGTTAAAAAGCTCGTAGTTGAACTT--CAGACC-----------TGGCCGGGCGGTCTGCCTAAC-----GGTATGTAC--TGTCTGGCCGGGCCTTACCTCTTGGTGAGCCG-GCATGCCCTTCGC-----TGGGTGTGT---CGGGGAACCAGGACTTTTACCTTGAGAAAATTAGAGTGTTCAAAGCAGGCC-TATG-----CCCGAATACATTA-GCATGGAATAAT-AAAATAGGACGTGCG-GTTCTATTT-TGTTGGTT-TCTAGAGT-CGCCGTAATGATTAATAGGGACAGT-TGGGGGCATTAGTATTGCGTTGCTAGAGGTGAAATTC-TTGGATTTACGCAAGACTAACTACTGCGAAAGCATTTGCCA-AGGATGTTTTCATTAATCAAG-AACGAAGGTTAGGGGATCGAAAACGATCAGATACCGTTGTAGTCTTAACAGTAAACTATGCCGACTAGGGATCGGGCG----AACTC-AAATTTA---TGTGTCGCTCGGCACCTT-ACGAGAAATC-AAAGTCTTT-GGGTTCTGGGGGGAGTATGGT-CGCAAGGCTGAAACTTAAAGGAATTGACGGAAGGGCACCACCA-GGAGTGGAGCCTGCGGCTTAATTTGACTCAACACGGGGAAACTCACCAGGTCCAGACATAACTAGGATTGACAGATTGATAGCTCTTTCTTGATTTTATGGGTGGTGGTGCATGGCCGTT-CTTAGTTGGTGGAGTGATTTGTCTGGTTAATTCCGATAACGAACGAGACCTTAACCTGCTA-------------AATAGCC-CGGCCGGC-TTTTGCTGGTCGTGGCTTCTTAGAGGGACTGTC-GGCGTC--TANCCGACG-GAAGTTTGAGGCAATAACAGGTCTGTGATGCCCTT-AGATGTTCTGGGCCGCACGCGCGCTACACTGA--CAGAGCCAGCGAGTTCATCC-CTTGGCCGGAAGGT-CTGGGTAATCTTGTGAAACTCTGTCGTGCTGGGGATANAGCATTGCAATTATTGCTCTTCAACNAGGAATTCCTANTAAGCGTGAGTCATCAGCTCGCGTTGATTACGTCCCTGCCCTTTGTACACACCGCCCGTCGCTACTACCGATTGAATGGCTTANTGAGACCTCCGGATTG-----GCTTTGGGGAGTCGGCA-ACAACACTCCG---TTGCT-GAGAAGCTGGTCAAACTTGGTCATTTAGAGGAAGTAAAAGTCGTAACAAGGTTTCCGTAG----------------------------------------------------TGAACTTAAGCATATCAATAAGCGGAGGAAAAGAAACTAACAAGGATTCCCCTAGTAACTGCGAGTGAAGCGGGAAAAGCTCAAATTTAAAATCTGGCGGTCTCGCCGTCCGAGTTGTAGTCTGGAGA---AGCGTCTTCCGCGTCGGACCGTGTA-----CAAGTTTCCTGGA-ACGGAGC---GTCAT-AGAGGGTGAGAATCCCGTCTCTGACACG----GACAGCCGATGCTT--TGTGATG--CGCTCTCGAAGAGTCGAGTTGTTTGGGAATGCAGC-TCAAAATGGGTGGTGAATTCCATCTAAAGCTAAATATTGGCGAG-AGACCGATAGCGAACAAGTACCGTGAGGGAAAGATGAAAAGCACTTTGGAAAGAGAGTTAAACAGTACGTGAAATTGTTGAAAGGG-----AAACGCTC----GAAGTCAGTGCCAGCATCAATTTTGGT---CGCCGGACAA--AGGTTGGAGAAAT--GT---GGCACCTTC--GGGTGTGT--TATAGTCTCTGGCC--ACACGCGGCGGTC---------GGGATTGAGGAACTCAGTGCT---TAGGATGC-TGGCGTAATGGCTTTGAACGACCCGTCTTGAAACACGGACCAAGGAGTCT-AACATGCCCGCGAG---TGTTCGGGTGGAAAACCCGTGCG--CGCAATGAAAGTGAAATTGGGACCTCTGTCGTGGAGG----------GCACCGACGCCCG-GACCAGAACTTC------TGTGACGGATCTGCGG-TAGAGCGTGC------ATGTTGGGACCCGAAAGATGGTGAACTATGCCTGAATAGGGTGAAGCCAGAGGAAACTCTGGTGGAGGC-TCGTAGCGATTCTGACGTGCAAATCGATCGTCAAATTTGGGTATAGGGGCGAAAGACTAATCGAACCATCTAGTAGCTGGTTCCTGCCGAAGTTTCCCTCAGGATAGCAGAAACTCGTATC-----------------------AGATTTATGTGGTAAAGCGAATGATTAGAGGCCTTGGGGTTGAAAC-AACCTTAACCTATTCTCAAACTTTAAATATGTAAGA---ACAAGCCGTCGCTCGATTGGACCG-------------TTTCTAGTGGGCCATTTTTGGTAAGCAGAACTGGCGATGCGGGATGAACCGAACGCGAGGTTAAGGTGCCGGAAT-ACACGCTCATCAGACACCACAAAAGGTGTTAGTTCATCTAGACAGCAGGACGGTGGCCATGGAAGTCGGAATCCGCTAAGGAGTGTGTAACAACTCACCTGCCGAATGAACTAGCCCTGAAAATGGATGGCGCTCAAGCG-----TGTTACCCATACCTCGCCGTCAGCGTTGAAGTGACGCGCTGA------CGAGTAGGCAGGCGTGGAGGTC-AGTG-------AAGAAGCCTTGGCAGCGATGCTGGGTGAAACGGCCTCTAGTGCAGATCT------
		</sequence>
		<sequence>
			<taxon idref="Caenorhabditis_elegans"/>
			----------GCTTGTCTCAAAGATTAAGCCATGCATG-CTTTG---------ATTCAT-CA-ATGAAATTGCGTACGGCTCATTAGAGCAGATATCACCTT-----ATCCG-GG-ATCC--------TCATATGG-ATAACTGCGGAAATACTGGAGCTAATACATGCAACTATA-------CCCCAACGCA----AGGCGGGG-----TGCAATTATTA----GA-ACAGA--CCAAACTTTGTTGACTCT-GAATAAA----GCAGTT----TACTG--TCAGTTTCGACTGAC--TCTATCCGGAAAGGGTGTCTGCCCTTTCA-AC--TAGATGGTAGTTTATTGGACTACCATGGTTGTTACGGGTAACGGAGAATAAGGGTTCGACTCCGGAGAGGGAGCCTTAGAAACGGCTACCACGTCCAAGGAAG-GCAGCA-GGCGCGAAACTTATCCACTGTTG-----AGTATGAGATAGTGACTAAAAATATAAAGACTCATCCTTT--TGGA--TGA-GTTATTTC-AATGAGTTGAATA-CAAATGATTCTTCGAGT-AGCAAGGAGAGGGCAAGTCTGGTGCCAGCAGCCGCGGTAATTCCAGCTCTCCT-AGTGTATCTCGTTATTGCTGCGGTTAAAAAGCTCGTAGTTGGATCT---AGGTT----------ACGTGCCTCAGATTCGCAATTT------GCGTCAAC--TGGGGGT-CGTGACTTCTAATTTGCCGGTCTT---GAGTCCTTAAC-----AGGATTCTT---AACAGGCATTGCAAGTTTACTTTGAACAAACCAGAGTGCTTCAAACAGGCG-TTTTC---GCTTGAATGGTC-GTGCATGGAATAAT-AGAAAACGATTTCGG--TTCAGTTT-TATTGGTT-TTACGGAC-TGAGATAATGGTTAACAGAGACAAA-CGGGGGCATTTGTATGGCCCCGTGAGAGGTGAAATTC-TTGGACCGTGGCCAGACAAACTACAGCGAAAGCATTTGCCA-AGAATGTCTTCATTAATCAAG-AACGAAAGTCAGAGGTTCGAAGGCGATTAGATACCGCCCTAGTTCTGACCGTAAACGATGCCATCTCGCGATCGGAGG------GTT-TT--------TGCCCTGCCGAGGAGCTA-TCCGGAAACG-AAAGTCTTT-CGGTTCCGGGGGTAGTATGGT-TGCAAAGCTGAAACTAAAGGAAATTGACGGAAGGGCACCACAA-GGCGTGGAGCTTGCGGCTTAATTTGACTCAACACGGGAAAACTCACCCGGTCCGGACACCATTAGGACTGACAGATTGAAAGCTCTTTCTCGATTTGGTGGTTGGTGGTGCATGGCCGTT-CTTAGTTGGTGGAGTGATTTGTCTGGTTTATTCCGATAACGAGCGAGACTCTAGCCTGCTA-------------AATAGTT-GGCGAATC-TTCGGGTTCG--TAACTTCTTAGAGGGATAAGC-GGTGTT--TAGCCGCAC-GAG-ATTGAG-CGATAACAGGTCTGTGATGCCCTT-AGATGTCCGGGGCTGCACGCGTGCTACACTGG--TGGAGTCAGCGGGTTTTTC--CTATGCCGAAAGGT-ATCGGTAAACCGTTGAAATTCTTCCATGTCCGGGATAGGGTATTGTAATTATTGCCCTTAAACGAGGAATGCCTAGTAAGTGTGAGTCATCAGCTCACGTTGATTACGTCCCTGCCCTTTGTACACACCGCCCGTCGCTATCCGGGACTGAACTGATTCGAGAAGAGTGGGGACTGT-----CGCTTCGAGGTTTAAC-GACTTCGTTGT----TGC--GGAAACCATTTTTATCGCATTGGTTTGAACCGGGTAAAAGTCGTAACAAGGTAGCTGTAGGTGAACCTGCAGCAGGATCA---TCAACCTGAACTCAGTCGTGATTACCCGCTGAACTTAAGCATATCATTTAGCGGAGGAAAAGAAACTAAAAAGGATTCCCTTAGTAACGGCGAGTGAAACGGGAAGAGCCCAGCGCCGAATCGATCAGTCTTTCTGCTTCGAAATGTGGCGTATAGGTG-TAAGTTTCCAGCAGTGTCGTATGTCC----GAAGTCCTTACGATTGAGGCCATAAACCAGAGAGGGTGCGAGCCCC-------GTTCT----GGATAGCGGCACTG--TTGGTTCGCTTGCTCCTTGGAGTCGGGTTGCTTGAAAGTGCAGC-CTAAAGTGGGTGATAAACTTCATCTAAGGCTAAATATCGACTCG-ATTGCGATAGCGAACAAGTACCGTGAGGGAAAGTTGCAAAGGACTTTGAAGAGAGAGTTCAAGAGAACGTGAAATCGCTGGAGTGG-----AACCGGAG-----------------------------------------------------------------------------------------------------------------------------------------------------------------------------TTCCGACCCGTCTTGAAACACGGATTGCGGAGTGCTTGTCTAC-TGCGAG---TCAAAGGGTGTTAAAACCTTGCGG-CGAAATGAAAGTAAAGCTGTGTTCTTCGGAGTGCAGC----------GCACCACGGCCCTGTGCGTGTCACTT-------GTGACTGTGCAGAGG-TTGAGCAGTT------GGCAAACGACCCGAAAGATGGTGAACTATGCCTGAGCAGGATGAAGCCAGAGGAAACTCTGGTGGAAGT-CCGTATCGGTTCTGACGTGCAAATCGATCGATAGACTTGGGTATAGGGGCGAAAGACTAATCGAACCATCTAGTAGCTGGTTCCTTCCGAAGTTTCCCTCAGGATAGCTGGATCTCAGGC------------------------AGTTATATTCGGTAAAGCTAATGATTAGAGGCCTTGGGGACGTAAT-GTCCTCAACCTATTCTCAAACTTTCAATGGATATGA---AGTTGCAGTTTCTTTAGTGAACTGT------------GTCCAAGTGGGCCATTTTTGGTAAGCAGAACTGGCGCTGTGGGATGAACCAAACGTGGAGTTAAGGTGCCTAACT-TCTCGCTCATGAGACCCCATAAAAGGTGTTGGTTGATATTGACAGCAGGACGGTGGCCATGGAAGTCGGTATCCGCTAAGGAGTGTGTAACAACTCACCTGCCGAATCAACTAGCCCTGAAAATGGATGGCGCTTAAGCG-----AGAGACCTATACTCCGCCGTTGCGACATGTGCGTTGTCTAGC-----------------------------------------------------------------------------------------------
		</sequence>
		<sequence>
			<taxon idref="Calostoma_cinnabarium"/>
			GTAGTCATATGCTTGTCTCAAAGATTAAGCCATGCATGTCTAAGTATAAACAAGCTTGTACT-GTGAAACTGCGAATGGCTCATTAAATCAGTTATAGTTTA-----TTTGATGATG-ACTTG-----CTACATGG-ATAACTGTGGTAATTCTAGAGCTAATACATGCAACTAAAG-----CCCCGACTTCC----GGAAGGGG-----TGTATTTATTA----GATAAAAAA-CCAACGTTGGT-GATTCA-TAATAACTGC-TCGAAT--CGCACGG-CCTCGTGCCG-GCGATGCATCATTCA-----AATATCTGCCCTATCA-ACTTTCGATGGTAGGATAGAGGCCTACCATGGTTTCAACGGGTAACGGGGAATAAGGGTTCGATTCCGGAGAGGGAGCCTGAGAAACGGCTACCACATCCAAGGAAG-GCAGCA-GGCGCGCAAATTACCCAATCCCG---ACTCGGGGAGGTAGTGACAATAAATAACAATATAGGGCTCTT--TTGG-GTCTTATGATTGG-AATGAGTACAATT-TAAATCTCTTAACGAGG-AACGATTGGAGGGCAAGTCTGGTGCCAGCAGCCGCGGTAATTCCAGCTCCAAT-AGCGTATATTAAAGTTGTTGCAGTTAAAAAGCTCGTAGTTGAACCT--TGGGCC-----------TGGACGGGCGGTCCTCCGAAAG----GGGTCGTAC--CGTCTGGCCGGGCCTTTCCTCTTGGTGAATCG-GCGTGCCCTTCGC-----TGGGTGCGT---CGGGGAACCAGGACTTTTACCTTGAGAAAATTAGAGTGTTCAAAGCAGGCG-CTTC----GCCCGAATACATTA-GCATGGAATAAT-GAAATAGGACGTGCG-GTTCTATTT-CGTTGGTT-TCTAGGAT-CGCCGTAATGATTAATAGGGACGGT-CGGGGGCATTGGTATTCGGTCGCTAGAGGTGAAATTC-TTGGATTGACCGAAGACCGACTACCGCGAAAGCATTTGCCA-AGGATGTTTTCATTAATCAAG-AACGAAGGTTAGGGGATCGAAAACGATCAGATACCGTTGTAGTCTTAACAGTAAACTATGCCGACTAGGGATCGGGCG----AACTC-TTTCTTA---TGTGTCGCTCGGCACCTT-ACGAGAAATC-AAAGTCTTT-GGGTTCTGGGGGGAGTATGGT-CGCAAGGCTGAAACTTAAAGGAATTGACGGAAGGGCACCACCA-GGAGTGGAGCCTGCGGCTTAATTTGACTCAACACGGGGAAACTCACCAGGTCCAGACATGACTAGGATTGACAGATTGATAGCTCTTTCATGATTTCATGGGTGGTGGTGCATGGCCGTT-CTTAGTTGGTGGAGTGATTTGTCTGGTTAATTCCGATAACGAACGAGACCTTGACCTGCTA-------------AATAGCC-CGGCCGGC-TTCGGCTGGTCCGGGCTTCTTAGAGGGACTGTC-GGCGTC--TAGCCGACG-GAAGTTTGAGGCAATAACAGGTCTGTGATGCCCTT-AGATGTTCTGGGCCGCACGCGCGCTACACTGA--CAGAGCCAGCGAGTCACTTTTCTTGGCCGGAAGGT-CTGGGTAATCTTGTGAAACTCTGTCGTGCTGGGGATAGAGCATTGCAATTATCGCTCTTCAACGAGGAATTCCTAGTAAGCGTGAGTCATCAGCTCGCGTTGATTACGTCCCTGCCCTTTGTACACACCGCCCGTCGCTACTACCGATTGAATGGCTTAGTGAGGTCTCCGGATCG-----GCTTCGGGGAGCCGGCG-ACGGCACCCTG---TCGCG-GAGAAGTTGATCAAACTTGGTCATTTAGAGGAAGTAAAAGTCGTAACAAGGTTTCCGTAGGTGA-----------------------------------------------------TTAAGCATATCAATAAGCGGAGGAAAAGAAACTAACAAGGATTCCCCTAGTAACTGCGAGTGAAGCGGGAACAGCTCAAATTTCGAATCTGGCGGTCTTGCCGTCCGAGTTGTAATCTAGAGA---AGCGTCTTCCGCGCTGGACCGTGTA-----CAAGTCTCCTGGA-AGGGAGC---ATCGT-AGAGGGTGACAATCCCGTCTCTGACACG----GACTTACCAGGGCTTACGTGATG--CGCTCTCGACGAGTCGAGTTGTTTGGGAATGCAGC-TCAAATCGGGTGGTAAACTCCATCTAAAGCTAAATACTGGCGAG-AGACCGATAGCGAACAAGTACCGTGAGGGAAAGATGAAAAGGACTTTGGAAAGAGAGTCAAACAGTACGTGAAATTGCTGGAAGGG-----AAACGCTC----CAAGTCAGTGTCAGCATCGATTTCGGC---CGTCAGACAA--GGCCGTGGAGGAAC-GT---GGCACTCCTCGGAGTGTGT--TATAGCCTCCAGTGC-GAACGTGATGGCT---------GGGATCGAGGAACTTTGTGCCCC-TAGGATGC-TGGCATAATGTCTTCGAGCGACCCGTCTTGAAACACGGACCAAGGAGTCT-AACATGCCTGCGAG---TGTTCGGGTGGAAAACCCGAGCG--CGAAGTGAAAGTGAAATCGAGACCTCCGTCGTGGAGG----------GCACCGACGCCCG-GACCTGCGCCTTC-----GGCTAGGGATCTGCGG-TGGAGCATGC------ATGTTGGGACCCGAAAGATGGTGAACTATGCCTGAATAGGGCGAAGCCAGAGGAAACTCTGGTGGAGGC-TCGTAGCGATTCTGACGTGCAAATCGATCGTCGAATTTGGGTATAGGGGCGAAAGACTAATCGAACCATCTAGTAGCTGGTTCCTGCCGAAGTTTCCCTCAGGATAGCAGAAGCTCGTCGTTTTTTC-----------------AGATTTATGTGGTAAAGCGAATGATTAGAGGCCTTGGGGTCGAAAC-GACCTTAACCTATTCTCAAACTTTAAATATGTAAGA---ACGGACCGTCTCTCGATTGGACCG-------------CTTCTAGTGGGCCATTTTTGGTAAGCAGAACTGGCGATGCGGGATGAACCGAACGGGAGGTTAAGGTGCCGGAGT-ACACGCTCATCAGACACCACAAAAGGTGTTAGTTCATCTAGACAGCAGGACGGTGGCCATGGAAGTCGGAATCCGCTAAGGAGTGTGTAACAACTCACCTGCCGAATGAACTAGCCCTGAAAATGGATGGCGCTCAAGCG-----TGTCACCCATACCTCCCCGTCAGCGTTCGAGTGACGCGCTGA------CGAGTAGGCAGGCGTGGAGGT--CGTG-------AAGAAGCCTTGGCAGCGATGCTGGGTG----------------------------
		</sequence>
		<sequence>
			<taxon idref="Cantharocybe_gruberi"/>
			GTAGTCATATGCTTGTCTCAAAGACTAAGCCATGCATGTCTAAGTATAAACAAGTTTGTACT-GTGAAACTGCGAATGGCTCATTAAATCAGTTATAGTTTA-----TTTGATGATA-CCTTG-----CTACATGG-ATAACTGTGGTAATTCTAGAGCTAATACATGCAATCAAG------CCCCGACTTCT----GGGAGGGG-----TGTATTTATTA----GATAAAAAA-CCAACGTTGGT-GATTCA-TAATAACTTG-TCGAAT--CGCATGG-CCTTGTGCCG-GCGATGCTTCATTCA-----AATATCTGCCCTATCA-ACTTTCGATGGTAGGATAGAGGCCTACCATGGTTTCAACGGGTAACGGGGAATAAGGGTTCGATTCCGGAGAGGGAGCCTGAGAAACGGCTACCACATCCAAGGAAG-GCAGCA-GGCGCGCAAATTACCCAATCCCG---ACACGGGGAGGTAGTGACAATAAATAACAATATAGGGCTCTT--TCGG-GTCTTATAATTGG-AATGAGTACAATT-TAAATCCCTTAACGAGG-AACAATTGGAGGGCAAGTCTGGTGCCAGCAGCCGCGGTAATTCCAGCTCCAAT-AGCGTATATTAAAGTTGTTGCAGTTAAAAAGCTCGTAGTTGAACTT--CAGACC-----------TGGCCGGGTGGTCCGCTTAAC-----GGCGTGTAC--TGTCTGGCTGGGCCTTACCTCTTGGTGAGCCG-GCGTGCCCTTTAT----TGGTGTGCGT---CGGGGAACCAGGACTTTTACCTTGAGAAAATTAGAGTGTTCAAAGCAGGCC-TATG-----CCCGGATACATTA-GCATGGAATAAT-GAAATAGGACGTGCG-GTTCTATTT-TGTTGGTT-TCTAGAGT-CGCCGTAATGATTAATAGGGATAGT-TGGGGGCATTGGTATTGAGTCGCTAGAGGTGAAATTC-TTGGATTGACTCAAGACCGACTATTGCGAAAGCATTTGCCA-AGGATGTTTTCATTAATCAAG-AACGAAGGTTAGGGGATCGAAAACGATCAGATACCGTTGTAGTCTTAACAGTAAACTATGCCGACTAGGGATCGGGCA----ACCTC-AAATATGA--TGTGTTGCTCGGCACCTT-ACGAGAAATC-AAAGTCTTT-GGGTTCTGGGGGGAGTATGGT-CGCAAGGCTGAAACTTAAAGGAATTGACGGAAGGGCACCACCA-GGTGTGGAGCCTGCGGCTTAATTTGACTCAACACGGGGAAACTCACCAGGTCCAGACATAACTAGGATTGACAGATTGATAGCTCTTTCATGATTTTATGGGTGGTGGTGCATGGCCGTT-CTTAGTTGGTGGAGTGATTTGTCTGGTTAATTCCGATAACGAACGAGACCTTAACCTGCTA-------------AATAGCC-AGGCCGGC-TYTTGCTGGTCGAGGCTTCTTAGAGGGAC-------------------------------------------------------------------------------------------------------------------------------------------------------------------------------------------------------------------------------------------------------------------------------------------------------------------------------------------------------------------------------------------------------------------------------------------------------------------------------ACTTAAGCATATCAATAAGCGGAGGAAAAGAAACTAACAAGGATTCCCCTAGTAACTGCGAGTGAAGCGGGAAAAGCTCAAATTTGTAATCYGGCAGTCYTGCTGTCCGAGTTGTAAACTAGAGA---AGTGCTATCCGCGCTGGACCGTGTA-----CAAGTCTCCTGGA-ATGGAGC---GTCAC-AGAGGGTGAGAATCCCGTCTTTGACACG----GACTGCCAGGGCTT-TTGCGATG--CGCTCTCGAAGAGTCGAGTTGTTTGGGAATGCAGC-TCAAAATGGGTGGTAAATTCCATCTAAAGCTAAATATTGGCGAG-AGACCGATAGCGAACAAGTACCGTGAGGGAAAGATGAAAAGAACTTTGGAAAGAGAGTTAAACAGTACGTGAAATTGTTGAAAGGG-----AAACGCTT----GAAGTCAGTGTCAGCATCGATTTTGAC---CGCTGGATAA--AGGTCAGGGGAAT--GT---GGCATCTTC--GGATGTGT--TATAGCCCCTGATC--GCATACAGCGGTC---------GGGATCGAGGAACTCAGGTGCT--TAGGATGC-TGGCAAAATGGCTTTAATCGACCCGTCTTGAAACACGGACCAAGGAGTCT-AACATGCCTGCGAG---TGTTTGGGTGGAAAACCCGAGCG--CGCAATGAAAGTGAAATTGAGACCTCTGTCGTGGAGG----------GCATCGACGCCCG-GACCTGACCTTT------TGTGACGGATCCGCGG-TGGAGCATGT------ATGTTGGGACCCGAAAGATGGTGAACTATGCCTGAATAGGGTGAAGCCAGAGGAAACTCTGGTGGAGGC-TCGTAGCGATTCTGACGTGCAAATCGATCGTCGAATTTGGGTATAGGGGCGAAAGACTAATCGAACCATCTAGTAGCTGGTTCCTGCCGAAGTTTCCCTCAGGATAGCAGAAACTCGTTGATC---------------------AGATTTATGTGGTAAAGCGAATGATTAGAGGCCTTGGGGTTGAAAC-AACCTTAACCTATTCTCAAACTTTAAATATGTAAGA---ACGAGCCGTCACTTGATTGGACCG-------------TTTCTAGTGGGCCATTTTTGGTAAGCAGAACTGGCGATGCGGGATGAACCGAACGTGAGGTTAAGGTGCCGGAAT-TCACGCTCATCAGACACCACAAAAGGTGTTAGTTCATCTAGACAGCAGGACGGTGGCCATGGAAGTCGGAATCCGCTAAGGAGTGTGTAACAACTCACCTGCCGAATGAACTAGCCCTGAAAATGGATGGCGCTTAAGCG-----TGATACCCATACCTCACCGTCAGCGTTGAAGTGACGCGCTGA------CGAGTAGGCAGGCGTGGAGGTC-AGTG-------AAGAAGCCTTGGCAGCGAT------------------------------------
		</sequence>
		<sequence>
			<taxon idref="Chlamydomonas_reinhardtii"/>
			-----------------------ATTAAGCCATGCATGTCTAAGTATAAACTG-CTTATACT-GTGAAACTGCGAATGGCTCATTAAATCAGTTATAGTTTA-----TTTGATGGTA--CCTA-----CTACTCGG-ATAACCGTAGTAATTCTAGAGCTAATACGTGCGCACAA--------CCCGACTTCT----GGAAGGGT-----CGTATTTATTA----GATAAAAGG-CCAGCCGCGGT-GAATCA-TGATAACTTC-ACGAAT--CGTATGG-GCTCGTCCCG-ACGATGTTTCATTCA-----AATTTCTGCCCTATCA-ACTTTCGATGGTAGGATAGAGGCCTACCATGGTGGTAACGGGTGACGGAGGATTAGGGTTCGATTCCGGAGAGGGAGCCTGAGAGATGGCTACCACATCCAAGGAAG-GCAGCA-GGCGCGCAAATTACCCAATCCCG---ACACGGGGAGGTAGTGACAATAAATAACAATACCGGGCGCTT--CGCG--TCTGGTAATTGG-AATGAGTACAATC-TAAATCCCTTAACGAGG-ATCCATTGGAGGGCAAGTCTGGTGCCAGCAGCCGCGGTAATTCCAGCTCCAAT-AGCGTATATTTAAGTTGTTGCAGTTAAAAAGCTCGTAGTTGGATTT--CGGGTG-----------GGGTGGTGCGGTCCGCCTCT------GGTGTGCAC--TGCTCTGTCCA-CCTTCCTGCCGGGGACGGGC-TCCTGGGCTTCAC-----TGTCTGGGA---CTCGGAGTCGGCGAGGTTACTTTGAGTAAATTAGAGTGTTCAAAGCAGGCC-TACG----CTCTGAATACATTA-GCATGGAATAAC-ACGATAGGACTCTGG---CCTATC--TGTTGGTC-TGTGGGAC-CGGAGTAATGATTAAGAGGGGTAGT-CGGGGGCATTCGTATTCCGTTGTCAGAGGTGAAATTC-TTGGATTTACGGAAGACGAACATCTGCGAAAGCATTTGCCA-AGGATACTTTCATTGATCAAG-AACGAAAGTTGGGGGCTCGAAGACGATTAGATACCGTCGTAGTCTCAACCATAAACGATGCCGACTAGGGATTGGCAG----ATGTT-CTTTTGA---TGACTCTGCCAGCACCTT-ATGAGAAATC-AAAGTTTTT-GGGTTCCGGGGGGAGTATGGT-CGCAAGGCTGAAACTTAAAGGAATTGACGGAAGGGCACCACCA-GGCGTGGAGCCTGCGGCTTAATTTGACTCAACACGGGGAAACTTACCAGGTCCAGACACGGGAAGGATTGACAGATTGAGAGCTCTTTCTTGATTCTGTGGGTGGTGGTGCATGGCCGTT-CTTAGTTGGTGGGTTGCCTTGTCAGGTTGATTCCGGTAACGAACGAGACCTCAGCCTGCTA-------------AATAGTC-AGCATCGC-ACCTGCGGTGC-CGACTTCTTAGAGGGACTATT-GGCGTT--TAGCCAATG-GAAGTATGAGGCGATAACAGGTCTGTGATGCCCTT-AGATGTTCTGGGCCGCACGCGCGCTACACTGA--CGCGACCAACGAGCCTATC--CTTGGCCGAGAGGC-CCGGGTAATCTTGTAAA-CCGCGTCGTGATGGGGATAGATTATTGCAATTATTAGTCTTCAACGAGGAATGCCTAGTAAGCGCGAGTCATCAGCTCGCGTTGATTACGTCCCTGCCCTTTGTACACACCGCCCGTCGCTCCTACCGATTGGGTGTGCTGGTGAAGTGTTCGGATTG-----AGCTTGGCTGGGGCAAC-CTGG--CCTTG----CTT--GAGAAGTTCATTAAACCCTCCCACCTA------------------------------------------------------------------------------------------------ATATCAATAAGCGGAGGAAAAGAAACTAACAAGGATTCCCCTAGTAACGGCGAGCGAACCGGGAATAGCCCAACTTGAAAATCTCC-------CTTTGGAGAATTGTAGTCTAGAGA---AGCGCTTTCTAGGGCTGGCGGAACT-----CAAGTCGGATCGA-ATGCCGC---GTCAG-AGAGGGTGATAACCCCGT----CGGTTC----CTGCCTAGTCCTTC--CACGAAG--TGCTTTCCACGAGTCGGGTTGTTTGGGAATGCAGC-CCTAATTTGGAGGTAAATCCCTTCTAAGGCTAAATACTGCCGAG-AGACCGATAGCGAACAAGTACCGTGAGGGAAAGATGAAAAGAACTTTGAAAAGAGAGTTAAA-AGTGCTTGAAATTGTTGAGAGGG-----AAGCGATT----GGCGCTCGTGTCAGAATGGGTTGAGTT---GGCGGGACAA--AAGCTG---------GG---TCCACCCAGGTAACCCGGC--CGATGCCGCCGACT----------CGACC--------AAGGCGTAAAGAGTACCTCTCT---AAAGATTC-TGGCAGAAGAGCGTCAATCGACCCGTCTTGAAACACGGACCAAGGANTCT-AACATGTATGCGAG---TTGGCGGGTGGAAAACCCGTAAG--CGCAAGTAACCTGACTGGTGGGATGGGGTAAAACCCT----------GCACCATCGACCGACCATGTTGTTTC------TACGAAAGGTTTGAGT-GCGAGCATAC------CTGTTGGGACCCGAAAGATGGTGAACTATGCCTGAACAGGGTGAAGCCAGAGGAAACTCTGGTGGAGGC-TCGTAGATGTGCTGACGTGCAAATCGCTTTTCAGACTTGGGTATAGGGGCGAAAGACTAATCGAACCATCTAGTAGCTGGTTCCCTCCGAAGTTTCCCCCAGGATAGCTGGAACTTGATC------------------------AGTTTTATCGGGTAAAGCGAATGATTAGAGGTTCGGGGGATGAAAC-ATCCTTCACCTATTCTCAAACTTTAAATAGGTAAGA---CGTGTCGGTTGCTTAATTGAACCGG------------CTCCAAGTGGGCCATTTTTGGTAAGCAGAACTGGCGATGCGGGATGAACCGATAGTCGAGTTAAGGTGCCAAACTACGCGCTAACCTAGATCCCACAAAGGGTGTTGATTGATATAAACAGCAGGACGGTGGTCATGGAAGTCGAAATCCGCTAAGGAGTGTGTAACAACTCACCTGCCGAATCAATTAGCCCCGAAAATGGATGGCGCTTAAGCG-----CGTGACCTATACTCGGCCATGGAAGCAAGTGCGACGCTTCCA------TGAGTAGGAGGGCGTGGGTGT--CGAG-------ACTAAGCCTCTGGCGTGAGCCTGGGTGAATCGGCATCTAGTGCAGATCTTGGTGG
		</sequence>
		<sequence>
			<taxon idref="Ciona_intestinalis"/>
			-TAGTGATATGCTTGTCTCAAAGATTAAGCCATGCAAGTCTAAGTACGAGCTC--TCGTACA-GCGAAACTGCGAATGGCTCATTAAATCAGTTATGGTTCA-----TTTGATCGTA-TGGTT------TACTTGG-ATAACTGTGGTAATTCTAGAGCTAATACATGCAAACAGC-------GCCGACTTCG----CGGAGGCG-----TGCTTTTATCA----GACCAAAAA-CCGACCCTGGT-GACTCT-GGATAACCTG-GCGGAT--CGCACGG-TCTAGCACCG-GCGACGGATCATTCA-----AGTGTCTGCCCTATCA-ACTTTCGTCGGTACGGTATTCGCCTACCG-AGTTCTTACGGGTAACGGGGAATCAGGGTTCGATTCCGGAGAGGGAGCCTGAGAAACGGCTACCACATCCAAGGAAG-GCAGCA-GGCGCGCAAATTACCCATTCCCG---ACGCGGGGAGGTAGTGACGAAAAATAACAATGCAGGACTCAT--TCGAGGCCCTGTAATTGG-AATGAGTACACTT-TAAAAGCTTTAACGAGT-ATCCATTGGAGGGCAAGTCTGGTGCCAGCAGCCGCGGTAATTCCAGCTCCAAA-AGTATATATTTAAGTTGTTGCGGTTGAAAAGCTCGTAGTTGGATTT--TGGGCG-----------CGGGCGGTCGGTCCGTCGCGA-----GGCGTGTAC--TGGTCGACCGG-CCTTACGTCCGGTTCTCCGG-CGGTGCTCTTGAC-----TGAGTGTCG---GCGGCGGCCGGAAAGTTTACTTTGAAAAAATTAGAGTGTTCAAAGCAGGCT-CTCGA---GCCTGAATAATGGT-GCATGGAATAAT-GGAATAGGACCTCGG--TTCTATTT-TGTTGGTT-TTCGGAGCGCGAGGTAATGATTAAGAGGGACAGA-CGGGGGCATTCGTACTGTGCCGTTAGAGGTGAAATTC-TTGGATCGGCGCAAGACGAACGACTGCGAAAGCATTTGCCA-AGAATGTTTTCTTTAATCAAG-AGCGAAAGTCAGAGGTTCGAAGACGATCAGATACCGTCCTAGTTCTGACTATAAACGATGCCAACTAGCGATCGGGGA----GCGTT-AATTTGA---CGACCTCCCCGGCAGCTT-GCGGGAAACC-AAAGTCTTT-GGGTTCCGGGGGAAGTATGGT-TGCAAAGCTGAAACTTAAAGGAATTGACGGAAGGGCACCACCA-GGAGTGGAGCCTGCGGCTTAATTTGACTCAACACGGGAAATCTCACCCGGCCCGGACACAGTGAGGATTGACAGATTGAGAGCTCTTTCTTGATTCTGTGGGTGGTGGTGCATGGCCGTT-CTTAGTTGGTGGAGCGATTTGTCTGGTTAATTCCGATAACGAACGAGACTCTGGCTTGCTA-------------AATAGTT-ACGCGACC-CTCCCGGTCGGCTAACTTCTTAGAGGGACTAGT-GGCGTT--TAGCCACAC-GAG-ATTGAG-CAATAACAGGTCTGTGATGCCCTT-GAGTGTTCGGGGCCGCACGCGCGCTACACTGA--CCGGATCAGCGTGTCTCTTCC-TTGGCCGAAAGGT-CCGGGAAACCCGTTGAACCCCGGTGGTGATAGGGATAGGGAATTGCAATTATTTCCCTTGAACGAGGAATTCCCAGTAAGCGCGAGTCATTAGCTCGCGTTGATTACGTCCCTGCCCTTTGTACACACCGCCCGTCGCTACTACCGATTGAATGGTTTAGTGAGGTCCTCCGATTGG----ACCCGGCGCGGTCGGCA-ACGTCCGCGCCG--GCGTCCGAAAAGACGATCTAACTTGATCATTTAGAGGAAGTAAAAGTCGTAACAA------------------------------------------------------------------------------TACTAAGCGGAGGAAAAGAAACTAACGAGGATTCCCTCAGTAACGGCGAGTGAAGTGGGAAGAGCCCATCGCCGAATCCGCGCGTTCTTGCGTGCGGAATTGTGGCGTACGGAA--TTCGCTCTGCGCGCGCGTCCTGCTGCC---CACGTTCTTCTGA-TCGAGGC-------T-TCGTCCCCTAG-CGG-GCCCTTGGCGGC----GGCGGGTGCGCGCT--CTCGG----CGTCTTCCCGGAGTCGGGTTGTTTGGGAATGCAGC-CCAAAGCGGGTGGTAAACTCCATCTAAGGCTAAATACAGTCGCG-AGACCGATAGCGAACAAGTACCGTGAGGGAAAGTTGAAAAGCACTTTGAAGAGAGAGTTAAACAGTACGTGAAACCGCCGAGAGGC-----AAACGGGA----GGGCCTGTCGCCGCGACCGGCTGGGAGGCGGACAAGCTGCGGCGCGCAAGGTAGCC-CG---GCCTTTGGTCGGGTGGTAC--AGGCGCGGCGCGTGCAAGTGTCGCCGCTCGGTCGAGGAGAGATTTCGCCGCGTCTGGCTCGGCGCGGTTT-CGGTCGGGTGCTCCTTCCCGACCCGTCTTGAAACACGGACCAAGGAGTCT-AACATGTGCGCGAGCCGTAGGGCTGTACGAAACTCGAAGG--CGAAATGAAAGTGAATAGCCCGCCAGCGATGGTGGGC----------GCACGACCGGCCGATCTTCTCCGCGCT-----GTCGGCGAGGTCGAGC-GAGAGCGTGC------AAGTTGGGACCCGAAAGATGGTGAACTATGCCTGAGGAGGTTGAAGCCAGAGGAAACTCTGGTGGAGGA-CCGTAGCGATTCTGACGTGCAAATCGATCGTCAAATTTGGGTATAGGGGCGAAAGACTAATCGAACCGTCTAGTAGCTGGTTCCCTTCGAAGTTTCCCTCAGGATAGCTGGCGCTCTGTCGC----------------------AGTTTTATCTGGTAAAGCGAATGATTAGAGGTCTTGGGGGCGAAAC-GCCCTCAACCTATTCTCAAACTTTAAATTGGTAAGA---AGCCCGACTCGCTTGATTGGAGCCG------------TGCCAAGTGGGCCACTCTTGGTAAGCAGGACTGGCGATGCGGGATGAACCGAACGCGGGGTTAAGGCGCCCGACG-CGACGCTCATGAGAGCCCACAAAAGGTGTTGGTTGATATAGACAGCAGGACGGTGGCCATGGAAGTCGGAATCCGCTAAGGAGTGTGTAACAACTCACCTGCCGAATCAATCAGCCCTGAAAATGGATGGCGCTGGAGCG---------------------------------------------------------------------------------------TCGAAGCCTAGGGCGCGAGCCCGGGTGGAGCAGCCGTCGGTGCAGATCTTGGTGG
		</sequence>
		<sequence>
			<taxon idref="Cladonia_caroliniana"/>
			------------------------------------------------------------------------------------------------------------------------TTA-----CTACTTGG-ATACCTGTGGTAATTCTAGAGCTAATACATGCTAAAAAC-------CTCGACTTC-----GGAAGGGG-----TGTATTTATTA----GATAAAAAA-CCAATGTTGGT-GATTCA-TAATAACTTC-ACGAAT--CGCATGG-CCTTGAGCCG-GCGATGGTTCATTCG-----AATTTCTGCCCTATCA-ACTTTCGATGGTAGTATAGTGGACTACCATGGTTTCTACGGGTAACGGGGAATTAGGGTTCTATTCCGGAGAGGGAGCCTGAGAAACGGCTACCACATCCAAGGAAG-GCAGCA-GGCGCGCAAATTACCCAATCCCG---ACACGGGGAGGTAGTGACAATAAATACTGATCCAGGGCTCTT--TTGG-GTCTTGGAATTGG-AATGAGTACAATT-TAAATCCCTTAACGAGG-AACAATTGGAGGGCAAGTCTGGTGCCAGCAGCCGCGGTAATTCCAGCTCCAAT-AGCGTATATTAAAGTTGTTGCAGTTAAAAAGCTCGTAGTTGAAACT--TGGGCC-----------TGGCTGACCGGTCCGCCTCAC-----CGCGTGCAC--TGGCTCGCCGGGCCTTTCCTTCTGGGGAACCG--CATGGCCTTCAT-----TGGTCGTGT---TGGGGATCCAGGACTTTTACTTTGAAAAAATTAGAGTGTTCAAAGCAGGCC-TATG-----CTCGAATACATTA-GCATGGAATAAT-AGAATAGGACGTGTG-GTTCTATTT-TGTTGGTT-TCTAGGAC-CGCCGTAATGATTAATAGGGATAGT-CGGGGGCATCAGTATTCAATTGTCAGAGGTGAAATTC-TTGGATTTATTGAAGACTAACTACTGCGAAAGCATTTGCCA-AGGATGTTTTCATTAATCAGTGAACGAAAGTTAGGGGATCGAAGACGATCAGATACCGTCGTAGTCTTAACCATAAACTATGCCGACTGGGGATCGGACG----GTGTT-ATTATTT---TGACCCGTTCGGCACCCT-ACGAGAAATC-AAAGTCTTT-GGGTTCTGGGGGGAGTATGGT-CGCAAGGCTGAAACTTAAAGATATTGACGGAAGGGCACCACCA-GGCGTGGAGCCTGCGGCTTAATTTGACTCAACACGGGGAAACTCACCAGGTCCAGACACAATAAGGATTGACAGATTGAGAGCTCTTTCTTGATTTTGTGGGTGGTGGTGCATGGCCGTT-CTTAGTTGGTGGAGTGATTTGTCTGCTTAATTGCGATAACGAACGAGACCTTAACCTGCTA-------------AATAGCC-AGGTCAGC-TTTGGCTGGCCGCGGCTTCTTAGAGGGACTATC-GGCTCA---AGCCGATG-GAAGTTTGAGGCAATAACAGGTCTGTGATGCCCTT-AGATGCTCTGGGCCGCACGCGCGCTACACTGA--CAGAGACAACGAGTTCATCTCCTTGACCGGAAGGT-TTGGGTAATCTTGTTAAACTCTGTCGTGCTGGGGATAGAGCATTGCAATTATTGCTCTTCAACGAGGAATGCCTAGTAAGCGCGAGTCATCAGCTCGCGTTGATTACGTCCCTGCCCTTTGTACACACCGCCCGTCGCTACTACCGATTGAATGGCTCAGTGAGGCCTTCGGACTG-----GCCCAGAGAGGTCGGCA-ACGACCACTCC---GGGCC-GGAAAGTTGGTCAAACTTGGTCATTTAGAGGAAGTAAAAGTCGTAACAAGGTTTCCGTAGGTGAACCTGCGGAAGGATCATTATTGACCTCGGATCAGGTAGGGATACCCGCTGAACTTAAGCATATCAATAAGCGGAGGAAAAGAAACCAACAGGGATTGCCTCAGTAACGGCGAGTGAAGCGGCAACAGCTCAAATTTGAAATCTGGTCCTTTCAGGACCCGAGTTGTAATTTGTAGA---GGATGTTTCGGGTGCGGCGCGGGTC-----TAAGTCCTTTGGA-ACAGGGC---GTCAT-AGAGGGTGAGAATCCCGTATGTGACCTG------CGATCAAGCCCA--TGTGAAA--CCCCTTCGACGAGTCGAGTTGTTTGGGAATGCAGC-TCAAAATGGGTGGTAAATTTCATCTAAAGCTAAATACTGGCCAG-AGACCGATAGCGCACAAGTAGAGTGATCGAAAGATGAAAAGCACTTTGGAAAGAGAGTCAAAAAGTACGTGAAATTGTTGAAAGGG-----AAGCGCTT----GCAACCAGAGCCAGCATCGGTTTGGGC---GGTCGGATAA--AGGCCTTGGGAAT--GT---AGCTCCTTCCGGGGAGTGT--TATAGCCCTTGGTGC-AATGCGGCCAGCC---------CAGACCGAGGACCGCGC-GCT----AGGATGC-TGGCGTAATGGTTGTAAGCGACCCGTCTTGAAACACGGACCAAGGAGTCT-AACATCTATGCAAG---TGTTTGGGTGTCAAACCCATGCG--CGTAATGAAAGTGAACGAGGTGAGAACCCTTAAGGGC----------GCATCATCGACCG-ATCCAGATGTCT------TCGGATGGATTTGAGT-ACGAGCATAG------CTGTTGGGACCCGAAAGATGGTGAACTATGCCTGAATAGGGTGAAGCCAGAGGAAACTCTGGTGGAGGC-TCGCAGCGGTTCTGACGTGCAAATCGATCGTCAAATTTGGGTATAGGGGCGAAAGACTAATCGAACCATCTAGTAGCTGGTTCCTGCCGAAGTTTCCCTCAGGATAGCAGTAACGTTTTC------------------------AGTTTTATGAGGTAAAGCGAATGATTAGAGGCCTTGGGGTTGAAAC-AACCTTAACCTATTCTCAAACTTTAAATATGTAAGA---AGTCCTTGTTACTTAGTTGAACGTGG-----------TTACTAGTGGGCCATTTTTGGTAAGCAGAACTGGCGATGCGGGATGAACCGAACGCGAGGTTAAGGTGCCGGAAT-GTACGCTCATCAGACACCACAAAAGGTGTTGATTCATCTAGACAGCCGGACGGTGGCCATGGAAGTCGGAAACCGCTAAGGAGTGTGTAACAACTCACCGGCCGAATGAATCAGCCCTGAAAATGGATGGCGCTCAAGCG-----TGCTACCCATACCTCGCCGCCAGGGTAGAAACGATGCCCTGG------CGAGTAGGCAGGCGTGGGGGTC-AGTG-------ACGAAGCTTGGGAGTGATCCCGGGTAGAACGGC----------------------
		</sequence>
		<sequence>
			<taxon idref="Coprinopsis_cinerea"/>
			GTAGTCATATGCTTGTCTCAAAGATTAAGCCATGCATGTCTAAGTATAAACAACTTTGTACT-GTGAAACTGCGAATGGCTCATTAAATCAGTTATAGTTTA-----TTTTATGGTA-TCTTA------CACATGG-ATAACTGTGGTAATTCTAGAGCTAATACATGCAATCAAG------CCCCGACTTCC----GGAAGGGG-----TGTATTTATTA----GATAAAAAA-CCAAACTTGGT-GATTCA-TAATAACTTC-TCGAAT--CGCATGG-CCTTGTGCGG--CGATGCTTCATTCG----AAATATCTGCCCTATCA-ACTTTCGATGGTAGGATAGTGGCCTACCATGGTTTCAACGGGTAACGGGGAATAAGGGTTCGATTCCGGAGAGGGAGCCTGAGAAACGGCTACCACATCCAAGGAAG-GCAGCA-GGCGCGCAAATTACCCAATCC-G---ACACGGGGAGGTAGTGACAATAAATAAC-ATATAGGGCCCTT--TTGG-G-CT-ATAATTGG-AATG-G-ACAATT-TAAATCCC--AACGAGG-A-CAATTGGAGGGCAAGTCTGGTGCCAGCAGCCGCGGTAATTCCAGCTCCAAT-A-CGTATATTAAAGTTGTTGCAGTTAAAAAGCTCGTAGTTGAACTT--CAGACC-----------TGGCTGGGCGGTC-G--TAAC-----GG-GTGTAC--TGTCTGGCTGGGCCTTACCTCTTGGTGAGCCG-GCGTGCCCTTTAT----TGGTGTGCGT---CGGGGAACCAGGACTTTTACCTTGAGAAAATTAGAGTGTTCAAAGCAGGCC-TTTG-----CCCGAATACTTTA-GCATGGAATAATAAAATTAGGACGTGCG-GTTCTATTT-TGTTGGTT-TCTAGAGT-CGCCGTAATGATTAATAGGGATAGT-TGGGGGCATTGGTATTGAGTCGCTAGAGGTGAAATTC-TTGGATTGACTCAAGACCAACTACTGCGAAAGCATTTGCCA-AGGATGTTTTCATTAATCAAG-AACGAAGGTTAGGGGATCGAAAACGATTAGATACCGTTGTAGTCTTAACAGTAAACTATGCCGACTAGGGATCGGGCG----ACCTC-AATTTTGA--TGTGTCGCTCGGCACCTT-ACGAGAAATC-AAAGTCTTT-GGGTTCTGGGGGG-GTATGGT-CGCAAGGCTGAAACTTAAAGGAATTGACGGAAGGGCACCACCA-GGTGTGGACGCTGCGGCTTAATTTGACTCAACACGGGGAAACTCACCAGGTCCAGACATAACTAGGATTGACAGATTGATAGCTCTTTCATGATTTTATGGGTGGTGGTGCATGGCCGTT-CTTAGTTGGTGGAGTGATTTGTCTGGTTAATTCCGATAACGAACGAGACCTTAACCTGCTA-------------AATAGCC-AGGCCGTC-TTTGGATGGTCGCGGCTTCTTAGAGGGACTGTC-AGCGTC--TAGCTGACG-GAAGTT-GAGGCAATAACAGGTCTGTGATGCCCTT-AGATGTTCTGGGC-GCACG-G-GCTACACTGA--CAGAGCCAGCGAGTTCTTTTCCTTGGCCGGAAGGT-CTGGGTAATCTTGTGAAACTCTGTCGTGCTGGGGATAGAGCATTGCAATTATTGCTCTTCAACGAGGAATACCTAGTAAGCGTGAGTCATCAGCTCGCGTTGATTACGTCCCTGCCCTTTGTACACACCGCCCGTCGCTACTACCGATTGAATGGCTTAGTGAGGTCTCCGGATTG------GCTTTGGGGAGCGGCA-ACGGCACCCTA---TTGCT-GAGAAGCTGATCAAACTTGGTCATTTAGAGGAAGTAAAAGTCGTAACAAGGTTTCCGTAGGTGAACCTGCGGAAGGATCATTA-------------------------------------------------------------------------GATTCCCCTAGTAACTGCGAGTGAAGCGGGAAAAGCTCAAATTTAAAATCTGGCAGTCTTGCTGTCCGAGTTGTAAACTAGAGA---AGTGTTACCCGCGTCGGACCGTGTA-----CAAGTCTCCTGGA-ATGGAGC---ATCAT-AGAGGGTGAGAATCCCGTCTTTGACATG----GACTACCGAGGCTT--TGTGGTG--CGCTCTCAACGAGTCGAGTTGTTTGGGAATGCAGC-TCAAAATGGGTGGTAAATTCCATCTAAAGCTAAATATTGGCGAG-AGACCGATAGCGAACAAGTACCGTGAGGGAAAGATGAAAAGAACTTTGGAAAGAGAGTTAAACAGTACGTGAAATTGCTGAAAGGG-----AAACGCTT----GAAGTCAGTGCCAGCATCAGTTTTGAC---CGGTGGAAAA--AGTCCAAGGGAAT--GT---GGCATCTCC--GGATGTGT--TATAGCCCTTGGTC--GTATACATCGGTT---------GGGACTGAGGAATTCAGTGCT---TAGGATGC-TGGCATAATGGCTTTAATCGACCCGTCTTGAAACACGGACCAAGGAGTCT-AACATACCTGCGAG---TGTTTGGGTGGAAAACCCGGACG--CGTAATGAAAGTGAAATCAGGATCCCTGTCATGGGGA----------GCACTGGCGCCCG-CACCTGAAGTTT------ACGGACGGATGTGAGG-TAAAGCATGT------ATGCTAGGACCCGAAAGATGGTGAACTATGCCTGAATAGGGTGAAGCCAGAGGAAACTCTGGTGGAGGC-TCGTAGC------------------------------------------------------------------------------------------------------------------------------------------------------------------------------------------------------------------------------------------------------------------------------------------------------------------------------------------------------------------------------------------------------------------------------------------------------------------------------------------------------------------------------------------------------------------------------------------------------------------------------------------
		</sequence>
		<sequence>
			<taxon idref="Coprinus_comatus"/>
			GTAGTCATATGCTTGTCTCAAAGATTAAGCCATGCATGTCTAAGTATAAACAAATTTGTACT-GTGAAACTGCGAATGGCTCATTAAATCAGTTATAGTTTA-----TTTGATGATA-CCTTG-----CTACATGG-ATAACTGTGGTAATTCTAGAGCTAATACATGCAATCAAG------CCCCGACTTCC----GGAAGGGG-----TGTATTTATTA----GATAAAAAA-CCAACGTTGGT-GATTCA-TAATAACTTC-TCGAAT--CGCATGG-CCTTGTGCCG-GCGATGCTTCATTCA-----AATATCTGCCCTATCA-ACTTTCGATGGTAGGATAGAGGCCTACCATGGTTTCAACGGGTAACGGGGAATAAGGGTTCGATTCCGGAGAGGGAGCCTGAGAAACGGCTACCACATCCAAGGAAG-GCAGCA-GGCGCGCAAATTACCCAATCCCG---ACACGGGGAGGTAGTGACAATAAATAACAATATAGGGCTCTT--TTGG-GTCTTATAATTGG-AATGAGTACAATT-TAAATCCCTTAACGAGG-AACAATTGGAGGGCAAGTCTGGTGCCAGCAGCCGCGGTAATTCCAGCTCCAAT-AGCGTATATTAAAGTTGTTGCAGTTAAAAAGCTCGTAGTTGAACTT--CAGACC-----------TGGCTGGGCGGTCCGCTTAAC-----GGCGTGTAC--TGTCTGGCTGGGCCTTACCTCTTGGTGAGCCG-GCGTGCCCTTTAT----TGGTGTGCGT---CGGGGAACCAGGACTTTTACCTTGAGAAAATTAGAGTGTTCAAAGCAGGCC-TATG-----CCCGAATACATTA-GCATGGAATAAT-AAAATAGGACGTGCG-GTTCTATTT-TGTTGGTT-TCTAGAGT-CGCCGTAATGATTAATAGGGATAGT-TGGGGGCATTGGTATTGAGTCGCTAGAGGTGAAATTC-TTGGATTGACTCAAGACCGACTATTGCGAAAGCATTTGCCA-AGGATGTTTTCATTAATCAAG-AACGAAGGTTAGGGGATCGAAAACGATCAGATACCGTTGTAGTCTTAACAGTAAACTATGCCGACTAGGGATCGGGCG----ACCTC-AAATTTGA--TGTGTCGCTCGGCACCTT-ACGAGAAATC-AAAGTCTTT-GGGTTCTGGGGGGAGTATGGT-CGCAAGGCTGAAACTTAAAGGAATTGACGGAAGGGCACCACCA-GGTGTGGAGCCTGCGGCTTAATTTGACTCAACACGGGGAAACTCACCAGGTCCAGACATAACTAGGATTGACAGATTGATAGCTCTTTCATGATTTTATGGGTGGTGGTGCATGGCCGTT-CTTAGTTGGTGGAGTGATTTGTCTGGTTAATTCCGATAACGAACGAGACCTTAACCTGCTA-------------AATAGCC-AGGCCGGC-TTTCGCTGGTCGCGGCTTCTTAGAGGGACTGTC-AGCGTC--TAGCTGACG-GAAGTTTGAGGCAATAACAGGTCTGTGATGCCCTT-AGATGTTCTGGGCCGCACGCGCGCTACACTGA--CAGAGCCAGCGAGTTTTTCACCTTGGCCGGAAGGT-CTGGGTAATCTTGTGAAACTCTGTCGTGCTGGGGATAGAGCATTGCAATTATTGCTCTTCAACGAGGAATACCTAGTAAGCGTGAGTCATCAGCTCGCGTTGATTACGTCCCTGCCCTTTGTACACACCGCCCGTCGCTACTACCGATTGAATGGCTTAGTGAGGTCTCCGGATTG-----GCTTTGGGGAGCCGGCA-ACGGCACCCTA---TCGCT-GAGAAGCTGATCAAACTTGGTCATTTAGAGGAAGTAAAAGTCGTAACAAGGTTTCCGTAGGTGAACCT---------------TTGACCTCAAATCAGGTAGGACTACCCGCTGAACTTAAGCATATCAATAAGCGGAGGAAAAGAAACTAACAAGGATTCCCCTAGTAACTGCGAGTGAAGCGGGAAAAGCTCAAATTTAAAATCTGGCGGTCTTGCTGTCCGAGTTGTAATCTAGAGA---AGTGTTACCCGCGTTGGACCGTGTA-----CAAGTCTCCTGGA-ATGGAGC---GTCAT-AGAGGGTGAGAATCCCGTCTTTGACACG----GACTACCAAGGCTT--TGTGGTA--TGCTCTCAAAGAGTCGAGTTGTTTGGGAATGCAGC-TCAAAATGGGTGGTAAATTCCATCTAAAGCTAAATATTGGCGAG-AGACCGATAGCGAACAAGTACCGTGAGGGAAAGATGAAAAGAACTTTGGAAAGAGAGTTAAACAGTACGTGAAATTGCTGAAAGGG-----AAACGYTT----GAAGTCAGTGTCAGCATCAATTTTGAC---CGCTGGAAAA--AGGTTTGGGGAAG--GT---GGCAGCTTA--GGCTGTGT--TATAGCCCCTTGTC--ATATACAGCGATT---------GGGATTGAGGTACTCAGTGCT---TAGGATGC-TGGCATAATGGCTTTAAGCGACCCGTCTTGAAACACGGACCAAGGAGTCT-AACATGCCTGCGAG---TGTTTGGGTGGAAAACCCGAGCG--CGTAATGAAAGTGAAATTGAGATCCCTGTCGTGGGGA----------GCATCGACGCCCG-GACCAGAACTTT------TGGGACGGATCCGCGG-TAGAGCATGT------ATGTTGGGACCCGAAAGATGGTGAACTATGCCTGAATAGGGTGAAGCCAGAGGAAACTCTGGTGGAGGC-TCGTAGCGATTCTGACGTGCAAATCGATCGTCGAATTTGGGTATAGGGGCGAAAGACTAATCGAACCATCTAGTAGCTGGTTCCTGCCGAAGTTTCCCTCAGGATAGCAGAAACTCATATC-----------------------AGATTTATGTGGTAAAGCGAATGATTAGAGGCCTTGGGGTTGAAAC-AACCTTAACCTATTCTCAAACTTTAAATATGTAAGA---ACGAGCCGTTTCTTGACTGAACCG-------------TTTCTAGTGGGCCATTTTTGGTAAGCAGAACTGGCGATGCGGGATGAACCGAACGCGAGGTTAAGGTGCCGGAAT-TCACGCTCATCAGACACCACAAAAGGTGTTAGTTCATCTAGACAGCAGGACGGTGGCCATGGAAGTCGGAATCCGCTAAGGAGTGTGTAACAACTCACCTGCCGAATGAACTAGCCCTGAAAATGGATGGCGCTTAAGCG-----TGATACCCATACCTCGCCGTCAGCGTTGAAGTGACGCGCTGA------CGAGTAGGCAGGCGTGGAGGTC-AGTG-------AAGAAGCCTTGGCAGTGATG-----------------------------------
		</sequence>
		<sequence>
			<taxon idref="Cryptococcus_neoformans"/>
			GTAGTCATATGCTTGTCTCAAAGATTAAGCCATGCATGTCTAAGTATAAACGAATTCATACT-GTGAAACTGCGAATGGCTCATTAAATCAGTTATAGTTTA-----TTTGATGGTA-TCTTG-----CTACATGG-ATAACTGTGGTAATTCTAGAGCTAATACATGCTGAAAAG------CCCCGACTTCT----GGAAGGGG-----TGTATTTATTA----GATAAAAAA-CCAATGATGGT-GAATCA-TAATAACTTC-TCGAAT--CGCATGG-CCTTGTGCGG--CGATGCTTCATTCA-----AATATCTGCCCTATCA-ACTTTCGATGGTAGGATAGAGGCCTACCATGGTATCAACGGGTAACGGGGAATTAGGGTTCGATTCCGGAGAGGGAGCCTGAGAAACGGCTACCACATCCAAGGAAG-GCAGCA-GGCGCGCAAATTACCCAATCCCG---ACACGGGGAGGTAGTGACAATAAATAACAATACAGGGCTCTT--TTGG-GCCTTGTAATTGG-AATGAGTACAATT-TAAATCCCTTAACGAGG-AACAACTGGAGGGCAAGTCTGGTGCCAGCAGCCGCG-TAATTCCAGCTCCAGT-AGCGTATATTAAAGTTGTTGCAGTTAAAAAGCTCGTAGTCGAACTT--CAGGTC-----------TGGCGAGGCGGTCCTCCTCAC-----GGAGGTCAC--TGTCTTGCTGGACCTTACCTCCTGGTGGTCCT-GTATGCTCTTTAC-----TGGGTGTGC---AGGGGAACCAGGAATTTTACCTTGAAAAAATTAGAGTGTTCAAAGCAGGCA-ATCG-----CCCGAATACATTA-GCATGGAATAAT-AGAATAGGACGTGCG-GTTCTATTT-TGTTGGTT-TCTAGGAT-CGCCGTAATGATTAATAGGGACGGT-CGGGGGCATTGGTATTCCGTTGCTAGAGGTGAAATTC-TTAGATTGACGGAAGACCAACAACTGCGAAAGC-TTTGCCA-AGGACGTTTTCATTGATCAAG-AACGAAGGTTAGGGGATCAAAAACGATTAGATACCGTTGTAGTCTTAACAGTAAACGATGCCGACTAGGGATCGGCCC----ACGTC-AATCTC----TGACTGGGTCGGCACCTT-ACGAGAAATC-AAAGTCTTT-GGGTTCTGGGGGGAGTATGGT-CGCAAGGCTGAAACTTAAAGGAATTGACGGAAGGGCACCACCA-GGTGTGGAGCCTGCGGCTTAATTTGACTCAACACGGGGAAACTCACCAGGTCCAGACATAGTGAGGATTGACAGATTGATAGCTCTTTCTTGATTCTATGGGTGGTGGTGCATGGCCGTT-CTTAGTTGGTGGAGTGATTTGTCTGGTTAATTCC-ATAACGAACGAGACCTTAACCTGCTA-------------AATAGTC-AGGCCGGC-TTTGGCTGGTCGTGACTTCTTAGAGGGACTGTC-GGCGTC--TAGTCGACG-GAAGTTTGAGGCAATAACAGGTCTGTGATGCCCTT-AGATGTTCTGGGCCGCACGCGCGCTACACTGA--CTGAGCCAGCGAGTCTTACCGCCTTGCCGAGAGCC--TGGGTAATCTTGTGAAACTCAGTCGTGCTGGGGATAGAGCATTGCAATTATTGCTCTTCAACGAGGAATACCTAGTAAGCGTGAGTCACCAGCTCGCGTTGATTACGTCCCTGCCCTTTGTACACACCGCCCGTCGCTACTACCGATTGAATGGCTTAGTGAGATCTCCGGATTG-----GCGTTGGGGAGCCGGCA-ACGACCCCTTG-----GCT-GAGAAGCTGATCAAACTTGGTCATTTAGAGGAAGTAAAAGTCGTAACAAGGTTTCCGTAGGTGAACCTGCGGAAGGATCAGTATTGACCTCAAATCAGGTAGGGCTACCCGCTGAACTTAAGCATATCAATAAGCGGAGGAAAAGAAACTAACAAGGATTCCCTTAGTAACGGCGAGTGAACCGGGAAGAGCTCAAATTTGAAATCTGGCGTCCTCGGCGTCCGAGTTCTAATCTACAGA---AACGTTTTCCGTGCTGGACCGTGTC-----TAAGTCCCTTGGA-ATAGGGT---ATCAA-AGTGGGTGACAATCCCGTACTTGACACG-----ATCACCAGTGCTC--TGTGATA--CGTTTTCTACGAGTCGCGTTACTTGGGAGTGTAGC-GCAAAATGGGTGGTAAACTCCATCTAAAGCTAAATATTGGTGGA-AGACCGATAGCGAACAAGTACCGTGAGGGAAAGATGAAAAGCACTTTGGAAAGAGAGTTAAACAGTACGTGAAATTGTTGAAAGGG-----AAACGATT----GAAGTCAGTGTCAACATCAGTTCTGAT---CGGTGGATAA--GGGCTGGAGGAAT--GT---GGCACTCTTCGGGGTGTGT--TATAGCCTCCTGTC--GCATACACTGGTT---------GGGACTGAGGAATGCAGAGCT---TAGGATGT-TGACAAAATGGCTTTAAACGACCCGTCTTGAAACACGGACCAAGGAGTCT-AACATATCTGCGAG---TGTTTGAGTGTCAAACTCGAGCG--CGAAATGAAAGTGAA-TGTAGGAGGGATCCGCAAGGA----------GCACCTTCGACCG-ATCCGGATCTTC------TGTGATGGATTTGAGT-AAGAGCATAT------ATGCTGGGACCCGAAAGATGGTGAACTATGCCTGAATAGGGCGAAGCCAGGGGAAACTCTGGTGGAGGC-TCGTAGCGATTCTGACGTGCAAATCGATCGTCGAATTTGGGTATAGGGGCGAAAGACTAATCGAACCATCTAGTAGCTGGTTCCTGCCGAACTTTCCCTCAGGATAGCAGAAACTCGCATC-----------------------AGTTTTATGAGGTAAAGCGAATGATTAGAGGCCTTGGGGACGAAAC-GTCCTTAACCTATTCTCAAACTTTAAATGTGTAAGA---AGCACTTGTCACTTAATTGGACGAGC-----------TTTCTAGTGGGCCATTTTTGGTAAGCAGAACTGGCGATGCGGGATGAACCGATCGTGAGGTTAAGGTGCCGGAAT-ACACGCTCATCAGACACCACAAAAGGTGTTAGTTCATCTAGACAGCAGGACGGTGGCCATGGAAGTCGGAATCCGCTAAGGAGTGTGTAACAACTCACCTGCCGAATGAACTAGCCCTGAAAATGGATGGCGCTCAAGCG-----TGTTACCCATACCTCACCGTCAGCGTTGTAGTGACGCGCTGA------CGAGTAGGCAGGCGTGGAGGTC-AGTG-------TAGAAGCCTAGGCAGTGATGTCGGGTGGAACGGCCTCTAGTGCAGATCTTGGTGG
		</sequence>
		<sequence>
			<taxon idref="Cupressaceae_sp"/>
			-----------------------------------------AAGTATGGGCTCTCCCAGACT-GTGAAACTGCGGATGGCTCATTAACTCAGTTATAGTTTC-----TTTGATGGTA-CTTTG-----CTACTCGG-ATAACCGTAGTAATTCTAGAGCTAATACGTGCACCAAAT-------CCCGACTCTT----GGAAGGGA-----TGCATTTATTA----GATAAAAGG-CCGGCGCCGGT-GATTCA-TGATAACTCG-ACGGAT--CGCACGGCCTTTGTGCTG-GCGACGCTTCATTCA-----AATTTCTGCCCTATCA-ACTTTCGATGGTAGGATAGAGGCCTACCATGGTGGTGACGGGTGACGGAGAATTAGGGTTCGATTCCGGAGAGGGAGCCTGAGAAACGGCTACCACATCCAAGGAAG-GCAGCA-GGCGCGCAAATTACCCAATCCTG---ACACGGGGAGGTAGTGACAATAAATAACAATACTGGGCTCAT---CGA-GTCTGGTAATTGGGGATGAGTACAAACTTAACTCCCCTAACGAGG-ATCCATGGGGGGG-AA-TCT----------------GTAATTCCAGATCCAAT-AGCGTATATTTAAGTTGTTGCAGTTAAAAAGCTCGTAGTTGGACCT--TGGGTC-----------GTCACGGTCGGTCCGCCTTCTT----GGTGTGCAC--TGGCCCTACGT-CCCTTCTGCCGGCGGGGTGT-TCCTGGCCTTAAT-----TGGCTGGGT---CACGGTTCCGGCGCCGTTACTTTGAAAAAATTAGAGTGCTCAAAGCAAGCC-TACG----CTCTGAATACATTA-GCATGGAATAAC-GCGATAGGAGTCTGG--TCCTGTAC-CGTTGGCC-TCCGGGAC-CGGAGTAATGATTAATAGGGACTGT-CGGAGGCATTCGTATTTCATTGTCAGAGGTGAAATTC-TTGGATTTATGGAAGACGAACCACTGCGAAAGCATTTGCCA-AGGATGTTTTCATTAATCAAG-AACGAAAGTTGGGGGCTCGAAGACGATCAGATACCGTCCTAGTCTCAACCATAAACGATGCCGACCAGGGCACGGCGG----ATGTT-GCTCTAA---GGACTCCGCCAGCACCTT-CTGAGAAATC-AGAGTGTTT-GGGTTCCGGCGGGAGTATGGT-CGCAAGGCTGAAACTTAAAGGAATTGACGGAAGGGCATCACCA-GGAGTGGAGCCTGCGGGTTAATTTGACTCAACACGGGGAAACTTACCAGGTCCAGACATAGTAAGGATTGACAGATTGAGAGCTCTTTCTTGATTCTATGGGTGGTGGTGCATGGACGTT-CTTAGTTGGTGGAGCGATTTGTCTGGTTAATTCCGTTAACGAACGAGACCTCAGCCTGCTA-------------ACTAGGT-ACGCGGAG-GTTCCCCTTCGCCAGGTTCTTAGAGGGACTATG--GCCTC-CTAGGCCATA-GAAGTTTGAGGCAATAACAGGTCTGTGATGCCCTT-AGATGTTCTGGGCCGCACGCGCGCTACACTGA--TGCAACCAACGAGTTTCTCTCCTGGCCCGAAAGGT-TTGGGAAATCTTGCCAAATTGCATCGTGATGGGGATAGACCATTGGAATTATTGATCTTCAACGAGGAATTCCTAGTAAGCGCGAGTCATCAGCTCGCGTTGACTACGTCCCTGCCCTTTGTACACACCGCCCGTCGCTCCTACCGATTGAATGATCCGGTGAAGTGTTCGGATCGCGGC-GACGACGGCGGTTCCTG-TCGG--CGACG---TCGC--GAGAAGTTCATTGAACCTTATCATTTAGAGGAAGGAGAAGTCGTAACAATTTCC--------------------------------------------------------------TTTAAGCATATCACTAAGCGGAGGAAAAGAAACTTACAAGGATTCCCTTAGTAACGGCGAGCGAACCGGGAAGAGCCCAGCATGAAAATCGACGGCTTG-GCCTATCGAATTGTAGTCTGTAGA---AGCGTCCTCAGCGACGGACCGGGCC-----CAAGTCCCCTGGA-AGGGGGC---GCCGG-AGAGGGTGAGAGCCCCGT---CGGGCCC----GGACCCTGTCGCAC--CACGAGG--CGCTGTCGGCGAGTCGGGTTGTTTGGGAATGCAGC-CCTAATTGGGTGGTAAATTCCGTCCAAGGCTAAATACGGGCGAG-AGACCGATAGCGAACAAGTACCGCGAGGGAAAGATGAAAAGGACTTTGAAAAGAGAGTTAAAGAGTGCTTGAAATTGCCGGGAGGG-----AAGCGGAT----GGAGGCCGG-TCGGGGTGCGTGCCAGC----GCGGGCCGT------------TGTG-GC---GGCACAAGCGCGGCCATCT--GGTCGCACTGAACTTCCGTCGCTGCGGTCG--------AGGAGCGAAGCGCGCGCCGCT---CGTGGCGC-TGGCCAGTGGGCTTTATCCGACCCGTCTTGAAACACGGACCAAGGAGTCT-AACATGTGTGCGAGT--TGGCGGGTTGGGAAACCCGCGAGG-CGAAAGGAAGCTGACTCGAGATCCCCTCTCGGGGGGT----------GCACCGCCGACCG-ACCCTGATCTTC------TGTGAAGGGTTCGAGT-GCGAGCACAC------CTGTTGGGACCCGAAAGATGGTGAACTATGCCTGAGCAGGGCGAAGCCAGAGGAAACTCTGGTGGAGGC-CCGCAGCGATACTGACGTGCAAATCGTTCGTCTGACTTGGGTATAGGGGCGAAAGACTAATCGAACCGTCTAGTAGCTGGTTTCCTCCGAAGTTTCCCTCAGGATAGCTGGAGCTCACGTGCG---------------------AGTTTTATCGGGTAAAGCAAATGATTAGAGGCATCGGGGGCGTAAC-GCCCTCGACCTATTCTCAAACTTTAAATAGGTAAGT---CGGCGCGGCTGCTCCGTTGAGCCGCG-----------CTCCAAGTGGGCCATTTTTGGTAAGCAGAACTGGCGATGCGGGATGAACCGAAAGCCGAGTTACGGTGCCAAATTGCGCGCTAACCCAGATCCCACAAAGGGTGT-------------------------------------------------------------------------------------------------------------------------------------------------------------------------------------------------------------------------------------------------------------
		</sequence>
		<sequence>
			<taxon idref="Cyanidioschyzon_merolae"/>
			GTAGTCATATGCTTGTCTCAAAGATTAAGCCATGCATGTCTAAGTATAAACCAGTTTATACG-GTGAAACTGCGAATGGCTCATTAAAACAGTTATCGTTTA-----TTTGATGGTA--CCTC-----CTACATGG-ATAACCGTAGGAATTCTACAGCTAATACATGCCCACACA-------CCCGACTTTG----GAAGGGTG------GGATTTATCA----GCTACAAAA-CCAAACCTGGT-GATTCA-TGGTAACTGT-CCGGAT--CGCATGTCCTTCGGGATG-GCGACAGATCATATA-----AATTTCTGCCCTATCA-ACTTTCGATGGTAGGATAGAGGCCTACCATGGTGGTAACGGGTAACGGGGAATTAGGGTTCGATTCCGGAGAGGGAGCCTGAGAAACGGCTACCACATCCAAGGAAG-GCAGCA-GGCGCGCAAATTACCCAATCCTG---ACTCAGGGAGGTAGTGACAAGAAATAACGAGACCGGGCTCTT---CGA-GTCCGGTAATCGG-AATGAGTACAACT-TAAATAACTTAACGAGG-ATCCATTGGAGGGCAAGTCTGGTGCCAGCAGCCGCGGTAATTCCAGCTCCAAT-AGCGTATATTAAAGTTGTTGCAGTTAAAACGCTCGTAGTCGCAGCT--CGGACG-----------CGGCCCACGGGCCGGCCGCA------GGCTTGCGC--CGGTGGGCCGGG-TCTTTCGGCTGGTGAGCGC-GCGGGGTCCTCGC-----GGGCTCCGC--GCGGCGAGCCAGCCCGTTTACTGTGAACAAATTAGAGTGCTCCAGGCAGGCG-TTCG-----CATGCATACGTTA-GCATGGAATAATAAATATAGGACTTGGG--TCCTGTTT-TGTTGGTT-TTGAGGGC-CGAAGTAATGATGAATAGGGACAGT-CGGGGGCATTCGTATTCCATTGTCAGAGGTGAAATTC-TTGGATTTATGGAAGACGAACAACAGCGAAAGCATCTGCCA-AGGATGTTTTCATTGATCAAG-AACGAAAGTTAGGGGATCGAAGACGATTAGATACCGTCGTAGTCTTAACCATAAACGATGCCGACTCGGGATCGGTGG-----AGCA-CAAG------ATACTCCATCGGCACCGT-AGGAGAAATC-AAAGTGTTT-GGGTTCTGGGGGGAGTATGGT-CGCAAGGCTGAAACTTAAAGGAATTGACGGAAGGGCACCACCA-GGAGTGGAGCCTGCGGCTTAATTTGACTCAACACGGGAAAACTTACCAGGTCCGGACATAGGGAGGATTGACAGATTGAGAGCTCTTTCTTGATTCTATGGGTGGTGGTGCATGGCCGTT-CTTAGTTGGTGGAGTGATTTGTCTGGTTAATTCCGTTAACGAACGAGACCTTAACCTGCTA-------------ACTAGCG-GCGCGAAA-CGCGGTTTCGC-TCGCTTCTTAGAGGGACGATC-TGCGTC--TAGCAGAGG-GAAGTTTGAGGCAATAACAGGTCTGTGATGCCCTT-AGATGTCCTGGGCTGCACGCGCGCTACACTGA--TGCAGGCAACGAGCGCCG---CTGCGCCGAGAGGC-GTGGCGAATCTGCCAAT-CTGCATCGTGCTGGGGATAGACCCTTGGAATTATGGGTCTTCAACGAGGAATTCCTTGTAAGCGCGAGTCATCAGCTCGCGCTGAATACGTCCCTGCCCTTTGTACACACCGCCCGTCGCTCCTACCGATTGAATGATCCGGTGAGTTGTCCGGACGGGCGCGCCACCGGCCGGTTCGCC-GGCG-CGGGCG---CGCC--CGAAAGCTCAACAAACCTTATCATTTAGAGGAAGGAGAAGTCGTAACAAGGTTTCCGTAGGTGAACCTGCGGAAGGATCATTCTTGACCTCAAATCAGGCAAGATGACCCGCTGAATTTAAGCATATCACTAAGCGGAGGAGAAGAAAATAACCATGATTCCCCTAGTAGCGGCGAGCGAAGCGGGAGGAGCTCACGCTGGGAACCGGGCGCCTCGCGCGTCCGGGTTGTAGCCTTGCGA---GACGGCGCCAGTGCCGCGCCGGACC-----CAAGTCGCTTGGA-AGAGCGC---ATCCGGAGAGGGTGAAAGTCCCGT-CGGTGGTCC----GGAGGGCGGTGCGC--AGCGGGC--CGCGCTCTACGAGTCGGGTTGTTTGGGAATGCAGC-CCCAAGTGGGTGGTAAACTTCACCTAAGGCTAAATACCGGCGAG-AGACCGATAGCGAACAAGTACCGTGAGGGAAAGATGAAAAGCACTTTGAAAAGAGGGTGAAA-AGCGCTTGAAACCGCCAGGAGGG-----AAGCGAAG----GGAGTCGATGCGGGCGCGCGCCCGGCCTGCGGGTCCGCGT--CGGCTCGCGGCGCA-GG---AGCGGCTGC-TGGCAAGGT--AGCCGGCCCGGTCGCCGGGTCTGGCGCTA---------TAGGCCAGCGGAGCCGGCGGGG--CGCGACGC-GGGCGCCATGGCTCTCTCCGACCCGTCTTGAAACACGGACCAAGGAGTCT-ACCGCGCAAGCGAG---TATTCGGGCGGCAACCCCGAGTG--CGCAACGAAAGTGGAGTCGGCGGCGGAGCGCCSCCGT----------GCACCAGCGGCCGGCCATGAACTTGC------AGTGAACGGCCCGCGC-GGGAGCCTGC------GCGGTGGGACCCGAAAGATGGTGAACTATGCCTGAGTAGGGCGAAGCCAGAGGAAACTCTGGTGGAGGCTYCGTAGCGATTCTGACGTGCAAATCGATCGTCGAACTTGGGTATAGGGGCGAAAGACTCATCGAACCATCTAGTAGCTGGTTCCCTCCGAAGTTTCCCTCAGGATAGCCGGAGCAGGCGGTCC---------------------AGTTTTACCGGGTAAAGCGAATGACTCGAGGCCTCGGGGGAGCGCA-TCCCTCGACCTAGTCTCAAACTCTAAATCGGTAAGG---AGCGCGCGCTGCTTTGGTGAGCGCGC-----------CTCCGAGTGGGCCATTTTTGGTAAGCAGAACTGGCGATGCGGGATGCTCCGAAAGCGGCGTTAAGGTGCCGAGTGGCACGCTCATGCAGACCCCACAAAAGGTGTTGATGCATTTAGACAGCAGGACGGTGGCCATGGAAGTCGGCACCCGCTAAGGAGTGTGTAACAACTCACCTGCCGAATGCCTCAGCCCTGAAAATGGATGGCGCTCCAGCG-----------TGCAACCGACACGCCGCCACCGGCGCGAGCGGTTGC-GCCGGTGTGTAGGAGGGCGTGGGGCC--CGTG-------CCGAAGCGCCGGGCGCGAGCCTGCGTGGAACGGGCCCCAGTGCGGATCTTGGTGG
		</sequence>
		<sequence>
			<taxon idref="Cycas_revoluta"/>
			-----------------TCAAAGATTAAGCCATGCATGTGTTGGTATGAACTATGTCGGACT-GTGAAACTGCGAATGGCTCATTAAATCAGTTATAGTTTA-----TTTGATGGAT-TCATG-----TTACTCGG-ATAACCGTAGTAATTCTAGAGCTAATACGTGTACCAAAT-------CCTGACTTTT----GGAAGGGA-----GGCATCTATTA----GATAAAAGG-CCGATGTCGGT-GATTCA-TGATAACTCG-ACGGAT--CGCATGGCCCTAGTGCCG-GCGACGTTTCATTCA-----AATTTCTGCCCTATCA-ACTTTCGATGGTAGGATAGAGGCCTACCATGGTGGTGACGGGTGACGGAGAATTAGGGTTCGATTCCGGAGAGGGAGCCTGAGAAACGGCTACCACATCCAAGGAAG-GCAGCA-GGCGCGCAAATTACCCAATCCTG---ACACGGGGAGGTAGTGACAATAAATAACAATACTGGGCTCAT---CGA-GTCTGGTAATTGG-AATGAGTACAATT-TAAATCCCTTAACGAGG-ATCCATTGGAGGGCAAGTCTGGTGCCAGCAGCCGCGGTAATTCCAGCTCCAAT-AGCGTATATTTAAGTTGTTGCAGTTAAAAAGCTCGTAGTTGGATCT--TGGGAC-----------GGCCCGACCGGTCTGCCTTTC-----GGTGTGCAT--CGATCGTTCGT-CCTTTTTGTCGGCGGCGCGT-TCCTGGACTTAGT-----TGCCTGGGT---TGCGGCTCTGGCGTTGTTACTTTGAAAAAATTAGAGTGCTCAAGGCAAGCC-CACG----CTCTGAATACATTA-GCATGGAATAAC-ACGATAGGATTCTGG--TCCTATTA-CGTTGGCC-TTCGGGAC-CGGAGTAATGATTAATAGGGACAGT-CGGGGGCATTCGTATTTCATTGTCAGAGGTGAAATTC-TTGGATTTATGAAAGACGAACCACTGCGAAAGCATTTGCCA-AGGATGTTTTCATTAATCAAG-AACGAAAGTTGGGGGCTCGAAGACGATCAGATACCGTCCTAGTCTCAACCATAAACGATGCCGACTAGGGATCGGTGG----ATGTT-GCTCTAA---GGACTCCGCCGGCACCTT-ATGAGAAATC-AAAGTTTTT-GGGTTCCGGGGGGAGTATGGT-CGCAAGGCTGAAACTTAAAGGAATTGACGGAAGGGCACCACCA-GGAGTGGAGCCTGCGGCTTAATTTGACTCAACACGGGGAAACTTACCAGGTCCAGACATAGTAAGGATTGACAGATTGAGAGCTCTTTCTTGATTCTATGGGTGGTGGTGCATGGCCGTT-CTTAGTTGGTGGAGCGATTTGTCTGGTTAATTCCGTTAACGAACGAGACCTCAGCCTGCTA-------------ACTAGCT-ACGCAGAG-GGTTTCCTTTGCCAGCTTCTTAGAGGGACTATG-GCCGTT--CAGGCCATG-GAAGTTTGAGGCAATAACAGGTCTGTGATGCCCTT-AGATGTTCTGGGCCGCACGCGCGCTACACTGA--TGTATTCAACGAGTCTATAACCTTGGCCGAGAGGT-TGGGGTAATCTGTGGAAATTTCATCGTGATGGGGATAGATCATTGCAATTATTGATCTTCAACGAGGAATTCCTAGTAAGCGCGAGTCATCAACACGCGTTGACTACGTCCCTGCCCTTTGTACACACCGCCCGTCGCTCCTACCGATTGAATGATCCGGTGAAGTGTTCGGATCGCGGC-GACGACGGCGGTTTGCT-GCTG-CCGACG---TCGC--GAGAAGTTCATTGAACCTTATTATTTAGAGGAAGGAGAAG-----------------------------------------------------------------------------------------CTAAGCGGAGGAAGAGAAACTTACAAGGATTCCCCTAGTAACGGCGAGCGAACCGGGAAGAGTCCAGCATGAAAATCGGGCGGCGGTGCCRTCYGAATTGTAGCCTGTAGA---AGCGTCTTYAGCAATGGACCGGGCC-----CAAGTCCCCTGGA-AGGGGGC---GCCCG-AGAGGGTGAGAGCCCCGT---CGGGTTC----GGACCCTGTTGCAT--CACGAGG--CGTTGTCTGCGAGTCGGGTTGTTTGGGAATGCAGC-CCTAATCGGGTGGTAAATTCTGTCCAAGGCTAAATATGGGCGAG-GGACCGATAGCGAACAAGTACCGCGAGGGAAAGATGAAAAGGACTTTGAAAAGAGAGTTAAAGAGTGCTTGAAATTGCCGGGAGGG-----AAGTGGATG---GAGGTTGGTACCATCGCTGACTGTCGT---GGTGACAAAA-----------------AC---GGCACGCGGGAGACTGCGG---GGAGTTTCGTCGT-----TGCGACGGTCG--------CCGAGAGAAGCGCGCGCCGCT---TGTGGCGT-TGGTCTGCGAGCTTTATCCGGCCCGTCTTGAAACACGGACCAAGGAGTCT-GACATGTGTGCGAGT--CCGCGGGTTCGGAAACCCGTTAGG-CGCAAGGAAGCTGACTCGAGATGCCCCTTGGGGGCGT----------GCACCGCCGACCG-ACCCCGATCTTC------TGTGAAGGGTTCGAGT-GCGAGCATAC------CTGTTGGGACCCAAAAGATGGTGAACTATGCCTGAGCAGGGTGAAGCCAGAGGAAACTCTGGTGGAGGC-CCGTAGCGATACTGACGTGCAAATCGTTCGTCTGACTTGGGTGTAGGGGCGAAAGACTAATCGAACCGTCTAGTAGCTGGTTTCCTCTGAAGTTTCCCTCAGGATAGCTGGAGCTCGGGTGCC---------------------AGTTTTATCGGGTAAAGCAAATGATTAGAGGCATCGGGGGCGTAAT-GCCCTCGACCTATTCTCAAACTTTAAATAGGTAAGA---CGGTGCGGCTGCTCTGCTGAGCCGCG-----------CTCTAAGTGGGCCATTTTTGGTAAGCAGAACTGGCGATGCGGGATGAACCGAAAGTCGAGTTACGGTGCCGGAATGCGTGCTAACCCAGATCCCACAAAGGGTGTTGGTTGATTAAGACAGCAGGACGGTGGTCATGGAAGTCGAAATCGGCTAAGGAGTGTGTAACAACTCACCTGCCGAATCAACTAGCCCCAAAAATGGATGGCGCTGAAGCG-----CGGGACCTATACTCGGTCGTCGGGGCAAGTTCTTGGCCTCGG------TGAGTAGGAGGACGCGGGGGTC-GTTG--------AGAAACCTTGGGCGCGAGTCTGGGCGGACCGGCCCCCGGTGCAGATCTTGGTGG
		</sequence>
		<sequence>
			<taxon idref="Dictyostelium_discoideum"/>
			GTAGTCATATGCTTGTCTCAAAGATTAAGCCATGCATGTCTAAGTATAAATT--CTTGTACG-ATGAAACTGCAGACGGCTCATTACAACAGTGATAAACTAATAGACTTTCGGGTT---TTA-----CCTTTTGG-ATAACCGCAGTAAA-TCGGGGCTAATACATACAAGCGATGGGTG--ACTGGCAAC-----GGAAGCTC-----AGCGATTATTA-----GCATTCTA-CCAATGTGGGT-GATACC-GAATAATATT-GCAGAT----CGAGG-ATTTAATCTT--CGACAAGTCTACTG-----TGTCACTGCCCTATCA-ACTTTCGATGGTACGGTATTGGCCTACCATGGTTGTAACGGGTAACGGGGAATTAGGGTTCGATTCCGGAGAGGGAGCCTGAGAAATGGCTACCACTTCTACGGAAG-GCAGCA-GGCGCGCAAATTACTCAATCCCA---ATACGGGGAAGTAGTGACAATAAATATCAATACCTATCCTTT--TTGG---AGGGCAATTGA-AATGAACACAAAT-TAAAACTCTTAATTAAC--ACAATTGGAGGGCAAGTCTGGTGCCAGCAGCCGCGGTAATTCCAGCTCCAATTAGCATATACTAAAGTTGTTGCAGTTAAAAAGCTCGTAGTTGAAGTTT-AAGGTT-----------TACCGGGTTTATGTCATTTACC----ACTTCGTGG-TTAAATCGCCGGTCTTTCTTAATAGTTCAGCTTGTATTATCTTTGAT------------AG---TGCTTGTTTGGACATTTCACTGTGAGAAAATTGTGGTGTTTAAAGCAGGCG-TCT-----CGCCGTCTTTTGCA-GCATGGTATGAT-GAAACATGACATTTT-ACGCTATTG--GTTTGCG-TTTAAAGT-----GTAATGATTAATAGGGATGGA-TGGGGGTGTTCATATTGGTGGGCGAGAGGTGAAATTCGTTGACCCTAT-CAAGATGAACTTCTGCGAAAGCATTCACCA-AATACCTCCCCATTAATCAAG-AACGAAAGTTTGGGGATCGAAGACGATCAGATACCGTCGTAGTCCAAACTATAAACTATGTCGACCAGGGATCGGTTA----AAATT-TTTTCA----AAATTTAATCGGCACCTT-GTGAGAAATCATGAGTGTTT-AGATTCCGGGGGGAGTATGGT-CGCAAGTCTGAAACTTAAAGGAATTGACGGAAGGGCAC-ACAATGGAGTGGAGCCTGCGGCTTAATTTGACTCAACTCGGGAAAACTTACCAAGCTAAGATATAGTAAGGATTGACAGACTAAAAGATCTTTCATGATTCTATGAGTGGTGGTGCATGGTCGTT-CTTAGTTGGTGGAGCGATTTGTCTGGTCAATTCCGATAACGGACGAGACCTCGACCTGCTAACTAGTAGTATTTATTAGTCGATATAGAC-GATAGCTTTTCTAAACTTCTTAGAGGGACTACC-TGCCTC--AAGCAGGCG-GAAGTCCGAGGCAATAACAGGTCTGTGATGCCCTT-AGATACCTTGGGCCGCACGCGCGCTACAATGT--AGGAAACAAAAAGGCT-----CCTGTCCGGAAGGA-TTGGGTAATCATTTGAATTTCCTACGTAACTGGGCTTGATCTTTGTAATTATTGATCATAAACGAGGAATTCCTTGTAAGCGTAAGTCATTACCTTATGCTGAATATGTCCCTGCCCTTTGTACACACCGCCCGTCGCTCCTACCGATCGAATGATACGGTAAAGTTAACGGATCG--------TTTTATCTGTGGCA-ACACTGATATA---AATT---AAAAGTTATTTAAATCTCATTGTTTAGAGGAAGGAGAAGTCGTAACAAGGTATCCGTAGGTGAACCTGCGGATGGATCATTT-TCCGCCTCACCTTTGTAAGATTACCCGCTGAACTTAAGCATATCAGTAAGCGGAGGAAAAGAAACCAACTAGGATTCCGTCAGTAACGGCGAGTGAAGACGGAATAGCCCAAGGTTCAAACCTGGATCTCTTAGGCTAGGTGATGTGACCTATGGACT-GATGGAGCCCGCTGTTGTGACTGCT------AATTCCGTTTGGAATTTCGA---GTCGT-AGAAGGTGATAACCCTGTT-CGCAGTAT----CACAACAGTTGGAC--TTTGCCA--TTAGCTCCACGAGTAGGAATGTCTGAAATTGCATT--CTGAATGGGTGATAAGATTCATCCAAGGCTAAATATATGTTAGGAGATCGATAGCATACAAGTACCGTGAGGGAAAGGTGAAAAGAACTTTGAAAAAAGGTTTAAA-AGTATTTGACACCGTTTATGTGG-----AAGCGTTTACTTGGACCCCGACGGCCAGTTACTAACGGGTGAGATCTGATGTTTATAAAATGGGGGAT-GA---GGCTTATCGGCTTGCTGGTG-GCTCGCTCTCAATAATGGATATTGGGTTTCATC-----AAGAGTGCAAAATGGTGAGCTTTGTTGAACGCGTGGGCTTAATGTTGTAAATGTCCCGTCTTGAAACACGGATCAAGGAGGCC-GTTTTGTGTGCGAGTG-TAAGAGTAATTAAAACTCTGACG--CGTATTGAAAGAAAGACGGTTACCTTCTGTAAGGAGT----------GCCCGAATCATGAGAACTCTGTTTCG---------AAAGGATTTGCGG-TTGAGCACCT------AGAATGGGACCCGAAAGGTTGTGAACTATGCCTGAGGAAGGCGAAGTCAGGGGAAACTCTGATGGAAAC-TTGTCGCAATGCTGACGTGCAAATCGCTTGTCTAACTTGGGTATAGGGGCGAAAGACTAATCGAACAACCTAGTAGCTGGTTCCTTCCGAAGTTTCCCTCAGGATAGCTGGAGCAGTATTCT----------------------AGTTCCATCTTGTAAAGACAATGATTAGCAGTTTCGGGGGCGTAAT-GCTCTCAGCTGATTCTCAAACTCTGAACGGGTGGGTATCATTTTAATTCACTTAATTGGATTTTAAAATTAAATTGCTCTTAGTGGGCCATTTTTGGTAAGCAGAACTGGCGATGTGGGTTGAACCAAATATTGGGATAAGACGTCTAACA---TTCACTAATAGATACCACAAAAGGTGTTAGTTCATTAAGACAGCAGGACGGTGGCCATGGAAGTCGGTATCCGCTAAGGAGTGTGTAACAACTCACCTGCCAAATGGACTAGCCCTGAAAATGGATGACGCTAGCAGT----GGATGGTCGATGCCCAATCGTTAAAAGAAGTGATAATACTTTT----AACGTGTAGGAAGGCGTGAAGGT--AACG--------TAGAAGCTTGAATGTGAATTCGAGTGGAGTTGTCTTTAGTGCAGATCTTGATGG
		</sequence>
		<sequence>
			<taxon idref="Drosophila_melanogaster"/>
			GTAGTTATATGCTTGTCTCAAAGATTAAGCCATGCATGTCTAAGTACACACGAATTAAAA---GTGAAACCGCAAAAGGCTCATTATATCAGTTATGGTTCC-----TTAGATCGTT-AACAG-----TTACTTGG-ATAACTGTGGTAATTCTAGAGCTAATACATGCAATTAAA-----ACATGAACCTTAT---GGGACGTG-----TGCTTTTATTA----GGCTAAAA--CCAAGCTTGGTTGAACTCTAGATAACAT--GCAGAT--CGTATGG-TCTTGTACCG-ACGACAGATCTTTCA-----AATGTCTGCCCTATCA-ACTTTTGATGGTAGTATCTAGGACTACCATGGTTGCAACGGGTAACGGGGAATCAGGGTTCGATTCCGGAGAGGGAGCCTGAGAAACGGCTACCACATCTAAGGAAG-GCAGCA-GGCGCGTAAATTACCCACTCCCA---GCTCGGGGAGGTAGTGACGAAAAATAACAATACAGGACTCATATCCGAGGCCCTGTAATTGG-AATGAGTACACTT-TAAATCCTTTAACAAGG-ACCAATTGGAGGGCAAGTCTGGTGCCAGCAGCCGCGGTAATTCCAGCTCCAAT-AGCGTATATTAAAGTTGTTGCGGTTAAAACGTTCGTAGTTGAACTT--GTGCTTC----------ATACGGGTAGTACAACTTACAATTGTGGTTAGTAC--TATACCT-----GCGTATTACCGGTGGAGTTC-----------------------------------GGGCCGGTACTATTACTTTGAACAAATTAGAGTGCTTAAAGCAGGCT-TCAAAT--GCCTGAATATTCTGTGCATGGGATAAT-GAAATAAGACCTCTG--TTCTGCTTTCATTGGTT-TTCAGATCAAGAGGTAATGATTAATAGAAGCAGTTTGGGGGCATTAGTATTACGACGCGAGAGGTGAAATTC-TTGGACCGTCGTAAGACTAACTTAAGCGAAAGCATTTGCCA-AAGATGTTTTCATTAATCAAG-AACGAAAGTTAGAGGTTCGAAGGCGATCAGATACCGCCCTAGTTCTAACCATAAACGATGCCAGCTAGCAATTGGGTG----TAGCT-ACTTTTA---TGGCTCTCTCAGTCGCTT-CCGGGAAACC-AAAGCTTTTTGGGCTCCGGGGGAAGTATGGT-TGCAAAGCTGAAACTTAAAGGAATTGACGGAAGGGCACCACCA-GGAGTGGAGCCTGCGGCTTAATTTGACTCAACACGGGAAAACTTACCAGGTC-GAACATAAGTGTGTAAGACAGATTGATAGCTCTTTCTCGAATCTATGGGTGGTGGTGCATGGCCGTT-CTTAGTTCGTGGAGTGATTTGTCTGGTTAATTCCGATAACGAACGAGACTCAAATATATTA-------------AATAGAT-ATCTTCAG-GATTATGGTGCTAAGCTTAT--------------------------------GAG-ATTGAG-CAATAACAGGTCTGTGATGCCCTT-AGATGTCCTGGGCTGCACGCGCGCTACAATGA--AAGTATCAACGTGTATTTC--CTAGACCGAGAGGT-CCGGGTAAACCGCTGAACCACTTTCATGCTTGGGATTGTGAACTGAAACTGTTCACGATGAACTTGGAATTCCCAGTAAGTGTGAGTCATTAACTCGCATTGATTACGTCCCTGCCCTTTGTACACACCGCCCGTCGCTACTACCGATTGAATTATTTAGTGAGGTCTCCGGACGTGA---TCACTGTGACGCCTTGC-GTGTTACGGTTG--TTTCG-CAAAAGTTGACCGAACTTGATTATTTAGAGGAAGTAAAAGTCGTAACAAGGTTTCCGTAGGTGAACCTGCGGAAGGATCATTA-----------------------------------TAAGCATATTAATTAGGGGAGGAAAAGAAACTAACAAGGATTTTCTTAGTAGCGGCGAGCGAAAAGAAAACAGTTCAGCACTAAGTCACTTTGTC------------------------------------------------------------------------------------------------------------------------------------------CTAGATGA-TGTTTCCAAAGAGTCGTGTTGCTTGATAGTGCAGC-ACTAAGTGGGTGGTAAACTCCATCTAAAACTAAATATAACCATG-AGACCGATAGTAAACAAGTACCGTGAGGGAAAGTTGAAAAGAACTCTGAATAGAGAGTTAAACAGTACGTGAAACTGCTTAGAGGT------------------------------------------------------------------------------------------------------------------------------------------------------------------------------------------TCGGGACCCGTCTTGAAACACGGACCAAGGAGTCT-AACATATGTGCAAG---TTATTGGGATATAAACCTAATAG--CGTAATTAACTTGACT------------------------------------------------------------------------------------------------ATGCTGTGACCCGAAAGATGGTGAACTATACTTGATCAGGTTGAAGTCAGGGGAAACCCTGATGGAAGA-CCGAAACAGTTCTGACGTGCAAATCGATTGTCAGAATTGAGTATAGGGGCGAAAGACCAATCGAACCATCTAGTAGCTGGTTCCTTCCGAAGTTTCCCTCAGGATAGCTGGTGCATTTTAATATTATATAAAAT----------AATCTTATCTGGTAAAGCGAATGATTAGAGGCCTTAGGGTCGAAAC-GATCTTAACCTATTCTCAAACTTTAAATGGGTAAGAA--CCTTAACTTTCTTGATATGAAGATCAA----------GTCCCAGTGGGCCACTTTTGGTAAGCAGAACTGGCGCTGTGGGATGAACCAAACGTAATGTTACGTGCCCAAATTAACAACTCATGCAGATACCATGAAAGGCGTTGGTTGCTTAAAACAGCAGGACGGTGATCATGGAAGTCGAAATCCGCTAAGGAGTGTGTAACAACTCACCTGCCGAAGCAACTAGCCCTTAAAATGGATGGCGCTTAAGT-----------------------------------------------------------------------------------------------------------------------------------------------
		</sequence>
		<sequence>
			<taxon idref="Endogone_pisiformis"/>
			----------------------------GCCATGCATGTCTAAGTATAAACAAATTTGTACT-GTGAAACTGCGAATGGCTCATTAAATCAGTTATAGTTTA-----TTTGATAATACCTTTA-----CTACTTGG-ATAACCGTGGTAATTCTAGAGCTAATACATGCTAAAAAT-------CCCGACTTCT----GGAAGGGA-----TGTATTTATTA----GATAAAAAA-CCAACGCTGGT-GATTCA-TAATAACTTT-TCGAAT--CGTATGG-CCTAGTGCCG-ACGATGATTCATTCA-----AATTTCTGCCCTATCA-ACTTTCGATGGTAGGATAGAGGCCTACCATGGTATTTACGGGTAACGGGGAATTAGGGTTCGATTCCGGAGAGGGAGCCTGAGAAACGGCTACCACATCCAAGGAAG-GCAGCA-GGCGCGCAAATTACCCAATCCCG---ATACGGGGAGGTAGTGACAATAAATAACAATACAGGGCCTTT--TTGG-GTCTTGTAATTGG-AATGAGTACAATT-TAAATCCCTTAACGAGG-AACAATTGGAGGGCAAGTCTGGTGCCAGCAGCCGCGGTAATTCCAGCTCCAAT-AGCGTATATTAAAGTTGTTGCAGTTAAAAAGCTCGTAGTTGAATTT--TAGCTC-----------TGGCTGGGCGGTCCTGCCTTTAC---GGTGGGTAC--TACTTTGCTGGGGTTCACCTTCTGGTGAGCTG-GCATGTTCTTAAC-----TGGATGTGT---CAGGGAACCAGGACTTTTACTTTGAAAAAATTAGAGTGTTTAAAGCAGGCA-TCCG-----CTTGAATACATTA-GCATGGAATAAT-AGAATAGGACTTTGG--TTCTATTT-TGTTGGTT-TCTAGGAC-CGAGGTAATGATTAATAGGGATAGT-TGGGGGCATTAGTATTTAATTGTCAGAGGTGAAATTC-TTGGATTTATGAAAGACTAACTTCTGCGAAAGCATTTGCCA-AGGATGTTTTCATTAATCAAG-AACGAAAGTTAGGGGATCGAAGACGATCAGATACCGTCGTAGTCTTAACCATAAACTATGCCGACTAGGGATCGGACG----ATGTT-ATTTAC----TGACTCGTTCGGCACCTT-ATGAGAAATC-AAAGTTTTT-GGGTTCCGGGGGGAGTATGGT-CGCAAGGCTGAAACTTAAAGGAATTGACGGAAGGGCACCACCA-GGAGTGGAGCCTGCGGCTTAATTTGACTCAACACGGGGAAACTCACCAGGTCCAGACATGGTAAGGATTGACAGATTGAGAGCTCTTTCTTGATTCTATGGGTGGTGGTGCATGGCCGTT-CTTAGTTGGTGGAGTGATTTGTCTGGTTAATTCCGTTAACGAACGAGACCTTAACCTGCTA-------------AATAGTT-AGGCCAAC-TTTGGTTGGTCGCAACTTCTTAGAGGGACTATT-GACGAC--TAGTCAATG-GAAGTTTGAGGCAATAACAGGTCTGTGATGCCCTT-AGATGTTCTGGGCCGCACGCGCGCTACACTGA--CGAAGTCAGCAAGTTTATAACCTTGGTCGGAAGAT-CTGGGTAATCTTTTGAAACTTCGTCGTGCTGGGGATAGAGCATTGCAATTATTGCTCTTCAACGAGGAATTCCTAGTAAGCGTGAGTCATCAGCTCGCGTTGATTACGTCCCTGCCCTTTGTACACACCGCCCGTCGCTACTACCGATTGAATGGCTTAGTGAGTCCCTCGGATTG-----GAGCCCAGAAGTTGGCA-ACAACATCCAG---GTGCT-GAGAAGTCGGGCAAACTTGGTCATTTAGAGGAAGTAAAAGTCGTAACAAGGTTTCCGTAGGTGAACCTGCGGAAGGATCATTA---------------------------------------------------------------------------------------CGGCGAGTGAAGCGGGAAAAGCTCAAATTTTAAATCGAATGGGGTACCTATTCGAGTTGTATTTTCAAGA---GACGTTTTCGGATCGCGCCTGGGTA-----TAAGTCCTTTGGA-ACAGGGC---ATCAT-AGAGGGTGAGAATCCCGTTTATGACCCG----GAGCGGCGGT-CTA--TGTGATA--CGTTTTCAAAGAGTCAGGTTGTTTGGGAATGCAGC-CTAAAATGGGTGGTAAATTTCATCTAAAGCTAAATATTGGCGAG-AGACCGATAGCGAACAAGTACCGTGAGGGAAAGATGAAAAGAACTTTGAAAAGAGAGTTAAACAGTACGTGAAATTGTTGAAAGGG-----AAACGTTT----GAAATCAGTGTCAACGTCAGTTTTGATACTAGTCGGATAAAAAATCAAGGGAATGT-GGCTCTCTTTCACG-AGGGGGTGT--TATAGCCCTGGTTA--AAATACGATGATT---------AAGACTGAGGTCTGCAGATTGCTTGTGACTT-------CGAAGGATTTAAATGACCCGTCTTGAAACACGGACCAAGGAGTCT-AACATATATGCAAG---TGTTTGAGTGTCAAACTCATGCG--CGTAATGAAAGTGAATCCTTTTTGTATAAAATTTGGA----------GCATCATCGACCG-ATCTTGATATTT------TTGGATAGATTTGAGT-AAGAGCATAT------CTGTTGGGACCCGAAAGATGGTGAACTATGCCTGAATAGGGTGAAGCCAGAGGAAACTCTGGTGGAGGC-TCGTAGCGATTCTGACGTGCAAATCGATCGTCAAATTTGGGTATAGGGGCGAAAGACTAATCGAACTATCTAGTAGCTGGTTCCTGCCGAAGTTTCCCTCAGGATAGCAGAAACTCGTTC------------------------AGTTTTATGAGGTAAAGCGAATGATTAGAGGCCTTAGGGATGAAAC-ATCCTTAACCTATTCTCAAACTTTAAATATGTAAGA---AGTTTTGGTTGCTTAATTGAACCAAG-----------TTTCTAGTGGGCCATTTTTGGTAAGCAGAACTGGCGATGCGGGATGAACCGAACGTGAGGTTAAGGCGCCGGAATACACGCTCATTTAGACACCACAAAAGGTGTTAGTTCATCTAGACAGCAGGACGGTGGCCATGGAAGTCGGAATCCGCTAAGGAATGTGTAACAACTCACCTGCCGAATGAACTAGCCCTGAAAATGGATGGCGCTCAAGCG-----TGTTGCCCATACCTCGCCGTCAGGGTTAAAGCGAAGCCCTGA------CGAGTAGGCAGGCGTGGAGGTTTTGTG-------ACGAAGCTTAGGGCGTGAGCCCGAGTGAAACGGCCTCTAGTGCAGATCTTGGTGG
		</sequence>
		<sequence>
			<taxon idref="Ephedra_sp"/>
			----TCATATGCTTGTCTCAAAGATTAAGCCATGCATGTCTAAGTATGAACTAATTCAAACG-GTGAAACTGCGGATGGCTCATTAAATCAGTTATAGTTTC-----TTTGATGGTA-CCTTA-----CTACTCGG-ATAACCGTAGTAATTCTAGAGCTAATACGTGCAGCAAAT-------CCCGACCTCT----GGAAGGGA-----TGCATTTATTA----GATAAAAGG-CCGGCGTCGGT-GAATCA-TGATAACTTG-TCGGAT--CGCACGGCCTCAGTGCCG-GCGACGCTTCATTCA-----AATTTCTGCCCTATCA-ACTTTCGACGGTAGGATAGAGGCCTACCGTGGTTGTGACGGGTGACGGGGAATTAGGGTTCGATTCCGGAGAGGGAGCCTGAGAAACGGCTACCACATCCAAGGAAG-GCAGCA-GGCGCGCAAATTACCCAATCCTG---ATACGGGGAGGTAGTGACAATAAATAACAATACCGGGCTCAT---TGA-GTCTGGTAATTGG-AATGAGTACAATC-TAAATCCCTTAACGAGG-ATCCATTGGAGGGCAAGTCTGGTGCCAGCAGCCGCGGTAATTCCAGCTCCAAT-AGCGTATATTTAAGTTGTTGCAGTTAAAAAGCTCGTAGTTGGATCT--TGGGTC-----------GGCATGGTCGGTCCGCCTTTTC----GGTGTGCAT--CGGCCATCCGA-TCCTTCTGTCGGCGGCGTGC-TCCTGGCCTTAAC-----TGGCTGGGT---CACGGCTCCGACGCAGTTACTTTGAAAAAATTAGAGTGCTCAAAGCAAGCC-TATG----CTCTGAATACATTA-GCATGGAATAAC-GCGATAGGATTTCGG--TCCTGTTG-TGTTGGCC-TTCGGGAC-CGGAGTAATGATTAATAGGGACTGT-CGGGGGCATTCGTATTTCATTGTCAGAGGTGAAATTC-TTGGATTTATGAAAGACGAACTACTGCGAAAGCATTTGCCA-AGGATGTTTTCATTAATCAAG-AACGAAAGTTGGGGGCTCGAAGACGATCAGATACCGTCCTAGTCTCAACCATAAACGATNCCGACCAGGGATCGGCGG----ATGTT-GCTTTTA---GGACTCCGCCGGCACCTT-CCGAGAAATC-AGAGTTTTT-GGGTTCCGGGGGGAGTATGGT-CGCAAGGCTGAAACTTAAAGGAATTGACGGAAGGGCACCACCA-GGAGTGGAGCCTGCGGCTTAATTTGACTCAACACGGGAAAACTTACCAGGTCCAGACATAGTAAGGATTGACAGACTGAGAGCTCTTTCTTGATTCTATGGGTGGTGGTGCATGGCCGTT-CTTAGTTGGTGGAGTGATTTGTCTGGTTAATTCCGTTAACGAACGAGACCTCAGCCTGCTA-------------ACTAGCT-ACGTCGAG-GATTCCCTCGGCCAGCTTCTTAGAGGGACTATG-GCCGTT--TAGACCATG-GAAGTTTGAGGCAATAACAGGTCTGTGATGCCCTT-AGATGTTCTGGGCCGCACGCGCGCTACACTGA--TGCATTCAGCGAGCTCATTCTCTGGTCCGAAAGGM-CCGGGGAATCTTGTGAAAATGCATCGTGATGGGGATAGATCTTTGCAATTATCGGTCTTGAACGAGGAATTCCTAGTAAGCGCGAGTCATTAGCTCGTGCTGACTACGTCCCTGCCCTTTGTACACACCGCCCGTCGCTCCTACCGATTGAACGATCCGGTGAAATGTTCGGATCGCGGC-GACGGCGACGGNCCGCC-GTTGCCCGACG---TCGC--GAGAAGTTCATTGAACCTTATCGTTTAGAGGAAGGAGAAGTCG----------------------------------------------------------AGATCACCCGCTGAGTTTAAGCATATAAATAAGCGGAGGAAGAGAAACTTACAAGGATTCCCCTAGTAGCGGCGAGCGAACCGGGAACAGCCCAGCATGAAAATCGGGCGGTCCTGCCGTTCGAATTGTAGTCTGTAGA---AGCGATCCCAGCGACGGACCGGGCC-----CAAGTCCCCTGGA-AGGGGGC---GCCGG-AGAGGGTGAGAGCCCCGT---CGGGCCC----GGACCCTGTTGCAT--CACGGGG--CGCTGTCGGCGAGTCGGGTTGTTTGGGAATGCAGC-CCTAATCGGGTGGTAAATTCCGTCCAAGGCTAAATACGCGCGAG-AGACCGATAGCGAACAAGTACCGCGAGGGAAAGATGAAAAGGACTTTGAAAAGAGAGTCAAAGAGTGCTTGAAATTGCCGGGAGGG-----AAGCGGAT----GGAGGCCAGCGGGGTGTTGATCGGCGC---GGGCTGATGT--CG-CGGCACAAGCG-GG---AGCACTTGCGTGCGCGCGT--GCCGCCGCGATGTC----------GGTCG---------GGGAGCCAAGCACGCGTTGCT---CGGTGCGC-CGGTCTGCGGGCTTTATTCGACCCGTCTTGAAACACGGACCAAGGAGTCT-AACATGTGTGCGAGTC-GACGGGTTCTTGAAACCTGTGTGG-CGCAAGGAAACTGACCGGGATCCCCGCCTTGCGGGGC----------GCACCGTCCACCG-ACCTTGATCTTA------TGTGAAGGGTTCGAGT-GCGAGCACAC------CTGTTGGGACCCGAAAGATGGTGAACTATGCCTGAGCAGGGCGAAGCCAGAGGAAACTCTGGTGGAGGC-CCGCAGCGATACTGACGTGCAAATCGTTCGTCTGACTTGGGTATAGGGGCGAAAGACTAATCGAACCATCTAGTAGCTGGTTTCCTCCGAAGTTTCCCTCAGGATAGCTGGAGCTCGCGTCCG---------------------AGTTTTATCAGGTAAAGCAAATGATTAGAGGCCTCGGGGGCGTAAC-GCCCTCGACCTATTCTCAAACTTTAAATAGGTAAGA---CGGCGCGGCTGCTTCGGTGAGCCGCG-----------CTCCAAGTGGGCCATTTTTGGTAAGCAGAACTGGCGATGCGGGATGAACCGAAAGTCGAGTTACGGTGCCCAACTGCGCGCTAACCCAGATCCCACAAAGGGTGT-------------------------------------------------------------------------------------------------------------------------------------------------------------------------------------------------------------------------------------------------------------
		</sequence>
		<sequence>
			<taxon idref="Fomitiporia_mediterranea"/>
			GTAGTCATATGCTTGTCTCAAAGATTAAGCCATGCATGTCTAAGTATAAACAAATTTGTACT-GTGAAACTGCGAATGGCTCATTAAATCAGTTATAGTTTA-----TTTGATGGTA-CTTTG-----CTACATGG-ATAACTGTGGTAATTCTAGAGCTAATACATGCAATCAAG------CCCCAACTTCT----GGAAGGGG-----TGTATTTATTA----GATAAAAAA-CCAACGTTGGT-GAATCA-TAATAACTTC-TCGAAT--CGCATGG-CCTTGTGCCG-GCGATGCTTCATTCA-----AATATCTGCCCTATCA-ACTTTCGATGGTAGGATAGTGGCCTACCATGGTTTCAACGGGTAACGGGGAATAAGGGTTCGATTCCGGAGAGGGAGCCTGAGAAACGGCTACCACATCCAAGGAAG-GCAGCA-GGCGCGCAAATTACCCAATCCCG---ACACGGGGAGGTAGTGACAATAAATAACAATATAGGGCTCTT--TTGG-GTCTTATAATTGG-AATGAGTACAATT-TAAATCCCTTAACGAGG-AACAATTGGAGGGCAAGTCTGGTGCCAGCAGCCGCGGTAATTCCAGCTCCAAT-AGCGTATATTAAAGTTGTTGCAGTTAAAAAGCTCGTAGTTGAACTT--CAGGCC-----------TGGCTGGGCGGTCCGCCTCAC-----GGTGTGTAC--TGTCTGGCCGGGCCTTACCTCTTGGTGAGCCG-GCATGCCCTTCAC-----TGGGTGTGT---CGGGGAACCAGGACGTTTACCTTGAGAAAATTAGAGTGTTCAAAGCAGGCC-TGTG-----CCCGAATACATTA-GCATGGAATAAT-GAAATAGGATGTGCG-GTTCTATTT-TGTTGGTT-TCTAGGAT-CGCCGTAATGATTAATAGGGATAGT-TGGGGGCATTAGTATTCAGTTGCTAGAGGTGAAATTC-TTGGATTTACTGAAGACTAACTACTGCGAAAGCATTTGCCA-AGGATGTTTTCATTAATCAAG-AACGAAGGTTAGGGGATCGAAAACGATTAGATACCGTTGTAGTCTTAACAGTAAACTATGCCGACTAGGGATCGGGCG----ACCTC-AATTTCA---TGCGTCGCTCGGCACCTT-ACGAGAAATC-AAAGTCTTT-GGGTTCTGGGGGGAGTATGGT-CGCAAGGCTGAAACTTAAAGGAATTGACGGAAGGGCACCACCA-GGAGTGGAGCCTGCGGCTTAATTTGACTCAACACGGGGAAACTCACCAGGTCCAGACATAACTAGGATTGACAGATTGATAGCTCTTTCTTGATTTTATGGGTGGTGGTGCATGGCCGTT-CTTAGTTGGTGGAGTGATTTGTCTGGTTAATTCCGATAACGAACGAGACCTTAACCTGCTA-------------ACTAGCC-AGGCCGGC-TTTTGCTGGTCGAGGCTTCTTAGAGGGACTGTC-GGCGTT--TAGCCGACG-GAAGTTTGAGGCAATAACAGGTCTGTGATGCCCTT-AGATGTTCTGGGCCGCACGCGCGCTACACTGA--CAGAGCCAGCGAGTTGTTTTCCTTGACCGGAAGGTTCTGGGTAATCTTGTGAAACTCTGTCGTGCTGGGGATAGAGCATTGCAATTATTGCTCTTCAACGAGGAATTCCTAGTAAGCGTGAGTCATCAGCTCGCGTTGATTACGTCCCTGCCCTTTGTACACACCGCCCGTCGCTACTACCGATTGAATGGCTTAGTGAGGCCTTCGGATTG-----GCTTCGGGGAGCCGGCA-ACGGCACTCTG---GAGCT-GAAAAGTCGGTCAAACTTGGTCATTTAGAGGAAGTAAAAGTCGTAACAAGGTTTCCGTAGGTGAC-------------------------------------------------AACTTAAGCATATCAATAAGCGGAGGAAAAGAAACTAACAAGGATTCCCCTAGTAACTGCGAGTGAAGCGGGAAGAGCTCAAATTTAAAATCTGGCAGTCTTACTGTCCGAGTTGTAATCTGGAGA---AGCGTTTTCTGTGTTAGACCGTGTA-----CAAGTCTCCTGGA-ACGGAGC---GTCAT-AGAGGGTGAGAATCCCGTCCATGACACG----GACTACTAATACTT--TGTGATA--CGCTCTCGAAGAGTCGAGTTGTTTGGGAATGCAGC-TCAAAATGGGTGGTAAATTCCATCTAAAGCTAAATACAGGCGAG-AGACCGATAGCGAACAAGTACCGTGAGGGAAAGATGAAAAGCACTTTGGAAAGAGAGTTAAACAGTACGTGAAATTGTTGAAAGGG-----AAACGCTT----GAAGTCAGTGTCAACATCAATTTTGGC---CCATGGAGAA--AGGTGGGGGGAAT--GT---AGCGCTGTTTCGGCAGCGTGTTATAGCCCTCTATT--GTATACATGGGCT---------GGGATTGAGGATCGCAGTGCT---TGGGATGT-TGGCAGAATGGCTTTAAGCGACCCGTCTTGAAACACGGACCAAGGAGTCT-AACATGCTTGCGAG---TGTTCGGGTGGAAAACCCTTGTG--CGTAATGAAAGTGAAATGGGAACCTCCGCAAGGGGGT----------GCACCGACGCCCG-GCCCTGACGTTC------TCTGACGGTGCTGCGG-TAGAGCAAGT------ATGCTAGGACCCGAAAGATGGTGAACTATGCCTGAATAGGGCGAAGCCAGAGGAAACTCTGGTGGAGGC-TCGTAGCGATTCTGACGTGCAAATCGATCGTCAAATTTGGGTATAGGGGCGAAAGACTAATCGAACCATCTAGTAGCTGGTTCCTGCCGAAGTTTCCCTCAGGATAGCAGAAACTCGTATC-----------------------AGATTTATGTGGTAAAGCGAATGATTAGAGGCCTTGGGGTTGAAAC-AACCTTAACCTATTCTCAAACTTTAAATATGTAAGA---ACGGGCCGTCTCTTGACTGGACCG-------------TTTCTAGTGGGCCATTTTTGGTAAGCAGAACTGGCGATGCGGGATGAACCGAACGCGAGGTTAAGGTGCCGGAAT-GCACGCTCATCAGACACCACAAAAGGTGTTAGTTCATCTAGACAGCAGGACGGTGGCCATGGAAGTCGGAATCCGCTAAGGAGTGTGTAACAACTCACCTGCCGAATGAACTAGCCCTGAAAATGGATGGCGCTCAAGCG-----TGCTACCCATACCTCGCCGTCCGCGTTGAAGTGACACACGGA------CGAGTAGGCAGGCGTGGAGGTC-GGTG-------ACGAAGCCTTGGCAGTAATGCTGGGTGGAACGGCCTCTAGTGAA-----------
		</sequence>
		<sequence>
			<taxon idref="Gautieria_otthii"/>
			GTAGTCATATGCTTGTCTCAAAGATTAAGCCATGCATGTCTAAGTATAAACAAATTTGTACT-GTGAAACTGCGAATGGCTCATTAAATCAGTTATAGTTTA-----TTTGATGGTA-CCTTG-----CTACATGG-ATAACTGTGGTAATTCTAGAGCTAATACATGCGTCAAAG------CCGCGACTTCT----GGGAGCGG-----TGTATTTATTA----GATAAAAAA-CCAACGTTGGT-GATTCA-TAATAACTTC-TCGAAT--CGCATGG-CCTTGTGCCG-GCGATGCTTCATTCA-----AATATCTGCCCTATCA-AGTTTAGATGGTAGGATAGAGGCCTACCATGCTTTCAACGGGTAACGGGGAATAAGGGTTCGATTCCGGAGAGGGAGCCTGAGAAACGGCTACCACATCCAAGGAAG-GCAGCA-GGCGCGCAAATTACCCAATCCCG---ACACGGGGAGGTAGTGACAATAAATAACAATATGGGGCTCAT--TTGG-GTCTCATAATTGG-AATGAGTACAATT-TAAATCCCTTAACGAGG-AACAATTGGAGGGCAAGTCTGGTGCCAGCAGCCGCGGTAATTCCAGCTCCAAT-AGCGTATATTAAAGTTGTTGCCGTTAAAAAGCTCGTAGTTGAACTT--CCACGG------------GCCCACGTGGTCTGCCTCAC-----GGCAAGTAC--TGCGTGGCCGTG--CTCCTTGGTGGTGAGCCT-CGATGCCGTTCGT-----TCGGTGTCT---TGGTGAACCACCTCTGTTACCTTGAGAAAATTAGAGTGTTCAAAGCAGGCA-AATG-----CCCGAATACATTA-GCATGGAATAAC-GAAATAGGACGTGCG-GTTCTATTT-TGTTGGTT-TCTAGAGT-CGCCGTAATGATTAATAGGGATAGT-TGGGGGCATTAGTATTCAGTTGCTAGAGGTGAAATTC-TTGGATTTACTGAAGACTAACTACTGCGAAAGCATTTGCCA-AGGATGTTTTCATTAATCAAG-AACGAAGGTTAGGGGATCGAAAACGATCAGATACCGTTGTAGTCTTAACAGTAAACTATGCCGACTAGGGATCGGGCG----ACCTC-AATTTGA---TGTGTCGCTCGGCACCTT-ACGAGAAATC-AAAGTCTTT-GGGTTCGGGGGGGAGTATGGT-CGCAAGGCTGAAACTTAAAGGAATTGACGGAAGGGCACCACCA-GGAGTGGAGCCTGCGGCTTAATTTGACTCAACACGGGGAAACTCACCAGGTCCAGACATAACTAGGATTGACAGATTGATAGCTCTTTCTTGATTTTATGGGTGGTGGTGCATGGCCGTT-CTTAGTTGGTGGAGTGATTTGTCTGGTTAATTCCGATAACGAACGAGACCTTCCCGTGCTA-------------AATAGCC-CGGCCGGC-TTTGGCTGGTCGCGGCTTCTTAGACGGACTATC-AGCGTT--TAGCTGATG-GAAGTTGGAGGCAATAACAGGTCTGTGATGCCCTT-AGATGTTCTGGGCCGCACGCGCGCTACACTGA--CAGGGCCAGCGAGTTTATCACCTTGGCCGGAAGGT-CTGGGTAATCTTGTGAAACCCTGTCGTGCTGGGGATAGAGCATTGCAATTATTGCTCTTCAACGAGGAATTCCTAGTAGGCGTGAGTCATCAGCTCGCGTCGATTACGTCCCTGCCCTTTGTACACACCGCCCGTCGCTACTACCGATTGAACGGCTTAGTGAGGTCTTCGGATTG-----GCTTCGGGGAGCCGGCA-ACGGCACCCTG---TTGCC-GAGAAGTTGATCAAACTTGGTCGTTTAGAGGAAGTAAAAGTCGTAACAAGGTTTCCGTAGGTGAACCT---------------------------------------------------------------------------------TAACAAGGATTCCCCTAGTAACGGCGAGTGAAGCGGGATGAGCTCAAATTTGTAATCTGGCGGTCTCGCCGTCCGAGTTGTAGTCTGGAGA---AGCGTCTTCCGCGTCGGACCGTGTA-----CAAGTCTCCTGGA-ACAGGGC---GTCGT-AGAGGGTGAGAATCCCGTCTTTGACACG----GACTGCCGATGCTT-ATGCGATG--CGCTCTCGAAGAGTCGAGTTGTTTGGGAATGCAGC-TCAAAACGGGTGGTAAATTCCATCTAAAGCTAAATATGGGCGAA-AGACCGATAGCGAACAAGTACCGTGAGGGAAAGATGAAAAGCACTTTGGAAAGAGAGTTAAACAGTACGTGAAATTGTTGAAAGGG-----AAACGCTT----GAAGTCAGTGCCAGCATCGATTTCGAC---CGTCGGAGAA--GGGCCTTGGGAAC--GT---GGCACCCTTT-GGGTGTGT--TATAGCCCTCGGTC--GTATGCGACGGTC---------GGGATCGAGGACCGCAG-TGCT--TAGGATGC-TGGNGTAATGGCTTTAAGCGACCCGTCTTGAAACACGGACCAAGGAGTCT-AACATGCNTGCGAG---TGTTTGGGTGGTAAACCCGGACG--CGAAATGAAAGTGAAATCGGGACCTCTGTCGTGGAGG----------GCACCGACGCCCG-GACCAGACCTTC------TGTGACGGTTCCGAGG-TGGAGCATGC------ATGCTGGGACCCGAAAGATGGTGAACTATGCTTGAGTAGGGTGAAGCCAGAGGAAACTCTGGTGGAGGC-TCGTAGCGATTATGACGTGCAAATCGTTCGTCGAA--------------------------------------------------------------------------------------------------------------------------------------------------------------------------------------------------------------------------------------------------------------------------------------------------------------------------------------------------------------------------------------------------------------------------------------------------------------------------------------------------------------------------------------------------------------------------------------------------------------
		</sequence>
		<sequence>
			<taxon idref="Ginko_biloba"/>
			-----------------TCAAAGATTAAGCCATGCATGTGTAAGTATGAACTCTTTCAGACT-GTGAAACTGCGAATGGCTCATTAAATCAGTTATAGTTTC-----TTTGATGGTA-CCTTA-----CTACTCGG-ATAACCGTAGTAATTCTAGAGCTAATACGTGCACCAAAT-------CCCGACTTCT----GGAAGGGA-----CGCATTTATTA----GATAAAAGG-CCGACGTCGGT-GATTCA-TGATAACTCG-ACGGAT--CGCACGGCCCTGGTGCCG-GCGACGCTTCATTCA-----AATTTCTGCCCTATCA-ACTTTCGATGGTAGGATAGAGGCCTACCATGGTGGTGACGGGTGACGGAGAATTAGGGTTCGATTCCGGAGAGGGAGCCTGAGAAACGGCTACCACATCCAAGGAAG-GCAGCA-GGCGCGCAAATTACCCAATCCTG---ACACGGGGAGGTAGTGACAATAAATAACAATACTGGGCTCAT---CGA-GTCTGGTAATTGG-AATGAGTACAATC-TAAATCCCTTAACGAGG-ATCCATTGGAGGGCAAGTCTGGTGCCAGCAGCCGCGGTAATTCCAGCTCCAAT-AGCGTATATTTAAGTTGTTGCAGTTAAAAAGCTCGTAGTTGGATCT--TGGGCC-----------GGGTCGGCCGGTCCGCCTTTTC----GGTGTGCAC--CGGCCGCCCGT-CCCTTCTGCCGGCGGCGCGC-TCCTGGCCTTAAT-----TGGCTGGGT---CGCGGCTCCGGCGCCGTTACTTTGAAAAAATTAGAGTGCTCAAAGCAAGCC-TACG----CTCTGAATACATTA-GCATGGAATAAC-GCGATAGGAGTCTGG--TCCTATTG-TGTTGGCC-TTCGGGAC-CGGAGTAATGATTAATAGGGACGGT-CGGGGGCATTCGTATTTCATTGTCAGAGGTGAAATTC-TTGGATTTATGAAAGACGAACCACTGCGAAAGCATTTGCCA-AGGATGTTTTCATTAATCAAG-AACGAAAGTTGGGGGCTCGAAGACGATCAGATACCGTCCTAGTCTCAACCATAAACGATGCCGACTAGGGATCGGCGG----ATGTT-GCTTTAA---GGACTCCGCCGGCACCTT-GTGAGAAATC-AAAGTTTTT-GGGTTCCGGGGGGAGTATGGT-CGCAAGGCTGAAACTTAAAGGAATTGACGGAAGGGCACCACCA-GGAGTGGAGCCTGCGGCTTAATTTGACTCAACACGGGGAAACTTACCAGGTCCAGACATAGTAAGGATTGACAGATTGAGAGCTCTTTCTTGATTCTATGGGTGGTGGTGCATGGCCGTT-CTTAGTTGGTGGAGCGATTTGTCTGGTTAATTCCGTTAACGAACGAGACCTCAGCCTGCTA-------------ACTAGCT-ATGCGGAG-GTTCGCCTTCGTCAGCTTCTTAGAGGGACTATG--GCCCT-TCAGGCCATG-GAAGTTTGAGGCAATAACAGGTCTGTGATGCCCTT-AGATGTTCTGGGCCGCACGCGCGCTACACTGA--TGTATTCAACGAGTCTATAACCTGGGCCGAGAGGC-CCGGGAAATCTGCCGAAATTTCATCGTGATGGGGATAGATCATTGCAATTATTGATCTTAAACGAGGAATTCCTAGTAAGCGCGAGTCATCAACTCGCGTTGACTACGTCCCTGCCCTTTGTACACACCGCCCGTCGCTCCTACCGATTGAATGATCCGGTGAAGTGTTCGGATCGCGCC-GACGACGGCGGTTCGCC-GCCG-GCGACG---TCGC--GAGAAGTTCATTGAACCTTATCATTTAGAGGAAGGAGAAG--------------------------------------------------------------------CCGCTGAGTTTAAGCATATCACTAAGCGGAGGAAAAGAAACTTACCAGGATTCCCCTAGTAACGGCGAGCGAACCGGGAAGAGCCCAGCATGAAAATCGGCGGCTCT-GCCTGCCGAATTGTAGTCTGTAGA---AGCGTCTTCAGCGACGGACCGGGCC-----CAAGTCCCCTGGA-AGGGGGC---GCCGG-AGAGGGTGAGAGCCCCGT---CGGGCCC----GGACCCTGCCGCAC--CACGAGG--CGCTGTCGGCGAGTCGGGTTGTTTGGGAATGCAGC-CCTAATTGGGTGGTAAATTCCGTCCAAGGCTAAATACGGGSGAG-AGACCGATAGCGAACAAGTACCGCGAGGGAAAGATGAAAAGGACTTTGAAAAGAGAGTTAAAGAGTGCTTGAAATTGCCGGGAGGG-----AAGCGGAT----GGAGGCCGGGGGCGTGCCAGCGCGGGC---CGTTGCGGCG--GCAC-----AAGC--GC---GGC-CTTTT--GGTCGCAC--TGTACCTCCGTCGT--GGCGGTCGAGGAR---------CGAAGCGGCGCCTATGGCGCT---CGTGGCGC-TGGCCAGCGGGCTTTATTCGACCCGTCTTGAAACACGGACCAAGGAGTCT-AACATGTGTGCGAAT--CGGCGGGTTGGGAAACCCGCGARG-CGCAAGGAAGCTGACTCGAAATCCCCTCTCGGGGGGT----------GCACCGCCGACCG-ACCCTGATCTTC------TGTGAAGGGTTCGAGT-GCGAGCACAC------CTGTTGGGACCCGAAAGATGGTGAACTATGCCTGAGCAGGGCGAAGCCAGAGGAAACTCTGGTGGAGGC-CCGCAGCGATACTGACGTGCAAATCGTTCGTCTGACTTGGGTATAGGGGCGAAAGACTAATCGAACCGTCTAGTAGCTGGTTTCCTCCGAAGTTTCCCTCAGGATAGCTGGAGCTCATGTGCG---------------------AGTTTTATCGGGTAAAGCAAATGATTAGAGGCATCGGGGGCGTAAC-GCCCTCGACCTATTCTCAAACTTTAAATAGGTAAGG---CGGCGCGGCTGCTCCGTTGAGCCGCG-----------CTCCAAGTGGGCCATTTTTGGTAAGCAGAACTGGCGATGCGGGATGAACCGAAAGCCGAGTTACGGTGCCAAATTGCGCGCTAACCCAGATCCCACAAAGGGTGTTGGTTGATTAAGACAGCAGGACGGTGGTCATGGAAGTCGAAATCCGCTAAGGAGTGTGTAACAACTCACCTGCCGAATCAACTAGCCCCGAAAATGGATGGCGCTGAAGCG-----CGCAACCTATACTCGGCCGTCGGGGCAAGTGCCAAGCTCCGA------TGAGTAGGAGGACGCGGGGGTT-GTTG--------CGAAACCTTGGGCGTGAGCCTGGGTGGACCGGCCCCCGGTGCAGATCTTGGTGG
		</sequence>
		<sequence>
			<taxon idref="Glomus_mosseae"/>
			--AGTCATATGCTTGTCTCAAAGATTAAGCCATGCATGTCTAAGTATAAATCGTTTATACAG-GTGAAACTGCGAATGGCTCATTAAATCAGTTATAATTTA-----TTTGATAGTACAATTA-----CTACTTGG-ATAACCGTGGTAATTCTAGAGCTAATACATGCTAAAATT-------CCCGACTTCT----GGAAGGGA-----TGTATTTATTA----GATAAAAAA-CCAATATTGGT-GATTCA-TGATAACTTT-TCGAAT--CGTAAGA-CTTAACGTCG-ACGATGAATCATTCA-----AATTTCTGCCCTATCA-ACTTTCGATGGTAGGATAGAGGCCTACCATGGTGGTAACGGGTAACGGGGTGTTAGGGCACGACACCGGAGAGGGAGCCTGAGAAACGGCTACCACATCCAAGGAAG-GCAGCA-GGCGCGCAAATTACCCAATCCCG---ACACGGGGAGGTAGTGACAATAAATAACAATACAGGGTTCTT--TTGG-ATCTTGTAATTGG-AATGAGTACAATT-TAAATCTCTTAACGAGG-AACAATTGGAGGGCAAGTCTGGTGCCAGCAGCCGCGGTAATTCCAGCTCCAAT-AGCGTATATTAAAGTTGTTGCAGTTAAAAAGCTCGTAGTTGAATTT--CGGGAT-----------CAATATTTCGGTCATGCCGTT-----GGTATGCAC--TGTTATCTTGATTCTCACCTTCTAAAGAACCG-TAATGCCATTAAT-----TTGGTGTTA---CGGGGAATTAGGACTGTTACCTTGAAAAAATTAGAGTGTTTAAAGCAGGCT-CACG-----CTTGAATACATTA-GCATGGAATAAT-GAAATAGGACATCCG-ATTCTATTT-TGTTGGTT-TCTAGGAT-CGATGTAATGATTAATAGGGATAGT-TGGGGGCATTAGTATTCAATTGTCAGAGGTGAAATTC-TTGGATTTATTGAAGACTAACTACTGCGAAAGCATTTGCCA-AGGATGTTTTCATTAATCAAG-AACGAAAGTTAGGGGATCGAAGACGATCAGATACCGTCGTAGTCTTAACCATAAACTATGCCGACTAGGGATCGGATG----ATGTT-AATTTTTTAATGACTCATTCGGCGCCTT-ACGGGAAACC-AAAGTGTTT-GGGTTCCGGGGGGAGTATGGT-CGCAAGGCTGAAACTTAAAGGAATTGACGGAAGGGCACCACCA-GGGGTGGAGCCTGCGGCTTAATTTGACTCAACACGGGGAAACTCACCAGGTCCAGACATAGTAAGGATTGACAGATTGAGAGCTCTTTCTTGATTCTATGGGTGGTGGTGCATGGCCGTT-CTTAGTTGGTGGAGTGATTTGTCTGGTTAATTCCGTTAACGAACGAGACCTTAACCTGCTA-------------AATAGCTAGGCTTAAC-ATTGTTAGGTCGCAGCTTCTTAGAGGGACTATC-GGTGTT--TAACCGATG-GAAGTTTGAGGCAATAACAGGTCTGTGATGCCCTT-AGATGTTCTGGGCCGCACGCGCGCTACACTGA--TGAAGTCAACGAGTTCATATCCTTTATCGAAAGAT-ATGGGTAATCTTTTGAAACTTCATCGTGATGGGGATAGAGCATTGCAATTATTGCTCTTCAACGAGGAATCCCTAGTAAGCACAAGTCATCAGCTTGTGTTGATTACGTCCMTGCCCTTTGTACACACCGCCCGTCGCTACTACCGATTGAATGGCTTAGTGAGACCCTCGGATTG-----GTATTCAGAAGCTTTAA-CCGGCATCTGT---TTGCT-GAGAAGTTGGTCAAACTTGGTCATTTAGAGGAAGTAAAAGTCGTAACAAGGTTTCCGTAGGTGAACCTGCGGAAGGATCATTATTGACCTCAAATCAGGTAAGAATACCCGCTGAACTTAAGCATATCAATAAGCGGAGGAAAAGAAAATAACAATGATTCCCTCAGTAACGGCGAGCGAAGAGGGATAAGCTCAAATTTTAAATCTGTTGGGTTCCTTAACAGAGTTGTATTTTGAAGA---AACGTTTTCCGCATCCAGGATTAGCC----TAAATCCTTTGGG-ATAAGGT---ATCAT-GGAGGGTGAGAATCCCGTTCATGGTTAA----TCTTAAGGAAGCTC--TACGATA--CGTTTTCCAAGAGTCGAGTTGTTTGGGATTGCAGC-TCAAAATGGGAGGTAAATTTCTCCTAAGGCTAAATATTGGCGAG-AGACCGATAGCGAACAAGTACCGTGAGGGAAAGATGAAAAGAACTTTGAAAAGAGAGTTAAACAGTACGTGAAATTGTTGAAAGGG-----AAACGATT----GAAGTCAGTGYCAACATCGGTTTTGAATGTCATAAAATGAC-TGGAGGAATGTAGC-TT---CGATCTCGTATTGAAGTGT--TATAGCCTTTGGTA---GATGTGATGTTT---------GAGACCGAGGATTGCAATGATGTTAGGGTATTACGGTCAAAAGGTTAGAAACGACCCGTCTTGAAACACGGACCAAGGAGTCT-AACATATATGCGAG---TGTTTGGGTGATTAAACCCTTGCG-CGTAATGAAAGTAATTATCCGGGAAAAAATTTTCGGA----------GCATCATCGACCG-ATCAGGATATTT------TTTGATAGATTTGAGT-AAGAGCATAT------CTGCTAGGACCCGAAAGATGGTGAACTATGCCTGAATAGGGCGAAGCCAGAGGAAACTCTGGTGGAGGC-TCGTAGCGGTTCTGACGTGCAAATCGATCGTCGAATTTGGGTATAGGGGCGAAAGACTAATCGAACCATCTAGTAGCTGGTTCCTGCCGAAGTTTCCCTCAGGATAGCAGAAACTCGATAAAC---------------------AGTTTTATGAGGTAAAGCGAATGATTAGAGGCCTTAGGGTTGAAAC-AGCCTTAACCTATTCTCAAACTTTAAATATGTAAGAA--GTTTTAAGTTACTTGATTGAACTTGA-----------TTTCTAGTGGGCCATTTTTGGTAAGCAGAACTGGCGATGCGGGATGAACCGAACGTAAGGTTAAGGTGCCCAAATTTACGCTCAYTTAGATACCACAAAAGGTGTTAGTTCATCTAGACAGCAGGACGGTGGCCATGGAAGTTGGAATCCGCTAAGGAGTGTGTAACAACTCACCTGCCGAATGAACTAGCCCTGAAAATGGATGGCGCTCAAGCG-----TAATACCTATACCTTACCTTTAAGGTTAAAGTGAAGCCT--------------------------------------------------------------------------------------------------
		</sequence>
		<sequence>
			<taxon idref="Grifola_sordulenta"/>
			GTAGTCATATGCTTGTCTCAAAGATTAAGCCATGCATGTCTAAGTATAAACAAGTTTGTACT-GTGAAACTGCGAATGGCTCATTAAATCAGTTATAGTTTA-----TTTGATGGTA-CCTTG-----CTACATGG-ATAACTGTGGTAATTCTAGAGCTAATACATGCAATCAAG------CCCCGACTTCC----GGAAGGGG-----TGTATTTATTA----GATAAAAAA-CCAACGTTGGT-GATTCA-TAATAACTTC-TCGAAT--CGCATGG-CCTTGTGCCG-GCGATGCTTCATTCA-----AATATCTGCCCTATCA-ACTTTCGATGGTAGGATAGAGGCCTACCATGGTTTCAACGGGTAACGGGGAATAAGGGTTCGATTCCGGAGAGGGAGCCTGAGAAACGGCTACCACATCCAAGGAAG-GCAGCA-GGCGCGCAAATTACCCAATCCCG---ACACGGGGAGGTAGTGACAATAAATAACAATATAGGGCCCTT--TCGG-GTCTTATAATTGG-AATGAGTACAATT-TAAATCTCTTAACGAGG-AACAATTGGAGGGCAAGTCTGGTGCCAGCAGCCGCGGTAATTCCAGCTCCAAT-AGCGTATATTAAAGTTGTTGCAGTTAAAAAGCTCGTAGTTGAACTT--CAGACC-----------TGGCCGGGCGGTCTGCCTCAC-----GGTATGTAC--TGTCTGGCTGGGTCTTACCTCTTGGTGAGCCG-GCATGCCCTTTAC-----TGGGTGTGT---CGGGGAACCAGGACTTTTACCTTGAGAAAATTAGAGTGTTCAAAGCAGGCC-TATG-----CCCGAATACATTA-GCATGGAATAAT-AAAATAGGACGTGCG-GTTCTATTT-TGTTGGTT-TCTAGAGT-CGCCGTAATGATTAATAGGGATAGT-TGGGGGCATTAGTATTCAGTTGCTAGAGGTGAAATTC-TTGGATTTACTGAAGACTAACTACTGCGAAAGCATTTGCCA-AGGATGTTTTCATTAATCAAG-AACGAAGGTTAGGGGATCGAAAACGATCAGATACCGTTGTAGTCTTAACAGTAAACTATGCCGACTAGGGATCGGGCG----ATCTC-AATCTTA---TGTGTCGCTCGGCACCTT-ACGAGAAATC-AAAGTCTTT-GGGTTCTGGGGGGAGTATGGT-CGCAAGGCTGAAACTTAAAGGAATTGACGGAAGGGCACCACCA-GGAGTGGAGCCTGCGGCTTAATTTGACTCAACACGGGGAAACTCACCAGGTCCAGACATGACTAGGATTGACAGATTGATAGCTCTTTCATGATTTTATGGGTGGTGGTGCATGGCCGTT-CTTAGTTGGTGGAGTGATTTGTCTGGTTAATTCCGATAACGAACGAGACCTTAACCTGCTT-------------AATAGCC-AGGCCGGC-TTTTGCTGGTCGCGGCTTCTTAGAGGGACTGTC-TGCGTC--TAGCAGACG-GAAGTTTGAGGCAATAACAGGTCTGTGATGCCCTT-AGATGTTCTGGGCCGCACGCGCGCTACACTGA--CAGAGCCAGCGAGTTAATCACCTTGGCCGGAAGGT-CTGGGTAATCTTGTGAAACTCTGTCGTGCTGGGGATAGAGCATTGCAATTATTGCTCTTCAACGAGGAATTCCTAGTAAGCGTGAGTCATCAGCTCGCGTTGATTACGTCCCTGCCCTTTGTACACACCGCCCGTCGCTACTACCGATTGAATGGCTTAGTGAGGTCTTGGGATTG-----GCTTCGGGGAGCCGGCA-ACGGCACCCTG---TCGCT-GAGAACTTGATCAAACTTGGTCATTTAGAGGAAGTAAAAGTCGTAACAAGGTTTCCGTAGGT--------------------------------------------------------------------------------------------AGGATT-CCCTA-TAACTGCGAGTGAAGCGGGAAAAGCTCAAATTTAAAATCTGGCGGTCTTGCCGTCCGAGTTGTAGTCTGGAGA---AGTGCTTTCCGCGCTGGACCGTGTA-----CAAGTCTCTTGGA-ACAGAGC---GTCAT-AGAGGGTGAGAATCCCGTCTTTGACACG----GACCCCCAGTGCTT--TGTGATG--CGCTCTCGAAGAGTCGAGTTGTTTGGGAATGCAGC-TCAAAATGGGTGGTAAATTCCATCTAAAGCTAAATATTGGCGAG-AGACCGATAGCGAACAAGTACCGTGAGGGAAAGATGAAAAGCACTTTGGAAAGAGAGTTAAACAGTATGTGAAATTGCTGAAAGGG-----AAACGATT----GAAGTCAGTGCCAGCATCGATTTTGAC---CGTTGGATAA--AGGCTGGGGGAAT--GT---GGCACCTTC--GGGTGTGT--TATAGCCCCTGGTC--ACATACGACGGTT---------GGGATCGAGGAACTCAGTGCT---TAGGATGC-TGGCGTAATGGCTTTAAACGACCCGTCTTGAAACACGGACCAAGGAGTCT-AACATGCCTGCGAG---TGTTTGGGTGGAAAACCCGAGCG--CGCAATGAAAGTGAAATTGAGACCCCTGTCGTGGGGG----------GCATCGACGCCCG-GACCAGACCTTC------TGTGACGGCTCCGCGG-TAGAGCATGT------ATGTTGGGACCCGAAAGATGGTGAACTATGCCTGAATAGGGTGAAGCCAGAGGAAACTCTGGTGGAGGC-TCGTAGCGATTCTGACGTGCAAATCGATCGTCAAATTTGGGTATAGGGGCGAAAGACTAATCGAACCATCTAGTAGCTGGTTCCTGCCGAAGTTTCCCTCAGGATAGCAGAAGCTCATATC-----------------------AGATTTATGTGGTAAAGCGAATGATTAGAGGCCTTGGGGTTGAAAC-AACCTTAACCTATTCTCAAACTTNAAATATGTAAGA---ACGAGCCGTCACTTGATTGGACCG-----------------------------------------------------------------------------------------------------------------------------------------------------------------------------------------------------------------------------------------------------------------------------------------------------------------------------------------------------------------------------------
		</sequence>
		<sequence>
			<taxon idref="Homo_sapiens"/>
			GTAG-CATATGCTTGTCTCAAAGATTAAGCCATGCATGTCTAAGTACGCACGGC-CGGTACA-GTGAAACTGCGAATGGCTCATTAAATCAGTTATGGTTCC-----TTTGGTCGCTCGCTCCTC-TCCTACTTGG-ATAACTGTGGTAATTCTAGAGCTAATACATGCCGACGGGCGCTGACCCCC-TTCGC----GGGGGGG-ATGCGTGCATTTATCAGATCAAAACCAAC-CCGGTCTTGGT-GACTCT-AGATAACCTC-GGGCCGATCGCACGCCCCCCGTGGCG-GCGACGACCCATTCG-----AACGTCTGCCCTATCA-ACTTTCGATGGTAGTCGCCGTGCCTACCATGGTGACCACGGGTGACGGGGAATCAGGGTTCGATTCCGGAGAGGGAGCCTGAGAAACGGCTACCACATCCAAGGAAG-GCAGCA-GGCGCGCAAATTACCCACTCCCG---ACCCGGGGAGGTAGTGACGAAAAATAACAATACAGGACTCTT--TCGAGGCCCTGTAATTGG-AATGAGTCCACTT-TAAATCCTTTAACGAGG-ATCCATTGGAGGGCAAGTCTGGTGCCAGCAGCCGCGGTAATTCCAGCTCCAAT-AGCGTATATTAAAGTTGCTGCAGTTAAAAAGCTCGTAGTTGGATCT--TGGGAG-----------CGGGCGGGCGGTCCGCCGCGA-----GGCGAGCCA--CCGCCCGCCGCCCCTTGCCTCTCGGCGCCCCCTCGATGCTCTTAGC----TGAGTGTCCC---GCGGGGCCCGAAGCGTTTACTTTGAAAAAATTAGAGTGTTCAAAGCAGGCC-CGAGCC--GCCTGGATACCGCA-GCTAGGAATAAT-GGAATAGGACCGCGG--TTCTATTT-TGTTGGTT-TTCGGAAC-TGAGGCCATGATTAAGAGGGACGGC-CGGGGGCATTCGTATTGCGCCGCTAGAGGTGAAATTCCTTGGACCGGCGCAAGACGGACCAGAGCGAAAGCATTTGCCA-AGAATGTTTTCATTAATCAAG-AACGAAAGTCGGAGGTTCGAAGACGATCAGATACCGTCGTAGTTCCGACCATAAACGATGCCGACCGGCGATCGGCGG-----CGTT-ATTCCCA---TGACCCGCCGGGCAGCTT-CCGGGAAACC-AAAGTCTTT-GGGTTCCGGGGGGAGTATGGT-TGCAAAGCTGAAACTTAAAGGAATTGACGGAAGGGCACCACCA-GGAGTGGAGCCTGCGGCTTAATTTGACTCAACACGGGAAACCTCACCCGGCCCGGACACGGACAGGATTGACAGATTGATAGCTCTTTCTCGATTCCGTGGGTGGTGGTGCATGGCCGTT-CTTAGTTGGTGGAGCGATTTGTCTGGTTAATTCCGATAACGAACGAGACTCTGGCATGCTA-------------ACTAGTT-ACGCGACC-CCCGAGCGGTCGCAACTTCTTAGAGGGACAAGT-GGCGTT--CAGCCACCC-GAG-ATTGAG-CAATAACAGGTCTGTGATGCCCTT-AGATGTCCGGGGCTGCACGCGCGCTACACTGA--CTGGCTCAGCGTGTGCCTACCCTACGCCGGCAGGC-GCGGGTAACCCGTTGAACCCCATTCGTGATGGGGATCGGGGATTGCAATTATTCCCCATGAACGAGGAATTCCCAGTAAGTGCGGGTCATAAGCTTGCGTTGATTAAGTCCCTGCCCTTTGTACACACCGCCCGTCGCTACTACCGATTGGATGGTTTAGTGAGGCCCTCGGATCGG----CCCCGCCGGGGTCGGCCCACGGCCCTGGCGGAGCGCT-GAGAAGACGGTCGAACTTGACTATCTAGAGGAAGTAAAAGTCGTAACAAGGTTTCCGTAGGTGAACCTGCGGAAGGATCATTAGCGACCTCAGATCAGACGTGGCGACCCGCTGAATTTAAGCATATTAGTCAGCGGAGGAAAAGAAACTAACCAGGATTCCCTCAGTAACGGCGAGTGAACAGGGAAGAGCCCAGCGCCGAATCCCCGCCCCGCGGGCGCGGGACATGTGGCGTACGGAAGACCCGCTCCCCGGCGCCGCTCGTGGGGGGCCCAAGTCCTTCTGA-TCGAGGC---------CCAGCCCGTGGACG--GTGTGAGGCCGGTAGCGGCCGGCG-CGCGC-------CCG-GGTCTTCCCGGAGTCGGGTTGCTTGGGAATGCAGC-CCAAAGCGGGTGGTAAACTCCATCTAAGGCTAAATACCGGCACG-AGACCGATAGTCAACAAGTACCGTAAGGGAAAGTTGAAAAGAACTTTGAAGAGAGAGTTCAAGAGGGCGTGAAACCGTTAAGAGGT-----AAACGGGT-----------------------------------------------------------------------------------------------------------------------------------------------------------------------------ACCCGACCCGTCTTGAAACACGGACCAAGGAGTCT-AACACGTGCGCGAGTCGGGGGCTCGCACGAAAGCCGCCGTGGCGCAATGAAGGTGAAGATCCCGAGGCCTCTCCAGTCC----------GC-CGAGGG-GCACCACCGGCCCGTCTCGCC-CGCCGCGCCGGGGAGG-TGGAGCACGAGCGCACGTGTTAGGACCCGAAAGATGGTGAACTATGCCTGGGCAGGGCGAAGCCAGAGGAAACTCTGGTGGAGGT-CCGTAGCGGTCCTGACGTGCAAATCGGTCGTCCGACCTGGGTATAGGGGCGAAAGACTAATCGAACCATCTAGTAGCTGGTTCCCTCCGAAGTTTCCCTCAGGATAGCTGGCGCTCTCGCAGACCCGACGCACCCCCGCCACGCAGTTTTATCCGGTAAAGCGAATGATTAGAGGTCTTGGGGCCGAAAC-GATCTCAACCTATTCTCAAACTTTAAATGGGTAAGA---AGCCCGGCTCGCTGGCGTGGAGCCG------------TGCCTAGTGGGCCACTTTTGGTAAGCAGAACTGGCGCTGCGGGATGAACCGAACGCCGGGTTAAGGCGCCCGATGCCGACGCTCATCAGACCCCAGAAAAGGTGTTGGTTGATATAGACAGCAGGACGGTGGCCATGGAAGTCGGAATCCGCTAAGGAGTGTGTAACAACTCACCTGCCGAATCAACTAGCCCTGAAAATGGATGGCGCTGGAGCG-----TCGGGCCCATACCCGGCCGTCGCCGGCAGTCGAGAGTGGACG-----------------------------------------------------------------------------------------------
		</sequence>
		<sequence>
			<taxon idref="Hydnum_repandum"/>
			GTAGTCATATGCTTGTCTCAAAGATTAAGCCATGCATGTCTAAGTATAAACAAATTTATACT-GTGAAACTGCGAATGGCTCATTAAATCAGTTATAGTTTA-----TTTGATGGTA-CCTTG-----CTACATGG-ATAACTGTGGTAATTCTAGAGCTAATACATGCATCAAAG------CCCCGACTTCT----GGAAGGGG-----TGTATTTATTA----GATAAAAAA-CCAACGTTGGT-GATTCA-TAATAACTTC-TCGAAT--CGCATGG-CCTTGTGCCG-GCGATGCTTCATTCA-----AATATCTGCCCTATCA-ACTTTCGATGGTAGGATAGAGGCCTACCATGGTTTCAACGGGTAACGGGGAATAAGGGTTCGATTCCGGAGAGGGAGCCTGAGAAACGGCTACCACATCCAAGGAAG-GCAGCA-GGCGCGCAAATTACCCAATCCCG---ACACGGGGAGGTAGTGACAATAAATAACAATATAGGGCTCTT--TTGG-GTCTTATAATTGG-AATGAGTACAATT-TAAATCCCTTAATGAGG-AACAATTGGAGGGCAAGTCTGGTGCCAGCAGCCGCGGTAATTCCAGCTCCAAT-AGCGTATATTAAAGTTGTTGCAGTTAAAAAGCTCGTAGTTGAACTT--CAGCCC-----------TGGCTGGGTGGTCTGCCTCAC-----GGTATGTAC--TGTCTGGCTGGGGCTTACCTCTTGGTGAGCTT-GCATGCCGTTCAT-----TCGGTGTGC---AAGGGAACCAGGACTTTTACTTTGAGAAAATTAGAGTGTTCAAAGCAGGCA-AATG-----CCCGAATACATTA-GCATGGAATAAT-GGAATANGACGTGCG-GTTCTATTT-TGTTGGTT-TCTANANT-CNCCGTAATGATTAATAGGGACAGT-TGGGGGCATTAGTATTGAGTTGCTAGAGGTGAAATTC-TTGGATTTACTCAAGACTAACTACTGCGAAAGCATTTGCCA-AGGATGTTTTCATTAATCAAG-AACGAAGGTTAGGGGATCGAAAACGATCAGATACCGTTGTAGTCTTAACAGTAAACTATGCCGACTAGGGATCGGGCG----AACTC-AAGTTTA---TGTGTCGCTCGGCACCTT-ACGAGAAATC-AAAGTCTTT-GGGTTCTGGGGGGAGTATGGT-CGCAAGGCTGAAACTTAAAGGAATTGACGGAAGGGCACCACCA-GGTGTGGAGCCTGCGGCTTAATTTGACTCAACACGGGGAAACTCACCAGGTCCAGACATAGCTAGGATTGACAGATTGATAGCTCTTTCTTGATTCTATGGGTGGTGGTGCATGGCCGTT-CTTAGTTGGTGGAGTGATTTGTCTGGTTAATTCCGATAACGAACGAGACCTTAACCTGCTA-------------AATAGTC-CGGCTGTC-TTTTGATGGCTGTGACTTCTTAGAGGGACTGTC-AGCGTC--TAGCTGACG-GAAGTTTGAGGCAATAACAGGTCTGTGATGCCCTT-AGATGTTCTGGGCCGCACGCGCGCTACACTGA--CAGGGCCAGCGAGTTTATCACCTTGGCTGAAAGGC-CTGGGTAATCTTGTGAAACCTTGTCGTGCTGGGGATAGANCATTGCAATTATTGCTCTTCAACGAGGAATACCTAGTAAGCGCAAGTCATCAGCTTGCGTTGATTACGTCCCTGCCCTTTGTACACACCGCCCGTCGCTACTACCGATTGAATGGCTTAGTGAGGTNTTCGGATTG-----ACTTTGGGGAGCCGGAA-ACGGCACTCTA---TTGTT-GAGAAGTTGATCAAACTTGGTCATTTAGAGGAAGTAAAAGTCGTAACAAGGTTTCCGTAGGTGAACCTGCG----------------------------------------------------------------------------ACTAACAAGGATTCCCCTAGTAACGGCGAGTGAAGCGGGATGAGCTCAAATTTAAAATCTGGTAGTCTTACTGCCCGAGTTGTAATCTAGAGA---AGTGTTTTCTGTGCTGGACTGTGTT-----CAAGTTTCCTGGATATGGAAC---ATCAT-AGAGGGTGAGAATCCCGTCCTTGACACA----GACTTCCAGTGCTA--TGTGATG--CACTCTCAACGAGTCGAGTTGTTTGGGATTGCAGC-TCAAAATGGGAGGTAAATTCCTTCTAAAGCTAAATATTGGCGAG-AGACCGATAGCGAACAAGTACCGTGAGGGAAAGATGAAAAGCACTTTGGAAAGAGAGTTAAACAGTACGTGAAATTGTTAAAAGGG-----AAACAATT----GAAGTCAGTGCCAGTGTTCATGTTGAT---TGCTGGAAAA--GGGGTTAGGGAAT--GT---GGCTCTTTT--GGGAGTGT--TATAACCTTGGCTC--ATATACAGTAATT---------AATATGGAGTGATACAGTGCT------TGTGC-TGGCATAATGGCTTTAAATGACCCGTCTTGAAACACGGACCAAGGAGTCT-AACATGTCTGCAAG---TATTTGGGTGATAAACCCGAGTG--CGTAATGAAAGTAATACTGGGAACCCTGCAGAGGGGG----------GCACCAGTGCCCC-GAGCGGATCTTT------TGTGATGCATCGGAGG-TAGAGCATAT------ATGTTGGGACCCGAAAGATGGTGAACTATGCCTGAATAGGGTGAAGCCAGAGGAAACTCTGGTGGAGGC-TCGTAGCGATTCTGACGTGCAAATCGATCGTCAAATTTGGGTATAGGGGCGAAAGACTAATCGAACCATCTAGTAGCTGGTTCCTGCCGAAGTTTCCCTCAGGATAGCAGAAACTCATGTC-----------------------AGTTTTATGTGGTAAAGCGAATGATTAGAGACCTTGGGGATGAAAC-ATCCTTAATCTATTCTCAAACTTTAAATATGTAAGC---TCAGGATGCTTTCTTAATTGAAGC-------------TTTCTAGTGGGCCATTTTTGGTAAGCAGAACTGGCGATGCGGGATGAACCGAACGCGAGGTTAAGGTGCCGGAAT-ACACGCTCATCAGACACCACAAA-GGTGTTAGTTCATCTAGACAGCAGGACGGTGGCCATG-----------------------------------------------------------------------------------------------------------------------------------------------------------------------------------------------------------------------------
		</sequence>
		<sequence>
			<taxon idref="Hygrophoropsis_aurantiaca"/>
			GTAGTCATATGCTTGTCTCAAAGATTAAGCCATGCATGTCTAAGTATAAACAAGTTTGTACT-GTGAAACTGCGAATGGCTCATTAAATCAGTTATAGTTTA-----TTTGATGATA-TCTTG-----CTACATGG-ATAACTGTGGTAATTCTAGAGCTAATACATGCAACTAAAG-----CCCCGACTTCT----GGGAGGGG-----TGTATTTATTA----GATAAAAAA-CCAACGTTGGT-GATTCA-TAATAACTTC-TCGAAT--CGCATGG-CCTTGTGCCG-GCGATGCTTCATTCA-----AATATCTGCCCTATCA-ACTTTCGATGGTAGGATAGAGGCCTACCATGGTTTCAACGGGTAACGGGGAATAAGGGTTCGATTCCGGAGAGGGAGCCTGAGAAACGGCTACCACATCCAAGGAAG-GCAGCA-GGCGCGCAAATTACCCAATCCCG---ACACGGGGAGGTAGTGACAATAAATAACAATATAGGGCTCTT--TCGG-GTCTTATAATTGG-AATGAGTACAATT-TAAATCTCTTAACGAGG-AACAATTGGAGGGCAAGTCTGGTGCCAGCAGCCGCGGTAATTCCAGCTCCAAT-AGCGTATATTAAAGTTGTTGCAGTTAAAAAGCTCGTAGTTGAACTT--TGGGCC-----------TGGGTGGGCGGTCCGCCTCGCG----GCGTTGTAC--TGTCTGGCTGGGCCTTTCCTCTTGGTGAGCCG-GCGTGCCCTTTAC-----TGGGTGCGT---CGGGGAACCAGGACTTTTACCTTGAGAAAATTAGAGTGTTCAAAGCAGGCC-GTTG-----CCTGAATACATTA-GCATGGAATAAT-GAAATAGGACGCGCG-GTTCTATTT-TGTTGGTT-TCTAGAGT-CGCCGTAATGATTAATAGGGACAGT-TGGGGGCATTAGTATTCAGTTGCTAGAGGTGAAATTC-TTGGATTTACTGAAGACTAACTATTGCGAAAGCATTTGCCA-AGGATGTTTTCATTAATCAAG-AACGAAGGTTAGGGGATCGAAAACGATCAGATACCGTTGTAGTCTTAACAGTAAACTATGCCGACTAGGGATCGGGCG----ACCTC-TTTTTGA---TGTGTCGCTCGGCACCTT-ACGAGAAATC-AAAGTCTTT-GGGTTCTGGGGGGAGTATGGT-CGCAAGGCTGAAACTTAAAGGAATTGACGGAAGGGCACCACCA-GGAGTGGAGCCTGCGGCTTAATTTGACTCAACACGGGGAAACTCACCAGGTCCAGACATGACTAGGATTGACAGATTGATAGCTCTTTCATGATTTTATGGGTGGTGGTGCATGGCCGTT-CTTAGTTGGTGGAGTGATTTGTCTGGTTAATTCCGATAACGAACGAGACCTTAACCTGCTA-------------AATAGCC-AGGCCGGC-TTTTGCTGGTCTCGGCTTCTTAGAGGGACTGTC-GGCGTC--TAGCCGACG-GAAGTTTGAGGCAATAACAGGTCTGTGATGCCCTT-AGATGTTCTGGGCCGCACGCGCGCTACACTGA--CAAAGCCAGCGAGTTCTTTTCCTTGACCGGAAGGT-CTGGGTAATCTTGTGAAACTTTGTCGTGCTGGGGATAGAGCATTGCAATTATTGCTCTTCAACGAGGAATTCCTAGTAAGCGTGAGTCATCAGCTCGCGTTGATTACGTCCCTGCCCTTTGTACACACCGCCCGTCGCTACTACCGATTGAATGGCTTAGTGAGGTCTCCGGATTG-----GCTTCGGGGAGCCGGAA-ACGGCACCCTG---TTGCT-GAGAAGCTGATCAAACTTGGTCATTTAGAGGAAGTAAAAGTCGTAACAAGGTTTCCGTAGGTGA--------------------------------------------------AACTTAAGCATATCAATAAGCGGAGGAAAAGAAACTAACAAGGATTCCCCTAGTAACTGCGAGTGAAGCGGGAAGAGCTCAAATTTTGAATCTGGCGGTCCTGCCGTCCGAGTTGTAATCTAGAGA---AGTGTTTTCCGCGCTGGACCGTGTA-----CAAGTCTCCTGGA-AGGGAGC---GTCAT-AGAGGGTGAGAATCCCGTCTTTGACACG----GACTACCAGGGCTT-TTGTGATG--CGCTCTCGACGAGTCGAGTTGTTTGGGAATGCAGC-TCAAATTGGGTGGTAAATTCCATCTAAAGCTAAATACAGGCGAG-AGACCGATAGCGAACAAGTACCGTGAGGGAAAGATGAAAAGAACTTTGGAAAGAGAGTTAAACAGTACGTGAAATTGCTGAAAGGG-----AAACGCTT----GATGTCAGTGTCAGCATCAATTTTGGT---CGCTGGATAA--AGGCGAGGGGAAT--GT---GGCACTCTTCGGGGTGTGT--TATAGCCCCTTGTT--GTATACAGTGGCT---------GGGATTGAGGAACTCAGTGCT---TAGGATGC-TGGCATAATGGCCTTAAGCGACCCGTCTTGAAACACGGACCAAGGAGTCT-AACATGCCCGCGAGTG-TTTGGGTGTTTAAAACCCGAGTG--CGTAATGAAAGTGAAATTGGGAACCCTGTCGTGGGGT----------GCACCAACGCCCG-GACCAGAGCTCT------TGCGACGGCCCTGCGG-TAGAGCGTGT------ATGTTGGGACCCGAAAGATGGTGAACTATGCCTGAATAGGGTGAAGCCAGAGGAAACTCTGGTGGAGGC-TCGTAGCGATTCTGACGTGCAAATCGATCGTCGAATTTGGGTATAGGGGCGAAAGACTAATCGAACCATCTAGTAGCTGGTTCCTGCCGAAGTTTCCCTCAGGATAGCAGAAACTCATGTC-----------------------AGATTTATGTGGTAAAGCGAATGATTAGAGGCCTTGGGGTTGAAAC-AACCTTAACCTATTCTCAAACTTTAAATATGTAAGA---ACAAGCCGTCTCTTAGTTGGACCG-------------TTTCTAGTGGGCCATTTTTGGTAAGCAGAACTGGCGATGCGGGATGAACCGAACGGGAGGTTAAGGTGCCGGAAT-ACACGCTCATCAGACACCACAAAAGGTGTTAGTTCATCTAGACAGCAGGACGGTGGCCATGGAAGTCGGAATCCGCTAAGGAGTGTGTAACAACTCACCTGCCGAATGAACTAGCCCTGAAAATGGATGGCGCTCAAGCG-----TGTTACCCATACCTCCCCGTTGGCGTTGAAGTGACGCGCCAA------CGAGTAGGCAGGCGTGGAGGT--CGTG-------AAGAAGCCTTGGCAGCGATGCTGGGTGGAACCGCCTCTAGTGCAGATCTTGTGGG
		</sequence>
		<sequence>
			<taxon idref="Laccaria_bicolor"/>
			GTAGTCATATGCTTGTCTCAAAGATTAAGCCATGCATGTCTAAGTATAAACAACTTTGTACT-GTGAAACTGCGAATGGCTCATTAAATCAGTTATAGTTTA-----TTTGATGGTA-TCTTG-----CTACATGG-ATAACTGTGGTAATTCTAGAGCTAATACATGCAATCAAG------CCCCGACTTCC----GGAAGGGG-----TGTATTTATTA----GATAAAAAA-CCAACGTTGGT-GATTCA-TAATAACTTC-TCGAAT--CGCATGG-CCTTGTGCCG-GCGATGCTTCATTCA-----AATATCTGCCCTATCA-ACTTTCGATGGTAGGATAGAGGCCTACCATGGTTTCAACGGGTAACGGGGAATAAGGGTTCGATTCCGGAGAGGGAGCCTGAGAAACGGCTACCACATCCAAGGAAG-GCAGCA-GGCGCGCAAATTACCCAATCCCG---ACACGGGGAGGTAGTGACAATAAATAACAATATAGGGCTCTT--TCGG-GTCTTATAATTGG-AATGAGTACAATT-TAAATCCCTTAACGAGG-AACAATTGGAGGGCAAGTCTGGTGCCAGCAGCCGCGGTAATTCCAGCTCCAAT-AGCGTATATTAAAGTTGTTGCAGTTAAAAAGCTCGTAGTTGAACTT--CAGATC-----------TGGCTGGGCGGTCCGCTTAAC-----GGCGAGTAC--TGTCTGGCTGAGTCTTACCTCTTGGTGAGCCG-GCGTGCCCTTTAT----TGGCGTGCGT---TGGGGAACCAGGACTTTTACCTTGAGAAAATTAGAGTGTTCAAAGCAGGCA-TTTG-----CCCGAATACATTA-GCATGGAATAAT-AAAATAGGACGTGCG-GTTCTATTT-TGTTGGTT-TCTAGAGT-CGCCGTAATGATTAATAGGGATAGT-TGGGGGCATTGGTATTGAGTCGCTAGAGGTGAAATTC-TTGGATTGACTCAAGACCGACTATTGCGAAAGCATTTGCCA-AGGATGTTTTCATTAATCAAG-AACGAAGGTTAGGGGATCGAAAACGATCAGATACCGTTGTAGTCTTAACAGTAAACTATGCCGACTAGGGATCGGGCG----ACCTC-AATTATGA--TGTGTCGCTCGGCACCTT-ACGAGAAATC-AAAGTCTTT-GGGTTCTGGGGGGAGTATGGT-CGCAAGGCTGAAACTTAAAGGAATTGACGGAAGGGCACCACCA-GGTGTGGAGCCTGCGGCTTAATTTGACTCAACACGGGGAAACTCACCAGGTCCAGACATAACTAGGATTGACAGATTGATAGCTCTTTCATGATTTTATGGGTGGTGGTGCATGGCCGTT-CTTAGTTGGTGGAGTGATTTGTCTGGTTAATTCCGATAACGAACGAGACCTTAACCTGCTA-------------AATAGCC-AGGCCGGC-TTTCGCTGGTCGCGGCTTCTTAGAGGGACTGTC-AGCGTC--TAGCTGACG-GAAGTTTGAGGCAATAACAGGTCTGTGATGCCCTT-AGATGTTCTGGGCCGCACGCGCGCTACACTGA--CAGAGCCAGCGAGTTATTTTTCTTGGCCGGAAGGT-CTGGGTAATCTTGTGAAACTCTGTCGTGCTGGGGATAGAGCATTGCAATTATTGCTCTTCAACGAGGAATACCTAGTAAGCGTGAGTCATCAGCTCGCGTTGATTACGTCCCTGCCCTTTGTACACACCGCCCGTCGCTACTACCGATTGAATGGCTTAGTGAGGTCTCCGGATTG-----GCTTTGGGGAGCCGGAA-ACAGCATCCCA---TTGCT-GAGAAGCTGATCAAACTTGGTCATTTAGAGGAAGTAAAAGTCGTAACAAGGTTTCCGTAGGTGA----------------------------------------------------------------------------------------------------TAGTAACTGCGAGTGAAGCGGGAAAAGCTCAAATTTAAAATCTGGCAGTCTTGCTGTCCGAGTTGTAATCTAGAGA---AGTATTATCCGCGCTGGACCGTGTA-----CAAGTCTCCTGGA-ATGGGGC---GTCAT-AGAGGGTGAGAATCCCGTCTTTGACACG----GACTGCCAGGGCTT--TGTGATG--TGCTCTCAAAGAGTCGAGTTGTTTGGGAATGCAGC-TCAAAATGGGTGGTAAATTCCATCTAAAGCTAAATATTGGCGAG-AGACCGATAGCGAACAAGTACCGTGAGGGAAAGATGAAAAGAACTTTGGAAAGAGAGTTAAACAGTACGTGAAATTGCTGAAAGGG-----AAACGCTT----GAAGTCAGTGTCAGCATCAATTTTGAC---TGGTGGAAAA--AGTTCAAGGGAAT--GT---GGCATCTTC--GGATGTGT--TATAGCCTTTGTTC--GCATACATTGGTT---------GGGATTGAGGAACTCAGTGCT---TAGGATGC-TGGCATAATGGCTTTAATCGACCCGTCTTGAAACACGGACCAAGGAGTCT-AACATGCCTGCGAG---TGTTTGGGTGAAAAACCCGAGCG--CGTAATGAAAGTGAAATTGAGATCCCTGTCGTGGGGA----------GCATTGACGCCCG-GATCTGACCTTT------TGTGACGATTCTGCGG-TAGAGCATGT------ATGTTGGGACCCGAAAGATGGTGAACTATGCCTGAATAGGGTGAAGCCAGAGGAAACTCTGGTGGAGGC-TCGTAGCGATTCTGACGTGCAAATCGATCGTCAAATTTGGGTATAGGGGCGAAAGACTAATCGAACCATCTAGTAGCTGGTTCCTGCCGAAGTTTCCCTCAGGATAGCAGAAACTCATTTC-----------------------AGATTTATGTGGTAAAGCGAATGATTAGAGGCCTTGGGGTTGAAAC-AACCTTAACCTATTCTCAAACTTTAAATATGTAAGA---ACGAGCCGTCTCTTGATTGGACCG-------------TTTCTAGTGGGCCATTTTTGGTAAGCAGAACTGGCGATGCGGGATGAACCGAACGCGAGGTTAAGGTGCCGGAAT-TCACGCTCATCAGACACCACAAAAGGTGTTAGTTCATCTAGACAGCAGGACGGTGGCCATGGAAGTCGGAATCCGCTAAGGAGTGTGTAACAACTCACCTGCCGAATGAACTAGCCCTGAAAATGGATGGCGCTTAAGCG-----TGATACCCATACCTCGCCGTCAGCGTTGAAGTGACGCGCTGA------CGAGTAGGCAG------------------------------------------------------------------------------
		</sequence>
		<sequence>
			<taxon idref="Lycoperdon_pyriforme"/>
			-GAGTCATATGCTTGTCTCAAAGATTAAGCCATGCATGTCTAAGTATAAACAACTTTGTACT-GTGAAACTGCGAATGGCTCATTAAATCAGTTATAGTTTA-----TNTGATGATA-ACTTG-----CTACATGG-ATAACTGTGGTAATTCTAGAGCTAATACATGCAATCAAG------CCCCGACTTCC----GGGAGGGG-----TGTATTTATTA----GATAAAAAA-CCAACGTTGGT-GATTCA-TAATAACTTC-TCGAAT--CGCATGG-CCTTGTGCCG-GCGATGCTTCATTCA-----AATATCTGCCCTATCA-ACTTTCGATGGTAGGATAGAGGCCTACCATGGTTTCAACGGGTAACGGGGAATAAGGGTTCGATTCCGGANAGGGAGCCTGAGAAACGGCTACCACATCCAAGGAAG-GCAGCA-GGCGCGCAAATTACCCAATCCCG---ACACGGGGAGGTAGTGACAATAAATAACAATATAGGGCTCTT--TCGG-GTCTTATAATTGG-AATGAGTACAATT-TAAATCCCTTAACGAGG-AACAATTGGAGGGCAAGTCTGGTGCCAGCAGCCGCGGTAATTCCAGCTCCAAT-AGCGTATATTAAAGTTGTTGCAGTTAAAAAGCTCGTAGTTGAACTT--CAGACC-----------TGGCTGGGCGGTCCGCTTAAC-----GGCGTGTAC--TGTCTGGCTGGGCCTTACCTCTTGGTGAGCCG-GCGTGCCCTTTAT----TGGTGTGCGT---CGGGGAACCAGGACTTTTACCTTGAGAAAATTAGAGTGTTCAAAGCAGGCC-TATG-----CCCGAATACATTA-GCATGGAATAAT-AAAATAGGACGTGCG-GTTCTATTT-TGTTGGTT-TCTAGAGT-CGCCGTAATGATTAATAGGGATAGT-TGGGGGCATTGGTATTGAGTCGCTAGAGGTGAAATTC-TTGGATTGACTCAAGACCGACTATTGCGAAAGCATTTGCCA-AGGATGTTTTCATTAATCAAG-AACGAAGGTTAGGGGATCGAAAACGATCAGATACCGTTGTAGTCTTAACAGTAAACTATGCCGACTAGGGATCGGGCG----ACCTC-AAATTTGA--TGTGTCGCTCGGCACCTT-ACGAGAAATC-AAAGTCTTT-GGGTTCTGGGGGGAGTATGGT-CGCAAGGCTGAAACTTAAAGGAATTGACGGAAGGGCACCACCA-GGTGTGGAGCCTGCGGCTTAATTTGACTCAACACGGGGAAACTCACCAGGTCCAGACATAACTAGGATTGACAGATTGATAGCTCTTTCATGATTTTATGGGTGGTGGTGCATGGCCGTT-CTTAGTTGGTGGAGTGATTTGTCTGGTTAATTCCGATAACGAACGAGACCTTAACCTGCTA-------------AATAGCC-AGGCCGGC-TTTTGCTGGTCGAGGCTTCTTAGAGGGACTGTC-AGTGTC--TAACTGACG-GAAGTTTGAGGCAATAACAGGTCTGTGATGCCCTT-AAATGTTCTGGGCCGCACGCGCGCTACACTGA--CAGAGCCAGCGAGTTTTTTTCCTTGGCCGGAAGGT-CTGGGTAATCTTGTGAAACTCTGTCGTGCTGGGGATAGAGCATTGCAATTATTGCTCTTCAACGAGGAATACCTAGTAAGCGTGAGTCATCAGCTCGCGTTGATTACGTCCCTGCCCTTTGTACACACCGCCCGTCGCTACTACCGATTGAATGGCTTAGTGAGGTCTCCGGATTG-----GCTTTTGGGAGCCGGCA-ACGGCACTTGA---TTGCT-GAGAAGCTGATCAAACTTGGTCATTTAGAGGAAGTAAAAGTCGTAACAAGGTTTCCGTAGGTGAACCTGC----------------------------------------GCTGAACTTAAGCATATCAATAAGCGGAGGAAAAGAAACTAACAAGGATTCCCCTAGTAACTGCGAGTGAAGCGGGAAAAGCTCAAATTTAAAATCTGGCGGTCTAGCTGTCCGAGTTGTAATCTAGAGA---AGTAATGCCCGCGCTGGACCGTGTA-----CAAGTCTCCTGGA-ATGGAGC---GTCAT-AGAGGGTGAGAATCCCGTCTTTGACACG----GACTACCAGGGCTT--TGTGGTA--TGCTCTCAAAGAGTCGAGTTGTTTGGGAATGCAGC-TCTAAATGGGTGGTAAATTCCATCTAAAGCTAAATATTGGCGAG-AGACCGATAGCGAACAAGTACCGTGAGGGAAAGATGAAAAGAACTTTGGAAAGAGAGTTAAACAGTACGTGAAATTGCTGAAAGGG-----AAACGCTT----GAAGTCAGTGTCAGCATCAATTCTGAC---TGCTGGAAAA--AGGCTTAGGGAAT--GT---GGCAGCTCC--GGCTGTGT--TATAGCCCTTTGTC--ACATACAGCTGTT---------GGGATTGAGGAACTCAGTGCT---TAGGATGC-TGGCATAATGGCTTTAAGCGACCCGTCTTGAAACACGGACCAAGGAGTCT-AACATGCCTGCGAG---TGTTTGGGTGGTAAACCCGAGCG--CGTMMTGAAAGTGAAATTGAGATCCCTGTCGTGGGGA----------GCATCGACGCCCG-GACCTGACCTTT------TGTGACGGATCCGCGG-TAGAGCATGT------ATGTTGGGACCCGAAAGATGGTGAACTATGCCTGAATAGGGTGAAGCCAGAGGAAACTCTGGTGGAGGC-TCGTAGCGATTCTGACGTGCAAATCGATCGTCAAATTTGGGTATAGGGGCGA---------------------------------------------------------------------------------------------------------------------------------------------------------------------------------------------------------------------------------------------------------------------------------------------------------------------------------------------------------------------------------------------------------------------------------------------------------------------------------------------------------------------------------------------------------------------------------------------
		</sequence>
		<sequence>
			<taxon idref="Magniporthe_grisea"/>
			GTAGTCATATGCTTGTCTTAAAGATTAAGCCATGCATGTCTAAGTATAAGCAA--TTATACA-GCGAAACTGCGAATGGCTCATTAAATCAGTTATCGTTTA-----TTTGATAGTA-CCTTA-----CTACATGG-ATAACCGTGGTAATTCTAGAGCTAATACATGCTAAAAAC-------CCCGACTTCG-----GAAGGGG-----TGTATTTATTA----GATTAAAAA-CCAATGCTGGT-GATTCA-TGATAACTTC-TCGAAT--CGCACGG-CCTTGCGCCG-GCGATGGTTCATTCA-----AATTTCTGCCCTATCA-ACTTTCGACGGCTGGGTCTTGGCCAGCCGTGGTGACAACGGGTAACGGAGGGTTAGGGCTCGACCCCGGAGAAAACGCCTGAGAAACGGCGTTTACATCCAAGGAAG-GCAGCA-GGCGCGCAAATTACCCAATGCCG---ACACGGCGAGGTAGTGACGAGAAATACTGATACAGGGCTCTT--TTGG-GTCTTGTAATTGG-AATGAGTACAATT-TAAATCTCTTAACGAGG-AACAATTGGAGGGCAAGTCTGGTGCCAGCAGCCGCGGTAATTCCAGCTCCAAT-AGCGTATATTAAAGTTGTTGCAGTTAAAAAGCTCGTAGTTGAACCT--TGGGCC-----------TGGCTGGCCGGTCCGCCTCAC-----CGCGTGCAC--TGGTCCGCCGGGCCTTTCCCTCTGGGGAACCG--CATGCCCTTCAC-----TGGGCGTGT---CGGGGAACCAGGACTTTTACTTTGAAAAAATTAGAGTGTTCAAAGCAGGCC-TATG-----CTCGAATACATTA-GCATGGAATAAT-AGAATAGGACGTGTG-GTTCTATTT-TGTTGGTT-TCTAGGAC-CGCCGTAATGATTAATAGGGACAGT-CGGGGGCATCAGTATTCAATTGTCAGAGGTGAAATTC-TTGGATTTATTGAAGACTAACTACTGCGAAAGCATTTGCCA-AGGATGTTTTCATTAATCAGG-AACGAAAGTTAGGGGATCGAAGACGATCAGATACCGTCGTAGTCTTAACCATAAACTATGCCGACTAGGGATCGGACG----GTGTT-ATTTTT----TGACCCGTTCGGCACCTT-ACACGAAAGTACAAGTTTCT-GGGTTCTGGGGGGAGTATGGT-CGCAAGGCTGAAACTTAAAGAAATTGACGGAAGGGCACCACCA-GGGGTGGAGCCTGCGGCTTAATTTGACTCAACACGGGGAAACTCACCAGGTCCAGACATGAAAAGGATTGACAGATTGAGAGCTCTTTCTTGATTTTATGGGTGGTGGTGCATGGCCGTT-CTTAGTTGGTGGAGTGATTTGTCTGCTTAATTGCGATAACGAACGAGACCTTAACCTGCTA-------------AATAGCC-CGCGTCGC-TTTGGCGGCGCGCGGCTTCTTAGAGGGACTATC-GGCTCA---AGCCGATG-GAAGTTTGAGGCAATAACAGGTCTGTGATGCCCTT-AGATGTTCTGGGCCGCACGCGCGCTACACTGA--CACAGCCAGCGAGTCCTTC--CTTGGCCGAGAGGC-CCGGGTAATCTTGTTAAACTGTGTCGTGCTGGGGATAGAGCATTGCAATTATTGCTCTTCAACGAGGAATCCCTAGTAAGCGCAAGTCATCAGCTTGCGTTGATTACGTCCCTGCCCTTTGTACACACCGCCCGTCGCTACTACCGATTGAACGGCTCAGTGAGGCCTTCGGACTG-----GCCGAGAGAGGTGGGCA-ACCACCACTCAT--GTGCC-GGAAAGTTGTACGAACTCGGTCGTTTAGAGGAAGTAAAAGTCGTAACAAGGTCTCCGTTGGTGAACCAGCGGAGGGATCATTATTGACCTCGGATCAGGTAGGAATACCCGCTGAACTTAAGCATATCAATAAGCGGAGGAAAAGAAACCAACAGGGATTGCCCCAGTAACGGCGAGTGAAGCGGCAACAGCTCAAATTTGAAATCTGGCCCC---CCGGCCCGAGTTGTAATTTGCAGA---GGATGCTTTTGGTGAGGCACCTACC------GAGTCCCCTGGA-ATGGGGC---GCCAT-AGAGGGTGAGAGCCCCGTATGGTAG-------GAC-GCCGAACCTC--TGTAAAG--CTCCTTCGACGAGTCGAGTAGTTTGGGAATGCTGC-TCTAAATGGGAGGTAAATTTCTTCTAAAGCTAAATACCGGCCAG-AGACCGATAGCGCACAAGTAGAGTGATCGAAAGATGAAAAGCACTTTGAAAAGAGGGTTAAAAAGTACGTGAAATTGTTGAAAGGG-----AAGCGCTT----GTGACCAGAGCCAGCATCGGTTTTCGC---CGGGGGACAA--AGGCTTCGGGAAC--GT---GGCTCCTTTCGGGGAGTGT--TATAGCCCGTTGCGT-AATACCCC-GGCG---------GGGACCGACGACCGCGC-GCA----AGGATGC-TGGCGTAATGGTCATCAGCGACCCGTCTTGAAACACGGACCGAGGAGTCA-AGCATTAGTGCGAG---TGTTTGGGTGTAAAACCCGCACG--CGTAATGAAAGTGAA-CGTAGGTGAGAGCTTC--GGC----------GCATCATCGACCG-ATCCTGATGTTT------TCGGAAGGATTTGAGT-AGGAGCATTA------ACGCTTGGACCCGAAAGATGGTGAACTATACTTGAATAGGGTGAAGCCAGAGGAAACTCTGGTGGAGGC-TCGCAGCGGTTCTGACGTGCAAATCGATCGTCAAATTTGAGTATAGGGGCGAAAGACTAATCGAACCATCTAGTAGCTGGTTTCAGCCGAAGTTTCCCTCAGGATAGCAGTGTCGTCTTC------------------------AGTTTTATGAGGTAAAGCGAATGATTAGGGACTCGGGGGCGATTTTTAGCCTTCATCCATTCTCAAACTTTAAATATGTAAGA---AGCCCTTGTTACTTAGTTGAACGTGGG----------ACACTAGTGGGCCATTTTTGGTAAGCAGAACTGGCGATGCGGGATGAACCGAACGCGGGGTTAAGGTGCCGGAGT-GGACGCTCATCAGACACCACAAAAGGCGTTAGTACATCTTGACAGCAGGACGGTGGCCATGGAAGTCGGAATCCGCTAAGGACTGTGTAACAACTCACCTGCCGAATGTACTAGCCCTGAAAATGGATGGCGCTCAAGCG-----TCCCACCCATACCCCGCCCCCAGGGTAGAAACGATGCCCTGG------GGAGTAGGCTGACGCGGGGGT--AGCG-------ACGAAGGCTAGGGCGTGAGCCCGGCTAGAGCTGCCCCTGGTGCAGATCTCGGTGA
		</sequence>
		<sequence>
			<taxon idref="Magnolia_sp"/>
			-----------------TCAAAGATTAAGCCATGCATGTGTAAGTATGAACTAATTCAGACT-GTGAAACTGCGAATGGCTCATTAAATCAGTTATAGTTTG-----TTTGATGGTA--ACTG-----CTACTCGG-ATAACCGTAGTAATTCTAGAGCTAATACGTGCAACAAAC-------CCCGACTTCT----GGAAGGGA-----TGCATTTATTA----GATAAAAGG-TCGACGCTGAT-GATTCA-TGATAACTTG-ACGGAT--CGCACGGCCCTCGTGCTG-GCGACGCATCATTCA-----AATTTCTGCCCTATCA-ACTTTCGATGGTAGGATAGTGGCCTACTATGGTGGTGACGGGTGACGGAGAATTAGGGTTCGATTCCGGAGAGGGAGCCTGAGAAACGGCTACCACATCCAAGGAAG-GCAGCA-GGCGCGCAAATTACCCAATCCTG---ACACGGGGAGGTAGTGACAATAAATAACAATACCGGGCTCTT---CGA-GTCTGGTAATTGG-AATGAGTACAATC-TAAATCCCTTAACGAGG-ATCCATTGGAGGGCAAGTCTGGTGCCAGCAGCCGCGGTAATTCCAGCTCCAAT-AGCGTATATTTAAGTTGTTGCAGTTAAAAAGCTCGTAGTTGAACTT--TGGGAT-----------GGGCCGACCGGTCCGCCTCTG-----GGTGTGCAC--CGGTCGTTCGT-CCCTTCTACCGGCGATGCGC-TCCTGGCCTTAAC-----TGGCCGGGT---CGTGCCACCGGTGCTGTTACTTTGGAAAAATTAGAGTGCTCAAAGCAAGCC-CAAG----CTCTGGATACATTA-GCATGGGATAAC-ATCACAGGATTTCGG--TCCTATTC-TGTTGGCC-TTCGGGAT-CGGAGTAATGATTAAGAGGGACAGT-CGGGGGCATTCGTATTTCATAGTCAGAGGTGAAATTC-TTGGATTTATGAAAGACGAACCACTGCGAAAGCATTTGCCA-AGGATGTTTTCATTAATCAAG-AACGAAAGTTGGGGGCTCGAAGACGATCAGATACCGTCCTAGTCTCAACCATAAACGATGCCGACCAGGGATCGGCGG----ATGTT-GCTTTTA---GGACTCCGCCGGCACCTT-ATGAGAAATC-AAAGTTTTT-GGGTTCCGGGGGGAGTATGGT-CGCAAGGCTGAAACTTAAAGGAATTGACGGAAGGGCACCACCA-GGCGTGGAGCCTGCGGCTTAATTTGACTCAACACGGGGAAACTTACCAGGTCCAGACATAGTAAGGATTGACAGACTGAGAGCTCTTTCTTGATTCTATGGGTGGTGGTGCATGGCCGTT-CTTAGTTGGTGGAGCGATTTGTCTGGTTAATTCCGTTAACGAACGAGACCTCAGCCTGCTA-------------ACTAGCT-ATGTGGAG-GTGACCCTCCACCAGCTTCTTAGAGGGACTATG-GCCGTT--TAGGCCACG-GAAGTTTGAGGCAATAACAGGTCTGTGATGCCCTT-AGATGTTCTGGGCCGCACGCGCGCTACACTGA--TGTATTCAACGAGTCTATAGCCTTGGCCGACAGGC-CCGGGTAATCTTCGAAAATTTCATCGTGATGGGGATAGATCATTGCAATTGTTGGTCTTCAACGAGGAATGCCTAGTAAGCGCGAGTCATCAGCTCGCGTTGACTACGTCCCTGCCCTTTGTACACACCGCCCGTCGCTCCTACCGATTGAATGGTCCGGTGAAGTGTTCGGATCGCGGC-GACGTGGGCGGTTCGCC-GCCG-GCGACG---TCGC--GAGAAGTCCACTGAACCTTATCATTTAGAGGAAGGAGAAG-------------------------------------------------------------GGGACACCCGCTGAGTTTAAGCATATCAATAAGCGGAGGAGAAGAAACTTACGAGGATTCCCCTAGTAACGGCGAGCGAACCGGGATCGGCCCAGCTTGAGAATCGGACGGCCGCGCCGTCCGAATTGTAGTCTGCAGA---AGCGTCCTCAGCGACGGACCGGGCC-----CAAGTCCACTGGA-AGGTGGC---GCCGG-AGAGGGTGAGAGCCCCGT---CGTGCCC----GGACCCTGCCGCAC--CACGAGG--CGCTGTCGGCGAGTCGGGTTGTTTGGGAATGCAGC-CCCAATCGGGCGGTAAATTCCGTCCAAGGCTAAATACTGGCGAG-AGACCGATAGCGAACAAGTACCGCGAGGGAAAGGTGAAAAGGACTTTGAAAAGAGAGTCAAAGAGTGCTTGAAATTGTCGGGAGGG-----AAGCGGATG---GGGGCCGG--TCGGCTCGGGGCGCGGACCGTTGCGGGT-----------TGGGGCG-GC---GGCTTAAGCCCGGGCGCGCG-CGCCCGCGGAGACGC-CGTCGCCCCGACC----------GAGGTGGGAAGCGCGCCGCT---CCCGGCAC-CGGCCCGTGGGCCCCATTCGGCCCGTCTTGAAACACGGACCAAGGAGTCT-GACATGTGTGCGAGT--CAACGGGTGCGCAAACCCGCAAGG-CGCAAGGAAGCTGATT-GCGGGATCCCCCCGTGGGTT----------GCACCGCCGACCG-ACCTTGATCTTC------TGAGAAGGGTTCGAGT-GAGAGCATGC------CTGTCGGGACCCGAAAGATGGTGAACTATGCCTGAGCGGGGCGAAGCCAGAGGAAACTCTGGTGGAGGC-CCGCAGCGATACTGACGTGCAAATCGTTCGTCTGACTTGGGTATAGGGGCGAAAGACTAATCGAACCGTCTAGTAGCTGGTTCCCTCCGAAGTTTCCCTCAGGATAGCTGGAGCCCGCGGGCG---------------------AGTTCTATCGGGTAAAGCCAATGATTAGAGGCATCGGGGGCGCAAC-GCCCTCGACCTATTCTCAAACTTTAAATAGGTAGGA---CGGCGCGGCTGCTTCGCTGAGCCGCG-----------CTCCAAGTGGGCCATTTTTGGTAAGCAGAACTGGCGATGCGGGATGAACCGGAAGCCGGGTTACGGTGCCCAACTGCGCGCTAACCTAGAACCCACAAAGGGTGTTGGTCGATTAAGACAGCAGGACGGTGGTCATGGAAGTCGAAATCCGCTAAGGAGTGTGTAACAACTCACCTGCCGAATCAACTAGCCCCGAAAATGGATGGCGCTGAAGCG-----CGCGACCCATACCCGGCCATCGGGGCGATCGACATGCCCCGA------TGAGTAGGAGGGCGCGGCGGCC-GCCG--------CGAAACCTTTGGCGCGAGCCAGGGCGGAGCGGCCGTCGGTGCGGATCTTGGTGG
		</sequence>
		<sequence>
			<taxon idref="Marasmius_alliaceus"/>
			GTAGTCATATGCTTGTCTCAAAGATTAAGCCATGCATGTCTAAGTATAAACAAATTTGTACT-GTGAAACTGCGAATGGCTCATTAAATCAGTTATAGTTTA-----TTTGATGATA-CCTTG-----CTACATGG-ATAACTGTGGTAATTCTAGAGCTAATACATGCATTCAAG------CCCCGACTTCT----GGAAGGGG-----TGTATTTATTA----GATAAAAAA-CCAACGTTGGT-GATTCA-TAATAACTTC-TCGAAT--CGCATGG-CCTTGCGCCG-GCGATGCTTCATTCA-----AATATCTGCCCTATCA-ACTTTCGATGGTAGGATAGAGGCCTACCATGGTTTCAACGGGTAACGGGGAATAAGGGTTCGATTCCGGAGAGGGAGCCTGAGAAACGGCTACCACATCCAAGGAAG-GCAGCA-GGCGCGCAAATTACCCAATCCCG---ACACGGGGAGGTAGTGACAATAAATAACAATATAGGGCTCTT--TCGG-GTCTTATAATTGG-AATGAGTACAATT-TAAATCCCTTAACGAGG-AACAATTGGAGGGCAAGTCTGGTGCCAGCAGCCGCGGTAATTCCAGCTCCAAT-AGCGTATATTAAAGTTGTTGCAGTTAAAAAGCTCGTAGTTGAACTT--CAGGCC-----------TGGTCGGGCGGTCCGCCTCAC-----GGTGTGTAC--TGTCTGACTGGGTCTTACCTCTTGGTGAGCCG-GCGTGCCCTTTAT----TGGTGTGCGT---CGGGGAACCAGGACTTTTACCTTGAGAAAATTAGAGTGTTCAAAGCAGGCC-TATG-----CCTGAATACATTA-GCATGGAATAAT-AAAATAGGACGTGCG-GTTCTATTT-TGTTGGTT-TCTAGAGT-CGCCGTAATGATTAATAGGGATAGT-TGGGGGCATTGGTATTGAGTCGCTAGAGGTGAAATTC-TTGGATTGACTCAAGACCGACTATTGCGAAAGCATTTGCCA-AGGATGTTTTCATTAATCAAG-AACGAAGGTTAGGGGATCGAAAACGATCAGATACCGTTGTAGTCTTAACAGTAAACTATGCCGACTAGGGATCGGGCG----ACCTC-AAATTTGA--TGCGTCGCTCGGCACCTT-ACGAGAAATC-AAAGTCTTT-GGGTTCTGGGGGGAGTATGGT-CGCAAGGCTGAAACTTAAAGGAATTGACGGAAGGGCACCACCA-GGTGTGGAGCCTGCGGCTTAATTTGACTCAACACGGGGAAACTCACCAGGTCCAGACATAACTAGGATTGACAGATTGATAGCTCTTTCATGATTTTATGGGTGGTGGTGCATGGCCGTT-CTTAGTTGGTGGAGTGATTTGTCTGGTTAATTCCGATAACGAACGAGACCTTAACCTGCTA-------------AATAGCC-AGGCCGTC-TTTGGATGGTCGCGGCTTCTTAGAGGGACTGTC-AGCGTC--TAGCTGACG-GAAGTTTGAGGCAATAACAGGTCTGTGATGCCCTT-AGATGTTCTGGGCCGCACGCGCGCTACACTGA--CAGAGCCAGCGAGTTTTTTTCCTTGGCCGGAAGGT-CTGGGTAATCTTGTGAAACTCTGTCGTGCTGGGGATAGAGCATTGCAATTATTGCTCTTCAACGAGGAATACCTAGTAAGCGCAAGTCATCAGCTTGCGTTGATTACGTCCCTGCCCTTTGTACACACCGCCCGTCGCTACTACCGATTGAATGGCTTAGTGAGGTCTCCGGATTG-----GCTTCGGGGAGCCGGCA-ACGGCACCTTG---TCGCT-GAGAAGCTGATCAAACTTGGTCATTTAGAGGAAGTAAAAGTCGTAACAAGGTTTCCGTA------------------------TTGACCTCAAATCAGGTAGGACTACCCGCTGAACTTAAGCATATCAATAAGCGGAGGAAAAGAAACTAACAAGGATTCCCCTAGTAACTGCGAGTGAAGAGGGAAAAGCTCAAATTTAAAATCTGGCAGTCTCATTGTCCGAGTTGTAATTTAGAGA---AGTGTTACCCGCGTTGGACCGTGTA-----CAAGTCTCCTGGA-ATGGAGC---GTCAT-AGAGGGTGAGAATCCCGTCTTTGACACG----GACTACCAAGGCTT--TGTGGTG--CGCTCTCGAAGAGTCGTGTTGTTTGGGAATGCAGC-ACTAAATGGGTGGTAAATTCCATCTAAAGCTAAATATTGGGGAG-AGACCGATAGCGAACAAGTACCGTGAGGGAAAGATGAAAAGAACTTTGGAAAGAGAGTTAAACAGTACGTGAAATTGCTGAAAGGG-----AAACGCTT----GAAGTCAGTGTCAGCATCAGTTTTGAC---CGGTGGATAA--GAGCTTGAGGAAT--GT---GGCATCTTC--GGGTGTGT--TATAGCCTCTTGTT--GTATACATCGGTT---------GGGACTGAGGAACTCAGTGCT---TAGGATGC-TGGCATAATGGCTTTAATCGACCCGTCTTGAAACACGGACCAAGGAGTCT-AACATGCCTGCGAG---TGTTTGGGTGGAAAACCCGAGCG--CGTAATGAAAGTGAAATTAGGATCTCTGTCGCGGAGA----------GCACTGACGCCCG-GTCCAGACCTTT------TGTGACGGTACCGCGG-TTGAGCATGT------ATGTTGGGACCCGAAAGATGGTGAACTATGCCTGAATAGGGTGAAGCCAGAGGAAACTCTGGTGGAGGC-TCGTAGCGATTCTGACGTGCAAATCGATCGTCGAATTTGGGTATAGGGGCGAAAGACTAATCGAACCATCTAGTAGCTGGTTCCTGCCGAAGTTTCCCTCAGGATAGCAGAAACTCATTGTC----------------------AGATTTATGTGGTAAAGCGAATGATTAGAGGCCTTGGGGTTGTAAC-AACCTTAACCTATTCTCAAACTTTAAATATGTAAGA---ACGAGCCGTCTCTTAATTGGACCG-------------TTTCTAGTGGGCCATTTTTGGTAAGCAGAACTGGCGATGCGGGATGAACCGAACGCGAGGTTAAGGTGCCGGAAT-TCACGCTCATCAGACACCACAAAAGGTGTTAGTTCATCTAGACAGCAGGACGGTGGCCATGGAAGTCGGAATCCGCTAAGGAGTGTGTAACAACTCACCTGCCGAATGAACTAGCCCTGAAAATGGATGGCGCTTAAGCG-----TGATACCCATACCTCGCCGTCAGCGTTGAAGTGACGCGCTGA------CGAGTAGGCAGGCGTGGAGGTC-GGTG-------AAGAAGCCTTGGCAGTGATGCTGG-------------------------------
		</sequence>
		<sequence>
			<taxon idref="Monoblepharis_macrandra"/>
			-------------------AAAGATTAAGCCATGCATGTCTAAGTATAAGCAAA-CTTTACT-GTGAAACTGCGAATGGCTCATTAAATCAGTTATAGTTTA-----TTTGATAGTA-CCTTA-----CTACTTGG-ATAACCGTGGTAATTCTAGAGCTAATACATGCTAACAAT-------CCCGACTTCT----GGAAGGGA-----TGTATTTATTA----GATTAAAAA-CCAATCCTGGT-GATTCA-TAGTAACTTT-TCGAAT--CGCATGG-CTTTACGCCG-GCGATGGTTCATTCA-----AATTTCTGCCCTATCA-ACTTTCGATGGTACGGTATTGGCCTACCATGGTTTTAACGGGTAACGGGGAATTAGGGTTCGGTTCCGGAGAGGGAGCCTGAGAAATGGCTACCACATCCAAGGAAG-GCAGCA-GGCGCGCAAATTACCCAATCTCG---ATACGAGGAGGTAGTGACAAGAAATAACAATCCAGGGCTCTT---TGA-GTCTTGGAATTGG-AATGAGAACAATT-TAAATCCCTTAACGAGG-AACAATTGGAGGGCAAGTCTGGTGCCAGCAGCCGCGGTAATTCCAGCTCCAAT-AGCGTATATTAAAGTTGTTGCAGTTAAAAAGCTCGTAGTCGAATTT--TGGGCTT----------GGCTG-AAGGGTCTGCCTCAC-----GGTACGCAC--TCTTCTGTCGGGCCTTTCCTTCTGGCGAGCCA-CGGTGCTCTTAAC----TGAGTGCCGT---GGGG-AACCAGGACTTTTACTTTGAAAAAATTAGAGTGTTTAAAGCAAGCT-TACG-----CTTGAATACATTA-GCATGGAATAAT-AGAATAGGACCCTGG--TTCTATTT-TGTTGGTT-TCTGGAAC-TGGAGTAATGATTAATAGGGATAGT-TGGGGGCATTAGTATTTAATTGTCAGAGGTGAAATTC-TTGGATTTATGAAAGACTAACTTCTGCGAAAGCATTTGCCA-AGGATGTTTTCATTGATCAAG-AACGAAAGTTAGGGGATCGAAGACGATCAGATACCGTCGTAGTCTTAACCATAAACTATGCCAGCTCCGGATCGGCCG----GCGTT-AATTTA----CGACCCGGTCGGCACGGT-GTGAGAAATC-AAAGCTTTT-GGGTTCTGGGGGGAGTATGGT-CGCAAGGCTGAAACTTAAAGGAATTGACGGAAGGGCACCACCA-GGAGTGGAGCCTGCGGCTTAATTTGACTCAACACGGGGAAACTCACCAGGTCCAGACATAGTAAGGATTGACAGATTGAGAGCTCTTTCTTGATTCTATGGGTGGTGGTGCATGGCCGTT-CTTAGTTGGTGGAGTGATTTGTCTGGTTAATTCCGTTAACGAACGAGACCTTAACCTGCTA-------------AATAGTC-ACACGAAC-ACCTTGTTCGTGGTACTTCTTAGAGGGACTATG-GATGTT--TAATCCATG-GAAGTTTGAGGCAATAACAGGTCTGTGATGCCCTT-AGATGTTCTGGGCCGCACGCGCGCTACACTGA--TGAAGTCAACGAGTTTATAACCTTGGCCGGAAGGT-CTGGGTAATCTTGTGAAACTTCATCGTGCTGGGGATAGAGCATTGCAATTATTGCTCTTCAACGAGGAATTCCTAGTAAGCGTGAGTCATCAGCTCGCGTTGATTACGTCCCTGCCCTTTGTACACACCGCCCGTCGCTACTACCGATTGAATGGCTTAGTGAGGTCTTCGGATTG-----GAGAGCTGCTTCCAGCG-ATGGCAGCGGT---TCACC-GAGAAGTTGATCAAACTTGGTCATTTAGAGGAAGTAAAAGTCGTAACAAGGTA-----------------------------------------------------------------------------------------------------------------------------------------------------------------------------------------------------------------------------------------------------------------GAGAACCCCGT--GAAGCC------TTGGCTTGCCGCTA--TGTGAT---CGCTTTCAAACAGTCGGGTTGTTTGGGATTGCAGCCCCTAATCGGGAGGTAAATTTCTTCTAAAGCTAAATACTGGCGAG-AGACCGATAGCGAACAAGTACCGTGAGGGAAAGATGAAAAGAACTTTGAAAAGAGAGTTAAACAGTACGTGAAATTGGCAAAAGGG-----AATGGCTT----GAAACCAGTGTCAACGTCAGTTTTCTT---CGTGGTCAAA----GGCCTTGGGAAG-TA---GCGAGCCTTCGGCGCGTGT--TATACCCCTGGCTC--TGGCATGTGGGG----------AAGACTGAGGACCGCAAAGGCCGTCAGAAGGCATAAACCTTTGCCGGCAAACCACCCGTCTTGAAACACGG-CCAAGG-GTCT-AACATATACGCGCG---TATTTGGGTGG-AAACCCATATG--CGAAATGAAAGTGATT-----------GATCCTCGGT----------GCACCATCGACCG-GTCTGGATATTTTAA---TTGACTAGATCTGAGT-AAGAGGCGTA---CT-CTGTTGGGACCCGAAAGATGGTGA-CTATGCCT--------------------------------------------------------------------------------------------------------------------------------------------------------------------------------------------------------------------------------------------------------------------------------------------------------------------------------------------------------------------------------------------------------------------------------------------------------------------------------------------------------------------------------------------------------------------------------------------------------------------------------------------------------------------------------------
		</sequence>
		<sequence>
			<taxon idref="Monosiga_brevicollis"/>
			GTAGTCATATGCTTGTCTCAAAGATTAAGCCATGCATGTCTAAGTATAAACAACTTTGTACT-GTGAAACTGCGAATGGCTCATTAAATCAGTTATCGTTTA-----TTTGATAGTA-CCTTA-----CTACTTGG-ATAACCGTAGTAATTCTAGAGCTAATACATGCGAAAAGA-------CCCAACTCWC-----GGAGGGT-----TGTATTTATTA----GATACAAAA-CCAATGCAGGT-GATTCA-TAATAACTTTTGCGAAT--CGCATGG-CCTTGCGCCG-GCGATGAATCATTCA-----AATTTCTGCCCTATCA-ACTTTCGATGGTAAGGTATTGGCCTACCATGGTCGCAACGGGTAACGGGGAATTAGGGTTCGGTTCCGGAGAGGGGGCCTGAGAAATGGCCACCACATCCAAGGAAG-GCAGCA-GGCGCGCAAATTACCCAATCCTG---ACACAGGGAGGTAATGACAATAAATAACAATGCAGGGTCTTT--ACGA--TCTTGTAATTGG-AATGAGTACAATT-TAAATCTCTTAACGAGA-ACCAATTGGAGGGCAAGTCTGGTGCCAGCAGCCGCGGTAATTCCAGCTCCAAT-AGCGTATATTAAAGTTGTTGCAGTTAAAAAGCTCGTAGTTGAATTTC-CGGGCC-----------CGGCCAGGCGGTCTGCCGCAA-----GGTGTGTAT--CGCCGGAGGGCTGACCTTTTTCCGAAGACTGT-GCGTGCTCTTTAC----TGAGTTGCGT---ACTAGACTCGGGACTTTTACTTTGAAAAAATTAGAGTGTTCAAAGCAGGCA-TTTC----GCTTGAATACATTA-GCATGGAATAAT-GGAATAGGACTTTGG--TCTTATTT-TGTTGGTT-TCTAGGAC-CGAAGTAATGATTGATAGGGACAGT-TGGGGGCATTAGTATTTAATTGTCAGAGGTGAAATTC-TTGGATTTATGAAAGACTAACTTCTGCGAAAGCATTTGCCA-AGGATGTTTTCATTAATCAAG-AACGAAAGTTAGGGGATCGAAGACGATTAGATACCGTCGTAGTCCTAACCATAAACTATGCCGACTAGGGATCAGTGG----GTGTG-TTTCA-----AGACCCCATTGGCACCTT-ATGAGAAATC-AAAGTCTTT-GGGTTCTGGGGGGTGTATGGT-CGCAAGGCTGAAACTTAAAGGAATTGACGGAAGGGCACCACCA-GGAGTGGAGCCTGCGGCTTAATTTGACTCAACACGGGGAAACTCACCAGGTCCAGACATAGTAAGGATTGACAGATTGAGAGCTCTTTCTTGATTCTATGGGTGGTGGTGCATGGCCGTT-CTTAGTTGGTGGAGTGATTTGTCTGGTTAATTCCGTTAACGAACGAGACCTTAACCTGCTA-------------AATAGTT-ACGTGTTT-CTCGAAACACG-CAACTTCTTAGAGGGACTTTT-GATGAT--TAATCAAAG-GAAGTTTGAGGCAATAACAGGTCTGTGATGCCCTT-AGATGTTCTGGGCCGCACGCGCGCTACACTGA--CGAAGGCAGCGAGTTTATAGCCTGGATCGGAAGGT-CTGGGTAATCTTCTGAAACTTCGTCGTGATGGGGATAGATCTTTGTAATTATCGATCTTCAACGAGGAATTCCTAGTAAGCGCGGTTCATCAGATCGCGTTGATTACGTCCCTGCCCTTTGTACACACCGCCCGTCGCTACTACCGATTGAATGGTTTAGTGAGGTCTCGGGACTGAA---GCCTGTAGCTGTAAAAG-GCCGCGGGC------ATC--GGGAACTTGCTCAAACTTGATCATTTAGAGGAAGTAAAAGTCGTAACAAGGTTTCCGTAGGTGAACCTGCAGAAGGATC-----------CAAGTCAGGCAAGACTACCCGCTGAACTTAAGCATATCAATAAGCGGAGGAAAAGAAACTAACTAGGATTCCCTCAGTAACGGCGAGTGAAGCGGGAAGAGCTCAAATTTGAAATCTCCAAGGGATCCTTGGCGAATTGTAGTTTAGAAATG-TCGTCTGTTACCGCGTTTGGCC--------CAAGTGCCTTGGA-ACAGGT----CGCCAGAGAGGGTGAGAGCCCCGT--CCGGCCAC----GACGCGAGTGACGC--TACGAGG--CATTTTCGAAGAGTCGGGTTGTTTGGGAATGCAGC-CCAAAAAGGGTGGTAAATTTCATCTAAAGCTAAATATTGGCACG-AGACCGATAGCGAACAAGTACCGTGAGGGAAAGATGAAAAGCACTTTGAAAAGAGAGTTAAAAAGTACGTGAAACCGTTTAAAGGG-----AAACGATT----GAAGTTAGT----------------------------------------------------------------------------------------------------------------------------------------------------------------AACCGACCCGTCTTGAAACACGGACCAAGGAGTCT-AACATGTGCGCGAG---TCTTTGGGTGCCAAACCCTCGGG--CGTAATGAAAGTGACT----GGTGAGAGC--TTCGGC----------GCATCATCGACCG-ATCTGGATAAAACTTGTTTTTGAGAGATTTGAGT-ACGAGCGTAA------ATGTTGGGACCCGAAAGATGGTGAACTATGCCTGAATAGGGTGAAGCCAGAGGAAACTCTGGTGGAGGC-TCGTAGTGGTTCTGACGTGCAAATCGATCATCAAATTTGGGTATAGGGGCGAAAGACTAATCGAACTATCTAGTAGCTGGTTCCCACCGAAGTTTCCCTCAGGATAGCTGGAACTCTTGAC-----------------------AGTTTTATCAGGTAAAGCGAATGATTAGAGGCCTTGGGGACGCAAA-GTCTTCAACCTATTCTCAAACTTTAAATGGGTAAGA---AGTCCGGCTTGCT----------------------------------------------------------------------------------------------------------------------------------------------------------------------------------------------------------------------------------------------------------------------------------------------------------------------------------------------------------------------------------------------
		</sequence>
		<sequence>
			<taxon idref="Mucor_hiemalis"/>
			------------------CAAAGATTAAGCCATGCATGTCTAAGTATAAATAAATTTATATT-GTGAAACTGCGAATGGCTCATTAAATCAGTTATGATCTA-----CGTGACATATTCTTTA-----CTACTTGG-ATAACCGTGGTAATTCTAGAGCTAATACATGCAAAAAAAC------CCTGACTTC-----GGAAGGGG-----TGCACTTATTA----GATAA--AG-CCAACGTTGGT-GATTCA-TAATAATTAA-GCGGAT--CGCATGG-CCTTGTGCTA-GCGACGGTCCACTCG-----ATTTTCTGCCCTATCATGGTTGAGATTGTAAGATAGAGGCTTACAATGCCTACAACGGGTAACGGGGAATTAGGGTTCGATTCCGGAGAGGGAGCCTGAGAAACGGCTACCACATCCAAGGAAG-GCAGCA-GGCGCGCAAATTACCCAATCCCG---ACACGGGGAGGTAGTGACAATAAATAACAATGCAGGGCCTTT--AAGG--TCTTGCAATTGG-AATGAGTACAATT-TAAATCCCTTAACGAGG-ATCAATTGGAGGGCAAGTCTGGTGCCAGCAGCCGCGGTAATTCCAGCTCCAAT-AGCGTATATTAAAGTTGTTGCAGTTAAAACGTCCGTAGTCAAATTT--TAGTCTT----------TAGGCGAAGTGGCCTGGTCTTCATT-GATCAAGCT--CGTTTCTCCGAGCTTTTTTTTTGGTTATGCTA-TTGTTGGCTTCGG----TCGGCGATAG---TCTC-TAGCCAAATGATTACCATGAGCAAATCAGAGTGTTTAAAGCAGGCT-TTCAA---GCTTGAATGTGTTA-GCATGGAATAAT-GAAATATGACTTTAG-TCCCTATTT-CGTTGGT--TCAGGAAC-TTAAGTAATGATGAATAGAAACGGT-TGGGGGCATTTGTATTTGATCGCTAGAGGTGAAATTC-TTGGATTGATCGAAGACAAACTACTGCGAAAGCATTTGACCCAGGACGTTTTCATTGATCAAG-GTCTAAAGTTAAGGGATCGAAGACGATTAGATACCGTCGTAGTCTTAACCACAAACTATGCCGACTAGCGATTGGGTC-----TGTT-TATTA-----TGACTGACTCAGCAGCTT-AGCGAAAGT--AAAGTTTTT-GGGTTCTGGGGGGAGTATGGGACGCAAGGCTGAAACTTAAAGGAATTGACGGAAGGGCACCACCA-GGAGTGGAGCCTGCGGCTTAATTTGACTCAACACGGGGAAACTCACCAGGTCCAGACATAGTAAGGATTGACAGATTGAAAGCTCTTTCTAGATTCTATGGGTGGTGGTGCATGGCCGTT-CTTAGTTCGTGGAGTGATTTGTCTGGTTAATTCCGATAACGAACGAGACCTTATTCTGCTA-------------AATAGGC-AGGTCAAC-TTTTTAGTTGATTGGCTTCTTAGAGAGACTATC-GGCTT--CAAGCCGAAG-GAAGTTTTAGGCAATAACAGGTCTGTGATGCCCTT-AGATGTTCTGGGCCGCACGCGCGCTACACTGA--TGAAGTCAGCGAGTTTATAACCTTGGCCGGAAGGT-CTGGGTAAACTTTTGAAACTTCATCGTGCTGGGGATAGAGCATTGTAATTATTGCTCTTCAACGAGGAATTCCTAGTAAGCGCAAGTCATCAGCTTGCGTTGATTACGTCCCTGCCCTTTGTACACACCGCCCGTCGCTACTACCGATTGAATGGTTTAGTGAGCATATGGGATCA-----GTAGGATTAAACTGGCA-ACAGTTTTTCC---CTGCA-GAGAACTATGGCAAACTAGGCTATTTAGAGGAAGTAAAAGTCGTAACA----------------------------------------------------------ACCCGCTGAACTTAAGCATATCAATAAGCGGAGGAAAAGAAAATAACAATGATTTCCCTAGTAACGGCGAGTGAAGAGGAAAGAGCTCAAAGTTGGAACCTATTTGGCTTCTAAATCGGATTGTAAACTGTAGA---AGTGTTTTCCAGACACGCCTGGTAAA----AAAGTCCTTTGGA-ACAGGGC---ATCAT-AGAGGGTGAGAATCCCGTCATTGGCCA-----GAGCTGTTGTCTTT--TGTGATA--CATTTTCAAAGAGTCAGGTTGTTTGGGAATGCAGC-CTAAATTGGGTGGTAAATCTCACCTAAAGCTAAATATTTGCGAG-AGACCGATAGCGAACAAGTACCGTGAGGGAAAGATGAAAAGAACTTTGAAAAGAGAGTTAAACAGTATGTGAAATTGTTAAAAGGG-----AACCGTTT----GGAGCCAGAGCCAACGACAGTTTTGTT---TGGGAGAAAA--AATTACATTGAAT--GT---GG--CCCCT--CGGGGTGT--TATAGCTTTGTAAA--AAATATCCTGGAC---------TGGACTGAGGAACGCAGAGTGTTTAAAGGAGG-AACTCGCCTGGTATAAAATGACCCGTCTTGAAACACGGACC-------------------------------------------------------------------------------------------------------------------------------------------------------------------------------------------------------------------------------------------------------------------------------------------------------------------------------------------------------------------------------------------------------------------------------------------------------------------------------------------------------------------------------------------------------------------------------------------------------------------------------------------------------------------------------------------------------------------------------------------------------------------------------------------------------------------------------------------------------------------------------------------
		</sequence>
		<sequence>
			<taxon idref="Mus_musculus"/>
			GTAG-CATATGCTTGTCTCAAAGATTAAGCCATGCATGTCTAAGTACGCACGGC-CGGTACA-GTGAAACTGCGAATGGCTCATTAAATCAGTTATGGTTCC-----TTTGGTCGCTCGCTCCTC-TCCTACTTGG-ATAACTGTGGTAATTCTAGAGCTAATACATGCCGACGGGCGCTGACCCCCCTTCCC----GGGGGGGGATGCGTGCATTTATCAGATCAAAACCAAC-CCGGTGTTGGT-GACTCT-AGATAACCTC-GGGCCGATCGCACGCCCCCCGTGGCG-GCGACGACCCATTCG-----AACGTCTGCCCTATCA-ACTTTCGATGGTAGTCGCCGTGCCTACCATGGTGACCACGGGTGACGGGGAATCAGGGTTCGATTCCGGAGAGGGAGCCTGAGAAACGGCTACCACATCCAAGGAAG-GCAGCA-GGCGCGCAAATTACCCACTCCCG---ACCCGGGGAGGTAGTGACGAAAAATAACAATACAGGACTCTT--TCGAGGCCCTGTAATTGG-AATGAGTCCACTT-TAAATCCTTTAACGAGG-ATCCATTGGAGGGCAAGTCTGGTGCCAGCAGCCGCGGTAATTCCAGCTCCAAT-AGCGTATATTAAAGTTGCTGCAGTTAAAAAGCTCGTAGTTGGATCT--TGGGAG-----------CGGGCGGGCGGTCCGCCGCGA-----GGCGAGTCA--CCGCCCGCCGCCCCTTGCCTCTCGGCGCCCCCTCGATGCTCTTAGC----TGAGTGTCCC---GCGGGGCCCGAAGCGTTTACTTTGAAAAAATTAGAGTGTTCAAAGCAGGCC-CGAGCC--GCCTGGATACCGCA-GCTAGGAATAAT-GGAATAGGACCGCGG--TTCTATTT-TGTTGGTT-TTCGGAAC-TGAGGCCATGATTAAGAGGGACGGC-CGGGGGCATTCGTATTGCGCCGCTAGAGGTGAAATTC-TTGGACCGGCGCAAGACGGACCAGAGCGAAAGCATTTGCCA-AGAATGTTTTCATTAATCAAG-AACGAAAGTCGGAGGTTCGAAGACGATCAGATACCGTCGTAGTTCCGACCATAAACGATGCCGACTGGCGATCGGCGG-----CGTT-ATTCCCA---TGACCCGCCGGGCAGCTT-CCGGGAAACC-AAAGTCTTT-GGGTTCCGGGGGGAGTATGGT-TGCAAAGCTGAAACTTAAAGGAATTGACGGAAGGGCACCACCA-GGAGTGG-GCCTGCGGCTTAATTTGACTCAACACGGGAAACCTCACCCGGCCCGGACACGGACAGGATTGACAGATTGATAGCTCTTTCTCGATTCCGTGGGTGGTGGTGCATGGCCGTT-CTTAGTTGGTGGAGCGATTTGTCTGGTTAATTCCGATAACGAACGAGACTCTGGCATGCTA-------------ACTAGTT-ACGCGACC-CCCGAGCGGTCGCAACTTCTTAGAGGGACAAGT-GGCGTT--CAGCCACCC-GAG-ATTGAG-CAATAACAGGTCTGTGATGCCCTT-AGATGTCCGGGGCTGCACGCGCGCTACACTGA--CTGGCTCAGCGTGTGCCTACCCTGCGCCGGCAGGC-GCGGGTAACCCGTTGAACCCCATTCGTGATGGGGATCGGGGATTGCAATTATTCCCCATGAACGAGGAATTCCCAGTAAGTGCGGGTCATAAGCTTGCGTTGATTAAGTCCCTGCCCTTTGTACACACCGCCCGTCGCTACTACCGATTGGATGGTTTAGTGAGGCCCTCGGATCGG----CCCCGCCGGGGTCGGCCCACGGCCCTGGCGGAGCGCT-GAGAAGACGGTCGAACTTGACTATCTAGAGGAAGTAAAAGTCGTAACAAGGTTTCCGTAGGTGAACCTGCGGAAGGATCATTAGCGACCTCAGATCAGACGTGGCGACCCGCTGAATTTAAGCATATTAGTCAGCGGAGGAAAAGAAACTAACCAGGATTCCCTCAGTAACGGCGAGTGAACAGGGAAGAGCCCAGCGCCGAATCCCCGCCGCGCGGGCGTGGGAAATGTGGCGTACGGAAGACCCACTCCCCGGCGCCGCTCGTGGGGGGCCCAAGTCCTTCTGA-TCGAGGC---------CCAGCCCGTGGACG--GTGTGAGGCCGGTAGCGGCCCCCGGCGCGC--CGGGCTCG-GGTCTTCCCGGAGTCGGGTTGCTTGGGAATGCAGC-CCAAAGCGGGTGGTAAACTCCATCTAAGGCTAAATACCGGCACG-AGACCGATAGTCAACAAGTACCGTAAGGGAAAGTTGAAAAGAACTTTGAAGAGAGAGTTCAAGAGGGCGTGAAACCGTTAAGAGGT-----AAACGGGT-----------------------------------------------------------------------------------------------------------------------------------------------------------------------------ACCCGACCCGTCTTGAAACACGGACCAAGGAGTCT-AACGCGTGCGCGAGTCAGGGGCTCGTCCGAAAGCCGCCGTGGCGCAATGAAGGTGAAGATCCCGAGGCCTCTCCAGTCC----------GC-CGAGGGCGCACCACCGGCCCGTCTCGCC-CGCCGCGCCGGGGAGG-TGGAGCACGAGCGTACGCGTTAGGACCCGAAAGATGGTGAACTATGCTTGGGCAGGGCGAAGCCAGAGGAAACTCTGGTGGAGGT-CCGTAGCGGTCCTGACGTGCAAATCGGTCGTCCGACCTGGGTATAGGGGCGAAAGACTAATCGAACCATCTAGTAGCTGGTTCCCTCCGAAGTTTCCCTCAGGATAGCTGGCGCTCTCGCTCCCGACGTACGC-----------AGTTTTATCCGGTAAAGCGAATGATTAGAGGTCTTGGGGCCGAAAC-GATCTCAACCTATTCTCAAACTTTAAATGGGTAAGA---AGCCCGGCTCGCTGGCGTGGAGCCG------------TGCCTAGTGGGCCACTTTTGGTAAGCAGAACTGGCGCTGCGGGATGAACCGAACGCCGGGTTAAGGCGCCCGATGCCGACGCTCATCAGACCCCAGAAAAGGTGTTGGTTGATATAGACAGCAGGACGGTGGCCATGGAAGTCGGAATCCGCTAAGGAGTGTGTAACAACTCACCTGCCGAATCAACTAGCCCTGAAAATGGATGGCGCTGGAGCG-----TCGGGCCCATACCCGGCCGTCGCCG-CAGTCGGAACGGAACG-----------------------------------------------------------------------------------------------
		</sequence>
		<sequence>
			<taxon idref="Neurospora_crassa"/>
			GTAGTCATATGCTTGTCTCAAAGATTAAGCCATGCATGTCTAAGTTTAAGCAA--TTAAACC-GCGAAACTGCGAATGGCTCATTAAATCAGTTATAGTTTA-----TTTGATAGTA-CCTTA-----CTACATGG-ATAACCGTGGTAATTCTAGAGCTAATACATGCTAAAAAC-------CCCGACTTCG-----GAAGGGG-----TGTATTTATTA----GATTAAAAA-CCAATGCTGGT-GATTCA-TAATAACTTC-TCGAAT--CGCATGG-CCTTGCGCTG-GCGATGGTTCATTCA-----AATTTCTGCCCTATCA-ACTTTCGACGGCTGGGTCTTGGCCAGCCATGGTGACAACGGGTAACGGAGGGTTAGGGCTCGACCCCGGAGAAGGAGCCTGAGAAACGGCTACTACATCCAAGGAAG-GCAGCA-GGCGCGCAAATTACCCAATCCCG---ACACGGGGAGGTAGTGACAATAAATACTGATACAGGGCTCTT--TTGG-GTCTTGTAATTGG-AATGAGTACAATT-TAAATCCCTTAACGAGG-AACAATTGGAGGGCAAGTCTGGTGCCAGCAGCCGCGGTAATTCCAGCTCCAAT-AGCGTATATTAAAGTTGTTGAGGTTAAAAAGCTCGTAGTTGAACCT--TGGGCT-----------CGGCCG-TCGGTCCGCCTCAC-----CGCGTGCAC--TGACTGGTCGGGCCTTTTTTCCTGGAGAACCG--CATGCCCTTCAC-----TGGGTGTGT---CGGGGAACCAGGACTTTTACCGTGAACAAATCAGATCGCTCAAAGAAGGCC-TATG-----CTCGAATGTACTA-GCATGGAATAAT-AGAATAGGACGTGTG-GTTCTATTT-TGTTGGTT-TCTAGGAC-CGCCGTAATGATTAATAGGGACAGT-CGGGGGCATCAGTATTCAATTGTCAGAGGTGAAATTC-TTGGATTTATTGAAGACTAACTACTGCGAAAGCATTTGCCA-AGGATGTTTTCATTAATCAGG-AACGAAAGTTAGGGGATCGAAGACGATCAGATACCGTCGTAGTCTTAACCATAAACTATGCCGATTAGGGATCGGACG----GTGTT-ATTTTT----TGACCCGTTCGGCACCTT-ACGATAAATC-AAAATGTTT-GGGCTCCTGGGGGAGTATGGT-CGCAAGGCTGAAACTTAAAGAAATTGACGGAAGGGCACCACCA-GGGGTGGAGCCTGCGGCTTAATTTGACTCAACACGGGGAAACTCACCAGGTCCAGACACGATGAGGATTGACAGATTGAGAGCTCTTTCTTGATTTCGTGGGTGGTGGTGCATGGCCGTT-CTTAGTTGGTGGAGTGATTTGTCTGCTTAATTGCGATAACGAACGAGACCTTAACCTGCTA-------------AATAGCC-CGTATTGC-TTTGGCAGTACGTGGCTTCTTAGAGGGACTATC-GGCTCA---AGCCGATG-GAAGTTTGAGGCAATAACAGGTCTGTGATGCCCTT-AGATGTTCTGGGCCGCACGCGCGCTACACTGA--CACAGCCAGCGAGTACTCC--CTTGGCCGGAAGGT-CCGGGTAATCTTGTTAAACTGTGTCGTGCTGGGGATAGAGCATTGCAATTATTGCTCTTCAACGAGGAATCCCTAGTAAGCGCAAGTCATCAGCTTGCGTTGATTACGTCCCTGCCCTTTGTACACACCGCCCGTCGCTACTACCGATTGAATGGCTCAGTGAGGCTTCCGGACTG-----GCCCAGGGAGGTCGGCA-ACGACCACCCA---GGGCC-GGAAAGCTATCCAAACTCGGTCATTTAGAGGAAGTAAAAGTCGTAACAAGGTCTCCGTTGGTGAACCAGCGGAGGGATCATTA------------------------------------------------------------------CAACAGGGATTGCCCTAGTAACGGCGAGTGAAGCGGCAACAGCTCAAATTTGAAATCTGGCT-----TCGGCCCGAGTTGTAATTTGTAGA---GGAAGCTTTTGGTGAGGCACCTTCT------GAGTCCCCTGGA-ACGGGGC---GCCAT-AGAGGGTGAGAGCCCCGTATAGTCG-------GAT-GCCGATCCAA--TGTAAAG--CTCCTTCGACGAGTCGAGTAGTTTGGGAATGCTGC-TCAAAATGGGAGGTAAATTTCTTCTAAAGCTAAATACCGGCCAG-AGACCGATAGCGCACAAGTAGAGTGATCGAAAGATGAAAAGCACTTTGAAAAGAGGGTTAAATAGCACGTGAAATTGTTGAAAGGG-----AAGCGTTT----GTGACCAGAGCCAGCATCGGTTTTGGC---GGGGGGATAA--AGGTCCGGGGAAC--GT---AGCTCCTCC--GGGAGTGT--TATAGCCCCGGGCGT-AATGCCCT-CGCC---------GGGACCGAGGTTCGCGC-GCA----AGGATGC-TGGCGTAATGGTCATCAACGACCCGTCTTGAAACACGGACCAAGGAGTCA-AGGTTTTGCGCGAG---TGTTTGGGTGTAAAACCCGCACG--CGTAATGAAAGTGAA-CGTAGGTGAGAGCTTC--GGC----------GCATCATCGACCG-ATCCTGATGTAT------TCGGATGGATTTGAGT-AAGAGCGTTA------AGCCTTGGACCCGAAAGATGGTGAACTATGCTTGGATAGGGTGAAGCCAGAGGAAACTCTGGTGGAGGC-TCGCAGCGGTTCTGACGTGCAAATCGATCGTCAAATCTGAGCATGGGGGCGAAAGACTAATCGAACCATCTAGTAGCTGGTTACCGCCGAAGTTTCCCTCAGGATAGCAGTGTTGTTCTTC-----------------------AGTTTTATGAGGTAAAGCGAATGATTAGGGACTCGGGGGCGCTTTTTACCCTTCATCCATTCTCAAACTTTAAATATGTAGGA---AGCCCTTGTTACTTAATTGAACGTGGG----------ACACTAGTGGGCCATTTTTGGTAAGC--------------------------------------------------------------------------------------------------------------------------------------------------------------------------------------------------------------------------------------------------------------------------------------------------------------------------------------------
		</sequence>
		<sequence>
			<taxon idref="Nymphaea_odorata"/>
			-----------------TCAAAGATTAAGCCATGCATGTGTAAGTATGAACTAATTCAGACT-GTGAAACTGCGAATGGCTCATTAAATCAGTTATAGTTTG-----TTTGATGGTA--TTTG-----CTACTCGG-ATAACCGTAGTAAAGCTAGAGCTAATACGTGCACCACAC-------CCCGACTTCT----GGAAGGGA-----CGCATTTATTA----GATAAAAGG-CCAACGTTGGT-GATTCA-TGATAACTCG-ACGGAT--CGCACGGCCTTTGTGCCG-GCGACGCATCATTCA-----AATTTCTGCCCTATCA-ACTTTCGATGGTAGGATAGTGGCCTACCATGGTAGTGACGGGTGACGGAGAATTAGGGTTCGATTCCGGAGAGGGAGCCTGAGAAACGGCTACCACATCCAAGGAAG-GCAGCA-GGCGCGCAAATTACCCAATCCTG---ACACGGGGAGGTAGTGACAATACATAACAATACCGGGCTCTT---CGA-GTCTGGTAATTGG-AATGAGTACAATC-TAAATCCCTTAACGAGG-ATCCATTGGAGGGCAAGTCTGGTGCCAGCAGCCGCGGTAATTCCAGCTCCAAT-AGCGTATATTTAAGTTGTTGCAGTTAAAAAGCTCGTAGTTGGATTT--TGGGTT-----------GGGCCGACCGGTCCGCYTCTG-----GGTGTGCAC--CGGTTGTTCGTCCCTTTCTACCGGCGATGCGC-TCCTGGCCTTAAC-----TGGCCGGGT---CGTGCNTCCGGTGCTGTTACTTTGAAGAAATTAGAGTGCTCAAAGCAAGCC-TACG----CTCTGTATACATTA-GCATGGGATAAC-ATCACAGGATTTCGG--TCCTATTG-TGTTGGCC-TTCGGGAT-CGGAGTAATGATTAAGAGGGACAGT-CGGGGGCATTCGTATTTCATAGTCAGAGGTGAAATTC-TTGGATTTATGAAAGACGAACAACTGCGAAAGCATTTGCCA-AGGATGTTTTCATTAATCAAG-AACGAAAGTTGGGGGCTCGAAGACGATCAGATACCGTCCTAGTCTCAACCATAAACGATGCCGACTAGGGATCGGCGG----ATGTT-GCTTTTA---GGACTCCGCCGGCACCTT-ATGAGAAATC-AAAGTTTTT-GGGTTCCGGGGGGAGTATGGT-CGCAAGGCTGAAACTTAAAGGAATTGACGGAAGGGCACCACCA-GGAGTGGAGCCTGCGGCTTAATTTGACTCAACACGGGGAAACTTACCAGGTCCAGACATAGTAAGGATTGACAGACTGAGAGCTCTTTCTTGATTCTATGGGTGGTGGTGCATGGCCGTT-CTTAGTTGGTGGAGCGATTTGTCTGGTTAATTCCGTTAACGAACGAGACCTCAGCCTGCTA-------------ACTAGCT-ACGTGGAG-GTACCCCTCCACCAGCTTCTTAGAGGGACTATG-GCCGTT--TAGGCCATG-GAAGTTTGAGGCAATAACAGGTCTGTGATGCCCTT-AGATGTTCTGGGCCGCACGCGCGCTACACTGA--TGTATTCAACGAGTTTATAGCCTTGGCCGATAGGC-CCGGGTAATCTTCGGAAACTACATCGTGATGGGGATAGATCATTGCAATTGTTGGTCTTCAACGAGGAATTCCTAGTAAGCGTGAGTCATCAGCTCGCGTTGACTACGTCCCTGCCCTTTGTACACACCGCCCGTCGCTCCTACCGATTGAATGGTCCGGTGAAGTGTTCGGATCGCGGC-GACGGAGGCGGTTCGCT-GCCT-ACGACG---TCGC--GAGAAGTTCATTGAACCTTATCAT------------------------------------------------------------------------------------CCGCTGAGTTTAAGCATATCAATAAGCGGAGGAAAAGAAACTTACAAGGATTCCCTTAGTAACGGCGAGCGAACCGGGAGTAGCCCAGAATGAAAATCGGTAGGCTTTGCCTGCCGAATTGTAGTCTGTGGA---AGCGTCCTCAGCGACGGACTGGGCC-----CAAGTCCCCTGGA-ATAGGGC---GCCGG-AGAGGGTGAGAGCCCCGT---CGTGCCC----GGACCCTGTCGCAC--CACGAGG--CGCTGTCAACGAGTCGGGTTGTTTGGGAATGCAGC-CCTAATCGGGCGGTAAATTCCGTCCAAGGCTAAATATAGGTGGG-AGACCGATAGCGAACAAGTACCGCGAGGGAAAGATGAAAAGGACTTTGAAAAGAGAGTCAAAAAGTGCTTGAAATTGCCGGGAGGG-----AAGCGGAT----GGGGGTCGG-CGGCGCTCGGCTCGGGGCGTGGTTCGGTGC--CGGCCGCAACGGCG-GC---TGAAGCCCGGGTGGTTGAT--CCCACTCGCGGAACGTTGTTGTTGCGGCCG-------AGGAATCGTGGCACGCGCTGCC---CGTGGCAC-CGGCCAGCGGGCTCCATCCGGCCCGTCTTGAAACACGGACCAAGGAGTCT-GACATGTGTGCGAGT--CAACGGGTGTGGAAACCCGGAAGG-CGCAAGGAAACTGAGTGCAGGATACCTTTCTTGGGTT----------GCACTGCCGACCG-ACCCTGATCTTT------TGAGAAGGGTTCGAGT-GGGAGCATGC------CTGTCGGGACCCGAAAGATGGTGAACTATGCCTGAGCGAGGTGAAGCCAGAGGAAACTCTGGTGGAGGC-CCGCAGCGATACTGACGTGCAAATCGTTCGTCTGACTTGGGTATAGGGGCGAAAGACTAATCGAACCGTCTAGTAGCTGGTTCCCTCCGAAGTTTCCCTCAGGATAGCTGGAGCTCGCGAG-----------------------AGTTCTATCAGGTAAAGCCAATGATTAGAGGCATCGGGGGCGCACT-GCCCTCGACCTATTCTCAAACTTTAAATAGGTAGGA---CGGCGTGGCTGCTTTGTTGAGCCACG-----------CTCCAAGTGGGCCATTTTTGGTAAGCAGAACTGGCGATGCGGGATGAACCGGAAGCCGTGTTACGGTGCCTAACTGCGCGCTAACCTAGATCCCACAAAGGGTGTTGGTCGATTAAGACAGCAGGACGGTGGTCATGGAAGTCGAAATCCGCTAAGGAGTGTGTAACAACTCACCTGCCGAATCAACTAGCCCCGAAAATGGATGGCGCTAAAGCG-----CGCGACCTAAACTCGGCCGTCGGGGCAATTGCCATGCCTCGA------TGAGTAGGAGGGCGCGGCGGT--CGTT--------GCGAAACCCGGCCGCAAGGCTGGGCGGAACGGCCGTCGGTGCAGATCTTGGTGG
		</sequence>
		<sequence>
			<taxon idref="Oryza_sativa"/>
			-------TATGCTTGTCTCAAAGATTAAGCCATGCATGTGCAAGTATGAACTAATTCGAACT-GTGAAACTGCGAATGGCTCATTAAATCAGTTATAGTTTG-----TTTGATGGTA--CGTG-----CTACTCGG-ATAACCGTAGTAATTCTAGAGCTAATACGTGCAACAAAC-------CCCGACTTCC----GGGAGGGG-----CGCATTTATTA----GATAAAAGG-CTGACGCCGAT-GATTCA-TGATAACTCG-ACGGAT--CGCACGGCCCTCGTGCCG-GCGACGCATCATTCA-----AATTTCTGCCCTATCA-ACTTTCGATGGTAGGATAGGGGCCTACCATGGTGGTGACGGGTGACGGAGAATTAGGGTTCGATTCCGGAGAGGGAGCCTGAGAAACGGCTACCACATCCAAGGAAG-GCAGCA-GGCGCGCAAATTACCCAATCCTG---ACACGGGGAGGTAGTGACAATAAATAACAATACCGGGCGCTT--TAGT-GTCTGGTAATTGG-AATGAGTACAATC-TAAATCCCTTAACGAGG-ATCCATTGGAGGGCAAGTCTGGTGCCAGCAGCCGCGGTAATTCCAGCTCCAAT-AGCGTATATTTAAGTTGTTGCAGTTAAAAAGCTCGTAGTTGGACCT--TGGGCG-----------CGGCCGGCCGGTCCGCCTCAC-----GGCAGGCAC--CGACCTGTCGA-CCCTTCTGCCGGCGATGCGC-TCCTGGCCTTAAC-----TGGCCGGGT---CGTGCCTCCGGCGCCGTTACTTTGAAGAAATTAGAGTGCTCAAAGCAAGCC-ATCG----CTCTGGATACATTA-GCATGGGATAAC-ATCATAGGATTCCGG--TCCTATTG-TGTTGGCC-TTCGGGAT-CGGAGTAATGATTAATAGGGACAGT-CGGGGGCATTCGTATTTCATAGTCAGAGGTGAAATTC-TTGGATTTATGAAAGACGAACAACTGCGAAAGCATTTGCCA-AGGATGTTTTCATTAATCAAG-AACGAAAGTTGGGGGCTCGAAGACGATCAGATACCGTCCTAGTCTCAACCATAAACGATGCCGACCAGGGATCGGCGG----ATGTT-GCTTATA---GGACTCCGCCGGCACCTT-ATGAGAAATC-AAAGTCTTT-GGGTTCCGGGGGGAGTATGGT-CGCAAGGCTGAAACTTAAAGGAATTGACGGAAGGGCACCACCA-GGCGTGGGGCCTGCGGCTTAATTTGACTCAACACGGGGAAACTTACCAGGTCCAGACATAGCAAGGATTGACAGACTGAGAGCTCTTTCTTGATTCTATGGGTGGTGGTGCATGGCCGTT-CTTAGTTGGTGGAGCGATTTGTCTGGTTAATTCCGTTAACGAACGAGACCTCAGCCTGCTA-------------ACTAGCT-ATGCGGAG-CCATCCCTCCGCTAGCTTCTTAGAGGGACTATG-GCCGTT--TAGGCCACG-GAAGTTTGAGGCAATAACAGGTCTGTGATGCCCTT-AGATGTTCTGGGC-GCACGCGCGCTACACTGA--TGTATCCAACGAGTATATAGCCTGGTCCGACAGGC-CCGGGTAATCTTGGGAAATTTCATCGTGATGGGGATAGATCATTGCAATTGTTGGTCTTCAACGAGGAATGCCTAGTAAGCGCGAGTCATCAGCTCGCGTTGACTACGTCCCTGCCCTTTGTACACACCGCCCGTCGCTCCTACCGATTGAATGGTCCGGTGAAGTGTTCGGATCGCGGC-GACGGGGGCGGTTCGCC-GCCC-CCGACG---TCGC--GAGAAGTCCATTGAACCTTATCATTTAGAGGAAGGAGAAGTCGTA--------------------------------------GCGACCCCAGGTCAGGCGGGACTACCCGCTGAGTTTAAGCATATAAATAAGCGGAGGAGAAGAAACTTACGAGGATTCCCCTAGTAACGGCGAGCGAACCGGGAGATGCCCAGCTTGAGAATCGGGCGGCCGCGCCGTCCGAATTGTAGTCTGGAGA---GGCGTCCTCAGCGACGGACCGGGCC-----CAAGTCCCCTAGA-AAGGGGC---GCCTG-GGAGGGTGAGAGCCCCGT---CCGGCCC----GGACCCTGTCGCCC--CACGAGG--CGCCGTCAACGAGTCGGGTTGTTTGGGAATGCAGC-CCAAATCGGGCGGTAAACTCCGTCCAAGGCTAAATACAGGCGAG-AGACCGATAGCGAACAAGTACCGCGAGGGAAAGATGAAAAGGACTTTGAAAAGAGAGTCAAAGAGTGCTTGAAATTGCCGGGAGGG-----AAGCGGATG---GGGGCCGGC-GGGGCGTGGACTGTTGTC--GGCCGCGCCG-----GCGGCCAAAGC-CC---GGGGGCTCCGCGCCCCCGG----CAGCCGTCGTCG---GACGCAGCCGGT-----------CACCGCGCGCCTCTGGGCGTCGCGCCGCAA-CGGCCTGCGGGCTCCATCCGACCCGTCTTGAAACACGGACCAAGGAGTCT-GACATGCGTGCGAGT--CGACGGGTTCTGAAACCTGGGATG-CGCAAGGAAGCTGACG--AGCGGGAGGCCCTCACGCC----------GCACCGCTGGCCG-ACCCTGATCTTC------TGTGAAGGGTTCGAGT-TGGAGCACGC------CTGTCGGGACCCGAAAGATGGTGAACTATGCCTGAGCGGGGCGAAGCCAGAGGAAACTCTGGTGGAGGC-TCGAAGCGATACTGACGTGCAAATCGTTCGTCTGACTTGGGTATAGGGGCGAAAGACTAATCGAACCATCTAGTAGCTGGTTCCCTCCGAAGTTTCCCTCAGGATAGCTGGAGCCCATTACG----------------------AGTTCTATCGGGTAAAGCCAATGATTAGAGGCATCGGGGGCGCAAC-GCCCTCGACCTATTCTCAAACTTTAAATAGGTAGGA---CGGCGCGGCTGCTCCGGTGAGCCGCG-----------CTCCAAGTGGGCCATTTTTGGTAAGCAGAACTGGCGATGCGGGATGAACCGGAAGCCTGGTTACGGTGCCGAACTGCGCGCTAACCTAGAACCCACAAAGGGTGTTGGTCGATTAAGACAGCAGGACGGTGGTCATGGAAGTCGAAATCCGCTAAGGAGTGTGTAACAACTCACCTGCCGAATCAACTAGCCCCGAAAATGGATGGCGCTGAAGCG-------CGACCCACA-CAGGCCATCTGGGCGAGCGCCATGCCCCGA------TGAGTAGGAGGGCGCGGCGGC--CGCG--------CAAAACCCGGGGCGCGAGCCCGGGCGGAGCGGCCGTCGGTGCAGATCTTGGTGG
		</sequence>
		<sequence>
			<taxon idref="Paraglomus_occultum"/>
			---GTCATATGCTTGTCTCAAAGATTAAGCCATGCATGTCTAAGTATAAGCAA--TCTTACG-GTGAAACTGCGAATGGCTCATTAAATCAGTTATAGTTTA-----TTTGATAGTA-TCTCA------TACATGG-ATAACTGTGGTAATTCTAGAGCTAATACATGCTTAAAGT-------CCCGACTTCA----GGGAGGGA-----TGTATTTATTA----GATAAAAAG-CCAACATTGGT-GAATCA-TGATAACTTT-TCGAAT--CGCATGGCCCTCGCGCCG-GCGATGTTTCATTCA-----AATTTCTGCCCTATCA-ACTTTCGATGGTAGGATAGAGGCCTACCATGGTGGTAACGGGTAACGGGGAATTAGGGTTCGATTCCGGAGAGGGAGCCTGAGAAACGGCTACCACATCCAAGGAAG-GCAGCA-GGCGCGCAAATTACCCAATCCCG---ACACGGGGAGGTAGTGACAATAAATAACAACACAGGGCTCTT--TCGG-GTCTTGTTATTGG-AATGAGTACGATT-TAAATCTCCTAACGAGG-AACAATTGGAGGGCAAGTCTGGTGCCAGCAGCCGCGGTAATTCCAGCTCCAAT-AGCGTATATTAAAGTTGTTGCAGTTAAAAAGCTCGTAGTTGAACTT--CAGGCC-----------TGGCTGGGCGGTCCGCCTTCCG----GGTGAGTAC--TGCCTGTTCGGGTCCTACCTTCTGGCGAAGCG-TCATGGCCTTAAC-----CGGCCGTGG---CGGGGAACCAGGACTTTTACTGTGAAAAAATTAGAGTGTTCAAAGCAGGCA-CGCG-----CTTGAATACATTA-GCATGGAATAAT-GGAATAGGACAGTGG--TTCTATTT--GTTGGTT-TCTAGGAC-CGTTGTAATGATTAATAGGGATAGT-TGGGGGCATTAGTATTCAATTGTCAGAGGTGAAATTC-TTGGATTTATTGAAGACTAACTACTGCGAAAGCATTTGCCA-AGGATGTTTTCATTAATCAAG-AACGAAAGTTAGGGGATCGAAGACGATCAGATACCGTCGTAGTCTTAACCATAAACTATGCCGACTAGGAATCGGGCG----ATGTT-GACAAAA---TGACGCGCTCGGCACCTC-ATGGGAAACC-AAAGTGTTT-GGGTTCCGGGGGGAGTATGGT-CGCAAGACTGAAACTTAAAGGAATTGACGGAAGGGCACCACCA-GGGGTGGAGCCTGCGGCTTAATTTGACTCAACACGGGAAAACTCACCAGGTCCAGACATAGTAAGGATTGACAGATTGAGAGCTCTTTCTTGATTCTATGGGTGGTGGTGCATGGCCGTT-CTTAGTTGGTGGAGTGATTTGTCTGGTTAATTCCGATAACGAACGAGACCTTAACCTGCTA-------------AATAGCCAGGCTGTTC-TCTGAACGGTCGCGGCTTCTTAGAGGGACTATT-GGCGTT--TAGCCGATG-GAAGTTTGAGGCAATAACAGGTCTGTGATGCCCTT-AGATGTTCTGGGCCGCACGCGCGCTACACTGA--TGAAGTCAGCGAGTTTCTTCACTTGGCCGGCAGGC-CTGGGTAATCTTGTGAAACTTCATCGTGCTGGGGATAGAGCATTGCAACTATTGTTCTTCAACGAGGAATCCCTAGTAAGCGTGAGTCATTAGCTCGCGTTGATTACGTCCCTGCCCTTTGTACACACCGCCCGTCGCTACTACCGATTGAATGGCTTAGTGAGACTTTCGGATGT-----GTTTGGAGCCGCTGGCA-ACAGCGACACC---TTGCG-CAGAAGTTATTCAAACTTGGTCATTTAGAGGAAGTAAAAGTCGTAACAAGGTTTCCGTAGGTGAACCTGCGGAAGGATCATTAAGGGCCTCAAATCAGACAAGAGTACCCGCTGAACTTAAGCATATCAATAAGCGGAGGAAAAGAAACTAACAAGGATTCCCCTAGTAACGGCGAGTGAAGCGGGAACAGCTCAAATTTTAAATCTGACTGCTTCGCAGTTCGAGTTGTAGTTTGAAGG---AGTCTGTCGCCAGTGCGACGATGACA----CAAGTCCTCTGGA-ACGTGGC---ATCGT-AGAGGGTGAGAATCCCGTCTCTGGTCG-----TTGTTGCGCAGGCA--TACGGCA--GGCATCCGAAGAGTCGAGTTGTTTGGGATTGCAGC-TCCAAATGGGTGGTAAACTCCATCTAAGGCTAAATATTGGCGAG-AGACCGATAGCGAACAAGTACCGTGAGGGAAAGATGAAAAGAACTTTGAAAAGAGAGTAAAACAGTACGTGAAATTGTTGAAAGGG-----AAACGCTT----GAAGTCAGTGTCAGCGTCAGTTTCGCG---CGTCGTGAAA---GGGCTCGGGTAAG-GT---GACTCTCTCCGGGGAGTGT--TATAGACCTGAGCA---GATGCGCTGCGC---------GGGACTGAGGATTGCAGCGGGCCGGGGAGCGGTGGGTGCACCGGGTTGAAACGACCCGTCTTGAAACACGGACCAAGGAGTCT-AGCATATGTGCGAG---TGTTTGGGAGGCAAACCCATGCG--CGAAATGAAAGTGAACACGCGTCCTTTCGGGGACGCC----------GCACCATCGACCG-ACCTTTTCGTATAT----ATCGATAGGTTTGAGT-AAGAGCACAT------CTGCTGGGACCCGAAAGATGGTGAACTATGCCTGAATAGGGTGAAGCCAGAGGAAACTCTGGTGGAGGC-TCGTAGCGATTCTGACGTGCAAATCGATCGTCGAATTTGGGTATAGGGGCGAAAGACTAATCGAACCATCTAGTAGCTGGTTCCTGCCGAAGTTTCCCTCAGGATAGCAGAAACTCGATATAC---------------------AGTTTTATGAGGTAAAGCGAATGATTAGAGGCCTTAGGGTTGAAAC-AGCCTTAACCTATTCTCAAACTTTAAATGTGTAAGA---AGCGCACGTTGCTTAGTTGAACGCGT-----------TTTCTAGTGGGCCATTTTTGGTAAGCAGAACTGGCGATGCGGGATGAACCGAACGCGAGGTTAAGGTGCCGGAAT-CCACGCTCATCAGACACCACAAAAGGTGTTAGTTCATCCAGACAGCAGGACGGTGGCCATGGAAGTCGGAATCCGCTAAGGAGTGTGTAACAACTCACCTGCCGAATGAACTAGCCCTGAAAATGGATGGCGCTCAAGCG-----TGGTACCCATACCTCGCCGTCGACGTTATCGCTGATGCGTCG-----ACGAGTAGGCAGGCGTGGAGATC-AGTAGCTCGTGACGAAGCCATGGGCGTGAGCCTTGGTGGAACGGTCTCTAGTGCAGATCTTGGTGG
		</sequence>
		<sequence>
			<taxon idref="Phanaerochaete_chrysosporium"/>
			GTAGTCATATGCNTGTCTCAAAGANTAAGCCATGCATGTCTAAGTATAAACAAGTTTGTACT-GTGAAACTGCGAATGGNTCATTAAATCAGTTATAGTTTA-----TTTGATGGTG-CTTTG-----CTACATGG-ATAACTGTGGTAATTCTAGAGCTAATACATGCAATCAAG------CCCCGACTTCT----GGAAGGGG-----TGTATTTATTA----GATAAAAAA-CCAACGTTGGT-GATTCA-TAATAACTTC-TCGAAT--CGCATGG-CCTTGTGCCG-GCGATGCTTCATTCA-----AATATCTGCCCTATCA-ACTTTCGATGGTAGGATAGAGGCCTACCATGGTTTCAACGGGTAACGGGGAATAAGGGTTCGATTCCGGAGAGGGAGCCTGAGAAACGGCTACCACATCCANGGAAG-GCAGCA-GGCGCGCAAATTACCCAATCCCG---ACACGGGGAGGTAGTGACAATAAATAACAATATAGGGCTCTT--TCGG-GTCTTATAATTGG-AATGAGTACAATT-TAAATCTCTTAACGAGG-AACAATTGGAGGGCAAGTCTGGTGCCAGCAGCCGCGGTAATTCCAGCTCCAAT-AGCGTATATTAAAGTTGTTGCAGTTAAAAAGCTCGTAGTTGAACTT--CAGGCC-----------TGGCTGGGCGGTCTGCCTCAC-----GGTATGTAC--TGTCTGGCTGGGTCTTACCTCTTGGTGAGCCG-GCATGCCCTTCAC-----TGGGTGTGT---CGGGGAACCAGGACTTTTACCTTGAGAAAATTAGAGTGTTCAAAGCAGGCT-TATG-----CCCGAATACATTA-GCATGGAATAAT-AAAATAGGACGTGCG-GTTCTATTT-TGTTGGTT-TCTAGAGT-CGCCGTAATGATTAATAGGGATAGT-TGGGGGCATTAGTATTCCGTTGCTAGAGGTGAAATTC-TTGGATTTACGGAAGACTAACTACTGCGAAAGCATTTGCCA-AGGATGTTTTCATTAATCAAG-AACGAAGGTTAGGGGATCGAAAACGATCAGATACCGTTGTAGTCTTAACAGTAAACTATGCCGACTAGGGATCGGGCG----AACTC-AATTTGA---TGTGTCGCTCGGCACCTT-ACGAGAAATC-AAAGTCTTT-GGGTTCTGGGGGGAGTATGGT-CGCAAGGCTGAAACTTAAAGGAATTGACGGAAGGGCACCACCA-GGTGTGGAGCCTGCGGCTTAATTTGACTCAACACGGGGAAACTCACCAGGTCCAGACATGACTAGGATTGACAGATTGATAGCTCTTTCATGATTTTATGGGTGGTGGTGCATGGCCGTT-CTTAGTTGGTGGAGTGATTTGTCTGGTTAATTCCGATAACGAACGAGACCTTAACCTGCTA-------------AATAGCC-AGGCCGGC-TTTTGCTGGTCGCGGCTTCTTAGAGGGACTGTC-TGCGTC--TAGCAGACG-GAAGTTTGAGGCAATAACAGGTCTGTGATGCCCTT-AGATGTTCTGGGCCGCACGCGCGCTACACTGA--CAGAGCCAGCGAGTTTTTTTCCTTGGCCGGAAGGT-CTGGGTAATCTTGTGAAACTCTGTCGTGCTGGGGATAGAGCATTGCAATTATTGCTCTTCAACGAGGAATACCTAGTAAGCGTGAGTCATCAGCTCGCGTTGATTACGTCCCTGCCCTTTGTACACACCGCCCGTCGCTACTACCGATTGAATGGCTTAGTGAGGCCTTGGGATTG-----GCTTCGGGGAGCCGGCA-ACGGCACCCTG---TTGCT-GAGAACTTGGTCAAACTTGGTCATTTAGAGGAAGTAAAAGTCGTAACAAGGTTTCCGTAGGTGAACCTGCGGAAGGATCATTA---------------------------GCTGAANTTAAGCATATCAATAAGCGGAGGAAAAGAAACTAACAAGGATTCCCCTAGTAACTGCGAGTGAAGCGGGAAAAGCTCAAATTTAAAATCTGGCAGTCTTGCTGTCCGAGTTGTAATCTGGAGA---AGCGTCTTCCGCGCTGGACCGTGTA-----CAAGTCTCCTGGA-ACGGAGC---GTCAT-AGAGGGTGAGAATCCCGTCTTTGACACG----GACTACCAGTGCTC--TGTGATG--CGCTCTCAAAGAGTCGAGTTGTTTGGGAATGCAGC-TCAAAATGGGTGGTAAACTCCATCTAAAGCTAAATATTGGCGAG-AGACCGATAGCGAACAAGTACCGTGAGGGAAAGATGAAAAGCACTTTGGAAAGAGAGTTAAACAGTACGTGAAATTGCTGAAAGGG-----AAACGCTT----GAAGTCAGTGCCAGCATCACTTTTGGC---TGCGGGAAAA--AGGTTAGAGGAAT--GT---GGCACCCTC--GGGTGTGT--TATAGCCTCTAGCT--GTATACCGTGGCT---------GGGAGTGNGGAACTCAGTGCT---TAGGATGC-TGGCGTAATGGCTTTAAACGACCCGTCTTGAAACACGGACCAAGGAGTNT-AACATGCCTGCGAG---TGTTTGGGTGGAAAACCCGAGCG--CGTAATGAAAGTGATATTGGGACCTCTGTCGTGGAGG----------GCACCGACGCCCG-GACCAGACCTAC------TGTGACGGATCCGCGG-TAGAGCATGT------ATGTTGGGACCCGAAAGATGGTGAACTATGCCTGAATAGGGTGAAGCCAGAGGAAACTCTGGTGGAGGC-TCGTAGCGATTCTGACGTGCAAATCGATCGTCNAATTTGGGTATANGGGCGAAAGACTAATCGAACCATCTAGTAGCTGGTTCCTGCCGAAGTTTCCCTC---------------------------------------------------------------------------------------------------------------------------------------------------------------------------------------------------------------------------------------------------------------------------------------------------------------------------------------------------------------------------------------------------------------------------------------------------------------------------------------------------------------------------------------------
		</sequence>
		<sequence>
			<taxon idref="Phragmidium_sp"/>
			GTAGTCATATGCTTGTCTCAAAGATTAAGCCATGCATGTCTAAGTATAAACAA--TTATACA-GTGAAACTGCGAATGGCTCATTAAATCAGTTATAGTTTA-----TTTGATGATA-CCTTA-----CTACATGG-ATAACTGTGGTAATTCTAGAGCTAATACATGCTGAAAAC------CCCTGACCTCT----GGAAAGGG-----AGTATTTATTA----GATAAAAAA-CCAATGTTGGT-GATTCA-TAATAACTTT-TCGAAT--CGCATGG-CCTTGTGCCG-GTGATGCTTCATTCA-----AATATCTGCCCTATCA-ACTTTCGATGGTAGGATAGAGGCCTACCATGGTGATGACGGGTAACGGGGAATAAGGGTTCGATTCCGGAGAGAGGGCCTGAGAAACGGCCCTCAAATCTAAGGATT-GCAGCA-GGCGCGCAAATTACCCAATCCCG---ACACGGGGAGGTAGTGACAATAAATAACAATGTATGGCTCTT--TTGG-GTCTTACAATTGG-AATGAGTACAATT-TAAATCCCTTAACGAGG-ATCAATTGGAGGGCAAGTCTGGTGCCAGCAGCCGCGGTAATTCCAGCTCCAAT-AGCGTATATTAAAATTGTTGACGTTAAAAAGCTCGTAGTCGAACTT--GGGTCT-----------CTGGCAGTTGGTCCGCCTTTT-----GGTGTGTAC--TGATTTGTTGGAGCTTACCTCTTGGTGAACTC-TGATGCACTTTAC-----TGGGTGTTG---GAGGGAACCAGGACTTTTACTTTGAAAAAATTAGAGTGTTCAAAGCAGGCT-TTTG-----CCTGAATACATTA-GCATGGAATAAT-AAAATAGGATGTGTG-ATCCTATTT-TGTTGGTT-TCTAGGAT-TACCGTAATGATTAATAGGATCAGT-TGGGGGCATTTGTATTACATCGTCAGAGGTGAAATTC-TTGGATTGATGTAAGACAAACTACTGCGAAAGCATCTGCCA-AGGATGATTTCATTGATCAAG-AACGAAGGTTAAGGGTTCAAAAACGATCAGATACCGTTGTAGTCTTAACAGTAAACTATGCCGACTGGGGATCAGACA----AGGCT-TTATAA----TGACTTGTTTGGCACCCA-AAGGGAAACC--TGAAGTTT-AGGTTCGTGGGGGAGTACGGT-CACAAGGCTGAAACTTAAAGGAATTGACGGAAGGGCACCACCA-GGTGTGGAGCCTGCGGCTTAATTTGACTCAACACGGGGAAACTCACCAGGTCCAGACACAGTAAGGATTGACAGATTGATAGCTTTTTCTTGATTTTGTGGTTGGTGGTGCATGGCCGTT-CTTAGTTGGTGGAGTGATTTGTCTGGTTAATTCCGATAACGAACGAGACCTTCTCCTGCTA-------------AATAGTC-CAGCTGGC-TCCGGCTGGCTGTGACTTCTTAGAGGGACTATC-AACGTT--TAGTTGATG-GAAGTTGGAGGCAATAACAGGTCTGTGATGCCCTT-AGATGTTCTGGGCCGCACGCGCGCTACACTGA--CCAAGCCAGCGAGTATAACACCTTATCCGAAAGGA-TTTGGTAATCTTGTGAAACTTGGTCGTGATGGGGATAGAGCATTGCAATTATTGCTCTTCAACGAGGAATACCTAGTAAGCGTATGTCATCAGCATGCGTTGATTACGTCCCTGCCCTTTGTACACACCGCCCGTCGCTACTACCGATTGTGTGCTTTTGTGAGGCGTTCGGAGAG-----ACTATAAAGAGCTGGCA-ACAGCACTTTA---CTGGC-TCAAAGTTCTACAAACATGAGTACATAGAGGAAGTAAAAGTCGTAACAAGGTTTCCGTAGGTGAACCTGCGGAA-------------------------------------------------------------------------------------------------GGCGAGTGAAGAGGGAAAAGCCCAAATTTGTAATCTGGCTCTTTCAGGGTCCGAGTTGTAATTTTGAGA---ACTGTTTTCTGTGCTGGACCATTTC-----TAAGTCTGTTGGA-AAACAGC---ATCAT-AGAGGGTGATAATCCCGTTTGTGATATG----GACTACCAGGGCTA--TATGATA--CAGTTTCTAAGAGTCGAGTTGTTTGGGAATGCAGC-TCAAAGTGGGTGGTAAATTCCATCTAAGGCTAAATATAGGTGAG-AGACCGATAGCATACAAGTACCGTGAGGGAAAGATGAAAAGAACTTTGGAAAGAGAGTTAAC-AGTACGTGAAATTGTTGTAAAGG-----AAACATTT----AAACTTGTCCCAACATCAGTTTTTGAG---TGCTGGATAA--GGGTCTTGGGAAT--GT---AGCAGTTTC--GGCTGTGT--TATAGCCCAGGATTT-AGATACAGTGCTT---------AGGACTGAGAACAATTT----------------------------------------------------------------------------------------------------------------------------------------------------------------------------------------------------------------------------------------------------------------------------------------------------------------------------------------------------------------------------------------------------------------------------------------------------------------------------------------------------------------------------------------------------------------------------------------------------------------------------------------------------------------------------------------------------------------------------------------------------------------------------------------------------------------------------------------------------------------------------------------------------------------------------------------------------
		</sequence>
		<sequence>
			<taxon idref="Physcomitrella_patens"/>
			-------------------AAAGATTAAGCCATGCATGTGTAAGTATAAACTCTTTTGTACT-GTGAAACTGCGAATGGCTCATTAAATCAGTTATAGTTTC-----TTTGATGGTA-CCTTG-----CTACTCGG-ATAACCGTAGTAATTCTAGAGCTAATACGTGCACAAACT-------CCCGACTTTT--TTGGAAGGGA-----CGTATTTATTA----GATAAAAGG-CCGATGGCGGT-GAATCA-TGATAACTTTGTCGAAT--CGCACGGCCTTGGCGCTG-GCGATGTTTCATTCA-----AATTTCTGCCCTATCA-ACTTTCGATGGTAGGATAGAGGCCTACCATGGTGGTAACGGGTGACGGAGAATTAGGGTTCGATTCCGGAGAGGGAGCCTGAGAAACGGCTACCACATCCAAGGAAG-GCAGCA-GGCGCGCAAATTACCCAATCCCG---ACACGGGGAGGTAGTGACAATAAATAACAATACTGGGCTTTT--ACAA-GTCTGGTAATTGG-AATGAGTACAATC-TAAATCCCTTAACGAGG-ATCCATTGGAGG---------------------GCGGTAATTCCAGCTCCAAT-AGCGTATATTTAAGTTGTTGCAGTTAAAAAGCTCGTAGTTGGATCT--TGGGTC-----------GGGGGGAGCGGTCCGCCCCTTGTG--GGTGTGCAC--TGGTCCATCGG-CCTTCTTGCCGGGGACGCGC-TCCTGGTTTTAAT-----TAATCGGGA---CGCGGAGTCGGCGATGTTACTTTGAAAAAATTAGAGTGCTCAAAGCAAGCC-TATG----CTCTGAATACATTA-GCATGGAATAAC-GTGATAGGACTCTGG--TCCTGTTCGTGTTGGTC-TTCGGGAC-CGGAGTAATGATTAATAGGGACGGT-TGGGGGCATTCGTATTTCATTGTCAGAGGTGAAATTC-TTGGATTTATGAAAGACGAACTTCTGCGAAAGCATTTGCCA-AGGATGTTTTCATTAATCAAG-AACGAAAGTTGGGGGCTCGAAGACGATCAGATACCGTCCTAGTCTCAACCATAAACGATGCCGACTAGGGATTGGCGG----ATGTT-ACTTTGA---TGACTCCGCCAGCACCTT-ATGAGAAATC-AAAGTTTTT-GG-TTCC-GGGGGAGTATG-T-CGCAAG-CTGAA----------------------GCA-CACCA-GGAGTGGAG-CTGCGGCTTAATTTGACTCAACACGGGGAAACTTACCAGGTCCAGACATAGTAAGGATTGACAGATTGAGAGCTCTTTCTTGATTCTATGGGTGGTGGTGCATGGCCGTT-CTTAGTTGGTGGAGTGATTTGTCTGGTTAATTCCGTTAACGAACGAGACCTCAGCCTGCTA-------------ACTAGTT-ACGCGAAG-GATTTTTTCCTTCAACTTCTTAGAGGGACTATC-GGCGTC--TAGCCGATG-GAAGTTTGAGGCAATAACAGGTCTGTGATGCCCTT-AGATGTTCTGGGCCGCACGCGCGCTACACTGA--TGAATTCAACGAGTTTATAACCTGGACCGATAGGT-CTGGGTAATCTTTTGAAATTTCATCGTGATGGGGATAGATCATTGCAATTATTGATCTTCAACGAGGAATTCCTAGTAAGCGCGAGTCATCAGCTCGCGTTGACTACGTCCCTGCCCTTTGTACACACCGCCCGTCGCTCCTACCGATTGAATGGTCCGGTGAAGTTTTCGGATTGCGGC-GATGCCGGCGGTTCGCC-GCCG-GTGACG---TTGG--GAGAAGTTCATTAAACCTTATCATTTAGAGGAAGGAGAAGTCGTAACAAGGTTTCCGTAGGT---------------------CAGACCTCTGATCAGGAAAGTCTACCCGCTGAGTTTAAGCATATCACTAAGCGGAGGAGAAGAAACTAACCAGGATTTCCCTAGTAACGGCGAGCGAACCGGAAAGAGCCCAGCTTGAAAATCGGGGTGCTTCGTGCCCCGAATTGTAGTCTGGAGA---AGCGTCCTCTGCAGCGGGTCGGCCC-----CAAGTTCCCTGGA-ATGGGAT---GCCCA-AGAGGGTGACAGCCCCGT---CGAGGCC----GGTCCCTGCTGCTC--CACGAGG--CGCGATCTGCGAGTCGGGCTGTTTGGGAATGCAGC-CCTAAGTGGGTGGTAAATTCCATCTAAGGCTAAATATTGGCAAG-AGACCGATAGCGAACAAGTACCGCGAGGGAAAGATGAAAAGGACTTTGAAAAGAGAGTTAAACAGTGCTTGAAATTGCTGGGAGGG-----AAGCGAAT----GGAAGCTGCGTCAGCGTGGGCTACCTC---GGCGGGACAA----------GAGCGG-GA---TGTAGTTTCCCGCCTATGC--CGCCGAGGTGGCCGAGGCACGAAGCGCGC---------GGCCCCTCGGGTCGTGGCGCT---CGGGACGC-TGGCGTATTGAGCTCATCCGACCCGTCTTGAAACACGGACCAAGGAGTCT-AACATGTATGCGAGC--AGGTGGGCGGCAAACCCATTGATG-CGTAAGTAAACTGACATGGGACCCCCCTCAAAAGGGC----------GCACCA--------TCCGTGATCTTC------TGTGAAAGGTTTGAGT-GTGAGCATAC------CTGTTGGGACCCGAAAGATGGTGAACTATGCCTGAGCAGGGCGAAGC-AGAGGAAACTCTGGTGGAGGC-TCGTAGCGATACTGACGTGCAAATCGTTCGTCAGACTTGGGTATAGGGGCGAAAGACTAATCGAACCATCTAGTAGCTGGTTCCCTCCGAAGTTTCCCTCAGGATAGCTGGAGCTCGTGTAAG---------------------AGTTTTATCAGGTAAAGCGAATGATTAGAGGCATCGGGGGTGTAAC-ACCCTCGACCTATTATCAAACTTTAAATAGGTAAGC---CGCCGGGGTTGCTTGGTTGAACCCCG-----------CTCCAAGTGGGCCATTTTTGGTAAGCAGAACTGGCGATGCGGGATGAACCGAAAGCCGGGTTACGGTGCCAAATTGCGCGCTAACCTAGATCCCACAAAGGGTGTTGATTGATTAAGACAGCAGGACGGTGGTCATGGAAGTCGAAATCCGCTAAGGAGTGTGTAACAACTCACCTGCCGAATCAACTAGCCCCGAAAATGGATGGCGCTTAAGCG-----CACAACCTACACCCGGCCATTGGGGCGAGTGCGAGGCTTGAA------TGAGTAGGAGGGCGTGGGGGT--CGTG---------GAGCAGCTTTGGGCGTGAGCCGAGTGAAACGCCCCTAGTGCAGATCTTGGTGG
		</sequence>
		<sequence>
			<taxon idref="Phytophthora_sojae"/>
			GTAGTCATATGCTTGTCTCAAAGATTAGGCTATGCATGTCTAAGTATAAACACTTTTGTACT-GTGAAACTGCGAATGGCTCATTATATCAGTTATAGTCTA-----CTCGATAGTA-CCTTA-----CTACTTGG-ATACCCGTAGTAATTCTAGAGCTAATACATGCATAAATA-------CCCAACTGCTTGTCGGGCGGGTA-----GCATTTATTA----GATTGAAA--CCAATGGTGTT-GAGTCA-TAATAACTGT-GCGGAT--CGCGCTT-----TTGC---GCGATAAATCGATTG-----AGTTTCTGCCCTATCA-GCTTTGGATGGTAGGATATGGGCCTACCATGGCATTAACGGGTAACGGGGAATTAGGGTTTGATTCCGGAGAGGGAGCCTTAGAAACGGCTACCACATCCAAGGAAG-GCAGCA-GGCGCGTAAATTACCCAATCCTG---ACACAGGGAGGTAGTGACAATAAATAACAATGCTCTGGCTCT--TCGA-GTCGGGCAATTGG-AATGAGAACAATT-TAAATCCCTTAACGAGG-ATCAATTGGAGGGCAAGTCTGGTGCCAGCAGCCGCGGTAATTCCAGCTCCAAT-AGCGTATATTAAAGTTGTTGCAGTTAAAAAGCTCGTAGTTGGATTT--CTGTTT-----------TGGATGTCCGGTCCGCTCCCTCT-G-GGAGTGCGT-ACTTATGGTCGAGCATTTTTTGTGAGGCTGCCT-TTCTGCCATTAAG-----TTGGTGGGT--TGGTGGGCTTGCATCGTTTACTGTGAAAAAATTAGAGTGTTTAAAGCAGGCG-TTTGCTC-ATTTGAATACATTA-GCATGGAATAAT-AAGATACGGCCTTGGTGGTCTATTT-TGTTGGTT--TGCACAC-CAGGGTAATGATTAATAGGGACAGT-TGGGGGTATTCATATTTCAGCGTCAGAGGTGAAATTC-CTGGATCGCTGAAAGATGAGCTTAGGCGAAAGCATTTACCA-AGGATGTTTTCATTAATCAAG-AACGAAAGTTAGGGGATCGAAGATGATTAGATACCATCGTAGTCTTAACCATAAACTATGCCGACTCGGGATTGGCAG----TCGTT-TACTTTAAA-TGACCTTGTCAGCACCGT-ATGAGAAATC-AAAGTCTTT-GGGTTCCGGGGGGAGTATGGT-CGCAAGGCTGAAACTTAAAGGAATTGACGGAAGGGCACCACCA-GGAGTGGAGCCTGCGGCTTAATTCGACTCAACACGGGAAAACTTACCAGGTCCAGACATAGTAAGGACTGACAGATTGAGAGCTCTTTCTTGATTCTATGGGTGGTGGTGCATGGCCGTT-CTTAGTTGGTGGAGTGATTTGTCTGGTTAATTCCGTTAACGAACGAGACCTCCGCGTGCTA-------------AATAGTC-CCGCTTAC-CATTTTTGGTAGGGACTTCTTAGAGGGACTTTTGGGTAAT-CAAACCAAAG-GAAGTTGGAGGCAATAACAGGTCTGTGATGCCCTT-AGATGTTCTGGGCCGCACGCGCGCTACACTGA--TGCGTTCAACGAGTATACAACCTTGATCGATAGGT-CTGGGTAATCTTGTGAATGCGCATCGTGCTAGGGATAGACTGTTGCAATTTTCAGTCTTGAACGAGGAATTCCTAGTAAACGCAAGTCATCAGCTTGCATTGATTACGTCCCTGCCCTTTGTACACACCGCCCGTCGCACCTACCGATTGAATGACTCGGTGAAAAATTGGGATCGTG---AGTCCGTTTGCTTCATT-G-CGAGTGGAT---TGAT--GAGAACTTTTTTAAACCTCGCCATTTAGAGGAAGGTGAAGTCGTAACAAGGTTTCCGTGGGTGAACCTGCGGAAGGATCA---TGGACCTGATATCAGGCAAGATTACCCGCTGAACTTAAGCATATCAATAAGCGGAGGAAAAGAAACTAACAAGGATTCCCCTAGTAACGGCGAGTGAAGCGGGAAGAGCTCAAGCTTAAAATCTCCGCGCAAGGCGCGGCGAATTGTAGTCTATAGA---GGCGTGGTCAGCGTGGGCGCTTGGGG----CAAGTTCCTTGGA-AGAGGAC---AGCAT-GGAGGGTGATACTCCCGT--TCATCCCT----GAGTGGCTCGCGCG--TACGACC--CGTGTTCTTTGAGTCGCGTTGTTTGGGAATGCAGC-GCAAAGTAGGTGGTAAATTCCATCTAAAGCTAAATATTGGTGCG-AGACCGATAGCGAACAAGTACCGTGAGGGAAAGATGAAAAGAACTTTGAAAAGAGAGTTAAAGAGTACCTGAAACTGCTGAAAGGGAACCGAATCGTTTCC--AGTGTCTATGTCAAGGTCAGTTCGTATG-CTGCGGGAAATGGCTACCGAGGAGGTA-GG---GCTTACGCTCTGCGTTTGTC-TATTATATCTTGGTGGACGAGTCGTCGCGGTT------GGGACTGAGGTGCCTACTGTGTGGATTGATGC-GTGCCTTAACTTGTCATCCGACCCGTCTTGAAACACGGACCAAGGAGTCT-AACATGTGTGCAAGT--GTTAGGGTGTGGAAACCCCAGCG--CGAAATGAAAGTGAAGCGGGCTTCGGTCTGCGGCGTG----------GCACTATCGACCG-ATCATGAACCTTCGT---GGTGAAAGATTTGAGT-TTGAGCACAT------ATGTTGGTACCCGAAAGATGGTGAACTATGCCTGAGTAGGGTGAAGCCAGGGGAAACTCTGGTGGAAGC-TCGTAGCGATTCTGACGTGCAAATCGATCGTCAAACTTGGGTATAGGGGCGAAAGACTAATCGAACCATCTAGTAGCTGGTTCCCTCCGAAATTTCCCTCAGGATAGCAGCAACTTATTTACGAT-------------------AGTTTTATGAGGTAAAGCGAATGATTAGAGGATTCGGGGAAGAAAC-TTTCTCGACCTATTCTCAAACTTTAAATCTGTAAGA---CCTGCAGGTTTCTTAATTGAACTTGT-----------TTGCTAGTGGGCCATACGGGGTAAGCTCGTCTGGCGATGCGGGATGAACCGAACGCAAAGTTAAAGTGCCAAAATGCCCGCTCACCTAGATACCATAAAAGGTGTTGGTTCATTTAGACAGCAGGACGGTGGCCATGGAAGTCGGAATCCGCTAAGGAGTGTGTAACAACTCACCTGCCGAATGAACTAGCCCTGAAAATGGATGGCGCTAAAGCGGGCTACTTATACTTTGCCGTTAGCGCGATAGCATAATTAATGTACGC-GTTAATGAGTAGGAGGGCGTGAGGGT--CGTG-------AAGAAGCTCGTGGCGTGAGCCTGAGTGAAACGGCCTTTAGTGCAGATCTTGGTGG
		</sequence>
		<sequence>
			<taxon idref="Pichia_stipitis"/>
			--AGTCATATGCTTGTCTCAAAGATTAAGCCATGCATGTCTAAGTATAAGCA---TTATACG-GTGAAACTGCGAATGGCTCATTAAATCAGTTATCGTTTA-----TTTGATAGTC-CCGTT-----CTACATGG-ATACCCGTGGAAAATCTAGAGCTAATACATGCGTAAAGC-------CCCGACTTCG----GGAGGGG------TGTATTTATTA----GATAAAAAA-TCAATGTTGAT-GATTCA-TAATAACTTT-TCGAAG--CTCATGGCCTTTGTGCTG-AAGCTGGTTCATTCA-----AATTTCTGCCCTATCA-ACTTTCGATGGTAGGATAGAGGCCTACCATGGTTTTCACGGGTAACGGGGAATAAGGGTTCGATTCCGGAGAGGGAGCCTGAGAAACGGCTACCACATCCAAGGAAG-GCAGCA-GGCGCGCAAATTACCCAATCCTG---ACACAGGGAGGTAGTGACAATATATAACGATACAGGGCCATT-----G-GTCTTGTAATTGG-AATGAGTACAATG-TAAATACCTTAACGAGG-AACAATTGGAGGGCAAGTCTGGTGCCAGCAGCCGCGGTAATTCCAGCTCCAAT-AGCGTATATTAAAGTTGTTGCAGTTAAAAAGCTCGTAGTTGAACTT--TGGGCC-----------TGGGCGGGCGGTCTACCTAT------GGTAAGTAC--TGTTGCGCCGGGCTTTTTCTTCTGGCTAGCT------------------------CCTCG---GAGCGAACCAGGACGGTTACTTTGAGGAAATTAGAGTGTTCAAAGCAGGCC-TTTG-----CTCGGATATATTA-GCATGGAATAAT-AGAATAGGACGGTATGGTTCTATTT-TGTTGGGT-TCTAGGAC-CATCGTAATGATTAATAGGGACGGT-CGGGGGCATCAGTATTCAGTTGTCAGAGGTGAAATTC-TTGGATTAACTGAAGACTAACTACTGCGAAAGCATTTGCCA-AGGACGTTTTCATTAATCAAG-AACGAAAGTTAGGGGATCGAAGATGATCAGATACCGTCGTAGTCTTAACCATAAACTATGCCGACTAGGGATCGGGTG----GCGCT-TC--------TTGCCCACTCGGCACCTT-ACGAGAAATC-AAAGTCTTT--GGTTCTGGGGGGAGTATGGT-CGCAAGGCTGAAACTTAAAGGAATTGACGGAAGGGCACCACCA-GGAGTGGGA-CTGCGGCTTAATTTGACTCAACACGGGGAAACTCACCAGGTCCAGACGTAATAAGGATTGACAAGCT-AGAGACTTCTCTTGATCTTACGGGTGGTGGTGCATGGCCGTT-TTTAGTCCTTGGAGTGATTTGTCTGCTTAATTGCGNNAACGGACGAGACCTTAACCTGCTA-------------AATAGGG-CTGCGAGC-ATCTGCTCGTTG-TCCTTCTTAGAGGGACTATG-GGTATC--AAACCCATG-GAAGTTTGAGGCAACAACAGGTCTGTGATGCCCTT-AGACGTTCTGGGCCGCACGCGCGCTACACTGA--CGGAGCCAGCAAGTATATC--CTTGGTCGAGAGGC-CCGGGTAATCTCGTGAAACTCCGTCGTGCTGGGGATAGAGCATTGTAATTTTTGCTCTTCAACGAGGAATTCCTAGTAAGCGCAAGTCATCAGCTTGCGTTGATTACGTCCCTGCCCTTTGTACACACCGCCCGTCGCTACTACCGATTGAATGGCTTAGTGAGGCTCCAAGATTG-----GCGCCGCGGGAGGGGCA-ACTTTCCCATG---GCGCT-GAAAATTCAGTCAAACTTGGTCATTTAGAGGTCGTAAAAGTCGTAACAAGGTTTCCGTAGGTGAACCTGCGG---------------------------------------------------------------------------------------------------------------------------------------------------GTGCGAGTTGTAAATTGCAGG---TTGGAGTCTCGGTTTAGACGTGTGTG----CAAGTCCCTTGGA-ACAGGGC---GCCAC-TGAGGGTGAGAGCCCCGTAGTGTGC-------ACG-T-CGATAGC---TGTGAGG--CCCTTCTGACGAGTCGAGTTGTTTGGGAATGCAGC-TCTAAGTGGGTGGTAAATTCCATCTAAGGCTAAATATTGGCGAG-AGACCGATAGCGAACAAGTACTGTGAAGGAAAGATGAAAAGCACTTTGAAAAGAGAGTGAAACAGCACGTGAAATTGTTGAAAGGG-----AAGGGTAT----TGGGCTCGAGCCAGCATCGGTTTTCGT---TGCAGGATAA--GGACCTTTGGAAT--GT---GG--CTCCT--CGGAGTGT--TATAGCCATTGGTA--GATGCTGCATATG---------GGGACCGAGGGCTGCGGCGC----AATACCGC-------------------------------------------------------------------------------------------------------------------------------------------------------------------------------------------------------------------------------------------------------------------------------------------------------------------------------------------------------------------------------------------------------------------------------------------------------------------------------------------------------------------------------------------------------------------------------------------------------------------------------------------------------------------------------------------------------------------------------------------------------------------------------------------------------------------------------------------------------------------------------------------------------------------------------------
		</sequence>
		<sequence>
			<taxon idref="Pinaceae_sp"/>
			GTAGTCATATGCTTGTCTCAAAGATTAAGCCATGCATGTCTAAGTATGAACTAATTCAGACT-GTGAAACTGCGGATGGCTCATTAAATCAGTTATAGTTTT-----TTTGATGGTA-CCATA-----CTACTCGG-ATAACCGTAGTAATTCTAGAGCTAATACGTGCACCAAGT-------CCCGACTCTT---TGGAAGGGA-----TGCATTTTTTA----GATAAAAGG-CCGGCGCCGGT-GAATCA-TGATAACTCG-ACGGAT--CGCACAGCCCTTGTGCTG-GCGATGCTTCATTCA-----AATTTCTGCCCTATCA-ACTTTCGATGGTAGGAGAGAGGCCTACCATGGTGGTGACGGGTGACGGAGAATTAGGGTTCGATTCCGGAGAGGGAGCCTGAGAAACGGCTACCACATCCAAGGAAG-GCAGCA-GGCGCGCAAATTACCCAATCCTG---ACATGGGGAGGTAGTGACAATAAATAACAATACTGGGCTCAT---CGA-GTCTGGTAATTGG-AATGAGTACAATC-TAAATCCCTTAACGAGG-ATCCATTGGAGGGCAAGTCTGGTGCCAGCAGCCGCGGTAATTCCAGCTCCAAT-AGCGTATATTTAAGTTGTTGCAGTTAAAAAGCTCGTAGTTGGATCT--TGGGTC-----------GTAAAGGTCGGTCCGCCTACTC----GGTGTGCAC--CTGCCCTCCGT-CCCTTTTGTCGGCGGCGTGC-TCCTGGCCTTAAC-----TGGCTGGGT---CGCGGCTCCGGCGCTGTTACTTTGAAAAAATTAGAGTGCTCAAAGCAAGCT-TATG----CTCTGAATACATTA-GCATGGAATAAC-GTGATAGGAGTCTGG--TCCTACTG-TGTTGGCC-TTCGGGAC-CGGAGTAATGATCAATAGGGACTGT-CGGGGGCATTCGTATTTCATTGTCAGAGGTGAAATTC-TTGGATTTATGAAAGACGGACCACTGCGAAAGCATTTGCCA-AGGATGTTTTCATTAATCAAG-AACGAAAGTTGGGGGCTCGAAGACGATCAGATACCGTCCTAGTCTCAACCATAAACGATGCCGACCAGGAATCGGCGG----ATGTT-GCTCTAA---GGACTCCGCCAGCACCTT-CTGAGAAATC-AGAGTGTTT-GGGTTCCGGGGGGAGTATGGT-CGCAAGGCTGAAACTTAAAGGAATTGACGGAAGGGCACCACCA-GGAGTGGAGCCTGCGGCTTAATTTGACTCAACACGGGGAAACTTACCAGGTCCAGACATAGTAAGGATTGACAGATTGAGAGCTCTTTCTTGATTCTATGGGTGGTGGTGCATGGCCGTT-CTTAGTTGGTGGAGCGATTTGTCTGGTTAATTCCGATAACGAACGAGACCTCAGCCTGCTA-------------ACTAGCT-ACGCGGAG-GTTCCCCTTCGCCAGCTTCTTAGAGGGACTATG-GCCGTT--TAGGCCATG-GAGGTTTGAGGCAATAACAGGTCTGTGATGCCCTT-AGATGTTCTGGGCCGCACGCGCGCTACACTGA--TGCAGCCAACGAGTTTTTCTTCTGGTTCGAGAGCA-TCGGGAAATCTTCTCAAATTGCATCGTGATGGGGATAGACCATTGCAATTATTGGTCTTCAACGAGGAATTCCTAGTAAGCGCGTGTCATCAACTCGTGTTGACTACGTCCCTGCCCTTTGTACACACCGCCCGTCGCTCCTACCGATTGAATGATCCGGTGAAGTGTTCGGATTGCGTC-GACGACGGTGGTTCGCC-GCTG-TCGACG---TCGT--GAGAAGTTCATTGAACCTTATCATTTAGAGGAAGGAGAAGTCGTAACAAGGTTACCGTAGGTGAACCTGCAGAAGGATCA--------------------------------------TAAGCATATAATTAAGCGGAGGAAAAGAAACTTACAAGGATTCCCCTAGTAGCGGCGAGCGAACCGGGAAGAGCCCAGCATGAAAATCGGGTGGCAGCGTCGCCTGAATTGTAGTCTGTAGA---AGCGTCCTCAGCGGCGGACCCGGGC-----CAAGTCCCTTGGA-AGGGGGC---GCCTG-AGAGGGTGACAGCCCCGT---CGGGCCG----GGACCCTGCCGCAT--CACGAGG--CGTTGTCGGCGAGTCGGGTTGTTTGGGAATGCAGC-CCTAATTGGGTGGTAAATTCCGTCCAAGGCTAAATACGGGCGAG-AGACCGATAGCGAACAAGTACCGCGAGGGAAAGATGAAAAGGACTTTGAAAAGAGAGTTAAAGAGTGCTTGAAATTGCCGGGAGGG-----AAGCGGAT----GGAGGCTGTGTGCAAACCAACACGGGC---TGCTGCAT----------------C--GT---CACAAGCGC--GGGTGGAG--TACCGCCTGTCGGT----TTGCCGGTGCG---------GTGGTCGAGGGACGAAGCGCT---CGTGGTGT-TGGTTGGCGGGCTTTATTCGGCCCGTCTTGAAACACGGACCAANGAGTCT-AACATGTGTGCGAGT--CGGCGGGTTTGAAAACCTGCGAGG-CGCAAGNAAGCTGACGGATCCCCTCTTTGCGGGGGGT----------GCATCGTCGACCG-ACCTTGAGCTTA------TGCGAAGGGTTCGAGT-GCGAGCACAC------CTGTTGGGACCCGAAAGATGGTGAACTATGCCTGAGCAGGGCGAAGCCAGAGGAAACTCTGGTGGAGGC-TCGTAGCGATACTGACGTGCAAATCGTTCGTCTGACTTGGGTATAGGGGCGAAAGACTAATCGAACCATCTAGTAGCTGGTTTCCTCCGAAGTTTCCCTCAGGATAGCTGGAGCTCACGCGCG---------------------AGTTTTATCGGGTAAAGCAAATGATTAGAGGCATCGGGGGCGTAAC-GCCCTCGACCTATTCTCAAACTTTAAATAGGTAAGA---GGGTGCGGCTGCTCCATTGAGCCGTG-----------CTCCAAGTGGGCCATTTTTGGTAAGCAGAACTGGCGATGCGGGATGAACCGAAAGTTGAGTTACGGTGCCGAATTGCGCGCTAACCTAGATCCCACAAAGGGTGT-------------------------------------------------------------------------------------------------------------------------------------------------------------------------------------------------------------------------------------------------------------
		</sequence>
		<sequence>
			<taxon idref="Populus_trichocarpa"/>
			-------------TGTCTCAAAGATTAAGCCATGCATGTGTAAGTATGAACTAATTCAGACT-GTGAAACTGCGAATGGCTCATTAAATCAGTTATAGTTTG-----TTTGATGGTA--TTTG-----CTACTCGG-ATAACCGTAGTAATTCTAGAGCTAATACGTGCAACAAAC-------CCCGACTTCT----GGAAGGGA-----CGCATTTATTA----GATAAAAGG-TCGACGCTGAT-GATTCA-TGATAACTCG-ACGGAT--CGCACGGCCTTCGTGCTG-GCGACGCATCATTCA-----AATTTCTGCCCTATCA-ACTTTCGATGGTAGGATAGAGGCCTACCATGGTGGTGACGGGTGACGGAGAATTAGGGTTCGATTCCGGAGAGGGAGCCTGAGAAACGGCTACCACATCCAAGGAAG-GCAGCA-GGCGCGCAAATTACCCAATCCTG---ACACGGGGAGGTAGTGACAATAAATAACAATACCGGGCTCTT---CGA-GTCTGGTAATTGG-AATGAGTACAATC-TAAATCCCTTAACGAGG-ATCCATTGGAGGGCAAGTCTGGTGCCAGCAGCCGCGGTAATTCCAGCTCCAAT-AGCGTATATTTAAGTTGTTGCAGTTAAAAAGCTCGTAGTTGGACTT--TGGGTT-----------GGGTCGGCCGGTCCGCCTCA------GGTGTGCAC--CGGTCGCTCGT-CCCTTCTACCGGCGATGCGC-TCCTGGCCTTAAC-----TGGCCGGGT---CGTGCCTCCGGTGCTGTTACTTTGAAGAAATTAGAGTGCTCAAAGCAAGCC-TACG----CTCTGGATACATTA-GCATGGGATAAC-ATCATAGGATTTCGA--TCCTATTG-TGTTGGCC-TTCGGGAT-CGGAGTAATGATTAACAGGGACAGT-CGGGGGCATTCGTATTTCATAGTCAGAGGTGAAATTC-TTGGATTTATGAAAGACGAACAACTGCGAAAGCATTTGCCA-AGGATGTTTTCATTAATCAAG-AACGAAAGTTGGGGGCTCGAAGACGATCAGATACCGTCCTAGTCTCAACCATAAACGATGCCGACCAGGGATTGGCGG----ATGTT-GCTTTTA---GGACTCCGCCAGCACCTT-ATGAGAAATC-AAAGTTTTT-GGGTTCTGGGGGGAGTATGGT-CGCAAGGCTGAAACTTAAAGGAATTGACGGAAGGGCACCACCA-GGAGTGGAGCCTGCGGCTTAATTTGACTCAACACGGGGAAACTTACCAGGTCCAGACATAGTAAGGATTGACAGACTGAGAGCTCTTTCTTGATTCTATGGGTGGTGGTGCATGGCCGTT-CTTAGTTGGTGGAGCGATTTGTCTGGTTAATTCCGTTAACGAACGAGACCTCAGCCTGCTA-------------ACTAGCT-ATGCGGAG-GTGACCCTCCGCCAGCTTCTTAGAGGGACTATG--GCCTT-CCAGGCCAAG-GAAGTTTGAGGCAATAACAGGTCTGTGATGCCCTT-AGATGTTCTGGGCCGCACGCGCGCTACACTGA--TGTATTCAACGAGTCTATAGCCTTGGCCGACAGGC-CCGGGTAATCTTTGAAA-TTTCATCGTGATGGGGATAGATCATTGCAATTGTTGGTCTTCAACGAGGAATTCCTAGTAAGCGCGAGTCATCAGCTCGCGTTGACTACGTCCCTGCCCTTTGTACACACCGCCCGTCGCTCCTACCGATTGAATGGTCCGGTGAAGTGTTCGGATCGCGGC-GACGTGGGCGGTTCGCC-GCCG-GCGACG---TCGC--GAGAAGTCCACTG--------------------------------------------------------------------------CCCCAGGTCAGGCGGGACTACCCGCTGAGTTTAAGCATATCAATAAGCGGAGGAAAAGAAACTTACAAGGATTCCCCTAGTAACGGCGAGCGAACCGGGAAATGCCCAGCTTGAGAATCTGGCGCCTGCGGCGTCCGAATTGTAGTCTGGAGA---AGCGTCCTCAGCGGCGGACCAGGCC-----CAAGTCCCCTGGA-AAGGGGC---GCCGG-AGAGGGTGAGAGCCCCGT---CGTGGCT----GGACCCTGCCGCAC--CACGAGG--CGCTGTCTGCGAGTCGGGTTGTTTGGGAATGCAGC-CCCAATCGGGCGGTAAATTCCGTCCAAGGCTAAATACGGGCGAG-AGACCGATAGCAAACAAGTACCGCGAGGGAAAGATGAAAAGGACTTTGAAAAGAGAGTCAAAGAGTGCTTGAAATTGTCGGGAGGG-----AAGTGGATG---GGGGCCGGCGCGTGGACCGATGCGGATCGCGGTGGC--------------------------GGCCCAAGCCCGGGCCTTTG-AAACGCCCGTGGAG----ACGCCGTCGTC---------GCGATCGTGGACTGCAGCGCT---CCGGGCAT-CGGCCTGTGGGCTCCATTCGTCCCGTCTTGAAACACGGACCAAGGAGTCT-GACATGTGTGCGAGT--CAACGGGCGAGTAAACCCGTAAGG-CGCAAGGAAGCTGACT-GCGGGATCCCCTCGAGGGTT----------GCACCGCCGACCG-ACCTTGATCTTC------TGAGAAGGGTTCGAGT-GAGAGCATGC------CTGTCGGGACCCGAAAGATGGTGAACTATGCCTGAGCGGGGCGAAGCCAGAGGAAACTCTGGTGGAGGC-CCGCAGCGATACTGACGTGCAAATCGTTCGTCTGACTTGGGTATAGGGGCGAAAGACTAATCGAACCGTCTAGTAGCTGGTTCCCTCCGAAGTTTCCCTCANGATAGCTGGAGCTCGGTGCG----------------------AGTTCTATCGGGTAAAGCCAATGATTAGAGGCATNGGGGGCGCAAC-GCCCTCGACCTATTCTCAAACTTTAAATAGGTAGGA---CGGCGCGGGTGCTTCGTTGAGCCGCG-----------CTCCAAGTGGGCCATTTTTGGTAAGCAGAACTGGCGATGCGGGATGAACCGGAAGCCGGGTTACGGTGCCCAACTGCGCGCTAACCTAGAACCCACAAAGGGTGTTGGTCGATTAAGACAGCAGGACGGTGGTCATGGAAGTCSAAATCCGCTAAGGAGTGTGTAACAACTCACCTGCCGAATCAACTAGCCCCGAAAATGGATGGCGCTGAAGCG-----CGCGACCTATACCCGGCCGTCGGGGCAAGCGCCAGGCCCCGA------TGAGTAGGAGGGCGCGGCGGTC-GCTG--------CAAAACCCGGGGCGCGAGCCCGGGCGGAGCGGCCGTCGGTGCAGATCTTGGTGG
		</sequence>
		<sequence>
			<taxon idref="Rhododendron_macrophyllum"/>
			-------------------------------ATGCATGTGTAAGTATGAACTAATTCAGACT-GTGAAACTGCGAATGGCTCATTAAATCAGTTATAGTTTG-----TTTGATGGTA--TCTT-----CTACTCGG-ATAACCGTAGTAATTCTAGAGCTAATACGTGCAACAAAC-------CCCGACTTCT----GGAAGGGA-----TGCATTTATTA----GATAAAAGG-TCAACGCTGAT-GATTCA-TGATAACTCG-ACGGAT--CGCACGGCCTTTGTGCCG-GCGACGCATCATTCA-----AATTTCGGCCCTATCA-ACTTTCGATGGTAGGATAGNNNCCTACCATGGTGGTGACGGGTGACGGAGAATTAGGGTTCGATTCCGGAGAGGGAGCCTGAGAAACGGCTACCACATTCAAGGAAG-GCAGCATGGCGCGCAAATTACCCAATCCTG---ACACGGGGAGGTAGTGACAATAAATAACAATACCGGGCTCTT---CGA-GTCTGGTAATTGG-AATGAGTACAATC-TAAATCCCTTAACGAGG-ATCCATTGGAGGGCAAGTCTGGTGCCAGCAGCCGCGGTAATTCCAGCTCCAAT-AGCGTATATTTAAGTTGTTGCAGTTAAAAAGCTCGTAGTTGGATTT--TGGGTT-----------GGGCCGACCGGTCCGCCTTTG-----GGTGTGCAC--CTGTCGTTCGT-CCCTTCTGCCGGCGTTGCGC-TCCTGGCCTTAAT-----TGGCCGGGT---CGTGTCTCCGGCGCTGTTACTTTGAAGAAATTAGAGTGCTCAAAGCAAGCC-TACG----CTCTGGATACATTA-GCATGGGATAAC-ACCATAGGATTTCGA--TCCTATTC-TGTTNNNN-NNNGGGAT-CGGAGTAATAATTAACAGGGACAGT-CGGGGGCATTCGTATTTCATAGTCAGAGGTGAAATTC-TTGGATTTATGAAAGACGAACAACTGCGAAAGCATTTGCCA-AGGATGTTTTCATTAATCAAG-AACGAAAGTTGGGGGCTCGAAGACGATCAGATACCGTCCTAGTCTCAACCATAAACGATGCCGACCAGGGATCAGCGG----ATGTT-ACTTTTA---GGACTCCGCTGGCACCTT-ATGAGAAATC-AAAGTTTTT-GGGTTCCGGGGGGAGTATGGT-CGCAAGGCTGAAGCTTAAAGGAATTGACGGAAGGGCACCACCA-GGAGTGGAGCCTGCGGCT-AATTTGACTCAACACGGGGAAACTTACCAGGTCCAGACATAGTAAGGATTGACAGACTGAGAGCTCTTTCTTGATTCTATGGGTGGTGGTGCATGGCCGTT-CTTAGTTGGTGGAGCGATTTGTCTGGTTAATTCCGTTAACGAACGAGACCTCAGCCTGCTA-------------ACTAGCT-ATGTGGAG-GTGACCCTCGACTAGCTTCTTAGAGGGACTATG--GCCTT-TCAGGCCACG-GAAGTTTGAGGCAATAACAGGTCTGTGATGCCCTT-AGATGTTCTGGGCCGCACGCGCGCTACACTGA--TGTATTCAACGAGTTTATAGCCTTGGCCGAAAGGT-CCGGGTAATCTTTGAAA-TTTCATCGTGATGGGGATAGATCATTGCAATTGTTGGTCTTCAACGAGGAATTCCTAGTAACCGCGAGTCATCAGCTCGCGTTGACTACGTCCCTGCCCTTTGTACACA-CGCCCGTCGCTCCTACCGATTGAATGGTCCGGTGAAGTGTTCGGATCGCGGC-GACGTGGGCGGTTCGCT-GCTG-GCGACG---TCGC--GAGAAGTCCACTGAACCTTATCATTTAGAGGAAGGAGAAGTCGTAACAAGGTTTCCGTAGGTGAACCTGCGGAA---------------------------GGATTACCCGCTGAGTTTAAGCATATCAATAAGCGGAGGAAAAGAAACTTACAAGGATTCCCCTAGTAACGGCGAGCGAACCGGGAATAGCCCAGCTTGAAAATCGGGCAATCTCATTGTTCGAATTGTAGTCTGGAGA---AGCGTCCTCAGCGACGGACCGGGCC-----CAAGTCCCCTGGA-AGGGGGC---GCCAG-AGAGGGTGAGAGCCCCGT---CGTGCTC----GGACCCTGTCGCAC--CACGAGG--CGCTGTCGGCGAGTCGGGTTGTTTGGGAATGCAGC-CCCAATCGGGCGGTAAATTCCGTCCAAGGCTAAATATTGGCGAG-AGACCGATAGCAAACAAGTACCGCGAGGGAAAGATGAAAAGGACTTTGAAAAGAGAGTCAAAGAGTGCTTGAAATTGTCGGGAGGG-----AAGCGAAT----GGGGGCCGGGTGTGGACCGGTGCGGATTGGGACGGAGGCCAAAGCCCAGGATGTC--GT---TAAGCCTGT--GGAGACGC--CTTCGCCTCGATCG----------TGGCT---------GGCAGCGTGCGCCTTTGCGCT---CCCGGCAC-CGGCCAGTGGGCTCTATTCGGCCCGTCTTGAAACACGGACCAAGGAGTCT-GACATGTGTGCGAGT--CAACGGGTGAGTAAACCCGCAAGG-CGTAAGGAAGCTGATTGGTGGGATCCCCTAGCGGGTT----------GCACCGCCGACCG-ACCTTGATCTTC------TGAGAAGGGTTCGAGT-GTGAGCATGC------CTGTCGGGACCCGAAAGATGGTGAACTATGCCTGAGCGGGGCGAAGCCAGAGGAAACTCTGGTGGAGGC-CCGCAGCGATACTGACGTGCAAATCGTTCGTCTGACTTGGGTATAGGGGCGAAAGACTAATCGAACCGTCTAGTAGCTGGTTCCCTCCGAAGTTTCCCTCAGGATAGCTGGAGCCCGTGTGCG---------------------AGTTCTATCGGGTAAAGCCAATGATTAGAGGCATCGGGGGCGCAAC-GCCCTCGACCTATTCTCAAACTTTAAATAGGTAGGA---CGGCGCGGCTGCTTTGTTGAGCCGCG-----------CTCCAAGTGGGCCATTTTTGGTAAGCAGAACTGGCGATGCGGGATGAACCGGAAGCCAGGTTACGGTGCCCAACTGCGCGCTAACCTAGAACCCACAAAGGGTGTTGGTCGATTAAGACAGCAGGACGGTGGTCATGGAAGTCGAAATCCGCTAAGGAGTGTGTAACAACTCACCTGCCGAATCAACTAGCCCCGAAAATGGATGGCGCTTAAGCG-----CGCGACCTATACCTGGCCGTCGGGGCAAGTGCCAGGCCTCGA------TGAGTAGGAGGGCGCAGCGGT--CGCT-------GCAAAACCTTAGGCGTGAGCCTGGGCGGAGCGGCCGTTGGTGCGGATCTTGGTGG
		</sequence>
		<sequence>
			<taxon idref="Saccharomyces_cerevisiae"/>
			GTAGTCATATGCTTGTCTCAAAGATTAAGCCATGCATGTCTAAGTATAAGCAA-TTTATACA-GTGAAACTGCGAATGGCTCATTAAATCAGTTATCGTTTA-----TTTGATAGTTCCTTTA-----CTACATGGTATAACCGTGGTAATTCTAGAGCTAATACATGCTTAAAAT-------CTCGACCCTT---TGGAAGAGA-----TGTATTTATTA----GATAAAAAA-TCAATGTTGAT-GATTCA-TAATAACTTT-TCGAAT--CGCATGG-CCTTGTGCTG-GCGATGGTTCATTCA-----AATTTCTGCCCTATCA-ACTTTCGATGGTAGGATAGTGGCCTACCATGGTTTCAACGGGTAACGGGGAATAAGGGTTCGATTCCGGAGAGGGAGCCTGAGAAACGGCTACCACATCCAAGGAAG-GCAGCA-GGCGCGCAAATTACCCAATCCTA---ATTCAGGGAGGTAGTGACAATAAATAACGATACAGGGCCCAT--TCGG-GTCTTGTAATTGG-AATGAGTACAATG-TAAATACCTTAACGAGG-AACAATTGGAGGGCAAGTCTGGTGCCAGCAGCCGCGGTAATTCCAGCTCCAAT-AGCGTATATTAAAGTTGTTGCAGTTAAAAAGCTCGTAGTTGAACTT--TGGGCC-----------CGGTTGGCCGGTCCGATTTT------TTCGTGTAC--TGGATTTACGGGCCTTTCCTTCTGGCTAACCT--TGAGTCCTT--------GTGGCTCT----TGGCGAACCAGGACTTTTACTTTGAAAAAATTAGAGTGTTCAAAGCAGGCG-TATT----GCTCGAATATATTA-GCATGGAATAAT-AGAATAGGACGTTTG-GTTCTATTT-TGTTGGTT-TCTAGGAC-CATCGTAATGATTAATAGGGACGGT-CGGGGGCATCGGTATTCAATTGTC-GAGGTGAAATTC-TTGGATTTATTGAAGACTAACTACTGCGAAAGCATTTGCCA-AGGACGTTTTCATTAATCAAG-AACGAAAGTTAGGGGATCGAAGATGATCTGGTACCGTCGTAGTCTTAACCATAAACTATGCCGACTAGAT--CGGGTG----GTGTT-TTTTTAA---TGACCCACTCGGTACCTT-ACGAGAAATC-AAAGTCTTT-GGGTTCTGGGGGGAGTATGGT-CGCAAGGCTGAAACTTAAAGGAATTGACGGAAGGGCACCACTA-GGAGTGGAGCCTGCGGCT-AATTTGACTCAACACGGGGAAACTCACCAGGTCCAGACACAATAAGGATTGACAGATTGAGAGCTCTTTCTTGATTTTGTGGGTGGTGGTGCATGGCCGTTTCTCAGTTGGTGGAGTGATTTGTCTGCTTAATTGCGATAACGAACGAGACCTTAACCTACTA-------------AATAGTG-GTGCTAGC-ATTTGCTGGTTACCACTTCTTAGAGGGACTATC-GGTTTC--AAGCCGATG-GAAGTTTGAGGCAATAACAGGTCTGTGATGCCCTTAGAACGTTCTGGGCCGCACGCGCGCTACACTGA--CGGAGCCAGCGAGTCTAAC--CTTGGCCGAGAGGT-CTTGGTAATCTTGTGAAACTCCGTCGTGCTGGGGATAGAGCATTGTAATTATTGCTCTTCAACGAGGAATTCCTAGTAAGCGCAAGTCATCAGCTTGCGTTGATTACGTCCCTGCCCTTTGTACACACCGCCCGTCGCTAGTACCGATTGAATGGCTTAGTGAGGCCTCAGGATCT-----GCTTAGAGAAGGGGGCA-ACTCCATCTCA---GAGCG-GAGAATTTGGACAAACTTGGTCATTTAGAGGAACTAAAAGTCGTAACAAGGTTTCCGTAGGTGAACCTGCGGAAGGATCATTATTGACCTCAAATCAGGTAGGAGTACCCGCTGAACTTAAGCATATCAATAAGCGGAGGAAAAGAAACCAACCGG-ATTGCCTTAGTAACGGCGAGTGAAGCGGCAAAAGCTCAAATTTGAAATCTGGTACCTTCGGTGCCCGAGTTGTAATTTGGAGA---GGGCAACTTTGGGGCCGTTCCTTGTC----TATGTTCCTTGGA-ACAGGAC---GTCAT-AGAGGGTGAGCATCCCGTGTGGCGAG------GAG-TGCGGTTCTT--TGTAAAG--TGCCTTCGAAGAGTCGAGTTGTTTGGGAATGCAGC-TCTAAGTGGGTGGTAAATTCCATCTAAAGCTAAATATTGGCGAG-AGACCGATAGCGAACAAGTACAGTGATGGAAAGATGAAAAGAACTTTGAAAAGAGAGTGAAAAAGTACGTGAAATTGTTGAAAGGG-----AAGGGCAT----TTGATCAGAGCCAGCATCAGTTTTGGT---GGCAGGATAA--ATCCAT-AGGAAT--GT---AGCTTGCCTCGGTAAGTAT--TATAGCCTGTGGGA---ATACTGCCAGCT---------GGGACTGAGGACTGCGA-GTC---AAGGATGC-TGGCATAATGGTTATATGCCGCCCGTCTTGAAACACGGACCAAGGAGTCT-AACGTCTATGCGAG---TGTTTGGGTGTAAAACCCATACG--CGTAATGAAAGTGAA-GGTTGGGGCCTCGCAAGAGGT----------GCACAATCGACCG-ATCCTGATGTCT------TCGGATGGATTTGAGT-AAGAGCATAG------CTGTTGGGACCCGAAAGATGGTGAACTATGCCTGAATAGGGTGAAGCCAGAGGAAACTCTGGTGGAGGC-TCGTAGCGGTTCTGACGTGCAAATCGATCGTCGAATTTGGGTATAGGGGCGAAAGACTAATCGAACCATCTAGTAGCTGGTTCCTGCCGAAGTTTCCCTCAGGATAGCAGAAGCTCGTATC-----------------------AGTTTTATGAGGTAAAGCGAATGATTAGAGGTTCCGGGGTCGAAAT-GACCTTGACCTATTCTCAAACTTTAAATATGTAAGA---AGTCCTTGTTACTTAATTGAACGTGGA----------CTTTTAGTGGGCCATTTTTGGTAAGCAGAACTGGCGATGCGGGATGAACCGAACGTAGAGTTAAGGTGCCGGAAT-ACACGCTCATCAGACACCACAAAAGGTGTTAGTTCATCTAGACAGCCGGACGGTGGCCATGGAAGTCGGAATCCGCTAAGGAGTGTGTAACAACTCACCGGCCGAATGAACTAGCCCTGAAAATGGATGGCGCTCAAGCG-----TGTTACCTATACTCTACCGTCAGGGTTGATATGATGCCCTGA------CGAGTAGGCAGGCGTGGAGGTC-AGTG-------ACGAAGCCTAGACCGTAAGGTCGGGTCGAACGGCCTCTAGTGCAGATCTTGGTGG
		</sequence>
		<sequence>
			<taxon idref="Schizosaccharomyces_pombe"/>
			GTAGTCATATGCTTGTCTCAAAGATTAAGCCATGCATGTCTAAGTATAAGCAATTTTGTACT-GTGAAACTGCGAATGGCTCATTAAATCAGTTATCGTTTA-----TTTGATAGTACCTCAA-----CTACTTGG-ATAACCGTGGTAATTCTAGAGCTAATACATGCTAAAAAT-------CCCGACTTTT--TTGGAAGGGA-----TGTATTTATTA----GATAAAAAA-CCAATGTTGGT-GAGTCA-TAATAACTTT-TCGAAT--CGCATGG-CCTTGCGCCG-GCGATGGTTCATTCA-----AATTTCTGCCCTATCA-ACTTTCGATGGTAGGATAGAGGCCTACCATGGTTTTAACGGGTAACGGGGAATTAGGGTTCGATTCCGGAGAGGGAGCCTGAGAAACGGCTACCACATCCAAGGAAG-GCAGCA-GGCGCGCAAATTACCCAATCCCG---ACACGGGGAGGTAGTGACAAGAAATAACAATGCAGGGCCCTT--TCGG-GTCTTGTAATTGG-AATGAGTACAATG-TAAATACCTTAACGAGG-AACAATTGGAGGGCAAGTCTGGTGCCAGCAGCCGCGGTAATTCCAGCTCCAAT-AGCGTATATTAAAGTTGTTGCAGTTAAAAAGCTCGTAGTTGAACTT--TGAGCC-----------TGGTCGACTGGTCCGCCGCAAGG---CGTGTTTAC--TGGTCATCCGGGGTTAACCTTCTGGCAAACTACTCATGTTCTTTAT-----TGAGCGTGG---TAGGGAACCAGGACTTTTACCTTGAAAAAATTAGAGTGTTCAAAGCAGGCA-AGTTTT--GCTCGAATACATTA-GCATGGAATAAT-AAAATAGGACGTGTG-GTTCTATTT-TGTTGGTT-TCTAGGAC-CGCCGTAATGATTAATAGGGATAGT-CGGGGGCATTCGTATTCAATTGTCAGAGGTGAAATTC-TTGGATTTATTGAAGACGAACTACTGCGAAAGCATTTGCCA-AGGATGTTTTCATTAATCAAG-AACGAAAGTTAGGGGATCGAAGACGATCAGATACCGTCGTAGTCTTAACCATAAACTATGCCGACTAGGGATCGGGCA----ATGTT-TCATTTAT--CGACTTGCTCGGCACCTT-ACGAGAAATC-AAAGTCTTT-GGGTTCCGGGGGGAGTATGGT-CGCAAGGCTGAAACTTAAAGGAATTGACGGAAGGGCACCACAATGGAGTGGAGCCTGCGGCTTAATTTGACTCAACACGGGGAAACTCACCAGGTCCAGACATAGTAAGGATTGACAGATTGAGAGCTCTTTCTTGATTCTATGGGTGGTGGTGCATGGCCGTT-CTTAGTTGGTGGAGTGATTTGTCTGCTTAATTGCGATAACGAACGAGACCTTAACCTGCTA-------------AATAGCT-GGATCAGC-CATTTTGGCTGATAGCTTCTTAGAGGGACTATT-GGCATA--AAGCCAATG-GAAGTTTGAGGCAATAACAGGTCTGTGATGCCCTT-AGATGTTCTGGGCCGCACGCGCGCTACACTGA--CGGAGCCAACGAGTTGAAAAACTTGGCCGGAAGGT-CTGGGTAATCTTGTTAAACTCCGTCGTGCTGGGGATAGAGCATTGCAATTATTGCTCTTCAACGAGGAATTCCTAGTAAGCGCAAGTCATCAGCTTGCGTTGAATACGTCCCTGCCCTTTGTACACACCGCCCGTCGCTACTACCGATTGAATGGCTTAGTGAGGCCTCTGGATTG-----GCTTGTTTCTGCTGGCA-ACGGCGGAAACA--TTGCC-GAGAAGTTGGACAAACTTGGTCATTTAGAGGAAGTAAAAGTCGTAACAAGGTTTCCGTAGGTGAACCTGCAGAAGGATCATTATTGACCTCAAATCAGGTAGGACTACGCGCTGAACTTAAGCATATCAATAAGCGCAGGAAAAGAAAATAACCATGATTCCCTCAGTAACGGCGAGTGAAGCGGGAAAAGCTCAAATTTGAAATCTGGCAACATTGTTGTCCGAGTTGTAATTTCAAGAA--GCTGCTTTGAGTGTAGACGATCGGTC----TAAGTTCCTTGGA-ACAGGAC---GTCAG-AGAGGGTGAGAACCCCGTCTTTGGTC------GATTGGATATGCCA--TATAAAG--CGCTTTCGAAGAGTCGAGTTGTTTGGGAATGCAGC-TCTAAATGGGTGGTAAATTTCATCTAAAGCTAAATATTGGCGAG-AGACCGATAGCGAACAAGTAGAGTGATCGAAAGATGAAAAGAACTTTGAAAAGAGAGTTAAATAGTACGTGAAATTGCTGAAAGGG-----AAGCATTG----GAAATCAGTGTCAGCATCAGTTTTCGGGGGCGGAAAAAGAATAAGGGAAGGTGGCT-TTCCGGGTTCTGCCTGGGGAGTGTT-TATAGCCCTTGTTG--TAATACGTCCACTG--------GGGACTGAGGACTGCGGTGCC---AAGGATGC-TGACATAATGGTTTTCAATGGCCCGTCTTGAAACACGGACCAAGGAGTCT-AGCATCTATGCGAG---TGTTTGGGTGATGAAAACCCATCCGCGAAATGAAAGTGAATGTGGGAACGCCCTTGTGGCGT----------GCACCATCGACCG-ACCCGGAAGTTTGTCA--ATGGAAGGGTTTGAGT-AAGAGCATAG------CTGTTGGGACCCGAAAGATGGTGAACTATGCCTGAATAGGGTGAAGCCAGAGGAAACTCTGGTGGAGGC-TCGTAGAGATTCTGACGTGCAAATCGATCTTCAAATTTGGGTATAGGGGCGAAAGACTAATCGAACCATCTAGTAGCTGGTTCCTGCCGAAGTTTCCCTCAGGATAGCAGAAACTCAGATC-----------------------AGTTTTATGAGGTAAAGCGAATGATTAGAGGTCTTGGGGAAGGAAT-TTCCTCAACCTATTCTCAAACTTTAAATATGTAAGA---CGCCCTTGTCGCTTAATTGGACGTGG-----------TTTCTAGTGGGCCATTTTTGGTAAGCAGAACTGGCGATGCGGGATGAACCGAACGTGAGGTTAAGGTGCCGGAAT-GTACGCTCATCAGACACCAGAAAAGGTGTTAGTTCATCTAGACAGCAGGACGGTGGCCATGGAAGTCGGAATCCGCTAAGGAGTGTGTAACAACTCACCTGCCGAATGAACTAGCCCTGAAAATGGATGGCGCTTAAGCG-----TACTACCCATACCTCACCGTCTGGGTTAGCTTTGAGAAGCTC---AGACGAGTAGGCAGGCGTGGAGGTT-TGTG-------ACGAAGCCTTGGGCGTGAGCCTGGGTCGAACAGCCTCTAGTGCAGATCTTGGTGG
		</sequence>
		<sequence>
			<taxon idref="Sporobolomyces_roseus"/>
			GTAGTCATATGCTTGTCTCAAAGATTAAGCCATGCATGTCTAAGTTTAAGCAA---TAAACG-GTGAAACTGCGAATGGCTCATTAAATCAGTCATAGTTTA-----TTTGATGGTA-CCCTA-----CTACATGG-ATAACTGTGGTAATTCTAGAGCTAATACATGCTGAAAAA------TCCCGACTTCT----GGAAGGGA-----TGTATTTATTA----GATCCAAAA-CCAATGATGGT-GAATCA-TGATAACTGC-TCGAAT--CGCATGG-CCTTGCGCCG-GCGATGCTTCATTCA-----AATATCTGCCCTATCA-ACTTTCGATGGTAGGATAGAGGCCTACCATGGTGATGACGGGTAACGGGGAATAAGGGTTCGATTCCGGAGAGAGGGCCTGAGAAACGGCCCTCAGGTCTAAGGACACGCAGCA-GGCGCGCAAATTATCCCCTGGCAACACTTTGCCGAGATAGTGACAATAAATAACAATGCAGGGCTCTT--ACGG-GTCTTGCAATTGG-AATGAGTACAATT-TAAATCCCTTAACGAGG-ATCAATTGGAGGGCAAGTCTGGTGCCAGCAGCCGCGGTAATTCCAGCTCCAAT-AGCGTATATTAAAGTTGTTGCCGTTAAAAAGCTCGTAGTCGAACTT--CGGCGC-----------CTGATGGCCGGTCCGCCTTCTT----GGTGTGTAC-TTGCTCATCGGGCGCTTACCTCCTGGTGAACTC-TGATGTCCTTTAT-----TGGGTGTCA---GAGCAAACCAGGACGTTTACTTTGAAAAAATTAGAGTGTTCAAAGCAGGCC-TACG-----CCCGAATACATTA-GCATGGAATAAT-AGAATAGGACGCGCG-TTCCCATTT-TGTTGGTT-TCTGAGAT-CGCCGTAATGATTAATAGGGATAGT-TGGGGGCATTTGTATTCCGTCGTCAGAGGTGAAATTC-TTGGATTGCCGGAAGACAAACTACTGCGAAAGCATTTGCCA-AGGATGTTTTCATTGATCAAG-AACGAAGGAAGGGGGATCGAAAACGATCAGATACCGTTGTAGTCTCTTCTGTAAACTATGCCAATTGGGGATTAGCAC----AGGAT-TTTCAA----TGACTGTGTTAGCACCCG-AAGAGAAATC-TTTAAAT-G-AGGTTCGGGGGGGAGTATGGT-CGCAAGGCTGAAACTTAAAGGAATTGACGGAAGGGCACCACCA-GGTGTGGAGCCTGCGGCTTAATTTGACTCAACACGGGGAAACTCACCAGGTCCAGACACAATAAGGATTGACAGATTGATAGCTCTTTCTTGATCTTGTGGTTGGTGGTGCATGGCCGTT-CTTAGTTGGTGGAGTGATTTGTCTGGTTAATTCCGATAACGAACGAGACCTTAACCTGCTA-------------AATAGAC-CAGTCGAC-TTTGGTTGACTGTGTCTTCTTAGAGGGACTATC-AGCGTT--TAGCTGATG-GAAGTTTGAGGCAATAACAGGTCTGTGATGCCCTT-AGATGTTCTGGGCCGCACGCGCGCTACACTGA--CAGAGCCAGCGAGTCTTTTTCCTTTGCCGGAAGGC-ATGGGTAATCTTGTGAAACTCTGTCGTGATGGGGATAGAACATTGCAATTATTGTTCTTCAACGAGGAATACCTAGTAAGCGTGATTCATCAGATCGCGTTGATTACGTCCCTGCCCTTTGTACACACCGCCCGTCGCTACTACCGATTGAATGGCTTAGTGAGGCCTCCGGATTG-----GCTATTGGAATCCCGCG-AGGGAATCTAA---CTGCC-GAGAAGTTGTACGAACTTGGTCATTTAGAGGAAGTAAAAGTCGTAACAAGGTTTCCGTAGGTGAACCTGC------------------------------------------TGAACTTAAGCATATCAATAAGCGGAGGAAAAGAAACTAACAAGGATTCCCCTAGTAGCGGCGAGCGAAGCGGGAAAAGCTCAAATTTGTAATCTGGCGTCTACGACGTCCGAGTTGTAATCTCGAGA---AGTGTTTTCCGTGATAGACCGCATA-----CAAGTCTCTTGGA-ACAGAGC---GTCAT-AG-TGGTGAGAACCCAGTACACGATGCG----GATGCCTATTACTT--TGTGATA--CACTTTCGAAGAGTCGAGTTGTTTGGGAATGCAGC-TCAAATTGGGTGGTAAATTCCATCTAAAGCTAAATATTGGCGAG-AGACCGATAGCGAACAAGTACCGTGAGGGAAAGATGAAAAGCACTTTGGAAAGAGAGTTAAC-AGTACGTGAAATTGTTGGAAGGG-----AAACACAT----GCAGCCAGAGCCCGCATCAGTTTTTCG---GGGCGGAAAA--GCATAGAGAGAAG--GT---AGCAATTTC--GGTTGTGT--TATAGCTCTTTATT--GGATTCGCCCTGG---------GGGACTGAGGAACGCAGCGCT---TAGGATGC-GGGTATAATGGCTGTATATGACCCGTCTTGAAACACGGACCAAGGAGTCT-AACATGCTTGCGAG---TATTTGGGTGTCAAACCCGGATG--CGCAATGAAAGTGAA-TGGAGGTGGGAAGCGCAAGCT----------GCACCATCGACCG-ATCTGGATCTTT------TGAGATGGATTTGAGT-AAGAGCAAGT------ATGTTGGGACCCGAAAGATGGTGAACTATGCCTGAATAGGGCGAAGCCAGAGGAAACTCTGGTGGAGGC-TCGTAGCGGTTCTGACGTGCAAATCGATCGTCAAATTTGGGTATAGGGGCGAAAGACTAATCGAACCATCTAGTAGCTGGTTCCTGCCGAAGTTTCCCTCAGGATAGCAGAAACTCACATC-----------------------AGTTCTATGAGGTAAAGCGAATGATTAGAGGCCTTGGGGTTGAAAC-AACCTTAACCTATTCTCAAACTTTAAATATGTAGGA---AGCCCTTGCTACTTAATTGAGCGAGG-----------TTTCTAGTGGGCCATTTTTGGTAAGCAGAACTGGCGATGCGGGATGAACCGAACGCGAGGTTAAGGTGCCGGAAT-ACACGCTCATCAGACACCACAAAAGGTGTTAGTTCATCTAGACAGCCGCACGGTGGCCATGGAAGTCGGAATCCGCTAAGGAGTGTGTAACAACTCAACGGCCGAATGAACTAGCCCTGAAAATGGATGGCGCTCAAGCG-----TGTTACCCATACCTCGCCGTCAGCGCTTTCGATGCGTTGA--------CGAGTAGGCAGGCGTGGAGGTC-CGTG-------AAGAAGCTTTCGGAGTGATCCGGAGTAGAACGGCCTCTAGTGCAGATCTTG----
		</sequence>
		<sequence>
			<taxon idref="Stereum_hirsutum"/>
			GTAGTCATATGCTTGTCTCAAAGATTAAGCCATGCATGTCTAAGTATAAACAAATTTGTNCT-GTGAAACTGCGAATGGCTCATTAAATCAGTTATAGTTTA-----TTTGATGGTA-TCTTG-----CTACATGG-ATAACTGTGGTAATTCTAGAGCTAATACATGCAATCAAG------CCCCGACTTCT----GGAAGGGG-----TGTATTTATTA----GATAAAAAA-CCAACGTTGGT-GATTCA-TAATAACTTC-TCGAAT--CGCATGG-CCTTGTGCCG-GCGATGCTTCATTCA-----AATATCTGCCCTATCA-ACTTTCGATGGTAGGATAGAGGCCTACCATGGTTTCAACGG-TAACGGGGAATAAGGGNTCGATTCCGGAGAGGGAGCCTGAGAAACGGCTNCCACATCCAAGGAAG-GCAGCA-GGCGCGCAAATTACCCAATCCCG---ACACGGGGAGGTAGTGACAATAAATAACAATATAGGGCTCTT--TTGG-GTCTTATAATTGG-AATGAGTACAATT-TAAATCCCTTAACGAGG-AACAATTGGAGGGCAAGTCTGGTGCCAGCAGCCGCGGTAATTCCAGCTCCAAT-AGCGTATATTAAAGTTGTTGCAGTTAAAAAGCTCGTAGTTGAACTT--CAGACC-----------TGGCCGGGCGGTCCGCCTAAC-----GGTGAGTAC--TGTCTGGCTGGGCCTTACCTCTTGGTGAGCCG-GCATGCCCTTTAC-----TGGGTGTGT---CGGGGAACCAGGACTTTTACCTTGAGAAAATTAGAGTGTTCAAAGCAGGCC-TATG-----CCCGAATACATTA-GCATGGAATAAT-AAAATAGGACGTGCG-GTTCTATTT-TGTTGGTT-TCTAGAGT-CGCCGTAATGATTAATAGGGATAGT-TGGGGGCATTAGTATTGCGTTGCTAGAGGTGAAATTC-TTGGATTGACGCAAGACTAACTACTGCGAAAGCATTTGCCA-AGGATGTTTTCATTAATCAAG-AACGAAGGTTAGGGGATCGAAAACGATCAGATACCGTTGTAGTCTTAACAGTAAACTATGCCGACTAGGGATCGGGCG----AACTC-AATTTTA---TGTGTCGCTCGGCACCTT-ACGAGAAATC-AAAGTCTTT-GGGTTCTGGGGGGAGTATGGT-CGCAAGGCTGAAACTTAAAGGAATTGACGGAAGGGCACCACCA-GGAGTGGAGCCTGCGGCTTAATTTGACTCAACACGGGGAAACTCACCAGGTCCAGACATAACTAGGATTGACAGATTGATAGCTCTTTCTTGATTTTATGGGTGGTGGTGCATGGCCGTT-CTTAGTTGGTGGAGTGATTTGTCTGGTTAATTCCGATAACGAACGAGACCTTAACCTGCTA-------------AATAGCC-CGGCCGGC-TTTTGCTGGTCGTGGCTTCTTAGAGGGACTGTC-AGCGTC--TAGCTGACG-GAAGTTTGAGGCAATAACAGGTCTGTGATGCCCTT-AGATGTTCTGGGCCGCACGCGCGCTACACTGA--CAGAGCCAGCGAGTTCATCTCCTTGTCCGGAAGGA-CTGGGTAATCTTGTGAAACTCTGTCGTGCTGGGGATAGAGCATTGCAATTATTGCTCTTCAACGAGGAATTCCTAGTAAGCGTGAGTCATCAGCTCGCGTTGATTACGTCCCTGCCCTTTGTACACACCGCCCGTCGCTACTACCGATTGAATGGCTTAGTGAGACCTCCGGATTG-----GCTTTGGGGAGTCGGCA-ACGACACCCTA---TTGCT-GAGAAGTTGGTCAAACTTGGTCATTTAGAGGAA-------------------------------------------------------------------------------TGAACTTAAGCATATCAATAAGCGGAGGAAAAGAAACTAACAAGGATTCCCCTAGTAACTGCGAGTGAAGCGGGAAAAGCTCAAATTTAAAATCTGGCGGTCTTGCCGTCCGAGTTGTAGTCTGGAGA---AGCGTTTTCCGCGTTGGACCGTGTA-----CAAGTTTCCTGGA-ACGGAGC---GTCAT-AGAGGGTGAGAATCCCGTCTTTGACACG----GA-TCCCAATGCTT--TGTGATG--CGCTCTCAAAGAGTCGAGTTGTTTGGGAATGCAGC-TCAAAATGGGTGGTGAATTCCATCTAAAGCTAAATATTGGCGAG-AGACCGATAGCGAACAAGTACCGTGAGGGAAAGATGAAAAGCACTTTGGAAAGAGAGTTAAACAGTACGTGAAATTGTTGAAAGGG-----AAACGCTT----GAAGTCAGTGCCAGCATCAGTTTTGAC---CGCGAGATAA--AGGCGGAGGGAAT--GT---GGCTCTCTC--GGGAGTGT--TATAGCCCTTCGTC--AGATGTCGCGGTT---------GGGACTGAGGAACTCAGTGCT---TAGGATGC-TGGCGTAATGGCTTTAAACGACCCGTCTTGAAACACGGACCAAGGAGTCT-AACATGCCTGCGAG---TGTTCGGGTGGAAAACCCGTGCG--CGCAATGAAAGTGAAATTGGGATCCCTGTCGTGGGGT----------GCACCGACGCCCG-GCCCAGACCTTT------TGTGACGGAGCTGCGG-TAGAGCATGT------ATGTTGGGACCCGAAAGATGGTGAACTATGCCTGAATAGGGTGAAGCCAGAGGAAACTCTGGTGGAGGC-TCGTAGCGATTCTGACGTGCAAATCGATCGTCAAATTTGGGTATAGGGGCGAAAGACTAATCGAACCATCTAGTAGCTGGTTCCTGCCGAAGTTTCCCC----------------------------------------------------------------------------------------------------------------------------------------------------------------------------------------------------------------------------------------------------------------------------------------------------------------------------------------------------------------------------------------------------------------------------------------------------------------------------------------------------------------------------------------------
		</sequence>
		<sequence>
			<taxon idref="Strobilomyces_floccopus"/>
			GTAGTCATATGCTTGTCTCAAAGATTAAGCCATGCATGTCCAAGTATAAACAACTTTGTACG-GTGAAACTGCGAATGGCTCATTAAATCAGTCATAGTTTA-----TTTGATGATC-CCTTG-----CTACATGG-ATAACTGTGGTAATTCTAGAGCTAATACATGCGATCAAGG-----CCCCGACTTCA----GGAAGGGG-----TGTATTTATTA----GATAAAAAGGCCAACGTTGGT-GATTCA-TGATGACTGC-TCGAAT--CGCACGG-CCTCGCGCCG-GCGATGCTTCATTCA-----AATATCTGCCCTATCA-ACTTTCGATGGTAGGATAGTGGCCTACCATGGTTTCAACGGGTAACGGGGAATAAGGGTTCGATTCCGGAGAGGGAGCCTGAGAAACGGCTACCACATCCAAGGAAG-GCAGCA-GGCGCGCAAATTACCCAATCCCG---ATTCGGGGAGGTAGTGACAATAAATAACAATATAGGGCTCTT--TCGG-GTCTTATAATTGG-AATGAGTACAATC-CAAATCTCTTAACGAGG-AACGATTGGAGGGCAAGTCTGGTGCCAGCAGCCGCGGTAATTCCAGCTCCAAT-AGCGTATATTAAAGTTGTTGCAGTTAAAAAGCTCGTAGTTGAACTT--CGGGCC-----------TGGACGGGCGGTCCGCCGCAAG----GCGTTGTAC--TGTCCGGCCGGGCCTTTCCTCTTGGTGAATCG-GCGTGCCCTTGAT-----TGGGTGCGT---CGGGGAACCAGGACGTTTACCTTGAGAAAATCAGAGTGTTCAAAGCAGGCG-TTTC----GCCCGGATACGTTA-GCATGGAATAAT-GAAATAGGACGCGCG-GTTCTATTT-CGTTGGTT-TCTAGAGT-CGCCGTAATGATCGATAGGGACAGT-CGGGGGCATTCGTATTCGGTCGCTAGAGGTGAAATTC-TTGGATTGACCGAAGACGAACTACTGCGAAAGCATTTGCCA-AGGATGTTTTCATTAATCAAG-AACGAAGGTTAGGGGATCGAAAACGATCAGATACCGTTGTAGTCTTAACAGTAAACGATGCCGACTAGGGATCGGGCG----ACCTC-TCTTTGA---TGTGTCGCTCGGCACCTT-GCGAGAAATC-AAAGTCTTT-GGGTTCTGGGGGGAGTATGGT-CGCAAGGCTGAAACTTAAAGGAATTGACGGAAGGGCACCACCA-GGAGTGGAGCCTGCGGCTTAATTTGACTCAACACGGGGAAACTCACCAGGTCCAGACATGACTAGGATTGACAGATTGATAGCTCTTTCATGATCTCATGGGTGGTGGTGCATGGCCGTT-CTTAGTTGGTGGAGTGATTTGTCTGGTTAATTCCGATAACGAACGAGACCTTAACCTGCTA-------------AATAGTC-GGGCCGGC-TCTGGCTGGCCTTGGCTTCTTAGAGGGACTGTC-GGCGTC--TAGTCGACG-GAAGTTTGAGGCAATAACAGGTCTGTGATGCCCTT-AGATGTTCTGGGCCGCACGCGCGCTACACTGA--CAGAGCCAGCGAGTACGTTTCCTTGGCCGGAAGGC-CTGGGTAATCTTGTGAAACTCTGTCGTGCTGGGGATAGAGCATTGCAATTATCGCTCTTCAACGAGGAATTCCTAGTAAACGCGAGTCATCAGCTCGCGTTGATTACGTCCCTGCCCTTTGTACACACCGCCCGTCGCTACTACCGATCGAACGGCTTAGTGAGGTCTCCGGATCG-----GCTTCGGGGAGCCGGCG-ACGGCACCCTG---GAGCT-GAGAAGCTGATCAAACTTGGTCGTTTAGAGGAAGTAAAAGTCGTAACAAGGTTTCCGTAGGTGAC--------------------------------------------------ACTTAAGCATATCAATAAGCGGAGGAAAAGAAACTAACAAGGATTCCCCTAGTAACTGCGAGTGAAGCGGGAAGAGCTCACATTTTGAATC-GGCGGTCGCGCCGTCCGAGTTGTAATCTGGAGA---AGCGTTTTCCGCGCTGGGCCGTGTA-----CAAGTCTCCTGGA-AGGGAGC---GTCGC-AGAGGGTGAGAACCCCGTCTACGACACG----GACGACCAGGGCTT--TGTGATG--CGCTCTCGACGAGTCGAGTTGTTTGGGAATGCAGC-TCAAAACGGGTGGTAAACTCCATCTAAAGCTAAATACGGGCGAG-AGACCGATAGCGAACAAGTACCGTGAGGGAAAGATGAAAAGCACTTTGGAAAGAGAGTGAAACAGTACGTGAAATTGCTGAAAGGG-----AAACGCTC----GACGCCAGTGTCAGCATCGGTCTCGGT---CGCCGTACAA--GGGCGGGAGGGGAACGT---GGCACTCTCCGGAGTGTGT--TATAGCCCCCTCGTC-GGATGCGGCGGCG---------GGGACCGAGGAACCCAGCGCT---CGGGATGC-TGGCATAATGGCCTCGAGCGACCCGTCTTGAAACACGGACCAAGGAGTCT-AACATGCCTGCGAG---TGTTCGGGTGGCAAACCCGCGCG--CGCAACGAAAGTGAAGTCGAGACCTCCGTCGTGGGAGG---------GCACCGACGCCCG-GACCAGAGTCTTC-----GACGACGGATCTGCGG-TAGAGCACGC------ATGTTGGGACCCGAAAGATGGTGAACTATGCCTGAATAGGGCGAAGCCAGAGGAAACTCTGGTGGAGGC-TCGTAGCGATTCTGACGTGCAAATCGATCGTCGAATTTGGGTATAGGGGCGAAAGACTAATCGAACCGTCTAGTAGCTGGTTCCTGCCGAAGTTTCCCTCAGGATAGCAGACACTCATGGGACATC------------------AGATTTATGTGGTAAAGCGAATGATTAGAGGCCTTGGGGTCGAAAC-GACCTCAACCTATTCTCAAACTTTAAATATGTAAGA---ACGGGCCGTCGCTCGATTGGACCG-------------TGTCTAGTGGGCCATTTTTGGTAAGCAGAACTGGCGATGCGGGATGAACCGAACGGGAGGTTAAGGTGCCGGAAT-ACACGCTCATCAGACACCACGAAAGGCGTTAGTTCATCCAGACAGCAGGACGGTGGCCATGGAAGTCGGAATCCGCTAAGGAGTGTGTAACAACTCACCTGCCGAATGAACTAGCCCTGAAAATGGATGGCGCTCAAGCG-----TGTTACCCACACCTCCCCGTCGGCGTTGCAGCGACGCGCCGA------CGAGTAGGCAGGCGTGGAGGT--CGTG-------AAGAAGCCCTGGCAGCGATGCCGGGTGGAACCGCCTCCAGTGCA-----------
		</sequence>
		<sequence>
			<taxon idref="Taphrina_deformans"/>
			-------------------------------ATGCATGTCTAAGTATAAGCAA-TTTATACA-GTGAAACTGCGAATGGCTCATTAAATCAGTTATCGTTTA-----TTTGATAGTA-CCTAA-----TTACTTGG-ATACCCGTGGTAATTCTAGAGCTAATACATGCTAAAAAT-------CCCGACTTCT----GGAAGGGA-----TGTATTTATTA----GATAAAAAA-CCAATGTTGGT-GATTCA-TAATAACTTT-ACGAAT--CGCATGG-CCTTGCGCCG-GCGATGGTTCATTCA-----AATTTCTGCCCTATCA-ACTTTCGATGGTAGGATAGAGGCCTACCATGGTTTTGACGGGTAACGGGGAATAAGGGTTCGATTCCGGAGAGGGAGCCTGAGAAACGGCTACCACATCCAAGGAAG-GCAGCA-GGCGCGCAAATTACCCAATCCCG---ACACGGGGAGGTAGTGACAATAAATAACAATACAGGGCTCTT--TTGG-GTCTTGTAATTGG-AATGAGTACAATT-TAAATACCTTAACGAGG-AACAATTGGAGGGCAAGTCTGGTGCCAGCAGCCGCGGTAATTCCAGCTCCAAT-AGCGTATATTAAAGTTGCTGCAGTTAAAAAGCTCGTAGCTGAACCT--TGGCCT-----------TGGTTGACCGGTCCGCCTAAC-----GGTGTGCAC--TGGCTTGCCGAGGCTTTCCTTCTGGCTAGCCT-GTATGGTATTAAT-----TTATTGTGC---AGGGGAACCAGGACTTTTACTTTGAAAAAATTAGAGTGTTCAAAGCAGGCT-TATG-----CTCGAATACATTA-GCATGGAATAAT-AGAATAGGACGTGTG-GTTCTATTT-TGTTGGTT-TCTAGGAC-CGCCGTAATGATTAATAGGGACAGT-TGGGGACATTAGTATTGAGTTGTCAGAGGTGAAATTC-TTGGATTTACTCAAGACTAACTACTGCGAAAGCATTTGTCA-AGGATGTTTTCATTAGTCAAG-AACGAAAGTTAGGGGATCGAAGACGATCAGATACCGTCGTAGTCTTAACCATAAACTATGCCGACTAGGGATCGGGCG----ATGTT-CTTTTCT---TGACTCGCCCGGCACCTT-ATGAGAAATC-AAAGTTTTT-GGGTTCCGGGGGGAGTATGGT-CGCAAGGCTGAAACTTAAAGAAATTGACGGAAGGGCACCACCA-GGAGTGGAGCCTGCGGCTTAATTTGACTCAACACGGGGAAACTCACCAGGTCCAGACAAAGTAAGGATTGACAGATTGATAGCTCTTTCTTGATTCTTTGGGTGGTGGTGCATGGCCGTT-CTTAGTTGGTGGAGTGATTTGTCTGCTTAATTGCGATAACGAACGAGACCTTAACCTGCTA-------------AATAGCC-CGACTAGC-TTTTGCTGGTCGTGGCTTCTTAGAGGGACTATT-GGCATA--AAGCCAATG-GAAGTTTGAGGCAATAACAGGTCTGTGATGCCCTT-AGATGTTCTGGGCCGCACGCGCGCTACACTGA--CGGAGCCAGCGAGTTCATTTCCTTGGCCGGAAGGT-CTGGGTAATCTTGTGAAACTCCGTCGTGATGGGGATAGAGCATTGCAATTATTGCTCTTCAACGAGGAATTCCTAGTAAGCGCAAGTCATCAGCTTGCGTTGATTACGTCCCTGCCCTTTGTACACACCGCCCGTCGCTACTACCGATTGAATGGCTTAGTGAGACCTCCGGATTG-----TCGTTGGGCTGCTGGCA-ACGGCGGCCCT---GTGAT-GAAAAGTTGGTCAAACTTGGTCATTTAGAGGAAGTAAAAGTCGTAACAAGGTTTCCGTAGGTGAACCT-------------------------------------------------TTAAGCATATCAATAAGCGCAGGAAAAGAAACTAACTAGGATGCCTTCAGTAACGGCGAGCGAAGCAGGCATAGCTCAAATTTGTANTCTGGCGCCTTTGGCGTCCGAGTTGTATTTTCTAGA---AGCGAGTTCGGTGACAGCTCCTACC-----CAAGTCCGTTGGA-ACGCGGC---GTCAT-GGAGGGTGAGAATCCCGTGAATGGTAG-----GATGTCTGCTGCTA--TGTGAAC--CGCCTTCGAAGAGTCGAGTTGTTTGGGAATGCAGC-TCTAAATGGGAGGTAAATTTCTTCTAAAGCTAAATATTGGCCAG-AGACCGATAGCGAACAAGTAGAGTGATCGAAAGATGAAAAGAACTTTGAAAAGAGAGTTAAACAGTACGTGAAATTGTTGAAAGGG-----AAGCGCTT----GAGATCAGAGCCAGCATCAGTTTTGAC---GGCCGGATAA--AGGCCTTGGGAAG--GT---AGCTCCTCTCGGGGAGTGT--TATAGCCCAGGGTG--TAATACGGCCAGTT--------GGGACTGAGGACCGCGGCTTTGCCTAGGATGC-TGGCGTAATGGTCTTAAGCGACCCGTCTTGAAACACGGACCAAGGAGTCT-AACATCTGTGCGAG---TGTTTGGGTGGAAAACCCGTGCG--CGAAATGAAAGTGAA-TGGAGGTGGGATCCGCAAGGT----------GCACCATCGACCG-ATCCGGATTTTT-------TTGAAGGATTTGAGT-AAGAGCATAG------CTGTTGGGACCCGAAAGATGGTGAACTATGCCTGAATAGGGCGAAGCCAGAGGAAACTCTGGTGGAGGC-TCGTAGCGGTTCTGACGTGCAAATCGATCGTCGAATTTGGGTATAGGGGCGAAAGACTAATCGAACCATCTAGTAGCTGGTTCCTGCCGAAGTTTCCCTCAGGATAGCAGAAACTCAAATC-----------------------AGTTTTATGAGGTAAAGCGAATGATTAGAGGCCTTGGGGTTGAAAC-AACCTTAACCTATTCTCAAACTTTAAATATGTAAGAA--GACGCGCGTTACTTGGTTGAACGTCG-----------TTTCTAGTGGGCCATTTTTGGTAAGCAGAACAGGCGATGCGGGATGAACCGAACGCGAGGTTAAGGTGCCGGAAT-GCACGCTCATCAGACACCAGAAAAGGTGTTAGTTCATCTAGACAGCAGGACGGTGGCCATGGAAGTCGGAATCCGCTAAGGAGTGTGTAACAACTCACCTGCCGAATGAACTAGCCCTGAAAATGGATGGCGCTTAAGCG-----TGCTACCCATACCTCGCCGTCTG------------------------------------------------------------------------------------------------------------------
		</sequence>
		<sequence>
			<taxon idref="Taxus_sp"/>
			-----------------TCAAAGATTAAGCCATGCATGTCTAAGTATGAACTATTTCAGACT-GTGAAACTGCGGATGGCTCATTAAATCAGTTATAGTTTC-----TTTGATGGTACCTTTA-----CTACTCGG-ATAACCGTAGTAATTCTAGAGCTAATACGTGCACAAAAT-------CCCGACTCTT----GGAAGGGA-----CGCATTTATTA----GATAAAAGG-CCGGCGCCGGT-GATTCA-TGATAACTCG-ACGGAT--CGCACGGCCTTTGTGCTG-GCGACGCTTCATTCA-----AATTTCTGCCCTATCA-ACTTTCGATGGTAGGATAGAGGCCTACCATGGTGGTGACGGGTGACGGAGAATTAGGGTTCGATTCCGGAGAGGGAGCCTGAGAAACGGCTACCACATCCAAGGAAG-GCAGCA-GGCGCGCAAATTACCCAATCCTG---ACACGGGGAGGTAGTGACAATAAATAACAATACTGGGCTCAT---CGA-GTCTGGTAATTGG-AATGAGTACAATC-TAAATCCCTTAACGAGG-ATCCATTGGAGGGCAAGTCTGGTGCCAGCAGCCGCGGTAATTCCAGCTCCAAT-AGCGTATATTTAAGTTGTTGCAGTTAAAAAGCTCGTAGTTGGATCT--TGGGTC-----------GTCACGGTTGGTCTGCCTACTC----GGTGTGCAC--TGGCCCTACGT-CCCTTCTGCCGGCGGCGTGC-TCCTGGCCTTAAT-----TGTCTGGGT---CGCGGCTCCGGCGCCGTTACTTTGAAAAAATTAGAGTGCTCAAAGCAAGCC-TACG----CTCTGAATACATTA-GCATGGAATAAC-GTGATAGGAGTCTGG--TCCTGTTC-CGTTGGCC-TTCGGGAC-CGGAGTAATGATTAATAGGGACTGT-CGGGGGCATTCGTATTTCATTGTCAGAGGTGAAATTC-TTGGATTTACGGAAGACGAACCACTGCGAAAGCATTTGCCA-AGGATGTTTTCATTAATCAAG-AACGAAAGTTGGGGGCTCGAAGACGATCAGATACCGTCCTAGTCTCAACCATAAACGATGCCGACCAGGGATCGGCGG----ATGTT-GCTCTAA---GGACTCCGCCAGCACCTT-CTGAGAAATC-AGAGTGTTT-GGGTTCCGGGGGGAGTATGGT-CGCAAGGCTGAAACTTAAAGGAATTGACGGAAGGGCACCACCA-GGAGTGGAGCCTGCGGCTTAATTTGACTCAACACGGGGAAACTTACCAGGTCCAGACATAGTAAGGATTGACAGATTGAGAGCTCTTTCTTGATTCTATGGGTGGTGGTGCATGGCCGTT-CTTAGTTGGTGGAGCGATTTGTCTGGTTAATTCCGTTAACGAACGAGACCTCAGCCTGCTA-------------ACTAGCT-ACGCGGAG-GTTTCCCTTCGTCAGCTTCTTAGAGGGACTATG-GCCGTT--TAGGCCATG-GAAGTTTGAGGCAATAACAGGTCTGTGATGCCCTT-AGATGTTCTGGGCCGCACGCGCGCTACACTGA--TGCAACCAACGAGTTTTTCTCCTGGTCCGAAAGGT-TCGGGAAATCTTGCCAAATTGCATCGTGATGGGGATAGACCATTGCAATTATTGATCTTCAACGAGGAATTCCTAGTAAGCGCGAGTCATCAGCTCGCGTTGACTACGTCCCTGCCCTTTGTACACACCGCCCGTCGCTCCTACCGATTGAATGATCCGGTGAAGTGTTCGGATCGCGAC-GACGGCGGTGGTTTCCG-TCGC--CGATG---TTG------------------------------------------------------------------------------------------------------------------------------------CTAAGCGGAGGAGAAGAAACTTACCANGATTNCCCTAGTAACGGCGAGCGAACCGGGAAGAGCCCATCATGAAAATCGGCCGATCT-ACGCGCCGAATTGTAGTCTGTAGA---AGCGTCCTCAGCGACGGACTGGGCC-----CAAGTCCCCTGGA-AGGGGGC---GCCGG-AGAGGGTGAGAGCCCCGT---CGGGCCC----GGACCCTGTTGCAC--CACGAGG--CGCTGTCGGCGAGTCGGGTTGTTTGGGAATGCAGC-CCTAATCGGGTGGTAAATTCCGTCCAAGGCTAAATACGGGCGAG-AGACCGATAGCGAACAAGTACCGCGAGGGAAAGATGAAAAGGACTTTGAAAAGAGAGTTAAAGAGTGCTTGAAATTGTCGGGAGGG-----AAGCGGAT----GGAGGCCGGGAGTGCGTCAGCGCGGGCCGTCGCGGCGGCA-----------CAAGC-AC---GGCTTTTGGGCCGTTGAGTG-TACCTCCGTCGCGG----------CGGTCG--------TGGAACGAAACGTGCGCCGCT---CGTGGCGC-TGGCTTGCGGGCTTTATCCGACCCGTCTTGAAACACGGACCAAGGAGTCT-AACATGTGTGCGAGT--CGGCGGGTTTGGAAACCCGCGAGG-CGCAAGGAAGCTGACTGCGAGAGCCCCTCTTCGGGGT----------GCACCGCCGACCG-ACCCTGATCTTC------TGTGAAGGGTTCGAGT-GCGAGCACAC------CTGTTGGGACCCGAAAGATGGTGAACTATGCCTGAGCAGGGCGAAGCCAGAGGAAACTCTGGTGGAGGC-CCGCAGCGATACTGACGTGCAAATCGTTCGTCTGACTTGGGTATAGGGGCGAAAGACTAATCGAACCGTCTAGTAGCTGGTTTCCTCCGAAGTTTCCCTCAGGATAGCTGGAGTTCACGCGTG---------------------AGTTTTATCGGGTAAAGCAAATGATTAGAGGCATCGGGGGCGTAAC-GCCCTCGACCTATTCTCAAACTTTAAATAGGTAAGG---CGGCGCGGCTGCTCCGTTGAGCCGCG-----------CTCCAAGTGGGCCATTTTTGGTAAGCAGAACTGGCGATGCGGGATGAACCGAAAGTCGAGTTACGGTGCCAAATTGCGCGCTAACCCAGATCCCACAAAGGGTGT-------------------------------------------------------------------------------------------------------------------------------------------------------------------------------------------------------------------------------------------------------------
		</sequence>
		<sequence>
			<taxon idref="Thalassiosira_pseudonana"/>
			GTAGTCATACGCTCGTCTCAAAGATTAAGCCATGCATGTCTAAGTACAACCA---TTATACA-GGAAAACTGCGAACGGCTCATTATATCAGTTATTGTTTC-----TTTGATAGTC-CCTTA-----CTACTTGG-ATACCTGTAGTAATTCTAGAGCTAATACATGCATCAATA-------CCCGACTGTT-CGCGGAAGGGTA-----GTATTTATTA----GGTATAGA--CCAACCTTGGT-GATTCA-TAATAACTTA-TCGGAT--CGCATGG-CTCCATGCCG-GCGATGGATCATTCA-----AGTTTCTGCCCTATCA-GCTTTGGATGGTAGTGTATTGGACTACCATGGCTTTAACGGGTAACGAATTGTTAGGGCAAGATTTCGGAGAGGGAGCCTGAGAGACGGCTACCACATCCAAGGAAG-GCAGCA-GGCGCGTAAATTACCCAATACTG---AAACAGTGAGGTAGTGACAATAAATAACAATGCCGGGCCTTT--ACAG-GTCTGGCAATTGG-AATGAGAACAATT-TAAATCCCTTATCGAGT-ATCAATTGGAGGGCAAGTCTGGTGCCAGCAGCCGCGGTAATTCCAGCTCCAAT-AGCGTATATTAAAGTTGTTGCAGTTAAAAAGCTCGTAGTTGGATTT--CTGGCG-----------GGAGCGACCGGTCTCACACTCAG---TGCGAGAAC--TCGTGTTCTGG-CCATCCTTGGGGATATCCTG--TTTGGCATTAAG-----TTGTCGGGC---AGGGGATACCCATCGTTTACTGTGAAAAAATTAGAGTGTTTAAAGCAGGCT-TATGC---CGTTGAATATATTA-GCATGGAATAAT-AAGATAGGACCCTGG--TACTATTT-TGTTGGT--TTGCGCAC-CGGGGTAATGATTAAAAGAGACAGG-CGGGGCTATTCGTATTGCATTGTCAGAGGTGAAATTC-TTGGATTTCTGCAAGACGAACTACTGCGAAAGCATTTAGCA-AGGATGTTTTCATTAATCAAG-AACGAAAGTTAGGGGATCGAGGATGATTAGATACCATCGTAGTCTTAACCATAAACTATGCCGACTCGGGATTGGCGG----TTGTT-TTT-------TGACTCCGCCAGCACCGT-ATGAGAAATC-AAAGTCTTT-GGGTTCCGGGGGGAGTATGGT-CGCAAGGCTGAAACTTAAAGAAATTGACGGAAGGGCACCACCA-GGAGTGGAGCCTGCGGCTTAATTTGACTCAACACGGGAAAACTTACCAGGTCCAGACATAGTGAGGATTGACAGATTGAGAGTTCTTTCTTGATTCTATGGGTGGTGGTGCATGGCCGTT-CTTAGTTGGTGGAGTGATTTGTCTGGTTAATTCCGTTAACGAACGAGACCGCCGCCTGCTA-------------AATAGTT-CTGCGAAT-GGTTTTTCATTGGAGCTTCTTAGAGGGACGTTC--ATTCTACAAGATGAAG-GAAGATGGCGGCAATAACAGGTCTGTGATGCCCTT-AGATGTCCTGGGCCGCACGCGCGCTACACTGA--TGCACTCAACGAGCATATAACCTTGGCCGAGAGGC-CTGGGTAATCTTGTTAACATGCATCGTGATAGGGATAGATTATTGCAATTATTAATCTTGAACGAGGAATTCCTAGTAATCGCAGATCATCAATCTGCAATGATTACGTCCCTGCCCTTTGTACACACCGCCCGTCGCACCTACCGATTGGATGGTCCGGTGAGGAGTCGAGATTGT----GGCCTGGTTCCTTTATT-G--GGATTTGG---CTAC--GAGAACTTCTCCAAACCTTATCATCTAGAGGAAGGTGAAGTCGTAACAAGGTTTCCGTAGGTGAACCTGCAGAAGGATCAA-------------------------------------------------------------------CTAACAAGGATTCCCCTAGTATCGGCGAGTGAAGCGGGAAGAGCTCACCATGTGAATCTGCGTAACCTGTGCGCCGAATTGTGGTCTGGAGT---AGTATTGTCGGCCGAGTTTCCGGGC-----CAAGTCTCTTGGA-AAAGGGC---AGCTG-AGAGGGTGAAACTCCCGT-TCTTGCCTG----GAAACTTTGTGCTC--TGGCACA--TGCTTACTATGAGTCGAGTTGCTTGGGATTGCAGC-TCAAATTTGGTGGTAAATTCCATCTAAAGCTAAATATTGGTGGG-ATACCGATAGTGCACAAGTACCGTGAGGGAAAGATGCAAAGAACTTTGAAAAGAGAGTTAAAGAGTACCTGAAATTGTTGAAAGGG-----AAGCGAAG----GAAACCAGTGTCAGCATCGGCTTTTTG---CCTGGGGTAA--ACCTTTGGTAGGTA-GA---CGGCCCTCT--TATGGGGT--GAGTGCCTATCATT---GATATCCTGGGT---------TAGGCTGAGGTCAGTCATGCT---CGTGATGC-TGGCAAAATGGTTTTCTTTACCCCGTCTTGAAACACGGACCAAGGAGTCT-AACATATGTGCAAG---TACAAAGGTGGCAAACCTGCGTG--CATAATGAAAGTAACATTGGATCCCTTCGGGGTGCAC----------AATCCGCCGGCCA-ACATCCTTCGG--------GAGAAAGGTCTGAGT-GTGAGCATAC------ATGTTGGGACCCGAAAGATGGTGAACTATGCCTGAGTAGGGCGAAGCCAGGGGAAAC--------------------------------------------------------------------------------------------------------------------------------------------------------------------------------------------------------------------------------------------------------------------------------------------------------------------------------------------------------------------------------------------------------------------------------------------------------------------------------------------------------------------------------------------------------------------------------------------------------------------------------------------------------------
		</sequence>
		<sequence>
			<taxon idref="Tilletaria_anomala"/>
			GTAGTCATATGCTTGTCTCAAAGATTAAGCCATGCATGTCTAAGTATAAACAACTTTATACT-GTGAAACTGCGAATGGCTCATTAAATCAGTTATAGTTTA-----TTTGATGGTA--CTTG-----CTACATGG-ATAACTGTGGTAATTCTAGAGCTAATACATGCTTAAAAG------GGCCAACTCA-----CGGAGGCT-----CGTACTTATTA----GATAAGAA--CCAACCTTGGT-GAATCA-TAATAATTTC-TCTGAT--CGCATGG-CCTAGCGCCG-GCGACGCTTCATTCA-----AATATCTGCCCTATCA-ACTTTCGATGGTAGGATAGAGGCCTACCATGGTTGCAACGGGTAACGGGGAATAAGGGTTCGATTCCGGAGAGGGAGCCTGAGAAACGGCTACCACATCCAAGGAAG-GCAGCA-GGCGCGCAAATTACCCAATCCCG---ACACGGGGAGGTAGTGACAATAAATAACAATATAGGGCCTTT--CAGG--TCTTATAATTGG-AATGAGTACAATT-TAAATCCCTTAACGAGG-AACAATTGGAGGGCAAGTCTGGTGCCAGCAGCCGCGGTAATTCCAGCTCCAAT-AGCGTATATTAAAGTTGTTGCAGTTAAAAAGCTCGTAGTTGAACTT--CAGGCC-----------TGGCCGGTCGGTCCGCTTCAC-----GGCGTGTAC--TGTTTGGCCGGGCCTTCCCTCCTGGTGATCCG-GCATGTCCTTAAT-----TGGGTGTGT---CGGGGAACCAGGACTTTTACTTTGAAAAAATCAGAGTGTTCAAAGCAGGCC-TACG-----CCCGAATATATTA-GCATGGAATAAT-AAAATAGGACGTGCG-GTTCTATTT-TGTTGGTT-TCTAGAAC-TGCCGTAATGATTAATAGGGACGAT-TGGGGGCATTAGTATTCACATGCTAGAGGTGAAATTC-TTGGATTTTGTGAAGACTAACTACTGCGAAAGCATCTGCCA-AGGGCGTTTTCATTAATCAAG-AACGAAGGTTAGGGGATCGAAAACGATTAGATACCGTTGTAGTCTTAACAGTAAACTATGCCGACTAGGGATCGGGCG----ATGTT-ATTTTTT---TGACTCGCTCGGCACCTT-TCGAGAAATC-AAAGTCTTT-GGGTTCTGGGGGGAGTATGGT-CGCAAGGCTGAAACTTAAAGAAATTGACGGAAGGGCACCACCA-GGAGTGGAGCCTGCGGCTTAATTTGACTCAACACGGGGAAACTCACCAGGTCCAGACATAGTAAGGATTGACAGATTGATAGCTCTTTCTTGATTCTATGGGTGGTGGTGCATGGCCGTT-CTTAGTTGGTGGAGTGATTTGTCTGGTTAATTCCGATAACGAACGAGACCTTAACCTGCTA-------------AATAGCC-CGGCCGAC-TTTGGTTGGTCGTGGCTTCTTAGAGGGACTATT-AGCGTG--TAGCTAATG-GAAGTTTGAGGCAATAACAGGTCTGTGATGCCCTT-AGATGTTCTGGGCCGCACGCGCGCTACACTGA--CGGAGCCAGCGAGTAATTTCACTTGTCCGGAAGGA-CTGGGTAATCTTGTGAAACTCTGTCGTGCTGGGGATAGAGCATTGCAATTATTGCTCTTCAACGAGGAATTCCTAGTAAGCGTAAGTCATCAGCTTGCGTTGATTACGTCCCTGCCCTTTGTACACACCGCCTGTCGTTACTACCGATTGAATGGCTTAGTGAGTCCTTGGGATTG-----GCCTTCGCGAGCCCGCA-AGGGCACATGA---GGGCT-GAAAACTTGGGCAAACTTGGTCATTTAGAGGAAGTACAAGTCATAACAAGGTTTCCGTAGGTGAACCTGC--------------------------------------------------------------AGCGGAGGAAGAGAAACTAACAAGGATTCCCCTAGTAACGGCGAGTGAAGCGGGAAGAGCTCAAATTTGAAAGCTGGCCGC---AAGGTCCGCATTGTAATCTCGAGA---AGTGTTTTCCGCGTTGGACTGCGTA-----CAAGTCCCTTGGA-ATAGGGC---GTCGT-AGAGGGTGAGAATCCCGTACTTGATGCA-----GCCACCAACGCTT--TGTGATA--CACTCTCCACGAGTCGAGTTGTTTGGGAATGCAGC-TCAAAATGGGTGGTAAATTCCATCTAAAGCTAAATATTGGGGAG-AGACCGATAGCGAACAAGTACCGTGAGGGAAAGATGAAAAGCACTTTGGAAAGAGAGTTAAACAGTACGTGAAATTGTCGAAAGGG-----AAGCGCTT----GAAGTCAGCGTCAGCATCGGTTTTGGC---TGCTGGATAA--GGGTAGGAGGAAT--GT---GGCACCCTC--GGGTGTGT--TATAGCCTCCTGCT--GGATACAGCGGCT---------GGGACCGAGGAACGCAGCACT---TTGGATGC-TGGCGTAATGGCTTTAAGCGACCCGTCTTGAAACACGGACCAAGGAGTCT-AACATGTTTGCGAG---TCTTTGGGTGGCAAACCCGAGGG--CGCAATGAAAGTGAA-TGCAGGTGGGATCCGCAAGGA----------GCACCATCGACCG-ATCCGGATCTTC------TGTGATGGATTTGAGT-AAGAGCAATT------ATGTTGGGACCCGAAAGATGGTGAACTATGCCTGCATAGGGCGAAGCCAGAGGAAACTCTGGTGGAGGC-TCGTAGCGGTTCTGACGTGCAAATCGATCGTCAAATGTGGGTATAGGGGCGAAAGACTAATCGAACCATCTAGTAGCTGGTTCCTGCCGAAGTTTCCCTCAGGATAGCAGAAACTCGCATC-----------------------AGTTTTATGAGGTAAAGCGAATGATTAGAGGCCTTGGGGATGTAAC-ATCCTTAACCTATTCTCAAACTTTAAATATGTAAGA---AGCCCTTGTTACTTAAGTGAACGTGG-----------TTTCTAGTGGGCCATTTTTGGTAAGCAGAACTGGCGATGCGGGATGAACCGATCGTGAGGTTAAGGTGCCGGAAT-ACACGCTCATCAGACACCACAAAAGGTGTTAGCACATCTAGACAGCAGGACGGTGGCCATGGAAGTCGGAATCCGCTAAGGAGTGTGTAACAACTCACCTGCCGAATGTGCTAGCCCTGAAAATGGATGGCGCTTAAGCG-----TGTTACCCATACCTCACCGTCAGCGTTAGAGCGACGCGTTGA------CGAGTAGGCAGGCGTGGAGGTC-AGTG-------AAGAAGCCTAGGCAGTGATGCTGG-------------------------------
		</sequence>
		<sequence>
			<taxon idref="Tremellodendron_pallidum"/>
			GTAGTCATATGCTTGTCTCAAAGATTAAGCCATGCATGTCTAAGTATAAACCAATTTATACG-GTGAAACTGCGAATGGCTCATTAAATCAGTTATAGTTTA-----TTTGATGATA-CCTTA-----CTACATGG-ATAACTGTGGTAATTCTAGAGCTAATACATGCGTTAAAG------CCCCGACTTCC----GGAAGGGG-----TGTATTTATTA----GATAAAAAA-CCAGCGTTGGT-GATTCA-TAATAACTTC-TCGAAT--CGCATGG-CCTTGTGCCG-GCGATGCTTCATTCA-----AATATCTGCCCTATCA-ACTTTCGATGGTAGGATAGAGGCCTACCATGGTTTCAACGGGTAACGGGGAATAAGGGTTCGATTCCGGAGAGGGAGCCTGAGAAACGGCTACCACATCCAAGGAAG-GCAGCA-GGCGCGCAAATTACCCAATCCCG---ACACGGGGAGGTAGTGACAATAAATAACAATATAGGGCTCTT--TTGG-GTCTTATAATTGG-AATGAGTACAATT-TAAATCCCTTAACGAGG-AACAATTGGAGGGCAAGTCTGGTGCCAGCAGCCGCGGTAATTCCAGCTCCAAT-AGCGTATATTAAAGTTGTTGCAGTTAAAAAGCTCGTAGTTGAACTT--CGAACG-----------TGGCTGGGCGGTCCGCCTCAC-----GGTGTGTAC--TGTCTGGCCGTGTTCTCTTTCTTGGTGAGCCG-GCATGCCCTTTAC-----TGGGTGTGT---TGGGGAACCAGGACGTTTACCTTGAGAAAATTAGAGTGTTCAAAGCAGGCC-TCCG-----CCCGGATACATTA-GCATGGCATAAT-AAAATAGGACGTGCG-GTTCTATTT-TGTTGGTT-TCTAGAGT-CGCCGTAATGATTAATAGGGATAGT-TGGGGGCATTAGTATTCCGTTGCTAGAGGTGAAATTC-TTGGATTTACGGAAGACTAACTTCTGCGAAAGCATTTGCCA-AGGATGTTTTCATTAATCAAG-AACGAAGGTTAGGGGATCGAAAACGATCAGATACCGTTGTAGTCTTAACAGTAAACTATGCCGACTAGGGATCGGGCG----ATCTC-ACTATCA---TGTGTCGCTCGGCACCTT-ACGAGAAATC-AAAGTCTTT-GGGTTCTGGGGGGAGTATGGT-CGCAAGGCTGAAACTTAAAGGAATTGACGGAAGGGCACCACCA-GGCGTGGAGCCTGCGGCTTAATTTGACTCAACACGGGGAAACTCACCAGGTCCAGACATAACTAGGATTGACAGATTGATAGCTCTTTCTTGATTTTATGGGTGGTGGTGCATGGCCGTT-CTTAGTTGGTGGAGTGATTTGTCTGGTTAATTCCGATAACGAACGAGACCTTAACCTGCTA-------------AATAGCC-AGGCCGTC-TTTTGATGGCTGAGGCTTCTTAGAGGGACTGTC-AGGATC--TACCTGACG-GAAGTTTGAGGCAATAACAGGTCTGTGATGCCCTT-AGATGTTCTGGGCCGCACGCGCGCTACACTGA--CAGAGCCAGCGAGTTTATCACCTTGGCCGGAAGGT-CCGGGTAATCTTGTGAAACTTTGTCGTGCTGGGGATAGAGCATTGCAATTATTGCTCTTCAACGAGGAATGCCTAGTAGGCGCAAGTCATCAGCTTGCGTCGATTACGTCCCTGCCCTTTGTACACACCGCCCGTCGCTACTACCGATTGAATGGCTTAGTGAGGTCTCCGGATTG-----GCTTCGAGGACTCGGAA-ACGGGACCTTG---TTGCT-GAGAAGCTGATCAAACTTGGTCATTTAGAGGAAGTAAAAGTCGTAACAAGGTTTCCGTAG----------------------------------------------------TGAACTTAAGCATATCAATAAGCGGAGGAAAAGAAACTAACAAGGATTCCCCTAGTAACGGCGAGTGAAGAGGGAAGAGCTCAAATTTTAAATCTGGCGTCCTTGGCGTCCGAATTGTAATCTAGAGA---AGTGTTTTCCGTGACGGACCGTGCA-----CAAGTCTCCTGGA-ATGGAGC---GTCAT-AGAGGGTGAGAATCCCGTATATGGCACG----GACTGCCGTTGCTC--TGTGATA--CACTCTCGACGAGTCGAGTTGTTTGGGAATGCAGC-TCTAAATGGGTGGTAAATGCCATCTAAAGCTAAATATTGGCGAG-AGACCGATAGCGAACAAGTACCGTGAGGGAAAGATGAAAAGCACTTTGGAAAGAGAGTGAAACAGTACGTGAAATTGTTGAAAGGG-----AAACGCTT----GAAGTCAGTGTCAACATCAGTTTTGGT---CAGAGGAGAA--AGGCTTGGGGAAG--GT---GGCAGCATTCGTGCTGTGT--TATAGCCCCTCGTT--GTATACTTTGACC---------GGGACTGAGGACCGCAGTGCT---TAGGATGT-TGGCATAATGGCTTTAAGCGACCCGTCTTGAAACACGGACCAAGGAGTCT-AACATGTGCGCGAG---TGTTTGGGTGTTAAACTCGGACG--CGAAATGAAAGTGAAA-GGTTGGGAACACTTATGTGT----------GCACCGACGCCCG-GAGCTGACCTTC------TGTGACGCATCTGCGG-TAGAGCGTAT------ATGTTGGGACCCGAAAGATGGTGAACTATGCCTGAATAGGGTGAAGCCAGAGGAAACTCTGGTGGAGGC-TCGTAGCGATTCTGACGTGCAAATCGATCGTCAAATTTGGGTATAGGGGCGAAAGACTAATCGAACCATCTAGTAGCTGGTTCCTGCCGAAGTTTCCCTCAGGATAGCAGAAACTCATTATC----------------------AGCCTTGTGCGGTAAAGCGAATGATTAGAGGCCTTGGGGTTGAAAC-AACCTTAACCTATTCTCAAACTATAAATGTGCAAGA---AAGCGTCGTCACTTGATTGGACTT-------------TTTCTAGTGGGCCATTTTTGGTAAGCAGAACTGGCGATGCGGGATGAACCGAACGTTGGGTTAAGGTGCCGGAAT-ACACGCTCATCAGACACCACAAAAGGTGTTAGTTCATCTAGACAGCAGGACGGTGGCCATGGAAGTCGGAACCCGCTAAGGAGTGTGTAACAACTCACCTGCCGAATGAACTAGCCCTGAAAATGGATGGCGCTCAAGCG-----TGTTACCCATACCCAACCGTCCGTGTTGTTGTGATGCACGGA------CGAGTAGGCAGGCGTGGGGGTC-GGTG-------AAGAAGCCTTGGCAGCAATGCTGGGTGGAACGGCCTCTAGTGCAGATCT------
		</sequence>
		<sequence>
			<taxon idref="Trichoderma_reesei"/>
			----------------------------------------------------------TACC-GCGAAACTGCGAATGGCTCATTATATAAGTTATCGTTTA-----TTTGATAATA-CTTTA-----CTACTTGG-ATAACCGTGGTAATTCTAGAGCTAATACATGCTGAAAAT-------CCCGACTTCG-----GAAGGGA-----TGTATTTATTA----GATTAAAAA-CCAATGCTGGT-GAATCA-TGATAACTAG-TCGAAT--CGACAGG-CCTTGTGCCG-GCGATGGCTCATTCA-----AATTTCTTCCCTATCA-ACTTTCGATGTTTGGGTATTGGCCAAACATGGTGGCAACGGGTAACGGAGGGTTAGGGCTCGACCCCGGAGAAGGAGCCTGAGAAACGGCTACTACATCCAAGGAAG-GCAGCA-GGCGCGCAAATTACCCAATCCCG---ACACGGGGAGGTAGTGACAATAAATACTGATACAGGGCTCTT--TTGG-GTCTTGTAATCGG-AATGAGTACAATT-TAAATCCCTTAACGAGG-AACAATTGGAGGGCAAGTCTGGTGCCAGCAGCCGCGGTAATTCCAGCTCCAAT-AGCGTATATTAAAGTTGTTGTGGTTAAAAAGCTCGTAGTTGAACCT--TGGGCC-----------TGGCTGGCCGGTCCGCCTCAC-----CGCGTGCAC--TGGTCCGCCGGGCCTTTCCCTCTGCGGAACCC--CATGCCCTTCAC-----TGGGTGTGG---CGGGGAAACAGGACTTTTACTTTGAAAAAATTAGAGTGCTCAAGGCAGGCC-TATG-----CTCGAATACATTA-GCATGGAATAAT-AGAATAGGACGTGTG-GTTCTATTT-TGTTGGTT-TCTAGGAC-CGCCGTAATGATTAATAGGGACAGT-CGGGGGCATCAGTATTCAATTGTCAGAGGTGAAATTC-TTGGATTTATTGAAGACTAACTACTGCGAAAGCATTTGCCA-AGGATGTTTTCATTAATCAGG-AACGAAAGTTAGGGGATCGAAGACGATCAGATACCGTCGTAGTCTTAACCATAAACTATGCCGACTAGGGATCGGACG----ATGTT-ACATTTT---TGACGCGTTCGGCACCTT-ACGAGAAATC-AAAGTGCTT-GGGCTCCAGGGGGAGTATGGT-CGCAAGGCTGAAACTTAAAGAAATTGACGGAAGGGCACCACCA-GGGGTGGAGCCTGCGGCTTAATTTGACTCAACACGGGGAAACTCACCAGGTCCAGACACAATGAGGATTGACAGATTGAGAGCTCTTTCTTGATTTTGTGGGTGGTGGTGCATGGCCGTT-CTTAGTTGGTGGAGTGATTTGTCTGCTTAATTGCGATAACGAACGAGACCTTAACCTGCTA-------------AATAGCC-CGTATTGC-TTTGGCAGTACGCGGCTTCTTAGAGGGACTATC-GGCTCA---AGCCGATG-GAAGTTTGAGGCAATAACAGGTCTGTGATGCCCTT-AGATGTTCTGGGCCGCACGCGCGCTACACTGA--CAGAGCCAGCGAGTACTCC--CTTGGCCGGAAGGC-CTGGGTAATCTTGTTAAACTCTGTCGTGCTGGGGATAGAGCATTGCAATTATTGCTCTTCAACGAGGAATCCCTAGTAAGCGCAAGTCATCAGCTTGCGTTGATTACGTCCCTGCCCTTTGTACACACCGCCCGTCGCTACTACCGATTGAATGGCTCAGTGAGGCGTCCGGACTG-----GCCCAGAGAGGTGGGCA-ACTACCACTCA---GGGCC-GGAAAGCTCTCCAAACTCGGTCATTTAGAGGAAGTAAAAGTCGTA-----------------------------------------------------------------------------------------------------AACCAACAGGGATTGCCCCAGTAACGGCGAGTGAAGCGGCAACAGCTCAAATTTGAAATCTGGCCCCTCTGGGGTCCGAGTTGTAATTTGTAGA---GGATGCTTTTGGNGAGGCGCCGCCC------GAGTTCCCTGGA-ACGGGAC---GCCAC-AGAGGGTGAGAGCCCCGTCTGGCTG-------GCC-GCCGAGCCTC--TGTAAAG--CTCCTTCGACGAGTCGAGTAGTTTGGGAATGCTGC-TCAAAATGGGAGGTATATGTCTTCTAAAGCTAAATACTGGCCAG-AGACCGATAGCGCACAAGTAGAGTGATCGAAAGATGAAAAGCACCTTGAAAAGAGGGTTAAATAGTACGTGAAATTGTTGAAAGGG-----AAGCGCTT----GTGACCAGAGCCAGCATCAGTTCGTCG---CGGGGGATAA--AGGCTTCGGGAATC-GT---GGTCTCCCCC-GGGAGTGT--TATAGCCCGTCGCAC-AATACCCT-GCGG---------TGGACTGAGGACCGCGC-------CAAGATGC-TGGCGTAATGGTCACCAGCGACCCGTCTTGAAACNCGGACCAAGGAGTCG-TCTTCGTATGCGAG---TGTTCGGGTGTCAAACCCCTACG--CGTAATGAAAGTGAA-CGCAGGTGAGAGCTTC--GGC----------GCATCATCGACCG-ATCCTGATGTTC------TCGGATGGATTTGAGT-AAGAGCATAC------GGGGCCGGACCCGAAAGAAGGTGAACTATGCCTGTATAGGGTGAAGCCAGAGGAAACTCTGGTGGAGGC-TCGCAGCGGTTCTGACGTGCAAATCGATCGTCAAATATGGGCATGGGGGCGAAAGACTAATCGAACCTTCTAGTAGCTGGTTTCCGCCGAAGTTTCCCTCAGGATAGCAGTGTTGAGCTC------------------------AGTTTTATGAGGTAAAGCGAATGATTAGGGACCCGGGGGCGCTATATTGCCTTCATCCATTCTCAAACTTTAAATATGTAAGA---AGCCCTTGTTACTTAGCTGAACGTGGG----------ACACTAGTGGGCCATTTTTGGTAAGCAGAACTGGCGATGCGGGATGAACCGAACGCGAGGTTAAGGTGCCAGAGT-AGACGCTCATCAGACACCACAAAAGGCGTTAGTACATCTTGACAGCAGGACGGTGGCCATGGAAGTCGGAATCCGCTAAGGACTGTGTAACAACTCACCTGCCGAATGTACTAGCCCTGAAAATGGATGGCGCTCAAGCG-----TCTCACCCATACCTCGCCCTCGGGGTAGAAACGATGCCCCGA------GGAGTAGGCGGACGTGGAGGTC-AGTG-------ACGAAGCCTAGGGCGTGAGCCCGGGTCGAACG-----------------------
		</sequence>
		<sequence>
			<taxon idref="Ustilago_maydis"/>
			GTAGTCATATGCTTGTCTCAAAGATTAAGCCATGCATGTCTAAGTATACGCAAA-TTATACT-GTGAAACTGCGAATGGCTCATTAAATCAGTTATAGTTTA-----TTTGATG-TT-TCTTG-----CTACATGG-ATAACTGTGGTAATTCTAGAGCTAATACATGCGTAAAAAG-----CCCCGACTTCT----GGAAGGGG-----TGTATTTATTA----GATAAAAA--CCATCCTTGGT-GATTCA-TAATAACTTC-TCGAAT--CGCACGG-CCTTGTGCTG-GCGATGCTTCATTCA-----AATATCTGCCCTATCA-ACTGTCGATGGTAGGATAGAGGCCTACCATGGTTGCAACGGGTAACGGGGAATAAGGGTTCGATTCCGGAGAGGGAGCCTGAGAAACGGCTACCACATCCAAGGAAG-GCAGCA-GGCGCGCAAATTACCCAATCCCG---ACACGGGGAGGTAGTGACAATAAATAACAATGCAGGGCCCTT--TTGG-GTCTTGTAATTGG-AATGAGTACAATT-TAAATCCCTTAACGAGG-AACGATTGGAGGGCAAGTCTGGTGCCAGCAGCCGCGGTAATTCCAGCTCCAAT-AGCGTATATTAAAGTTGTTGCAGTTAAAAAGCTCGTAGTTGAAGTT--TGGTCT-----------CGGACGCTGGGTCTGCTTAAT-----TGCATGTAC-TTGACGGTCCGAGACTTCCTTCTTGGTGAACGG---CCGCCCTC---------GGGTGGT----CC-GGAACCAGGACTATTACTTTGAAAAAATTAGAGTGTTCAAAGCAGGCCATAGG-----CCCGAATATATTA-GCATGGAATAAC-AGAATAGGACGTGCG-GTTCTATTT-TGTTGGTT-TCTAGAAC-TGCCGTAATGATTAAAAGGGACAGC-CGGGGGCATTAGTATTTGCACGCTAGAGGTGAAATTC-TTGGATTGTGCAAAGACTTCCTACTGCGAAAGCATTTGCCA-AGAATGTTTTCATTAATCAAG-AACGAAGGTTAGGGTATCGAAAACGATTAGATACCGTTGTAGTCTTAACAGTAAACTATGCCGACTCCGAATCGGTCG----ATGCT-CATTTCAC--TGGCTCGATCGGCGCGGT-ACGAGAAATC-AAAGTTTTT-GG-TTCTGGGGGGAGTATGGT-CGCAAGGCTGAAACTTAAAGAAATTGACGGAAGGGCACCACCA-GGAGTGGAGCCTGCGGCTTAATTTGACTCAACACGGGAAAACTCACCGGGTCCGGACATAGTAAGGATTGACAGATTGATGGCGCTTTCATGATTCTATGGGTGGTGGTGCATGGCCGTT-CTTAGTTGGTGGAGTGATTTGTCTGGTTAATTCCGATAACGAACGAGACCTTGACCTGCTA-------------AATAGAC-GGGTTGACATTTTGTTGGCCCTGTCTTCTTAGAGGGACAATCGACCGTC--TAGGTGATG-GAGGCAAAAGGCAATAACAGGTCTGTGATGCCCTT-AGATGTTCCGGGCTGCACGCGCGCTACACTGA--CAGAGACAACGAGTGGAGCCCCTTGTCCGAAATGA-CTGGGTAAACTTGTGAAACTTTGTCGTGCTGGGGATGGAGCTTTGTAATTTTTGCTCTTCAACGAGGAATTCCTAGTAAGCGCAAGTCATCAGCTTGCGTTGACTACGTCCCTGCCCTTTGTACACACCGCCCGTCGCTACTACCGATTGAATGGCTTAGTGAGGACTTGGGAGAGT----ACATCGGGGAGCCAGCA-ATGGCACCCTG---ACGGC-TCAAACTCTTACAAACTTGGTCATTTAGAGGAAGTAAAAGTCGTAACAAGGTATCTGTAGGTGAACCTGCAGATGGATCATTT-----------------------------------------------TAAGCGGAGGAAAAGAAACTAACAAGGATTCCCCTAGTAACGGCGAGTGAAGAGGGAAGAGCCCAAGATTGAAAGCTGGCGTCTTCGGCGTCCGCATTGTAATCTCAAGA---AGTGTTTTCCGCTTCGGACCATGCC-----TAAGTCCCTTGGA-AAAGGGC---ATCAT-AGAGGGTGATAATCCCGTACATGGCATGG---AGCGCCCGTAGCTT--TGTGATA--CGCTTTCTAAGAGTCGAGTTGTTTGGGAATGCAGC-TCAAAATGGGTGGTAAATGCCATCTAAGGCTAAATATTGGGGAG-AGACCGATAGCGAACAAGTACAGTGATGGAAAGATGAAAAGAACTTTGAAAAGAGAGTTAAACAGTACGTGAAATTGCCAAAAGGG-----AAGGGTAG----GAGGTCAGAGCCAACGTCGGTTTTGGG---CACTGGAGAA--GGGTAGGAGGAAC--GT---GGCACCTCTCGGGGTGTGT--TATAGCCTCCTACT--GGATACAGCGACC---------GAGACCGAGGAACGCAGCGCT---TAGGGCGT-TGGCATAATGGCCCTCTACCACCCGTCTTGAAACACGGACCAAGGAGTCT-AACATGTATGCGAG---TCTTTGGGTGGCAAACCCATAGG--CGCAATGAAAGTGAA-TTCAGGTGGGATCCGCAAGGT----------GCACCATCGACCG-ATCCTCACGTCTTTTA--AGTCGTGGATTTGAGT-AAGAGCATAC------CTGTTGGGACCCGAAAGATGGTGAACTATGCCTGAATAGGGTGAAGCCAGAGGAAACTCTGGTGGAGGC-TCGTAGCGGTTCTGACGTGCAAATCGATCGTCAAATTTGGGTATAGGGGCGAAAGACTAATCGAACCATCTAGTAGCTGGTTCCTGCCGAAGTTTCCCTCAGGATAGCAGAAACTCACATC-----------------------AGTTTTATGAGGTAAAGCGAATGATTAGAGGCCTTGGGGAAGTAAC-TTCCTTAACCTATTCTCAAACTTTAAATGTGTAAGA---AGCCCTTGTTACTTTAGTGAACGAGG-----------TTTCTAGTGGGCCATTTTTGGTAAGC--------------------------------------------------------------------------------------------------------------------------------------------------------------------------------------------------------------------------------------------------------------------------------------------------------------------------------------------
		</sequence>
		<sequence>
			<taxon idref="Welwitschia_mirabilis"/>
			----TCATATGCTTGTCTCMAAGATTAAGCCATGCACGTGTAAGTATGAACTAGTCGAAACG-GTGAAACTGCGGATGGCTCATTAAATCAGTTATAGTTTC-----TTTGATGGTA-CCTTA-----CTACTCGG-ATAACCGTAGTAATTCTAGAGCTAATACGTGCGGCAAGT-------CTCGACTTCT----GGAAGAGA-----TGCATTTATTA----GGTAAAAGG-CCAATGTTGGT-GAATCA-TGGTAACTCG-ATGGAT--CGCACGGCCTCAGCGCCG-ACGACGCTTCATTCA-----AATATCTGCCCTATCA-ACTTTCGATGGTAGGATAGAGGCCTACCATGGTTGTGACGGGTGACGGGGAATTAGGGTTCGATTCCGGAGAGGGAGCCTGAGAAACGGCTACCACATCCAAGGAAG-GCAGCA-GGCGCGCAAATTACCCAATCCCG---ACACGGGGAGGTAGTGACAATAAATAACAATACCGGGCTCAT---CGA-GTCTGGTAATTGG-AATGAGTACAATC-TAAACCCCTTAACGAGG-ATCCATTGGAGGGCAAGTCTGGTGCCAGCAGCCGCGGTAATTCCAGCTCCAAT-AGCGTATATTTAAGTTGTTGCAGTTAAAAAGCTCGTAGTTGGATCT--TGGGAT-----------GGCACGCTCGGTCCGCCGACCC----GGTGTGCAT--CGAGCATCCGT-CCCTTCTGTCGGTGGCGCGC-TGCTGGCCTTAGC-----TGGCTGGCT---CGCGGCGTCGACGCTGTTACTTTGAAAAAATTAGAGTGCTCAAAGCAAGCA-TATG----CTCTGAATACGTTA-GCATGGAATAAC-ACGACAGGATTCCGG--TCTTGTTC-TGTTGGCC-TTCGAGAT-CGGAGTAATGATTAATAGGGACTGT-CGGGGGCATTCGTATTTCATTGTCAGAGGTGAAATTC-TTGGATTTATGAAAGACGAACAMCTGCGAAAGCATTTGCCA-AGGATGTTTTCATTAATCAAG-AACGAAAGTTGGGGGCTCGAAGACGATCAGATACCGTCCTAGTCTCAACCATAAACGATGCCGACCAGGGATCGGCGG----GTGTT-GCTATAA---GGACTCCGTCGGCACCTT-CCGAGAAATC-AGAGTGTTT-GGGTTCCGGGGGGAGTATGGT-CGCAAGGCTGAAACTTAAAGGAATTGACGGAAGGGCACCACCA-GGAGTGGAGCCTGCGGCTTAATTTGACTCAACACGGGGAAACTTACCAGGTCCAGACATAGTAAGGATTGACAGATTGAGAGCTCTTTCTTGATTCTATGGGTGGTGGTGCATGGCCGTT-CTTAGTTGGTGGAGTGATTTGTCTGGTTAATTCCGTTAACGAACGAGACCTCAGCCTGCTA-------------ACTAGCT-ACGTCGAG-GGCAGCCTTTGCCAGCTTCTTAGAGGGACTATG--GCCTT-CTAGGCCATG-GAAGTTTGAGGCAATAACAGGTCTGTGATGCCCTT-AGATGTTCTGGGCCGCACGCGCGCTACACTGA--CGCATTCAACAAGTTTCTTCTCTGGACCGAGAGGC-TCGGGAAATCTTCGNAAAATGCGTCGTGATTGGGATAGATCTTTGCAATTATCGGTCTTCAACGAGGAATTCCTAGTAAGCGCGAGTCATCAGCTCGCGCTGACTACGTCCCTGCCCTTTGTACACACCGCCCGTCGCTCCTACCGATTGAACGATCCGGTGAAATGTCCGGATCGTGGC-GACGGCGATGCTCTCAC-ATCG-TCGACG---TCGT--GAGAAGTTCATTGAACCTTATCGTTTAGAGGAAGGAGAAGTCG---------------------------------------------------------------------------TAAGCATATGAATAAGCGGAGGAGTAGAAACTTACGAGGATTCCCTTAGTAACCGCGAGCGAAACAGGAAAGGCCCAGCATGAGAATCGGGCTCCCCTGTTGCTCGAATTGTAGTCTGTAGA---AGCTTCCCTGGCACCAAACTGAGCCA-----GAGTCCCTTAGA-ATGGGGC---ACCAT-GGAGGGTGAGAGTCCCTT---GAGGCTT----GGAACCTGACGCAA--TGCGGGG--TGCTATCGCAGAGTTGGGCTGTTTGGGAGTATAGC-CCCAATGGGGCGGTAAGTTTTGTCCAAGGCTAAATACACACGAG-AAACCGATAGCGAATAAGTACCGCGAGGGAAAGATGAAAAGGACTTTGGAAAGAGAGTTAAAGAATGCTTGAAATTACCGGGAGGG-----AAGCAAAT----GAAGGCCAA-TCGGATTCGGACGGAGA----GCCGCACGG----GCCTTGGTGGCC-AC---AAAAGTGCTAGGGAGAGCCT-CTTAGCATGTCGTC--------ATTGATA----------GGGTCGAGGCTCATAGTGCT-----CGAGGTGTGGATAGTGGGCCTTATTCG-CTTGTCTTAAAACACCGATCAAGGAGTCT-AACAAGTGTGCGAGT--CGTGGAGTGATGAAACTTGCACGG-CAAAAGGAAGCTGAGAAACCCTGCCATAGCGGTGGGA----------GCACCGTCCACCG-ACCACGATCTTCT-----AGAGAATGGTTCGAGT-GGTAGCATGC------TTGATGGGACCCGAAAGATGATGAACTATGCCTAAGCAGGGTGAAGCCATAGGAAACTCTAGTGGAGGC-CCGTCGCGATACTGACATGCAAATCGTTCGTCTGACTTGGGTATAGAGGCAAAAAACTAATCGAACCATCTAGTAGTTGGTTCCCTCCAAAGTTTCCCTTAAGATAGCTGGAGCTCGCGATGG---------------------ACTTTTATCAGGTAAAGCAAATGATTAGAGGCATCAGGGGCGTAAC-AACCTCAACCTATTCTCAAACTTTAATTAGATAAGA---CGGTGTTACTACTTTATTGAGCGGCA-----------CT-CGGATGGGCCATTTTTGGTAAGCAGAATTGGCGATGCAGGATGAACCGAAAGCCGGGTTATGGTGTCAAACTGCATGCTAACCTAGATCCCACAAAGGGTGTTGGTTGATTAAGACAGCAGGACGATGGTCATGGAAGTCGAAACGCACTAAGGAGTGTGTAACAATTCACTTACCGAATCAACTAGCCCCGAAAATGGATGGCACTTAAGCT-----CGTGACCTACACCCGGTCGTCTGGGCGAATGCGATGCCCGGA------TGAGTAGGAGTGCACGGGGAT--CGCA-------GAGAAGCCCCTGGCGTAAGCTGGGGTGAACTGGCCTCTAGTGCAGATCTTGGTGG
		</sequence>
		<sequence>
			<taxon idref="Zamia_sp"/>
			GTAGTCATATGCTTGTCTCAAAGATTAAGCCATGCATGTGTCAGTATGAACTATTTTGGACG-GTGAAACTGCGAATGGCTCATTAAATCAGTTATAGTTTC-----TTTGATGGTA-CTCTG-----CTACACGG-ATAACCGTAGTAATTCTAGAGCTAATACGTGCACCAAAT-------CCCGACTTTT----TGAAGGGA-----CGCATCTATTA----GATAAAAGG-CCGATGTTGGT-GAATCA-TGATACCTTG-ATGGAT--TGCATGGCCCTCGAGCCG-GCGACGCTTCATTCA-----AATTTCTGCCCTATCA-ACTTTCGATGGCAGGATAGAGGCCTACCATGGTGGTGACGGGTGACGGAGAATTAGGGTTCGATTCCGGAGAGGGAGCCCGAGAAACGGCTACCACATCCAAGGAAG-GCAGCA-GGCGCGCAAATTACCCAATCCTG---ACACGGGGAGGTAGTGACAATAAATAACAATACTGGGCTCAT---CGA-GTCTGGTAATTGG-AATGAGTACAATC-TAAATCCCTTAACGAGG-ATCCATTGGAGGGCAAGTCTGGTGCCAGCAGCCGCGGTAATTCCAGCTCCAAT-AGCGTATATTTAAGTTGTTGCAGTTAAAAAGCTCGTAGTTGGATCT--TGGGAC-----------GGCCCGGCCGGTCCGCTTTTTTG---GGTGTGCAC--CGGCCGTTCGT-CCCTTTTGTTGGCGGCGCGC-ACCTGGCCTTAAC-----TGTCTGGGT---CGCGGTTCCGACGCTGTTACTTTGAAAAAATTAGAGTGCTCAAAGCAAGCT-TATG----CTCTGAATACATTA-GCATGGAATAAC-GGTATAGGATTCTGG--TCCTATTG-CGTTGGCC-TTCGGGAC-CGGAGTAATGATTAACAGGGACGGT-CGGGGGCATTCGTATTTCATTGTCAGAGGTGAAATTC-TTGGATTTATGAAAGACGAACCACTGCGAAAGCATTTGCCA-AGGATGTTTTCATTAATCAAG-AACGAAAGTTGGGGGCTCGAAGACGATCAGATACCGTCCTAGTCTCAACCATAAACGATGCCGACCAGGGATCGGCGG----ATGTT-GCTCTAA---GGACTCCGCCGGCACCTT-ATGAGAAATC-AAAGTTTTT-GGGTTCCGGGGGGAGTATGGT-CGCAAGGCTGAAACTTAAAGGAATTGACGGAAGGGCACCACCA-GGAGTGGAGCCTGCGGCTTAATTTGACTCAACACGGGGAAACTTACCAGGTCCAGACATAGCAAGGATTGACAGATTGAGAGCTCTTTCTTGATTCTATGGGTGGTGGTGCATGGCCGTT-CTTAGTTGGTGGAGCGATTTGTCTGGTTAATTCCGTTAACGAACGAGACCTCGGCCTGCTA-------------ACTAGCT-ACGCGGAG-GGTTTCTTTCGTCAGCTTCTTAGAGGGACTATG-GCCGTT--TAGGCCATG-GAAGTTTGAGGCAATAACAGGTCTGTGATGCCCTT-AGATGTTCTGGGCCGCACGCGCGCTACACTGA--TGTATTCAACGAGTCTATAACCTGGGCCGGGAGGT-CCGGGAAATCTGGCGAAATTTCATCGTGATGGGGATAGATCATTGCAATTATTGATCTTCAACGAGGAATTCCTAGTAAGCGCGAGTCATCAGCTCGCGTTGACTACGTCCCTGCCCTTTGTACACACCGCCCGTCGCTCCTACCGATTGAATGATCCGGTGAAGTGTTCGGATCGTGCC-GACGACGGCGGTTCGCT-GGGC-GCGACG---TCGC--GAGAAGTTCATTGAACCTTATCATTTAGAGGAAGGAGAAGTCGTAACAAGGTTTCCGTAGGTGAACCTGCGGAAGGATCATTG-------------------------------------------------------------GAAACTTACGAGGATCCCCTCAGTAACGGCGAGCGAACCGGGAGGAGCCCAGCTTGAAAATCGAGCGGCGCTGTCGCTCGAATTGTAGTCTGTAGA---AGCGTCTTCAGCGACGGACCGGGCC-----CAAGTCCCCTGGA-AGGGGGC---GCCCG-AGAGGGTGAGAGCCCCGT---CGGGCCC----GGACCCTGTTGCGT--CACGGGG--CGCTGTCGGCGAGTCGGGTTGTTTGGGAATGCAGC-CCTAAGGGGGTGGTAAATTCCGTCCAAGGCTAAACACGCGCGGG-GGACCGATAGCGAACAAGTACCGCNAGGGAAAGATGAAAAGGACTTTGAAAAGAGAGTTAAAGAGTGCTTGAAATTGCCGGGAGGG-----AAGCGGAC----GGAGGCCGGACCAGCGTCGGCCGTTGCGGCGGCAAAATGGC-ACGCGGGAGACCGT-GT---GACACTGCCTCCGCGGCGGT-CGAGGAAGCAAAGCGGGCGCCCTGCGGGG---------CGGGCCAAGTGGCACCACGCT---CGCGACGC-TGGCCTGCGGGCTTTGTCCGACCCGTCTTGAAACACGGACCAAGGAGTCT-AACATGTGTGCGAAT--CGGCGGGTTGCGAAACTCGCGGGG-CACAAGGAAGCTGACGTATCCCCCCTTGACGGGGGGT----------GCACTGCCGACCG-ACCCAGATCTTC------TNTGAAGGGCTCGAGT-CCGAGCATAC------CTGTTGGGACCCGAAAGATGGTGAACTATGCCCGAGCAGGGTGAAGCCAGAGGAAACTCTGGTGGAGGC-CCGTAGCGATACTGACGTGCAAATCGTTNGTCTGACTTGGGTATAGGGGCGAAAGACTAATCGAACCGTCTAGTAGCTGGTTTCCTCCGAAGTTTCCCTCAGGATAGCTGGAGCTCGCTTGCGG--------------------AGTTTTATCAGGTAAAGCGAATGATTAGAGGCATCGGGGACGCAAC-GCCCTCGACCTATTCTCAAACTTTAAATAGGTAAGA---CGGNTGGGCTGCTTGGTTGAGCCGTG-----------CTTCAAGTGGGCCATTTTTGGTAAGCAGAACTGGCGATGCGGGATGAACCGAAAGCCGAGTTACGGTGCCGGACTGCGCG--------------------------------------------------------------------------------------------------------------------------------------------------------------------------------------------------------------------------------------------------------------------------------------
		</sequence>
	</alignment>

	
	<!-- The unique patterns for all positions                                   -->
	<!-- npatterns=1772                                                          -->
	<patterns id="patterns1" from="1">
		<alignment idref="alignment1"/>
	</patterns>
	
	<!-- The unique patterns for all positions                                   -->
	<!-- npatterns=2401                                                          -->
	<patterns id="patterns2" from="1">
		<alignment idref="alignment2"/>
	</patterns>

	
	<!-- A prior on the distribution node heights defined given                  -->
	<!-- a Yule speciation process (a pure birth process).                       -->
	<yuleModel id="yule" units="substitutions">
		<birthRate>
			<parameter id="yule.birthRate" value="1.0" lower="0.0" upper="Infinity"/>
		</birthRate>
	</yuleModel>
	<!-- This is a simple constant population size coalescent model              -->
	<!-- that is used to generate an initial tree for the chain.                 -->
	<constantSize id="initialDemo" units="substitutions">
		<populationSize>
			<parameter id="initialDemo.popSize" value="100.0"/>
		</populationSize>
	</constantSize>
	
	<!-- starting tree topology       -->
	<newick id="startingTree">
	
		(((((Allomyces_macrogynus:0.143158,((((((((((((((((Amanita_brunnescens:0.021518,Amanita_phalloides:0.029212):0.011119,Cantharocybe_gruberi:0.031236):-0.006143,((Armillaria_mellea:0.025898,(Baeospora_myosura:0.017155,Marasmius_alliaceus:0.014111):0.003963):-0.000932,((Bolbitius_vitellinus:0.013758,(Coprinopsis_cinerea:0.023188,Laccaria_bicolor:0.014122):0.001094):-0.000484,(Coprinus_comatus:0.005501,Lycoperdon_pyriforme:0.010615):0.005079):0.004341):0.004620):0.009707,(((Boletellus_projectellus:0.019941,Strobilomyces_floccopus:0.035859):-0.000931,Calostoma_cinnabarium:0.030614):0.006323,Hygrophoropsis_aurantiaca:0.020374):0.008647):-0.001901,(Bondarzewia_montana:0.015536,Stereum_hirsutum:0.012641):0.008740):-0.002745,(Grifola_sordulenta:0.015409,Phanaerochaete_chrysosporium:0.012033):0.007887):0.005299,Fomitiporia_mediterranea:0.030724):0.003960,Gautieria_otthii:0.047016):0.001336,Hydnum_repandum:0.046571):0.000853,Tremellodendron_pallidum:0.041796):0.011651,Cryptococcus_neoformans:0.053592):0.009459,(Tilletaria_anomala:0.044556,Ustilago_maydis:0.070264):0.011137):0.002695,(Phragmidium_sp:0.089334,Sporobolomyces_roseus:0.071188):0.018429):0.011364,(((Cladonia_caroliniana:0.042165,((Magniporthe_grisea:0.027296,Neurospora_crassa:0.032767):0.003117,Trichoderma_reesei:0.039800):0.031444):0.024492,(Pichia_stipitis:0.074418,Saccharomyces_cerevisiae:0.058475):0.016052):0.003872,(Schizosaccharomyces_pombe:0.063305,Taphrina_deformans:0.046999):0.005948):0.009944):0.007152,(Glomus_mosseae:0.088637,Paraglomus_occultum:0.066784):0.010454):0.002180,(Endogone_pisiformis:0.063936,Mucor_hiemalis:0.135275):0.008539):0.015959):-0.008343,Monoblepharis_macrandra:0.090353):0.021231,(((Caenorhabditis_elegans:0.200318,Drosophila_melanogaster:0.122030):0.001711,(Ciona_intestinalis:0.090727,(Homo_sapiens:0.005998,Mus_musculus:0.005578):0.076433):0.049213):0.049243,Monosiga_brevicollis:0.092931):-0.018238):-0.004168,Dictyostelium_discoideum:0.275712):0.010392,((((((Amborella_trichopoda:0.037811,(((((Arabidopsis_thaliana:0.033456,Populus_trichocarpa:0.029521):-0.004356,Rhododendron_macrophyllum:0.030092):-0.000513,Magnolia_sp:0.033445):0.008170,Oryza_sativa:0.043929):0.000355,Nymphaea_odorata:0.041935):0.003618):0.015480,((((Cupressaceae_sp:0.035325,Taxus_sp:0.020190):0.021894,((Ephedra_sp:0.047895,Welwitschia_mirabilis:0.090055):0.003218,Pinaceae_sp:0.047575):-0.002597):-0.004169,Ginko_biloba:0.035398):0.006159,(Cycas_revoluta:0.047046,Zamia_sp:0.042801):0.007802):0.005397):0.019305,Physcomitrella_patens:0.066687):0.023536,Chlamydomonas_reinhardtii:0.095568):0.015618,Cyanidioschyzon_merolae:0.134313):0.015049,(Phytophthora_sojae:0.111340,Thalassiosira_pseudonana:0.123203):0.030635):0);
	</newick>
	
	<treeModel id="treeModel">
		<coalescentTree idref="startingTree"/>
		<rootHeight>
			<parameter id="treeModel.rootHeight"/>
		</rootHeight>
		<nodeHeights internalNodes="true">
			<parameter id="treeModel.internalNodeHeights"/>
		</nodeHeights>
		<nodeHeights internalNodes="true" rootNode="true">
			<parameter id="treeModel.allInternalNodeHeights"/>
		</nodeHeights>
	</treeModel>
	
	<speciationLikelihood id="speciation">
		<model>
			<yuleModel idref="yule"/>
		</model>
		<speciesTree>
			<treeModel idref="treeModel"/>
		</speciesTree>
	</speciationLikelihood>
	
	<!-- The uncorrelated relaxed clock (Drummond, Ho, Phillips & Rambaut, 2005) -->
	<discretizedBranchRates id="branchRates">
		<treeModel idref="treeModel"/>
		<distribution>
			<logNormalDistributionModel meanInRealSpace="true">
				<mean>
					<parameter id="ucld.mean" value="1.0"/>
				</mean>
				<stdev>
					<parameter id="ucld.stdev" value="0.1" lower="0.0" upper="Infinity"/>
				</stdev>
			</logNormalDistributionModel>
		</distribution>
		<rateCategories>
			<parameter id="branchRates.categories" dimension="136"/>
		</rateCategories>
	</discretizedBranchRates>
	
	<rateStatistic id="meanRate" name="meanRate" mode="mean" internal="true" external="true">
		<treeModel idref="treeModel"/>
		<discretizedBranchRates idref="branchRates"/>
	</rateStatistic>
	
	<rateStatistic id="coefficientOfVariation" name="coefficientOfVariation" mode="coefficientOfVariation" internal="true" external="true">
		<treeModel idref="treeModel"/>
		<discretizedBranchRates idref="branchRates"/>
	</rateStatistic>
	
	<rateCovarianceStatistic id="covariance" name="covariance">
		<treeModel idref="treeModel"/>
		<discretizedBranchRates idref="branchRates"/>
	</rateCovarianceStatistic>
	
	<!-- The WAG substitution model                                              -->
	<aminoAcidModel id="aa" type="WAG"/>
	
	<!-- The general time reversible (GTR) substitution model                    -->
	<gtrModel id="gtr">
		<frequencies>
			<frequencyModel dataType="nucleotide">
				<alignment idref="alignment2"/>
				<frequencies>
					<parameter id="gtr.frequencies" dimension="4"/>
				</frequencies>
			</frequencyModel>
		</frequencies>
		<rateAC>
			<parameter id="gtr.ac" value="1.0" lower="0.0" upper="Infinity"/>
		</rateAC>
		<rateAG>
			<parameter id="gtr.ag" value="1.0" lower="0.0" upper="Infinity"/>
		</rateAG>
		<rateAT>
			<parameter id="gtr.at" value="1.0" lower="0.0" upper="Infinity"/>
		</rateAT>
		<rateCG>
			<parameter id="gtr.cg" value="1.0" lower="0.0" upper="Infinity"/>
		</rateCG>
		<rateGT>
			<parameter id="gtr.gt" value="1.0" lower="0.0" upper="Infinity"/>
		</rateGT>
	</gtrModel>

	
	<!-- site model for proteins                                                             -->
	<siteModel id="siteModel1">
		<substitutionModel>
			<aminoAcidModel idref="aa"/>
		</substitutionModel>
		<gammaShape gammaCategories="4">
			<parameter id="siteModel.alpha1" value="0.5" lower="0.0" upper="Infinity"/>
		</gammaShape>
		<proportionInvariant>
			<parameter id="siteModel.pInv1" value="0.5" lower="0.0" upper="1.0"/>
		</proportionInvariant>
	</siteModel>
	
	<!-- site model for rRNA                                                              -->
	<siteModel id="siteModel2">
		<substitutionModel>
			<gtrModel idref="gtr"/>
		</substitutionModel>
		<gammaShape gammaCategories="4">
			<parameter id="siteModel.alpha2" value="0.5" lower="0.0" upper="Infinity"/>
		</gammaShape>
		<proportionInvariant>
			<parameter id="siteModel.pInv2" value="0.5" lower="0.0" upper="1.0"/>
		</proportionInvariant>
	</siteModel>
	
	<treeLikelihood id="treeLikelihood1">
		<patterns idref="patterns1"/>
		<treeModel idref="treeModel"/>
		<siteModel idref="siteModel1"/>
		<discretizedBranchRates idref="branchRates"/>
	</treeLikelihood>

	<treeLikelihood id="treeLikelihood2">
		<patterns idref="patterns2"/>
		<treeModel idref="treeModel"/>
		<siteModel idref="siteModel2"/>
		<discretizedBranchRates idref="branchRates"/>
	</treeLikelihood>
	
	
	<tmrcaStatistic id="tmrca(Agaricales)">
		<mrca>
			<taxa idref="Agaricales"/>
		</mrca>
		<treeModel idref="treeModel"/>
	</tmrcaStatistic>
	<tmrcaStatistic id="tmrca(Agaricomycetidae)">
		<mrca>
			<taxa idref="Agaricomycetidae"/>
		</mrca>
		<treeModel idref="treeModel"/>
	</tmrcaStatistic>
	<tmrcaStatistic id="tmrca(Amanita)">
		<mrca>
			<taxa idref="Amanita"/>
		</mrca>
		<treeModel idref="treeModel"/>
	</tmrcaStatistic>
	<tmrcaStatistic id="tmrca(Boletales)">
		<mrca>
			<taxa idref="Boletales"/>
		</mrca>
		<treeModel idref="treeModel"/>
	</tmrcaStatistic>
	<tmrcaStatistic id="tmrca(Conifers)">
		<mrca>
			<taxa idref="Conifers"/>
		</mrca>
		<treeModel idref="treeModel"/>
	</tmrcaStatistic>
	<tmrcaStatistic id="tmrca(ECMBoletales)">
		<mrca>
			<taxa idref="ECMBoletales"/>
		</mrca>
		<treeModel idref="treeModel"/>
	</tmrcaStatistic>
		<tmrcaStatistic id="tmrca(Rosids)">
		<mrca>
			<taxa idref="Rosids"/>
		</mrca>
		<treeModel idref="treeModel"/>
	</tmrcaStatistic>
	<tmrcaStatistic id="tmrca(Russulales)">
		<mrca>
			<taxa idref="Russulales"/>
		</mrca>
		<treeModel idref="treeModel"/>
	</tmrcaStatistic>
	<tmrcaStatistic id="tmrca(Angiosperms)">
		<mrca>
			<taxa idref="Angiosperms"/>
		</mrca>
		<treeModel idref="treeModel"/>
	</tmrcaStatistic>
	
	<operators id="operators">
		<scaleOperator scaleFactor="0.75" weight="1">
			<parameter idref="siteModel.alpha1"/>
		</scaleOperator>
		<scaleOperator scaleFactor="0.75" weight="1">
			<parameter idref="siteModel.alpha2"/>
		</scaleOperator>
		<scaleOperator scaleFactor="0.75" weight="1">
			<parameter idref="siteModel.pInv1"/>
		</scaleOperator>
		<scaleOperator scaleFactor="0.75" weight="1">
			<parameter idref="siteModel.pInv2"/>
		</scaleOperator>		
	
		<scaleOperator scaleFactor="0.75" weight="3">
			<parameter idref="yule.birthRate"/>
		</scaleOperator>
		
		<scaleOperator scaleFactor="0.75" weight="3">
			<parameter idref="treeModel.rootHeight"/>
		</scaleOperator>
		<uniformOperator weight="30">
			<parameter idref="treeModel.internalNodeHeights"/>
		</uniformOperator>
		<subtreeSlide size="0.02" gaussian="true" weight="15">
			<treeModel idref="treeModel"/>
		</subtreeSlide>
		<narrowExchange weight="15">
			<treeModel idref="treeModel"/>
		</narrowExchange>
		<wideExchange weight="3">
			<treeModel idref="treeModel"/>
		</wideExchange>
		<wilsonBalding weight="3">
			<treeModel idref="treeModel"/>
		</wilsonBalding></operators>
	
	<mcmc id="mcmc" chainLength="1000000" autoOptimize="true">
		<posterior id="posterior">
			<prior id="prior">
				<normalPrior mean="1.0" stdev="1.0">
					<parameter idref="siteModel.alpha1"/>
				</normalPrior>
				<normalPrior mean="1.0" stdev="1.0">
					<parameter idref="siteModel.alpha2"/>
				</normalPrior>
				<normalPrior mean="1.0" stdev="1.0">
					<parameter idref="siteModel.pInv1"/>
				</normalPrior>
			<normalPrior mean="1.0" stdev="1.0">
					<parameter idref="siteModel.pInv2"/>
				</normalPrior>
				<speciationLikelihood idref="speciation"/>
			</prior>
		<compoundLikelihood id="likelihood">
				<treeLikelihood idref="treeLikelihood1"/>
				<treeLikelihood idref="treeLikelihood2"/>
		</compoundLikelihood>	
		</posterior>
		<operators idref="operators"/>
		<log id="screenLog" logEvery="1000">
			<column label="Posterior" dp="4" width="12">
				<posterior idref="posterior"/>
			</column>
			<column label="Root Height" sf="6" width="12">
				<parameter idref="treeModel.rootHeight"/>
			</column>
			<column label="L(tree)" dp="4" width="12">
				<treeLikelihood idref="likelihood"/>
			</column>
		</log>
		<log id="fileLog" logEvery="100" fileName="combo3c1BEAST.log">
			<posterior idref="posterior"/>
			<compoundLikelihood idref="likelihood"/>
			<parameter idref="treeModel.rootHeight"/>
			<tmrcaStatistic idref="tmrca(Agaricales)"/>
			<tmrcaStatistic idref="tmrca(Agaricomycetidae)"/>
			<tmrcaStatistic idref="tmrca(Amanita)"/>
			<tmrcaStatistic idref="tmrca(Boletales)"/>
			<tmrcaStatistic idref="tmrca(Conifers)"/>
			<tmrcaStatistic idref="tmrca(ECMBoletales)"/>
			<tmrcaStatistic idref="tmrca(Rosids)"/>
			<tmrcaStatistic idref="tmrca(Russulales)"/>
			<tmrcaStatistic idref="tmrca(Angiosperms)"/>
			<parameter idref="yule.birthRate"/>
			<parameter idref="siteModel.alpha1"/>
			<parameter idref="siteModel.pInv1"/>
			<parameter idref="siteModel.alpha2"/>
			<parameter idref="siteModel.pInv2"/>
			<treeLikelihood idref="likelihood"/>
			<speciationLikelihood idref="speciation"/>
		</log>
		<logTree id="treeFileLog" logEvery="1000" nexusFormat="true" fileName="combo3c1BEAST.trees">
			<treeModel idref="treeModel"/>
			<posterior idref="posterior"/>
		</logTree>
	</mcmc>
	
	<report>
		<property name="timer">
			<object idref="mcmc"/>
		</property>
	</report>
	
</beast>
