# Supplementary material for: The relative ages of ectomycorrhizal mushrooms and their plant hosts estimated using Bayesian relaxed molecular clock analyses
Source: BMC Biol. 2009 Mar 10;7:13. doi: 10.1186/1741-7007-7-13 (PMC2660285; doi:10.1186/1741-7007-7-13)
Supplement: Additional File 3 — RAxML dataset and optimal unconstrained tree and model parameters. The alignment was used to perform constrained and unconstrained non-clock maximum likelihood analyses in RAxML. Model parameters and the optimal tree from the unconstrained analysis, and the topology for the constrained analysis are also included. [file 1741-7007-7-13-S3.txt]

This file contains:

1. The complete dataset in Phylip format used in "The relative ages of ectomycorrhizal mushrooms and their plant hosts estimated using Bayesian relaxed molecular clock analyses" by Hibbett and Matheny 
2. Run information generated by RAxML, including model parameters, likelihoods of trees, etc
3. The optimal tree found by RAxML, with branch lengths and bootstrap support values
4. The constraint tree


1. Dataset

69 5371
Allomyces_macrogynus            -------------------AAAGATTAAGCCATGCATGTCTAAGTATAAACTGTTTATACAA-GTGAAACTGCGAATGGCTCATTAAATCAGTTATAATTTA-----TTTGATAGTACCCTTT---TACTACTTGG-ATAACCGTGGTAATTCTAGAGCTAATACATGCACAAAAG------TCCTGACCTTT--ACGGAAGGGA-----TGCAGTTATTA----GATACAAAA-CCAACCTTGGT-GATTCA-TGATAACTTT-GCGGAC--CGCATGG-CCTTGCGCCG-GCGGCGGGTCATTCA-----AATTTCTGCCCTATCA-ACTGTCGATGGTAGGATAGAGGCCTACCATGGTGATAACGGGTAACGGGGAATTAGGGTTCGATTCCGGAGAGGGAGCCTGAGAAACGGCTACCACATCCAAGGAAG-GCAGCA-GGCGCGCAAATTACCCAATCCTG---ATACAGGGAGGTAGTGACAATAAATAACGATGCAGGACCTTT---TGG-TCTTTGCAATTGG-AATGAGTACAATT-TAAATCCCTTAACGAGG-AACAATTGGAGGGCAAGTCTGGTGCCAGCAGCCGCGGTAATTCCAGCTCCAAT-AGCGTATATTAAAGTTGTTGCAGTTAAAAAGCTCGTAGTTGAATTTCAAGGGTTTTTTTCGTAG-CTAGCCATTGTTCCCTTTGCGGTC--AATGTGCAT--TTGGCT-ACAGGCCTTTTTTTCTGCTAGGAGA-TGCGGCTCTTCTGCTTGTCAGCGGGGCTGCAGTTTTCCTAGCACTTTTACTTTGAAAAAATTAGAGTGTTCAAAGCAGGCT-TTTTCTTTGCCTGAATATCTTA-GCATGGAATAAT-AGAATAGGACTTTGG--TTCTATTT-TGTTGGTT-TCTAGGAC-TAGAGTAATGATTAATAGGGATAGT-TGGGGGCATTAGTATTTAATTGTCAGAGGTGAAATTC-TTGGATTTAGGAAAGACTAACTTCTGCGAAAGCATTTGCCA-AGGATGTTTTCATTAATCAAG-AACGAAAGTTAAGGGATCGAAGATGATTAGATACCATCGTAGTCTTAACCATAAACGATGCCGACCAGGGATCGGGCGCTTGTAGTT-TTTCCAAAA-AGACACGCCCGGCACCTT-TTGAGAAATC-AAAGTTTTT-GGGTTCTGGGGGGAGTATGGT-CGCAAGGCTGAAACTTAAAGGAATTGACGGAAGGGCACCACCA-GGAGTGGAGCCTGCGGCTTAATTTGACTCAACACGGGGAAACTCACCAGGTCCAGACATGGTAAGGATTGACAGATTGAAAGCTCTTTCTTGATTCTATGGGTGGTGGTGCATGGCCGTT-CTTAGTTCGTGGATTGATTTGTCTGGTTAATTCCGATAACGAACGAGACCTTTTCCTACTC-------------GTTACTT-GCTCATGG-GTTTTATCTCATCAAGTTCTTAGCGGGACTGCT-GGCGTT--TAGCCAGAG-GAAGTTCGAGGCAATAACAGGTCTGTGATGCCCTT-AGATGTTCTGGGCCGCACGCGCGCTACACTGATGCAGTCAGCAAGAGTTCTTTCGCTTGCCCGAAAGGG-TTGGGTAATCTTTTGAAACTGCATCGTGATGGGGATCGACCTTTGTAATTATCGGTCGTGAACGAGGAATTCCTAGTAAGTGTGGGTCATCAGCCCACGCTGATTACGTCCCTGCCCTTTGTACACACCGCCCGTCGCTACTACCGATTGGATGGCTTAGTGAGATTTTTGGATT------GTTGAGCGATTGCAGCA-ATGTGAACGCC---CGAC--GAGAAATTGATCAAACTTGGTCATCTAGAGGAAGTAAAAGTCGTAACAAGGTTTCCGTAGGTGAACCTGCGGAAGGATCATTATGGACCTCAAATCAAGCAAGGTTACCCGCTGAACTTAAGCATATTAATAAGCGGAGGAAAAGAAACTAACAAGGATTCCCCGAGTAATGGCGAATGAAACGGGAAAAGCCCAAATTTGAAATCTCCTAGCTTTGCTAGGCGAGTTGTAATTTGTAGAAG-GTTTTCATCTGAACTGTGTTTGCTA------AAGTCCATTGGA-AAATGGCG-GGCCTTTATGGTCCTCAAGTCGTCCGTTCTTGGCA----TTCTACTAGTTCTC--TTGTATGR-TTCCTTCAAAGAGTCGGATTGTTTGGGAATGCAAT-CCAAATCGGGTGGTAAATTCCATCCAAGGCTAAATATTAGCAAG-AGACCGATAGCGAACAAGTACCGTGAGGGAAAGATGAAAAGAACTCTGAAGAGAGAGTTCAACAGTACGTGAAATTGCTGAAAGGG-----AAACGCTT----GAAACGATTTTCTTYGGAAAATGTTATAGCTCCRGGTAACTGTGCCGGTTGAGACT-GA---GGATCGCTTTCAAGAGTCT--TGTCGAGGAATTTTGGGCCGTTAGCGCCA---------AGGCCTTGGGCTTGCTCCTTGAAATAGGTTAC-TGACAAAATGGTTTTAATCGACCCGTCTTGAAACACGGACCAAGGAGTGC-AACAAATTTGCAAG---TCGTAGGGTGACAAACCTGAAGG--CGCAATGAAAGTGAAAAATACCACCCAGTAACATGGG----------ACAGTATTGCCCG-GTCTTGCGGCTACT----GCCAAAGGATCTGAGG-TAGAGCAAAT------TTGCTGCGACCCGAAAGATGGTGAACTATGCCTGCATAGGGCGAAGCCAGAGGAAACTCTGGTGGAGGC-TCGTAGCGATTCTGACGTGCAAATCGATCGTCAAATGTGGGTATAGGGGCGAAAGACTAATCGAACCATCTAGTAGCTGGTTTCCGCCGAAGTTTCCCTCAGGATAGCAGAGATTCGTAAAGT---------------------AGTTTTATGAGGTAAAGCGAATGATTAGAGGCTTGGGGGGCGAAAC-GCCTTTCACCTATTCTCAAACTTTAAATATGTAAGA---AGTCCTTGTTGCTTAATTGAACTTGG-----------TCTCTAGTGGGCCATTTTTGGTAAGCAGAACTGGCGATGCGGGATGAACCGAACGTTAAGTTAAGGTGCCAAAGTGTACGCTTATTTAGACACCATAAAAGGTGTTGGTTCATCTAGACAGCAGGACGGTGGCCATGGAAGTCGGAATCCGCTAAGGAGTGTGTAACAACTCACCTGCCGAATGAACTAGCCCTGAAAATGGATGGCGCTCAAGCGTACCACCTATACTTAACCTTTAGAGTAAATTTTTTTGTGACGCTCTA-AAGTGTAGGCGGACGTGGAGGTTTG---TGTA-------AAAGCGCTTTGGGCGTGAGCCTGCGTGGAACAACCTCTAGTGCAGATCTTGGTGG
Amanita_brunnescens             GTAGTCATATGCTTGTCTCAAAGATTAAGCCATGCATGTCTAAGTATAAACCAA-TTATACG-GTGAAACTGCGAATGGCTCATTAAATCAGTTATAGTTTA-----TTTGATGATG-ACTTG-----CTACATGG-ATAACTGTGGTAATTCTAGAGCTAATACATGCAATTAAG------CCCCGACTTAT----GGAAGGGG-----TGTATTTATTA----GATAAAAAA-CCAACGTTGGT-GATTCA-TAATAACTTC-TCGAAT--CGCATGG-CCTTGCGCTG-GCGATAGATCATTCA-----AATATCTGCCCTATCA-ACTTTCGATGGTAGGATAGAGGCCTACCATGGTTTTAACGGGTAACGGGGAATAAGGGTTCGATTCCGGAGAGGGAGCCTGAGAAACGGCTACCACATCCAAGGAAG-GCAGCA-GGCGCGCAAATTACCCAATCCCG---ACACGGGGAGGTAGTGACAATAAATAACAATATGGGGCTCTT--TTGG-GTCCCATAATTGG-AATGAGTACAATT-TAAATCCCTTAACGAGG-AACAATTGGAGGGCAAGTCTGGTGCCAGCAGCCGCGGTAATTCCAGCTCCAAT-AGCGTATATTAAAGTTGTTGCAGTTAAAAAGCCCGTAGCTGAAATT--CAGGCC-----------TGGCTGGGTGGTCCGCTTAAC-----AGCGAGTAC--TGCCTGGACGGGTCTTACCTCCTGGTGAGCCG-GTGTGCCCTTTAC----TGGTGTGCAT---CGGGGAACCGGGACTTTTACCTTGAGAAAATTAGAGTGTTCAAAGCAGGCC-ATTG-----CCTGAATACATTA-GCATGGAATAAT-AGAATAGGACTTGTG-GTTCTATTT-TGTTGGTT-TCTAGAAT-CGCAGTAATGATTAATAGGGACAGT-TGGGGACATTGGTATTGAGCCGCTAGAGGTGAAATTC-TTGGATTGGCTCAAGACCAACTAGTGCGAAAGCATTTGTCA-AGGATGTTTTCATTGGTCAAG-GACAAAGGTTAGGGGATCAAAAACGATTAGATACCGTTGTAGTCTTAACAGTAAACTATGCCGACTAGGGATCGGATGTA--CCTCT-AATTTTA---TGGGTCATTCGGCACCTT-ACGAGAAATC-AAAGTCTTT-GGGTTCTGGGGGGAGTATGGT-CGCAAGGCTGAAACTTAAAGGAATTGACGGAAGGGCACCACCA-GGTGTGGAGCCTGCGGCTTAATTTGACTCAACACGGGGAAACTCACCAGGTCCAGACATGACTAGGATTGACAGATTGATAGCTCTTTCATGATTTTATGGGTGGTGGTGCATGGCCGTT-CTTAGTTGGTGGAGTGATTTGTCTGGTTAATTCCGATAACGAACGAGACCTTAACCTGCTA-------------AATAGCC-CAGTTGGC-TTTGGCTGACTGTGGCTTCTTAGAGGGACTGTC-AGCGTT--TAGCTGACG-GAAGTTTGAGGCAATAACAGGTCTGTGATGCCCTT-AGATGTTCTGGGCCGCACGCGCGCTACACTGA--CAGAGCCAGCGAGCAAYTTTCCTTGACCGAAAGGT-CTGGGCAATCTTGTGAAACTCTGTCGTGCTGGGGATAGAGCATTGCAATTATTGCTCTTCAACGAGGAATACCTAGTAAGCGTGAGTCATCAGCTCGCGTTGATTACGTCCCTGCCCTTTGTACACACCGCCCGTCGCTACTACCGATTGAATGGCTTAGTGAGGTCTCCGGATTG-----GCTTTGGGGAGCCGGCA-ACGGCACCTCG---TTGCT-GAGAAGCTGATCAAACTTGGTCATTTAGAGGAAGTAAAAGTCGTAACAAGGTTTCCGTAGGTGA--------------------------------------------------------------------------------------------------------------------------------------------------------------------------------------------------------------------------------------------------------------------------------ACTACCAGTGCAT--TGTGGTTG-TGCTCTCAACGAGTCGAGTTGTTTGGGAATGCAGC-TCTAAATGGGTGGTAAATTCCATCTAAAGCTAAATATTGGCGAG-AGACCGATAGCGAACAAGTACCGTGAGGGAAAGATGAAAAGAACTTTGGAAAGAGAGTTAAACAGTATGTGAAATTGTTGAAAGGG-----AAACGTTT----GAAGTCAGTGCCAACATCAGTTTTGAC---TGCCAGAAAA--AGGCCAAGGGAAT--GT---GGCACCTTT--GGGTGTGT--TATAGCTTTTGGTC--GTATGTGGTGGTT---------GGGACTGAGGACAGCAGCACT---GAGGATGT-TGGCATAATGGCTTTAAGCGACCCGTCTTGAAACACGGACCAAGGAGTCT-AACATGCATGCGAG---TGTTTGGGTGGAAAACCCTTACG--CGTAATGAAAGTGAAATTGAGATCCCTGTCGTGGGGA----------GCATCGACGCCCG-GACCAGAACTTT------TGGGACGGATCTGCGG-TAGAGCACGT------ATGTTGGGACCCGAAAGATGGTGAACTATGCCTGAATAGGGTGAAGCCAGAGGAAACTCTGGTGGAGGC-TCGTAGCGATTCTGACGTGCAAATCGATCGTCAAATTTGGGTATAGGGGCGAAAGACTAATCGAACCATCTAGTAGCTGGTTCCTGCCGAAGTTTCCCTCAGGATAGCAGAAGCTCATTATC----------------------AGATTTATGTGGTAAAGCGAATGATTAGAGGCCTTGGGGTTGTAAC-AACCTTAACCTATTCTCAAACTTTAAATATGTAAGA---ACAAGCCGTCACTTGAGTGGACCG-------------CTTCTAGTGGGCCATTTTTGGTAAGCAGAACTGGCGATGCGGGATGAACCGAACGCGAGGATAAGGTGCCGGAAT-TCACGCTCATGAGACACCACAAAAGGTGTTAGTTCATCTAGACAGCAGGACGGTGGCCATGGAAGTCGGAATCCGCTAAGGAGTGTGTAACAACTCACCTGCCGAATGAACTAGCCCTGAAAATGGATGG--------------------------------------------------------------------------------------------------------------------------------------------------------
Amanita_phalloides              GTAGTCATATGCTTGTCTCAAAGATTAAGCCATGCATGTNTAAGTATAAATGAAATTATACA-GTGAAACTGCGAATGGCTCATTAAATCAGTTATAGTTTA-----TNTGATGATA-CCTTG-----CTACATGG-ATAACTGTGGTAATTCTAGAGCTAATACATGCAATCAAG------CCCCGACTTCT----GGAAGGGG-----TGTATTTATTA----GATAAAAAA-CCAACGTTGGT-GATTCA-TAATAACTTC-TCGAAT--CGCATGG-CCTTGTGCTG-GCGATGCTTCATTCA-----AATATCTGCCCTATCA-ACTTTCGATGGTAGGATAGAGGCNTACCATGGTTTCAACGGGTAACGGGGAATAAGGGTTCGATTCCGGAGAGGGAGCCTGAGAAACGGCTACCACATCCAAGGAAG-GCAGCA-GGCGCGCAAATTACCCAATCCCG---ACACGGGGAGGTAGTGACAATAAATAACAATATAGGGCTCTT--TTGG-GTCTTATAATTGG-AATGAGTACAATT-TAAATCCCTTAACGAGGCAACAATTGGAGGGCAAGTCTGGTGCCATCAGCCGCGGTAATTCCAGCTCCAAN-AGCGTATATTAGANTTGTTGCANTTAAAAANCCCGTAATTGAACTT--CANGCC-----------TTGTTGGATGGTCCGCCTAAC-----GGTGTGTAC--TGTCTT-ATGGGTCTTACCTCTTGGTGAGCCA-GTGTGCCCTTTAT----TGGTGTGCAT---TGGGGAACCAGGACTTTTACCTTGAGAAAATTAGAGTGTTCAAAGCAGGCT-TATT----GCTCGAA-ACATTA-GCATGGAATAAT-AGAATAGGACGTGTG-GTTCTATTT-TGTTGGTT-TCTAGGAT-CGCCGTAATGATTAATAGGGATAGT-TGGGGGCATTGGTATTGAGTCGCTAGAGGTGAAATTC-TTGGATTGACTCAAGACCAACTAAAGCGAAAGCATTTGCCA-AGGATGTTTTCATTAATCAAG-GACGAAGGTTAGGGGATCGAAAACGATCAGATACCGTTGTAGTCTTAACAGTAAACTATGCCGACTAGGGATCAGGCGT---ACCTC-AAATTTA---TGGGTCGTTTGGCACCTT-ACGAGAAATC-AAAGTCTTT-GGGTTCTGGGGGGAGTATGGT-CGCAAGGCTGAAACTTAAAGGAATTGACGGAAGGGCACCACCA-GGTGTGGAGCCTGCGGCTTAATTTGACTCAACACGGGGAAACTCACCAGGTCCAGACATGACTAGGATTGACAGATTGATAGCTCTTTCATGATTTCATGGGTGGTGGTGCATGGCCGTT-CTTAGTTGGTGGAGTGATTTGTCTGGTTAATTCCGATAACGAACGAGACCTTAACCTGCTA-------------AATAGCC-CGACTGGC-ATCTGCTGGTTGAGGCTTCTTANAGGGACTGTT-GGCGTC--TANCTAACG-GAANTTTGAGGCAATAACAGGTCTGTGATGCCCTT-ANATGTTCTGGGCCGCACGCGCGCTACACTGA--CAGANCCAGCGAGTTGTTCACCTTGGCTGAAAGGC-CTGGGTAATCTTGTGAAACTCTGTCGTGCTGGGGATAAANCATTGCAATTATTGCTCTTCAACGAGGAATACCTAGTAAGCGTGAGTCATCAGCTCGCGTTGATTACGTCCCTGCCCTTTGTACACACCGCCCGTCGCTACTACCGATTGAATGGCTTAGTGAGGTCTCTGGATTG-----GCTTCGGGGAGCCGGCA-ACGGCACCTTG---TTGCT-GAGAAGCTGATCAAACTTGGTCATTTAGAGGAAGTAAAAGTCNTAACAAGGTTNCCGTAGGTGAACCTGCG------------TTGACCTCAAATCAGGTAGGACTACCCGCTGAACTTAAGCATATCAATAAGCGGAGGAAAAGAAACTAACAAGGATTCCCCTAGTAACTGCGAGTGAAGCGGGAAAAGCTCAAATTTAAAATCTGGCAGATGTTCTGTCCGAGTTGTAACCTAGAGA---AGTGTAACCTGTGCTGGACCGTGTA-----CAAGTCTCCTGGA-ATGGAGC---ATCAT-AGAGGGTGAGAATCCCGTCTTTGACATG----GACTACCAGTGCAC--TGTGGTTG-CGCACTCAACGAGTCGAGTTGTTTGGGAATGCAGC-TCTAAATGGGTGGTAAATTCCATCTAAAGCTAAATATTGGCGAG-AGACCGATAGCGAACAAGTACCGTGAGGGAAAGATGAAAAGAACTTTGGAAAGAGAGTTAAACAGTATGTGAAATTGTTGAAAGGG-----AAACACTT----GAAGTCAGCGCCAACATCAGTTTTGAC---CATCAGAGAA--AGGCTAAGGGAAT--GT---GGCACCTTTATAGGTGTGT--TATAGCCCTTGGTT--GTATGTGGTGGAT---------GGGACTGAGGATAGCAGCGCT---TTGGATGT-TGGCATAATGGCTTTAAGTGACCCGTCTTGAAACACGGACCAAGGAGTCT-AACATGCATGCAAG---TGTTTGGGTGGAAAACTCAAGCG--CGTAATGAAAGTGAAATTGAGATCCCTCTCACAGGGGA---------GCATCGACGCCCG-GACCAGAACTTT------TGGGACGGATCTGCGG-TAGAGCAAGC------ATGTTGGGACCCGAAAGATGGTGAACTATGCCTGAATAGGGTGAAGCCAGAGGAAACTCTGGTGGAGGC-TCGTAGCGATTCTGACGTGCAAATCGATCGTCGAATTTGGGTATAGGGGCGAAAGACTAATCGAACCATCTAGTAGCTGGTTCCTGCCGAAGTTTCCCTCAGGATAGCAGAAGCTCATATC-----------------------AGATTTATGTGGTAAAGCGAATGATTAGAGGCCTTGGGGTTGAAAC-AACCTTAACCTATTCTCAAACTTTAAATATGTAAGA---ACAAGCCGTCACTTGAGTGGACCGC------------CTTCTAGTGGGCCATTTTTGGTAAGCAGAACTGGCGATGCGGGATGAACCGAACGTGAGGTTAAGGTGCCGGAAT-TCACGCTCATGAGACACCACAAAAGGTGTTAGTTCATCTAGACAGCAGGACGGTGGCCATGGAAGTCGGAATCCGCTAAGGAGTGTGTAACAACTCACCTGCCGAATGAACTAGCCCTGAAAATGGATGGCGCTTAAGCG-----TGATACCCATACCTCACCGTCAGTGTTGAAGTGAAGCACTGA------CGAGTAGGCAGGCGTG-------------------------------------------------------------------------
Amborella_trichopoda            --AGTCATATGCTTGTCTCAAAGATTAAGCCATGCATGTGTAAGTATGAACTAATTCAGACT-GTGAAACTGCGAATGGCTCATTAAATCAGTTATAGTTTG-----TTTGATGGTA--CCTG-----CTACTCGG-ATAACCGTAGTAATTCTAGAGCTAATACGTGCAAGAAAT-------CCCGACCTCT----GGAAGGGA-----TGCATTTATTA----GATAAAAGG-CCAGCGTTGGT-GAATCA-TGATAACTCG-ACGGAT--CGCACGGCCATTGTGCTG-GCGACGCATCATTCA-----AATTTCTGCCCTATCA-ACTTTCGATGGTAGGATAGGGGCCTACCATGGTGGTGACGGGTGACGGAGAATTAGGGTTCGATTCCGGAGAGGGAGCCTGAGAAACGGCTACCACATCCAAGGAAG-GCAGCA-GGCGCGCAAATTACCCAATCCTG---ACACGGGGAGGTAGTGACAATAAATAACAATACCGGGCTCCA---AGA-GTCTGGTAATTGG-AATGAGTACAATC-TAAACCCCTTAACGAGG-ATCCATTGGAGGGCAAGTCTGGTGCCAGCAGCCGCGGTAATTCCAGCTCCAAT-AGCGTATATTTAAGTTGTTGCAGTTAAAAAGCTCGTAGTTGGATCT--TGGGCT-----------GGGCCGACCGGTCCGCCTTCAC----GGTGTGCAC--CGGCCGTCCGT-CCCTTCACCCGGCGATGCGT-TCCTGGCCTTAAC-----TGGCCGGGT---CGTGCCTCCGGCACCGTTACTTTGAAGAAATTAGAGTGCTCAAAGCAAGCC-TACG----CTCTGAATACATTA-GCATGGGATAAC-ATCACAGGATTTCGG--TCCTATTG-TGTTGGCC-TTCGGGAT-CGGAGTAATGATTAAGAGGGACAGT-CGGGGGCATTCGTATTTCATAGTCAGAGGTGAAATTC-TTGGATTTATGAAAGACGAACCACTGCGAAAGCATTTGCCA-AGGATGTTTTCATTAATCAAG-AACGAAAGTTGGGGGCTCGAAGACGATCAGATACCGTCCTAGTCTCAACCATAAACGATGCCGACCAGGGATCGGCGG----ATGTT-GCTCTTA---GGACTCCGTCGGCACCTT-ATGAGAAATC-AAAGTCTTT-GGGTTCCGGGGGGAGTATGGT-CGCAAGGCTGAAACTTAAAGGAATTGACGGAAGGGCACCACCA-GGAGTGGAGCCTGCGGCTTAATTTGACTCAACACGGGGAAACTTACCAGGTCCAGACATAGTAAGGATTGACAGACTGAGAGCTCTTTCTTGATTCTATGGGTGGTGGTGCATGGCCGTT-CTTAGTTGGTGGAGCGATTTGTCTGGTTAATTCCGTTAACGAACGAGACCTCAGCCTGCTA-------------ACTAGCT-ACGTGGAG-GTATCCTCCACGCAGCTTCTTAGAGGGACTATG-GCCGTT--TAGGCCACG-GAAGTTTGAGGCAATAACAGGTCTGTGATGCCCTT-AGATGTTCTGGGCCGCACGCGCGCTACACTGA--TGTATTCAACGAGTATATAGCCTTGGCCGACAGGC-CCGGGTAATCTGTCGAAATTTCATCGTGATGGGGATAGATCATTGCAATTGTTGGTCTTCAACGAGGAATTCCTAGTAAGCGCGAGTCATCAGCTCGCGTTGACTACGTCCCTGCCCTTTGTACACACCGCCCGTCGCTCCTACCGATTGAATGGTCCGGTGAAGTGTTCGGATCGCGGC-GACGGAGGCGGTCCGCC-GCTG-GCGACG---TCGC--GAGAAGTCCACTGAACCTTATCATTTAGAGGAAGG-------------------------------------------------------------------------CCGCTGAGTTTAAGCATATCAATAAGCGGAGGAAAAGAAACTTACCAGGATTCCCCTAGTAACGGCGAGCGAACCGGGAACTGCCCAGCATGGGAATCGGGCGGCCCCGCTGCTCGAATTGTAGTCTGTAGA---AGCGTCCTCAGCGGCGGACTGGGCA-----CAAGTCCCCTGGA-AGGGGGC---GCCGG-AGAGGGTGAGAGCCCCGT---CGTGCCC----GGACCCTGCCGCAC--CACGAGG--CGCTGTCGGCGAGTCGGGTTGTTTGGGAATGCAGC-CCTAATTGGGCGGTAAATTCCGTCCAAGGCTAAATACCGGCGAG-AGACCGATAGCGAACAAGTACCGCGAGGGAAAGATGAAAAGGACTTTGAAAAGAGAGTCAAAGAGTGCTTGAAATTGTCGGGAGGG-----AAGCGGAT----GGGGGCTGGACCGGCGCGGGTCACCGTGGAGGCAGGAGCC----------CGGGCG-GT---CGCTCCCGCTCGAGGGGAT---GCCGCCACGGTGA---------CCGGGG----------GGATGAAAGCACGCGTTGCT---CATGGCGC-CGGCCTGCGGGCTCCATCCGGCCCGTCTTGAAACACGGACCAAGGAGTCT-AACATGCGTGCGAGTC-AGCGGGTGTCCAAAGCCCGAAAGG-CGCAAGGAA-CTGAGTCTCCCCCCCCAGGGGGGGTCT----------GCACTGCCGACCG-ACCTTGATCTTC------TGTGAAGGGTTCGAGT-GGGAGCATGC------CTGTTGGGACCCGAAAGATGGTGAACTATGCCTGAGCGGGGCGAGGCCAGAGGAAACTCTGGTGGAGGC-CCGCAGCGATACTGACGTGCAAATCGTTCGTCTGACTTGGGTATAGGGGCGAAAGACTAATCGAACCGTCTAGTAGCTGGTTCCCTCCGAAGTTTCCCTCAGGATAGCTGGAGCCCGTGAACG---------------------AGTTCTATCAGGTAAAGCCAATGATTAGAGGCATCGGGGGCGCAAC-GCCTTCGACCTATTCTCAAACTTTAAATAGGTAGGA---AGGAGTGGCTGCTCCGTTGAGCCACT-----------CTCCAAGTGGGCCATTTTTGGTAAGCAGAACTGGCGATGCGGGATGAACCGGAAGCCGGGTTACGGTGCCGAACTGCGCGCTAACCCAGAACCCACAAAGGGTGTTGGTCGATTAAGACAGCAGGACGGTGGTCATGGAAGTCGAAATCCGCTAAGGAGTGTGTAACAACTCACCTGCCGAATCAACTAGCCCCGAAAATGGATGGCGCTGAAGCG-----CGCGACCCACACCCGGCGTCGGGGTCGATTGCCAGGCCCCGA------TGAGTAGGAGGGCGCGGCGGT--TGCT-------GCGAAACCTGGGGCGCGAGCCCGAGCGGAGCGGCCGTCGGTGCAGATCTTGGTGG
Arabidopsis_thaliana            GTAGTCATATGCTTGTCTCAAAGATTAAGCCATGCATGTGTAAGTATGAACGAATTCAGACT-GTGAAACTGCGAATGGCTCATTAAATCAGTTATAGTTTG-----TTTGATGGTA--ACTA-----CTACTCGG-ATAACCGTAGTAATTCTAGAGCTAATACGTGCAACAAAC-------CCCGACTTAT----GGAAGGGA-----CGCATTTATTA----GATAAAAGG-TCGACGCTGAT-GATTCA-TGATAACTCG-ACGGAT--CGCATGGCCTCTGTGCTG-GCGACGCATCATTCA-----AATTTCTGCCCTATCA-ACTTTCGATGGTAGGATAGTGGCCTACCATGGTGGTAACGGGTGACGGAGAATTAGGGTTCGATTCCGGAGAGGGAGCCTGAGAAACGGCTACCACATCCAAGGAAG-GCAGCA-GGCGCGCAAATTACCCAATCCTG---ACACGGGGAGGTAGTGACAATAAATAACAATACCGGGCTCTT--TCGA-GTCTGGTAATTGG-AATGAGTACAATC-TAAATCCCTTAACGAGG-ATCCATTGGAGGGCAAGTCTGGTGCCAGCAGCCGCGGTAATTCCAGCTCCAAT-AGCGTATATTTAAGTTGTTGCAGTTAAAAAGCTCGTAGTTGAACCT--TGGGAT-----------GGGTCGGCCGGTCCGCCTTT------GGTGTGCAT--TGGTCGGTTGT-CCCTTCGGTCGGCGATACGC-TCCTGGTCTTAAT-----TGGCCGGGT---CGTGCCTCCGGCGCTGTTACTTTGAAGAAATTAGAGTGCTCAAAGCAAGCC-TACG----CTCTGGATACATTA-GCATGGGATAAC-ATCATAGGATTTCGA--TCCTATTG-TGTTGGC--TTCGGGAT-CGGAGTAATGATTAACAGGGACAGT-CGGGGGCATTCGTATTTCATAGTCAGAGGTGAAATTC-TTGGATTTATGAAAGACGAACAACTGCGAAAGCATTTGCCA-AGGATGTTTTCATTAATCAAG-AACGAAAGTTGGGGGCTCGAAGACGATCAGATACCGTCCTAGTCTCAACCATAAACGATGCCGACCAGGGATCAGCGG----ATGTT-GCTTATA---GGACTCCGCTGGCACCTT-ATGAGAAATC-AAAGTTTTT-GGGTTCCGGGGGGAGTATGGT-CGCAAGGCTGAAACTTAAAGGAATTGACGGAAGGGCACCACCA-GGAGTGGAGCCTGCGGCTTAATTTGACTCAACACGGGGAAACTTACCAGGTCCAGACATAGTAAGGATTGACAGACTGAGAGCTCTTTCTTGATTCTATGGGTGGTGGTGCATGGCCGTT-CTTAGTTGGTGGAGCGATTTGTCTGGTTAATTCCGTTAACGAACGAGACCTCAGCCTGCTA-------------ACTAGCT-ACGTGGAG-GCATCCCTTCACCGGCTTCTTAGAGGGACTATG-GCCGTT--TAGGCCAAG-GAAGTTTGAGGCAATAACAGGTCTGTGATGCCCTT-AGATGTTCTGGGCCGCACGCGCGCTACACTGA--TGTATTCAACGAGTTCACACC--TTGCCGACAGGC-CCGGGTAATCTTTGAAA-TTTCATCGTGATGGGGATAGATCATTGCAATTGTTGGTCTTCAACGAGGAATTCCTAGTAAGCGCGAGTCATCAGCTCGCGTTGACTACGTCCCTGCCCTTTGTACACACCGCCCGTCGCTCCTACCGATTGAATGATCCGGTGAAGTGTTCGGATCGCGGC-GACGTGGGTGGTTCGCC-GCCC-GCGACG---TCGC--GAGAAGTCCACTAAACCTTATCATTTAGAGGAAGGAGAAGTCGTAACAAGGTTTCCGTAGGTGAACCTGCGGAAGGATCATTGGCGACCCCAGGTCAGGCGGGATTACCCGCTGAGTTTAAGCATATCAATAAGCGGAGGAAAAGAAACTAACAAGGATTCCCTTAGTAACGGCGAGCGAACCGGGAAGAGCCCAGCTTGAAAATCGGACGTCTTCGGCGTTCGAATTGTAGTCTGGAGA---AGCGTCCTCAGCGACGGACCGGGCC-----TAAGTTCCCTGGA-AAGGGGC---GCCAG-AGAGGGTGAGAGCCC-GT---CGTGCCC----GGACCCTGTCGCAC--CACGAGG--CGCTGTCTACGAGTCGGGTTGTTTGGGAATGCAGC-CCCAATCGGGCGGTAAATTCCGTCCAAGGCTAAATACGGGCGAG-AGACCGATAGCGAACAAGTACCGCGAGGTAAAGATGAAAAGGACTTTGAAAAGAGAGTCAAAGAGTGCTTGAAATTGTCGGGAGGG-----AAGCGGAT----GGGGGCCGGACCGACGCGGATTACGGTGGCGGCCTAAGCC---------CGGGCTT-TT---GATACGCTTGTGGAGACGT--CGCTGCCGTGATCGTGGTCTGCAGCACGC------------GCCTAACGGCGTGCTGCT---CCGGGCGT-CGGCCTGTGGGCTCCATTCGACCCGTCTTGAAACACGGACCAAGGAGTCT-GACATGTGTGCGAGT--CAACGGGTGAGTAAACCCGTAAGG-CGCAAGGAAGCTGA---TTGGCGGGATCCTCGCGGGT----------GCACCGCCGACCG-ACCTTGATCTTC------TGAGAAGGGTTCGAGT-GTGAGCATGC------CTGTCGGGACCCGAAAGATGGTGAACTATGCCTGAGCGGGGTAAAGCCAGAGGAAACTCTGGTGGAAGC-CCGCAGCGATACTGACGTGCAAATCGTTCGTCTGACTTGGGTATAGGGGCGAAAGACTAATCGAACCATCTAGTAGCTGGTTCCCTCCGAAGTTTCCCTCAGGATAGCTGGAGCTCGGACGCG---------------------AGTTCTATCGGGTAAAGCCAATGATTAGAGGCATTGGGGGCGCAAC-G-CCTCGACCTATTCTCAAACTTTAAATAGGTAGGA---CGTGTCGGCTGCTTTGTTGAGCCGTC-----------CTCCAAGTGGGCCATTTTTGGTAAGCAGAACTGGCGATGCGGGATGAACCGGAAGCCGGGTTACGGTGCCCAACTGCGCGCTAACCTAGAACCCACAAAGGGTGTTGGTCGATTAAGACAGCAGGACGGTGGTCATGGAAGTCGAAATCCGCTAAGGAGTGTGTAACAACTCACCTGCCGAATCAACTAGCCCCGAAAATGGATGGCGCTTAAGCG-------CGACCTATACCCGGCCGTCGGGGCAAGAGCCAGGCCTCGA------TGAGTAGGAGGGCGCGGCGGT--CGCT-------GCAAAACCTAGGGCGCGAGGC---GCGGAGCGGCCGTCGGTGCAGATCTTGGTGG
Armillaria_mellea               GTAGTCATATGCTTGTCTCAAAGATTAAGCCATGCATGTCTAAGTATAAACAAGTTTGTACT-GTGAAACTGCGAATGGCTCATTAAATCAGTTATAGTTTA-----TTTGATGATA-CCTTG-----CTACATGG-ATAACTGTGGTAATTCTAGAGCTAATACATGCATTAAAG------CCCCGACTTAT----GGAAGGGG-----TGTATTTATTA----GATAAAAAA-CCAACGTTGGT-GATTCA-TAATAACTTG-TCGAAT--CGCATGG-CCTTGTGCCG-GCGATGCATCATTCA-----AATATCTGCCCTATCA-ACTTTCGATGGTAGGATAGAGGCCTACCATGGTTTCAACGGGTAACGGGGAATAAGGGTTCGATTCCGGAGAGGGAGCCTGAGAAACGGCTACCACATCCAAGGAAG-GCAGCA-GGCGCGCAAATTACCCAATCCTG---ATACAGGGAGGTAGTGACAATAAATAACAATATAGGGCTCTT--TTGG-GTCTTATAATTGG-AATGAGTACAAAT-TAAATCTCTTAACGAGG-AACAATTGGAGGGCAAGTCTGGTGCCAGCAGCCGCGGTAATTCCAGCTCCAAT-AGCGTATATTAAAGTTGTTGCAGTTAAAAAGCTCGTAGTTGAACTT--CAGGCT-----------TGGTTGAGCGGTCCGCTTCAC-----GGCGTGTAC--TGTTCGACTGGGTCTTACCTCTTGGTGAGCCA-GCGTGGCCTTTAT-----TGGTTGCGT---TGGGGAACCAGGACTTTTACCTTGAGAAAATTAGAGTGTTCAAAGCAGGCC-TATG-----TCCGAATACATTA-GCATGGAATAAT-AGAATAGGACGTGCG-ATCCTATTT-TGTTGGTT-TCTAGAGT-CGCCGTAATGATTAATAGGGATAGT-TGGGGGCATTGGTATTGAGTCGCTAGAGGTGAAATTC-TTGGATTGACTCAAGACCGACTATTGCGAAAGCATTTGCCA-AGGATGTTTTCATTAATCAAG-AACGAAGGTTAGGGGATCGAAAACGATCAGATACCGTTGTAGTCTTAACAGTAAACTATGCCGACTAGGGATCGGGTA----ACCTC-AATTTTGA--TGTGTTGCTCGGCACCTT-ACGAGAAATC-AAAGTCTTT-GGGTTCTGGGGGGAGTATGGT-CGCAAGGCTGAAACTTAAAGGAATTGACGGAAGGGCACCACCA-GGTGTGGAGCCTGCGGCTTAATTTGACTCAACACGGGGAAACTCACCAGGTCCAGACATAACTAGGATTGACAGATTGATAGCTCTTTCATGATTTTATGGGTGGTGGTGCATGGCCGTT-CTTAGTTGGTGGAGTGATTTGTCTGGTTAATTCCGATAACGAACGAGACCTTAACCTGCTA-------------AATAGTC-AGGCCGGC-TTTTGCTGGTCTTGACTTCTTAGAGGGACTGTC-AGCGTC--TAGCTGACG-GAAGTTTGAGGCAATAACAGGTCTGTGATGCCCTT-AGATGTTCTGGGCCGCACGCGCGCTACACTGA--CAGAGCCAGCGAGTTTTTAC-CTTGTCCGAAAGGTACTGGGTAATCTTGTGAAACTCTGTCGTGCTGGGGATAGAGCATTGCAATTATTGCTCTTCAACGAGGAATACCTAGTAAGCGTGAGTCATCAGCTCGCGTTGATTACGTCCCTGCCCTTTGTACACACCGCCCGTCGCTACTACCGATTGAATGGCTTAGTGAGGTTTCCGGATTG-----GTTTTGGGAAACCGGCA-ACGGTATCCTA---TTACT-GAGAAGCTGATCAAACTTGGTCATTTAGAGGAAGTAAAAGTCGTAACAAGGTTTCCGTAGGTGAACCTGCGGAA------------------------------------GCTGAACTTAAGCATATCAATAAGCGGAGGAAAAGAAACTAACAAGGATTCCCCTAGTAACTGCGAGTGAAGAGGGAAAAGCTCAAATTTAAAATCTGGCAGCTTTGCTGTCCGAGTTGTAATTTAGAGA---AGTGTTACCCGCGTTGGACCGTGTA-----CAAGTCTCCTGGA-ATGGAGC---GTCAT-AGAGGGTGAGAATCCCGTCTTTGACACG----GACTACCAGGGCAT--TGTGGTA--CGCTCTCAAAGAGTCGAGTTGTTTGGGAATGCAGC-TCTAAATGGGTGGTAAATTCCATCTAAAGCTAAATATTGGCGAG-AGACCGATAGCAAACAAGTACCGTGAGGGAAAGATGAAAAGAACTTTGGAAAGAGAGTTAAACAGTACGTGAAATTGTTGAAAGGG-----AAACGCTT----AAAGTCCAGGTCAACATCAGTTTTGAC---TGTTGGATAA--AGATCAAGGGAAT--GT---GGCACCTCTTTTGGTGTGT--TATAGCCTTTGGTT--GTATACAGCGGGT--------TGGGACTGAGGAACTCAGTGCT---TAGGATGT-TGGCATAATGGCTTTAATCGACCCGTCTTGAAACACGGACCAAGGAGTCT-AACATGCCTGCGAG---TGTTTGGGTGGTAAACCCGAGCG--CGTAATGAAAGTGAAATTGAGAACTCTACCTATGAATAAAACGGAGTGCATCGACGCCCG-GAGCAGAACTTT------TGTGACGCTTCCGCGG-TAGAGCATGT------ATGTTGGGACCCGAAAGATGGTGAACTATGCCTGAATAGGGTGAAGCCAGAGGAAACTCTGGTGGAGGC-TCGTAGCGATTCTGACGTGCAAATCGATCGTCGAATTTGGGTATAGGGGCGAAAGACTAATCGAACCATCTAGTAGCTGGTTCCTGCCGAAGTTTCCCTCAGGATAGCAGAAACTCATTTC-----------------------AGATTTATGTGGTAAAGC-------------------------------------------------------------------------------------------------------------------------------------------------------------------------------------------------------------------------------------------------------------------------------------------------------------------------------------------------------------------------------------------------------------------------------------------------------------------------------
Baeospora_myosura               GTAGTCATATGCTTGTCTCAAAGATTAAGCCATGCATGTCTAAGTATAAACAAGTTTGTACT-GTGAAACTGCGAATGGCTCATTAAATCAGTTATAGTTTA-----TTTGATGATA-CCTTG-----CTACATGG-ATAACTGTGGTAATTCTAGAGCTAATACATGCATTAATG------CCCCGACTTCC----GGAAGGGG-----TGTATTTATTA----GATAAAAAA-CCAACGTTGGT-GATTCA-TAATAACTTC-TCGAAT--CGTATGG-CCTTGTGCCG-ACGATGCTTCATTCA-----AATATCTGCCCTATCA-ACTTTCGATGGTAGGATAGAGGCCTACCATGGTTTCAACGGGTAACGGGGAATAAGGGTTCGATTCCGGAGAGGGAGCCTGAGAAACGGCTACCACATCCAAGGAAG-GCAGCA-GGCGCGCAAATTACCCAATCCCG---ACACGGGGAGGTAGTGACAATAAATAACAATATAGGGCTCTT--TCGG-GTCTTATAATTGG-AATGAGTACAATT-TAAATCCCTTAACGAGG-AACAATTGGAGGGCAAGTCTGGTGCCAGCAGCCGCGGTAATTCCAGCTCCAAT-AGCGTATATTAAAGTTGTTGCAGTTAAAAAGCTCGTAGTTGAACTT--CAGGCC-----------TGGTCGGGCGGTCCGCTTAAC-----GGCGTGTAC--TGTCTGACTGGGTCTTACCTCTTGGTGAGCCG-GCGTGCCCTTTAT----TGGTGTGCGT---CGGGGAACCAGGACTTTTACCTTGAGAAAATTAGAGTGTTCAAAGCAGGCC-TATG-----CCTGAATACATTA-GCATGGAATAAT-AGAATAGGACGTGCA-GTTCTATTT-TGTTGGTT-TCTAGAGT-TGCCGTAATGATTAATAGGGATAGT-TGGGGGCATTGGTATTGAGTCGCTAGAGGTGAAATTC-TTGGATTGACTCAAGACCGACTACTGCGAAAGCATTTGCCA-AGGATGTTTTCATTAATCAAG-AACGAAGGTTAGGGGATCGAAAACGATCAGATACCGTTGTAGTCTTAACAGTAAACTATGCCGACTAGGGATCGGGCG----ACCTC-AATTTTGA--TGTGTCGCTCGGCACCTT-ATGAGAAATC-AAAGTCTTT-GGGTTCTGGGGGGAGTATGGT-CGCAAGGCTGAAACTTAAAGGAATTGACGGAAGGGCACCACCA-GGTGTGGAGCCTGCGGCTTAATTTGACTCAACACGGGGAAACTCACCAGGTCCAGACATAACTAGGATTGACAGATTGATAGCTCTTTCATGATTTTATGGGTGGTGGTGCATGGCCGTT-CTTAGTTGGTGGAGTGATTTGTCTGGTTAATTCCGATAACGAACGAGACCTTAACCTGCTA-------------AATAGTC-AGGCCGGC-TTTTGCTGGTCGTGGCTTCTTAGAGGGACTGTC-AGCGTC--TAGCTGACG-GAAGTTTGAGGCAATAACAGGTCTGTGATGCCCTT-AGATGTTCTGGGCCGCACGCGCGCTACACTGA--CAGAGCCAGCGAGTTCTTCACCTTGGCCGGAAGGT-CTGGGTAATCTTGTGAAACTCTGTCGTGCTGGGGATAGAGCATTGCAATTATTGCTCTTCAACGAGGAATACCTAGTAAGCGTGAGTCATCAGCTCGCGTTGATTACGTCCCTGCCCTTTGTACACACCGCCCGTCGCTACTACCGATTGAATGGCTTAGTGAGGTCTCCGGATTG-----GCGTTGAGGAGTCGGCA-ACGACACCTCT---TTGCT-GAGAAGCTGATCAAACTTGGTCATTTAGAGGAAGTAAAAGTCGTAACAAGGTTTCCGTAGGTG---------------------------------------------------AACTTAAGCATATCAATAAGCGGAGGAAAAGAAACTAACAAGGATTCCCCTAGTAACTGCGAGTGAAGAGGGAAAAGCTCAAATTTAAAATCTGGTAGTCCCGCTGCCCGAGTTGTAATTTAGAGA---AGTGTTATCCGCGCTGGACCGTGTA-----CAAGTCTCCTGGA-AGGGAGC---ATCAT-AGAGGGTGAGAATCCCGTCTTTGACACG----GACTACCAGGGCTT--TGTGATG--CGCTCTCGAAGAGTCGTGTTGTTTGGGAATGCAGC-ACTAAATGGGTGGTAAATTCCATCTAAAGCTAAATATTGGCGAG-AGACCGATAGCGAACAAGTACCGTGAGGGAAAGATGAAAAGAACTTTGGAAAGAGAGTTAAACAGTACGTGAAATTGCTAAAAGGG-----AAACGCTT----ACAGTCAGTGTCAACATCAGTTTTGAT---TGCTGGATAA--AGGCTAGGGGAAT--GT---GGCATCCTC--GGATGTGT--TATAGCCCTTAGTT--GTATACAGCAGTT---------GGGACTGAGGAACTCAGTGCT---TAGGATGT-TGGCATAATGGCTTTAATCGACCCGTCTTGAAACACGGACCAAGGAGTCT-AACATGCATGCGAG---TGTTTGGGTGGAAAACTCGAGCG--CGTAATGAAAGTGAAATTGAGATCTCTGTCGTGGAGA----------GCATCGACGCCCG-GACCAGAGCTTT------TGTGACGGATCTGCGG-TAGAGCATGT------ATGTTGGGACCCGAAAGATGGTGAACTATGCCTGAATAGGGTGAAGCCAGAGGAAACTCTGGTGGAGGC-TCGTAGCGATTCTGACGTGCAAATCGATCGTCGAATTTGGGTATAGGGGCGAAAGACTAATCGAACCATCTAGTAGCTGGTTCCTGCCGAAGTTTCCCTCAGGATAGCAGAAACTCATTATC----------------------AGATTTATGTGGTAAAGCGAATGATTAGAGGCCTTGGGGTTGTAAC-AACCTTAACCTATTCTCAAACTTTAAATATGTAAGA---ACAAGCCGTCTCTTGACTGGACCG-------------TTTCTAGTGGGCCATTTTTGGTAAGCAGAACTGGCGATGCGGGATGAACCGAACGTGAGGTTAAGGTGCCGGAAT-TCACACTCATCAGACACCACAAAAGGTGTTAGTTCATCTAGACAGCAGGACGGTGGCCATGGAAGTCGGAATCCGCTAAGGAGTGTGTAACAACTCACCTGCCGAATGAACTAGCCCTGAAAATGGATGGCGCTTAAGTG-----TGATACCCATACCTCACCGTTAGCGTTGAAGTGACGCGCTAA------CGAGTAGGCAGGCGTGGAGGTT-GGTG-------AAGAAGCCTTGGAAGTGATTCTGGGTGGAACAGCCTCTAGTGCAGATCT------
Bolbitius_vitellinus            GTAGTCATATGCTTGTCTCAAAGATTAAGCCATGCATGTCTAAGTATAAACAAGTTTGTACT-GTGAAACTGCGAATGGCTCATTAAATCAGTTATAGTTTA-----TTTGATGTTA-CCTTG-----CTACATGG-ATAACTGTGGTAATTCTAGAGCTAATACATGCAATCAAG------CCCCGACTTCC----GGAAGGGG-----TGTATTTATTA----GATAAAAAA-CCAACGTTGGT-GATTCA-TAATAACTTC-TCGAAT--CGCATGG-CCTTGTGCCG-GCGATGCTTCATTCA-----AATATCTGCCCTATCA-ACTTTCGATGGTAGGATAGAGGCCTACCATGGTTTCAACGGGTAACGGGGAATAAGGGTTCGATTCCGGAGAGGGAGC-TGAGAAACGGCTACCACATCCAAGGAAG-GCAGCA-GGCGCGCAAATTACCCAATCCCG---ACACGGGGAGGTAGTGACAATAAATAACAATATAGGGCCCTT--TCGG-GTCTTATAATTGG-AATGAGAACAATT-TAAATCCCTTAACGAGG-AACAATTGGAGGGCAAGTCTGGTGCCAGCAGCCGCGGTAATTCCAGCTCCAAT-AGCGTATATTAAAGTTGTTGCAGTTAAAAAGCTCGTAGTTGAACTT--CAGGCC-----------TGGCTGAACGGTCTGCCTAAC-----GGTTTGTAC--TGTTTGGCCGGGTCTTACCTCTTGGTGAGCCG-GCGTGCCCTTCAC----TGGTGTGCGT---CGGGGAACCAGGACTTTTACCTTGAGAAAATTAGAGTGTTCAAAGCAGGCC-TATG-----CCCGAATACATTA-GCATGGAATAAT-AAAATAGGACGTGCG-GTTCTATTT-TGTTGGTT-TCTAGAGT-CGCCGTAATGATTAATAGGGATAGT-TGGGGGCATTGGTATTGAGTCGCTAGAGGTGAAATTC-TTGGATTGACTCAAGACCAACTATTGCGAAAGCATTTGCCA-AGGATGTTTTCATTAATCAAG-AACGAAGGTTAGGGGATCGAAAACGATCAGATACCGTTGTAGTCTTAACAGTAAACTATGCCGACTAGGGATCGGGCG----ACCTC-AATTTTTA--TGTGTCGCTCGGCACCTT-ACGAGAAATC-AAAGTCTTT-GGGTTCTGGGGGGAGTATGGT-CGCAAGGCTGAAACTTAAAGGAATTGACGGAAGGGCACCACCA-GGTGTGGAGCCTGCGGCTTAATTTGACTCAACACGGGGAAACTCACCAGGTCCAGACATAACTAGGATTGACAGATTGATAGCTCTTTCATGATTTTATGGGTGGTGGTGCATGGCCGTT-CTTAGTTGGTGGAGTGATTTGTCTGGTTAATTCCGATAACGAACGAGACCTTAACCTGCTA-------------AATAGAC-CGACCGGC-TTCTGCTGGTTGTGTCTTCTTAGAGGGACTGTC-AGCGTC--TAGCTGACG-GAAGTTTGAGGCAATAACAGGTCTGTGATGCCCTT-AGATGTTCTGGGCCGCACGCGCGCTACACTGA--CAGAGCCAGCGAGTTCATAACCTTGGCCGGAAGGT-CTGGGTAATCTTGTGAAACTCTGTCGTGCTGGGGATAGAGCATTGCAATTATTGCTCTTCAACGAGGAATACCTAGTAAGCGTGAGTCATCAGCTCGCGTTGATTACGTCCCTGCCCTTTGTACACACCGCCCGTCGCTACTACCGATTGAATGGCTTAGTGAGGTCTCCGGATTG-----GCTTTGGGAAGCCGGCA-ACGGCATCTTA---TTGCT-GAGAAGCTGATCAAACTTGGTCATTTAGAGGAAGTAAAAGTCGTAACAAGGTTTCCGTA--------------------------------------------------------ACTTAAGCATATCAATAAGCGGAGGAAAAGAAACTAACAAGGATTCCCCTAGTAACTGCGAGTGAAGCGGGAAAAGCTCAAATTTAAAATCTGGCAGTCTTATTGTCCGAGTTGTAAACTAGAGA---AGTGTTATCCGCGCTGGACCGTGTA-----AAAGTCTCCTGGA-ATGGAGC---ATCAT-AGAGGGTGAGAATCCCGTCTTTGACATG----GACTACCAGTGCTT--TGTGATG--CGCTCTCAAAGAGTCGAGTTGTTTGGGAATGCAGC-TCAAAATGGGTGGTAAATTCCATCTAAAGCTAAATATTGGCGAG-AGACCGATAGCGAACAAGTACCGTGAGGGAAAGATGAAAAGAACTTTGGAAAGAGAGTTAAACAGTACGTGAAATTGCTGAAAGGG-----AAACGCTT----GAAGTCAGTGTCAGCATCAATTTTGAC---TGCTGGAAAA--AGTTCAAGGGAAT--GT---GGCATCTTC--GGATGTGT--TATAGCCCTTGTTC--GCATACAGCAGTT---------GGGATTGAGGTACTCAGTGCT---TAGGATGC-TGGCATAATGGCTTTAATCGACCCGTCTTGAAACACGGACCAAGGAGTCT-AACATGCCTGCGAG---TGTTTGGGTGGAAAACCCAAGCG--CGCAATGAAAGTAAAATTGAGATCCCTGTCATGGGGA----------GCATCGACGCCCG-GACCAGAGCTTT------TGTGACGGATCTGCGG-TAGAGCATGT------ATGTTGGGACCCGAAAGATGGTGAACTATGCCTGAATAGGGTGAAGCCAGAGGAAACTCTGGTGGAGGC-TCGTAGCGATTCTGACGTGCAAATCGATCGTCAAATTTGGGTATAGGGGCGAAAGACTAATCGAACCATCTAGTAGCTGGTTCCTGCCGAAGTTTCCCTCAGGATAGCAGAAACTCATATC-----------------------AGATTTATGTGGTAAAGCGAATGATTAGAGGCCTTGGGGTTGAAAC-AACCTTAACCTATTCTCAAACTTTAAATATGTAAGA---ACGAGCCGTCTCTTGATTGGACCG-------------TTTCTAGTGGGCCATTTTTGGTAAGCAGAACTGGCGATGCGGGATGAACCGAACGCGAGGTTAAGGTGCCGGAAT-TCACGCTCATCAGACACCACAAAAGGTGTTAGTTCATCTAGACAGCAGGACGGTGGCCATGGAAGTCGGAACCCGCTAAGGAGTGTGTAACAACTCACCTGCCGAATGAACTAGCCCTGAAAATGGATGGCGCTTAAGCG-----TGATACCCATACCTCGCCGTCAGCGTTGAAGTGACGCGCTGA------CGAGTAGGCAGGCGTGGAGGTT-------------------------------------------------------------------
Boletellus_projectellus         GTAGTCATATGCTTGTCTCAAAGATTAAGCCATGCATGTCTAAGTATAAACAAGTTTGTACT-GTGAAACTGCGAATGGCTCATTAAATCAGTTATAGTTTA-----TTTGATGATG-ATTTG-----CTACATGG-ATAACTGTGGTAATTCTAGAGCTAATACATGCAACGAAG------CCCCGACTTCT----GGGAGGGG-----TGTATTTATTA----GATAAAAAA-CCAACGTTGGT-GATTCA-TAATAACTGC-TCGAAT--CGTATGG-CCTTGTGCCG-GCGATGCTTCATTCA-----AATATCTGCCCTATCA-ACTTTCGATGGTAGGATAGAGGCCTACCATGGTTTCAACGGGTAACGGGGAATAAGGGTTCGATTCCGGAGAGGGAGCCTGAGAAACGGCTACCACATCCAAGGAAG-GCAGCA-GGCGCGCAAATTACCCAATCCCA---ATTCGGGGAGGTAGTGACAATAAATAACAATATAGGGCTCTT--TCGG-GTCTTATAATTGG-AATGAGTACAATT-TAAATCTCTTAACGAGG-AACAATTGGAGGGCAAGTCTGGTGCCAGCAGCCGCGGTAATTCCAGCTCCAAT-AGCGTATATTAAAGTTGTTGCAGTTAAAAAGCTCGTAGTTGAACTT--TGGGCC-----------TGGACGGGCGGTCCGCCGCAAG----GCGTTGTAC--TGTCTGGCCGGGCCTTTCCTCTTGGTGAATCG-GCGTGCCCTTCAC-----TGGGTGCGT---CGGGGAACCAGGACGTTTACCTTGAGAAAATTAGAGTGTTCAAAGCAGGCG-TTTC----GCCCGAATACATTA-GCATGGAATAAT-GAAATAGGACGTGCG-GTTCTATTT-TGTTGGTT-TCTAGAGT-CGCCGTAATGATTAATAGGGACAGT-TGGGGGCATTAGTATTCAGTCGCTAGAGGTGAAATTC-TTGGATTGACTGAAGACTAACTACTGCGAAAGCATTTGCCA-AGGATGTTTTCATTAATCAAG-AACGAAGGTTAGGGGATCGAAAACGATCAGATACCGTTGTAGTCTTAACAGTAAACTATGCCGACTAGGGATCGGGCG----ACCTC-TTTTTGA---TGTGTCGCTCGGCACCTT-ACGAGAAATC-AAAGTCTTT-GGGTTCTGGGGGGAGTATGGT-CCCAAGGCTGAAACTTAAAGGAATTGACGGAAGGGCACCACCA-GGAGTGGAGCCTGCGGCTTAATTTGACTCAACACGGGGAAACTCACCAGGTCCAGACATGACTAGGATTGACAGATTGATAGCTCTTTCATGATTTTATGGGTGGTGGTGCATGGCCGTT-CTTAGTTGGTGGAGTGATTTGTCTGGTTAATTCCGATAACGAACGAGACCTTAACCTGCTA-------------AATAGCC-AGGCCGGC-TTTTGCTGGTCTCGGCTTCTTAGAGGGACTGTC-GGCGTC--TAGCCGACG-GAAGTTTGAGGCAATAACAGGTCTGTGATGCCCTT-AGATGTTCTGGGCCGCACGCGCGCTACACTGA--CAGAGCCAGCGAGTTATTTTCCTTGGCCGGAAGGT-CTGGGTAATCTTGTGAAACTCTGTCGTGCTGGGGATAGAGCATTGCAATTATTGCTCTTCAACGAGGAATTCCTAGTAAGCGTGAGTCATCAGCTCGCGTTGATTACGTCCCTGCCCTTTGTACACACCGCCCGTCGCTACTACCGATTGAATGGCTTAGTGAGGTCTCCGGATTG-----GCTTCGGGGAGCCGGCG-ACGGCACCCTG---TTGCT-GAGAAGCTGATCAAACTTGGTCATTTAGAGGAAGTAAAAGTCGTAACAAGGTTTCCGTAGGTGA------------------------------------------------TGAACTTAAGCATATCAATAAGCGGAGGAAAAGAAACTAACAAGGATTCCCCTAGTAACTGCGAGTGAAGCGGGATGAGCTCAAATTTTGAATCTGGCGGTCTTGCCGTCCGAGTTGTAATCTAGAGA---AGCGTCTTCCGCGCTGGACCGTGTA-----CAAGTCTCCTGGA-AGGGAGC---GTCAT-AGAGGGTGAGAATCCCGTCTTTGACAWG----GACTACCAGTGCTA--TGTGATG--CGCTCTCGACGAGTCGAGTTGTTTGGGAATGCAGC-TCAAAATGGGTGGTAAACTCCATCTAAAGCTAAATACAGGCGAG-AGACCGATAGCGAACAAGTACCGTGAGGGAAAGATGAAAAGAACTTTGGAAAGAGAGTTAAACAGTACGTGAAATTGCTGAAAGGG-----AAACGCTT----GATGTCAGTGTCAGCATCAGTTTCGCT---CGCCGTACAA--TGGCAAAGGGAAC--GT---GGCACTCTTCGGAGTGTGT--TATAGCCTTTCGTC--GTATGCGGTGGTT---------GGGACTGAGGAACTCGGTGTC---TAGGATGC-TGGCATAATGGCCTTAAGCGACCCGTCTTGAAACACGGACCAAGGAGTCT-AACTTGCCTGCGAG---TGTTTGGGTGAAAAACCCGGGCG--CGTAATGAAAGTGAAATCGAGACCTCTGTCGTGGAGG----------GCACCGACGCCCG-GACCTGAGTCTTT-----GACAAAGGATCTGCGG-TAGAGCATGC------ATGTTGGGACCCGAAAGATGGTGAACTATGCCTGAATAGGGTGAAGCCAGAGGAAACTCTGGTGGAGGC-TCGTAGCGATTCTGACGTGCAAATCGATCGTCGAATTTGGGTATAGGGGCGAAAGACTAATCGAACCATCTAGTAGCTGGTTCCTGCCGAAGTTTCCCTCAGGATAGCAGAAACTCATGTATC---------------------AGATTTATGTGGTAAAGCGAATGATTAGAGGCCTTGGGGTTGAAAC-AACCTTAACCTATTCTCAAACTTTAAATATGTAAGA---ACGAGCCGTCTCTTTGTTGGACCG-------------TTTCTAGTGGGCCATTTTTGGTAAGCAGAACTGGCGATGCGGGATGAACCGAACGGGAGGTTAAGGTGCCGGAAT-ACACGCTCATCAGACACCACAAAAGGTGTTAGTTCATCTAGACAGCAGGACGGTGGCCATGGAAGTCGGAATCCGCTAAGGAGTGTGTAACAACTCACCTGCCGAATGAACTAGCCCTGAAAATGGATGGCGCTCAAGCG-----TGTTACCCACACCTCCCCGTCAGCGTTGAAGTGACGCGCTGA------C-AGTAGGCAGGCGTGGAGGT--CGTG-------AAGAAACCTTGGCAGCGATGCTGGGTGGAACCGCCTCTAGTGCA-----------
Bondarzewia_montana             GTAGTCATATGCTTGTCTCAAAGATTAAGCCATGCATGTCTAAGTATAAACAAGTTTGTACT-GTGAAACTGCGAATGGCTCATTAAATCAGTTATAGTTTA-----TTTGATGGTA-CCTTG-----CTACATGG-ATAACTGTGGTAATTCTAGAGCTAATACATGCAATCAAG------CCCCGACTTCC----GGGAGGGG-----TGTATTTATTA----GATAAAAAA-CCAACGTTGGT-GATTCA-TAATAACTTC-TCGAAT--CGCATGG-CCTTGTGCCG-GCGATGCTTCATTCA-----AATATCTGCCCTATCA-ACTTTCGATGGTAGGATAGAGNCCTACCATGGTTTCAACGG-TAACGGGGAATAAGGGTTCGATTCCGGAGAGGGAGCCTGAGAAACGGCTACCACATCCAAGGAAG-GCAGCA-GGCGCGCAAATTACCCAATCCCG---ACACGGGGAGGTAGTGACAATAAATAACAATATAGGGCTCTT--TTGG-GTCTTATAATTGG-AATGAGTACAATT-TAAATCCCTTAACGAGG-AACAATTGGAGGGCAAGTCTGGTGCCAGCAGCCGCGGTAATTCCAGCTCCAAT-AGCGTATATTAAAGTTGTTGCAGTTAAAAAGCTCGTAGTTGAACTT--CAGACC-----------TGGCCGGGCGGTCTGCCTAAC-----GGTATGTAC--TGTCTGGCCGGGCCTTACCTCTTGGTGAGCCG-GCATGCCCTTCGC-----TGGGTGTGT---CGGGGAACCAGGACTTTTACCTTGAGAAAATTAGAGTGTTCAAAGCAGGCC-TATG-----CCCGAATACATTA-GCATGGAATAAT-AAAATAGGACGTGCG-GTTCTATTT-TGTTGGTT-TCTAGAGT-CGCCGTAATGATTAATAGGGACAGT-TGGGGGCATTAGTATTGCGTTGCTAGAGGTGAAATTC-TTGGATTTACGCAAGACTAACTACTGCGAAAGCATTTGCCA-AGGATGTTTTCATTAATCAAG-AACGAAGGTTAGGGGATCGAAAACGATCAGATACCGTTGTAGTCTTAACAGTAAACTATGCCGACTAGGGATCGGGCG----AACTC-AAATTTA---TGTGTCGCTCGGCACCTT-ACGAGAAATC-AAAGTCTTT-GGGTTCTGGGGGGAGTATGGT-CGCAAGGCTGAAACTTAAAGGAATTGACGGAAGGGCACCACCA-GGAGTGGAGCCTGCGGCTTAATTTGACTCAACACGGGGAAACTCACCAGGTCCAGACATAACTAGGATTGACAGATTGATAGCTCTTTCTTGATTTTATGGGTGGTGGTGCATGGCCGTT-CTTAGTTGGTGGAGTGATTTGTCTGGTTAATTCCGATAACGAACGAGACCTTAACCTGCTA-------------AATAGCC-CGGCCGGC-TTTTGCTGGTCGTGGCTTCTTAGAGGGACTGTC-GGCGTC--TANCCGACG-GAAGTTTGAGGCAATAACAGGTCTGTGATGCCCTT-AGATGTTCTGGGCCGCACGCGCGCTACACTGA--CAGAGCCAGCGAGTTCATCC-CTTGGCCGGAAGGT-CTGGGTAATCTTGTGAAACTCTGTCGTGCTGGGGATANAGCATTGCAATTATTGCTCTTCAACNAGGAATTCCTANTAAGCGTGAGTCATCAGCTCGCGTTGATTACGTCCCTGCCCTTTGTACACACCGCCCGTCGCTACTACCGATTGAATGGCTTANTGAGACCTCCGGATTG-----GCTTTGGGGAGTCGGCA-ACAACACTCCG---TTGCT-GAGAAGCTGGTCAAACTTGGTCATTTAGAGGAAGTAAAAGTCGTAACAAGGTTTCCGTAG----------------------------------------------------TGAACTTAAGCATATCAATAAGCGGAGGAAAAGAAACTAACAAGGATTCCCCTAGTAACTGCGAGTGAAGCGGGAAAAGCTCAAATTTAAAATCTGGCGGTCTCGCCGTCCGAGTTGTAGTCTGGAGA---AGCGTCTTCCGCGTCGGACCGTGTA-----CAAGTTTCCTGGA-ACGGAGC---GTCAT-AGAGGGTGAGAATCCCGTCTCTGACACG----GACAGCCGATGCTT--TGTGATG--CGCTCTCGAAGAGTCGAGTTGTTTGGGAATGCAGC-TCAAAATGGGTGGTGAATTCCATCTAAAGCTAAATATTGGCGAG-AGACCGATAGCGAACAAGTACCGTGAGGGAAAGATGAAAAGCACTTTGGAAAGAGAGTTAAACAGTACGTGAAATTGTTGAAAGGG-----AAACGCTC----GAAGTCAGTGCCAGCATCAATTTTGGT---CGCCGGACAA--AGGTTGGAGAAAT--GT---GGCACCTTC--GGGTGTGT--TATAGTCTCTGGCC--ACACGCGGCGGTC---------GGGATTGAGGAACTCAGTGCT---TAGGATGC-TGGCGTAATGGCTTTGAACGACCCGTCTTGAAACACGGACCAAGGAGTCT-AACATGCCCGCGAG---TGTTCGGGTGGAAAACCCGTGCG--CGCAATGAAAGTGAAATTGGGACCTCTGTCGTGGAGG----------GCACCGACGCCCG-GACCAGAACTTC------TGTGACGGATCTGCGG-TAGAGCGTGC------ATGTTGGGACCCGAAAGATGGTGAACTATGCCTGAATAGGGTGAAGCCAGAGGAAACTCTGGTGGAGGC-TCGTAGCGATTCTGACGTGCAAATCGATCGTCAAATTTGGGTATAGGGGCGAAAGACTAATCGAACCATCTAGTAGCTGGTTCCTGCCGAAGTTTCCCTCAGGATAGCAGAAACTCGTATC-----------------------AGATTTATGTGGTAAAGCGAATGATTAGAGGCCTTGGGGTTGAAAC-AACCTTAACCTATTCTCAAACTTTAAATATGTAAGA---ACAAGCCGTCGCTCGATTGGACCG-------------TTTCTAGTGGGCCATTTTTGGTAAGCAGAACTGGCGATGCGGGATGAACCGAACGCGAGGTTAAGGTGCCGGAAT-ACACGCTCATCAGACACCACAAAAGGTGTTAGTTCATCTAGACAGCAGGACGGTGGCCATGGAAGTCGGAATCCGCTAAGGAGTGTGTAACAACTCACCTGCCGAATGAACTAGCCCTGAAAATGGATGGCGCTCAAGCG-----TGTTACCCATACCTCGCCGTCAGCGTTGAAGTGACGCGCTGA------CGAGTAGGCAGGCGTGGAGGTC-AGTG-------AAGAAGCCTTGGCAGCGATGCTGGGTGAAACGGCCTCTAGTGCAGATCT------
Caenorhabditis_elegans          ----------GCTTGTCTCAAAGATTAAGCCATGCATG-CTTTG---------ATTCAT-CA-ATGAAATTGCGTACGGCTCATTAGAGCAGATATCACCTT-----ATCCG-GG-ATCC--------TCATATGG-ATAACTGCGGAAATACTGGAGCTAATACATGCAACTATA-------CCCCAACGCA----AGGCGGGG-----TGCAATTATTA----GA-ACAGA--CCAAACTTTGTTGACTCT-GAATAAA----GCAGTT----TACTG--TCAGTTTCGACTGAC--TCTATCCGGAAAGGGTGTCTGCCCTTTCA-AC--TAGATGGTAGTTTATTGGACTACCATGGTTGTTACGGGTAACGGAGAATAAGGGTTCGACTCCGGAGAGGGAGCCTTAGAAACGGCTACCACGTCCAAGGAAG-GCAGCA-GGCGCGAAACTTATCCACTGTTG-----AGTATGAGATAGTGACTAAAAATATAAAGACTCATCCTTT--TGGA--TGA-GTTATTTC-AATGAGTTGAATA-CAAATGATTCTTCGAGT-AGCAAGGAGAGGGCAAGTCTGGTGCCAGCAGCCGCGGTAATTCCAGCTCTCCT-AGTGTATCTCGTTATTGCTGCGGTTAAAAAGCTCGTAGTTGGATCT---AGGTT----------ACGTGCCTCAGATTCGCAATTT------GCGTCAAC--TGGGGGT-CGTGACTTCTAATTTGCCGGTCTT---GAGTCCTTAAC-----AGGATTCTT---AACAGGCATTGCAAGTTTACTTTGAACAAACCAGAGTGCTTCAAACAGGCG-TTTTC---GCTTGAATGGTC-GTGCATGGAATAAT-AGAAAACGATTTCGG--TTCAGTTT-TATTGGTT-TTACGGAC-TGAGATAATGGTTAACAGAGACAAA-CGGGGGCATTTGTATGGCCCCGTGAGAGGTGAAATTC-TTGGACCGTGGCCAGACAAACTACAGCGAAAGCATTTGCCA-AGAATGTCTTCATTAATCAAG-AACGAAAGTCAGAGGTTCGAAGGCGATTAGATACCGCCCTAGTTCTGACCGTAAACGATGCCATCTCGCGATCGGAGG------GTT-TT--------TGCCCTGCCGAGGAGCTA-TCCGGAAACG-AAAGTCTTT-CGGTTCCGGGGGTAGTATGGT-TGCAAAGCTGAAACTAAAGGAAATTGACGGAAGGGCACCACAA-GGCGTGGAGCTTGCGGCTTAATTTGACTCAACACGGGAAAACTCACCCGGTCCGGACACCATTAGGACTGACAGATTGAAAGCTCTTTCTCGATTTGGTGGTTGGTGGTGCATGGCCGTT-CTTAGTTGGTGGAGTGATTTGTCTGGTTTATTCCGATAACGAGCGAGACTCTAGCCTGCTA-------------AATAGTT-GGCGAATC-TTCGGGTTCG--TAACTTCTTAGAGGGATAAGC-GGTGTT--TAGCCGCAC-GAG-ATTGAG-CGATAACAGGTCTGTGATGCCCTT-AGATGTCCGGGGCTGCACGCGTGCTACACTGG--TGGAGTCAGCGGGTTTTTC--CTATGCCGAAAGGT-ATCGGTAAACCGTTGAAATTCTTCCATGTCCGGGATAGGGTATTGTAATTATTGCCCTTAAACGAGGAATGCCTAGTAAGTGTGAGTCATCAGCTCACGTTGATTACGTCCCTGCCCTTTGTACACACCGCCCGTCGCTATCCGGGACTGAACTGATTCGAGAAGAGTGGGGACTGT-----CGCTTCGAGGTTTAAC-GACTTCGTTGT----TGC--GGAAACCATTTTTATCGCATTGGTTTGAACCGGGTAAAAGTCGTAACAAGGTAGCTGTAGGTGAACCTGCAGCAGGATCA---TCAACCTGAACTCAGTCGTGATTACCCGCTGAACTTAAGCATATCATTTAGCGGAGGAAAAGAAACTAAAAAGGATTCCCTTAGTAACGGCGAGTGAAACGGGAAGAGCCCAGCGCCGAATCGATCAGTCTTTCTGCTTCGAAATGTGGCGTATAGGTG-TAAGTTTCCAGCAGTGTCGTATGTCC----GAAGTCCTTACGATTGAGGCCATAAACCAGAGAGGGTGCGAGCCCC-------GTTCT----GGATAGCGGCACTG--TTGGTTCGCTTGCTCCTTGGAGTCGGGTTGCTTGAAAGTGCAGC-CTAAAGTGGGTGATAAACTTCATCTAAGGCTAAATATCGACTCG-ATTGCGATAGCGAACAAGTACCGTGAGGGAAAGTTGCAAAGGACTTTGAAGAGAGAGTTCAAGAGAACGTGAAATCGCTGGAGTGG-----AACCGGAG-----------------------------------------------------------------------------------------------------------------------------------------------------------------------------TTCCGACCCGTCTTGAAACACGGATTGCGGAGTGCTTGTCTAC-TGCGAG---TCAAAGGGTGTTAAAACCTTGCGG-CGAAATGAAAGTAAAGCTGTGTTCTTCGGAGTGCAGC----------GCACCACGGCCCTGTGCGTGTCACTT-------GTGACTGTGCAGAGG-TTGAGCAGTT------GGCAAACGACCCGAAAGATGGTGAACTATGCCTGAGCAGGATGAAGCCAGAGGAAACTCTGGTGGAAGT-CCGTATCGGTTCTGACGTGCAAATCGATCGATAGACTTGGGTATAGGGGCGAAAGACTAATCGAACCATCTAGTAGCTGGTTCCTTCCGAAGTTTCCCTCAGGATAGCTGGATCTCAGGC------------------------AGTTATATTCGGTAAAGCTAATGATTAGAGGCCTTGGGGACGTAAT-GTCCTCAACCTATTCTCAAACTTTCAATGGATATGA---AGTTGCAGTTTCTTTAGTGAACTGT------------GTCCAAGTGGGCCATTTTTGGTAAGCAGAACTGGCGCTGTGGGATGAACCAAACGTGGAGTTAAGGTGCCTAACT-TCTCGCTCATGAGACCCCATAAAAGGTGTTGGTTGATATTGACAGCAGGACGGTGGCCATGGAAGTCGGTATCCGCTAAGGAGTGTGTAACAACTCACCTGCCGAATCAACTAGCCCTGAAAATGGATGGCGCTTAAGCG-----AGAGACCTATACTCCGCCGTTGCGACATGTGCGTTGTCTAGC-----------------------------------------------------------------------------------------------
Calostoma_cinnabarium           GTAGTCATATGCTTGTCTCAAAGATTAAGCCATGCATGTCTAAGTATAAACAAGCTTGTACT-GTGAAACTGCGAATGGCTCATTAAATCAGTTATAGTTTA-----TTTGATGATG-ACTTG-----CTACATGG-ATAACTGTGGTAATTCTAGAGCTAATACATGCAACTAAAG-----CCCCGACTTCC----GGAAGGGG-----TGTATTTATTA----GATAAAAAA-CCAACGTTGGT-GATTCA-TAATAACTGC-TCGAAT--CGCACGG-CCTCGTGCCG-GCGATGCATCATTCA-----AATATCTGCCCTATCA-ACTTTCGATGGTAGGATAGAGGCCTACCATGGTTTCAACGGGTAACGGGGAATAAGGGTTCGATTCCGGAGAGGGAGCCTGAGAAACGGCTACCACATCCAAGGAAG-GCAGCA-GGCGCGCAAATTACCCAATCCCG---ACTCGGGGAGGTAGTGACAATAAATAACAATATAGGGCTCTT--TTGG-GTCTTATGATTGG-AATGAGTACAATT-TAAATCTCTTAACGAGG-AACGATTGGAGGGCAAGTCTGGTGCCAGCAGCCGCGGTAATTCCAGCTCCAAT-AGCGTATATTAAAGTTGTTGCAGTTAAAAAGCTCGTAGTTGAACCT--TGGGCC-----------TGGACGGGCGGTCCTCCGAAAG----GGGTCGTAC--CGTCTGGCCGGGCCTTTCCTCTTGGTGAATCG-GCGTGCCCTTCGC-----TGGGTGCGT---CGGGGAACCAGGACTTTTACCTTGAGAAAATTAGAGTGTTCAAAGCAGGCG-CTTC----GCCCGAATACATTA-GCATGGAATAAT-GAAATAGGACGTGCG-GTTCTATTT-CGTTGGTT-TCTAGGAT-CGCCGTAATGATTAATAGGGACGGT-CGGGGGCATTGGTATTCGGTCGCTAGAGGTGAAATTC-TTGGATTGACCGAAGACCGACTACCGCGAAAGCATTTGCCA-AGGATGTTTTCATTAATCAAG-AACGAAGGTTAGGGGATCGAAAACGATCAGATACCGTTGTAGTCTTAACAGTAAACTATGCCGACTAGGGATCGGGCG----AACTC-TTTCTTA---TGTGTCGCTCGGCACCTT-ACGAGAAATC-AAAGTCTTT-GGGTTCTGGGGGGAGTATGGT-CGCAAGGCTGAAACTTAAAGGAATTGACGGAAGGGCACCACCA-GGAGTGGAGCCTGCGGCTTAATTTGACTCAACACGGGGAAACTCACCAGGTCCAGACATGACTAGGATTGACAGATTGATAGCTCTTTCATGATTTCATGGGTGGTGGTGCATGGCCGTT-CTTAGTTGGTGGAGTGATTTGTCTGGTTAATTCCGATAACGAACGAGACCTTGACCTGCTA-------------AATAGCC-CGGCCGGC-TTCGGCTGGTCCGGGCTTCTTAGAGGGACTGTC-GGCGTC--TAGCCGACG-GAAGTTTGAGGCAATAACAGGTCTGTGATGCCCTT-AGATGTTCTGGGCCGCACGCGCGCTACACTGA--CAGAGCCAGCGAGTCACTTTTCTTGGCCGGAAGGT-CTGGGTAATCTTGTGAAACTCTGTCGTGCTGGGGATAGAGCATTGCAATTATCGCTCTTCAACGAGGAATTCCTAGTAAGCGTGAGTCATCAGCTCGCGTTGATTACGTCCCTGCCCTTTGTACACACCGCCCGTCGCTACTACCGATTGAATGGCTTAGTGAGGTCTCCGGATCG-----GCTTCGGGGAGCCGGCG-ACGGCACCCTG---TCGCG-GAGAAGTTGATCAAACTTGGTCATTTAGAGGAAGTAAAAGTCGTAACAAGGTTTCCGTAGGTGA-----------------------------------------------------TTAAGCATATCAATAAGCGGAGGAAAAGAAACTAACAAGGATTCCCCTAGTAACTGCGAGTGAAGCGGGAACAGCTCAAATTTCGAATCTGGCGGTCTTGCCGTCCGAGTTGTAATCTAGAGA---AGCGTCTTCCGCGCTGGACCGTGTA-----CAAGTCTCCTGGA-AGGGAGC---ATCGT-AGAGGGTGACAATCCCGTCTCTGACACG----GACTTACCAGGGCTTACGTGATG--CGCTCTCGACGAGTCGAGTTGTTTGGGAATGCAGC-TCAAATCGGGTGGTAAACTCCATCTAAAGCTAAATACTGGCGAG-AGACCGATAGCGAACAAGTACCGTGAGGGAAAGATGAAAAGGACTTTGGAAAGAGAGTCAAACAGTACGTGAAATTGCTGGAAGGG-----AAACGCTC----CAAGTCAGTGTCAGCATCGATTTCGGC---CGTCAGACAA--GGCCGTGGAGGAAC-GT---GGCACTCCTCGGAGTGTGT--TATAGCCTCCAGTGC-GAACGTGATGGCT---------GGGATCGAGGAACTTTGTGCCCC-TAGGATGC-TGGCATAATGTCTTCGAGCGACCCGTCTTGAAACACGGACCAAGGAGTCT-AACATGCCTGCGAG---TGTTCGGGTGGAAAACCCGAGCG--CGAAGTGAAAGTGAAATCGAGACCTCCGTCGTGGAGG----------GCACCGACGCCCG-GACCTGCGCCTTC-----GGCTAGGGATCTGCGG-TGGAGCATGC------ATGTTGGGACCCGAAAGATGGTGAACTATGCCTGAATAGGGCGAAGCCAGAGGAAACTCTGGTGGAGGC-TCGTAGCGATTCTGACGTGCAAATCGATCGTCGAATTTGGGTATAGGGGCGAAAGACTAATCGAACCATCTAGTAGCTGGTTCCTGCCGAAGTTTCCCTCAGGATAGCAGAAGCTCGTCGTTTTTTC-----------------AGATTTATGTGGTAAAGCGAATGATTAGAGGCCTTGGGGTCGAAAC-GACCTTAACCTATTCTCAAACTTTAAATATGTAAGA---ACGGACCGTCTCTCGATTGGACCG-------------CTTCTAGTGGGCCATTTTTGGTAAGCAGAACTGGCGATGCGGGATGAACCGAACGGGAGGTTAAGGTGCCGGAGT-ACACGCTCATCAGACACCACAAAAGGTGTTAGTTCATCTAGACAGCAGGACGGTGGCCATGGAAGTCGGAATCCGCTAAGGAGTGTGTAACAACTCACCTGCCGAATGAACTAGCCCTGAAAATGGATGGCGCTCAAGCG-----TGTCACCCATACCTCCCCGTCAGCGTTCGAGTGACGCGCTGA------CGAGTAGGCAGGCGTGGAGGT--CGTG-------AAGAAGCCTTGGCAGCGATGCTGGGTG----------------------------
Cantharocybe_gruberi            GTAGTCATATGCTTGTCTCAAAGACTAAGCCATGCATGTCTAAGTATAAACAAGTTTGTACT-GTGAAACTGCGAATGGCTCATTAAATCAGTTATAGTTTA-----TTTGATGATA-CCTTG-----CTACATGG-ATAACTGTGGTAATTCTAGAGCTAATACATGCAATCAAG------CCCCGACTTCT----GGGAGGGG-----TGTATTTATTA----GATAAAAAA-CCAACGTTGGT-GATTCA-TAATAACTTG-TCGAAT--CGCATGG-CCTTGTGCCG-GCGATGCTTCATTCA-----AATATCTGCCCTATCA-ACTTTCGATGGTAGGATAGAGGCCTACCATGGTTTCAACGGGTAACGGGGAATAAGGGTTCGATTCCGGAGAGGGAGCCTGAGAAACGGCTACCACATCCAAGGAAG-GCAGCA-GGCGCGCAAATTACCCAATCCCG---ACACGGGGAGGTAGTGACAATAAATAACAATATAGGGCTCTT--TCGG-GTCTTATAATTGG-AATGAGTACAATT-TAAATCCCTTAACGAGG-AACAATTGGAGGGCAAGTCTGGTGCCAGCAGCCGCGGTAATTCCAGCTCCAAT-AGCGTATATTAAAGTTGTTGCAGTTAAAAAGCTCGTAGTTGAACTT--CAGACC-----------TGGCCGGGTGGTCCGCTTAAC-----GGCGTGTAC--TGTCTGGCTGGGCCTTACCTCTTGGTGAGCCG-GCGTGCCCTTTAT----TGGTGTGCGT---CGGGGAACCAGGACTTTTACCTTGAGAAAATTAGAGTGTTCAAAGCAGGCC-TATG-----CCCGGATACATTA-GCATGGAATAAT-GAAATAGGACGTGCG-GTTCTATTT-TGTTGGTT-TCTAGAGT-CGCCGTAATGATTAATAGGGATAGT-TGGGGGCATTGGTATTGAGTCGCTAGAGGTGAAATTC-TTGGATTGACTCAAGACCGACTATTGCGAAAGCATTTGCCA-AGGATGTTTTCATTAATCAAG-AACGAAGGTTAGGGGATCGAAAACGATCAGATACCGTTGTAGTCTTAACAGTAAACTATGCCGACTAGGGATCGGGCA----ACCTC-AAATATGA--TGTGTTGCTCGGCACCTT-ACGAGAAATC-AAAGTCTTT-GGGTTCTGGGGGGAGTATGGT-CGCAAGGCTGAAACTTAAAGGAATTGACGGAAGGGCACCACCA-GGTGTGGAGCCTGCGGCTTAATTTGACTCAACACGGGGAAACTCACCAGGTCCAGACATAACTAGGATTGACAGATTGATAGCTCTTTCATGATTTTATGGGTGGTGGTGCATGGCCGTT-CTTAGTTGGTGGAGTGATTTGTCTGGTTAATTCCGATAACGAACGAGACCTTAACCTGCTA-------------AATAGCC-AGGCCGGC-TYTTGCTGGTCGAGGCTTCTTAGAGGGAC-------------------------------------------------------------------------------------------------------------------------------------------------------------------------------------------------------------------------------------------------------------------------------------------------------------------------------------------------------------------------------------------------------------------------------------------------------------------------------ACTTAAGCATATCAATAAGCGGAGGAAAAGAAACTAACAAGGATTCCCCTAGTAACTGCGAGTGAAGCGGGAAAAGCTCAAATTTGTAATCYGGCAGTCYTGCTGTCCGAGTTGTAAACTAGAGA---AGTGCTATCCGCGCTGGACCGTGTA-----CAAGTCTCCTGGA-ATGGAGC---GTCAC-AGAGGGTGAGAATCCCGTCTTTGACACG----GACTGCCAGGGCTT-TTGCGATG--CGCTCTCGAAGAGTCGAGTTGTTTGGGAATGCAGC-TCAAAATGGGTGGTAAATTCCATCTAAAGCTAAATATTGGCGAG-AGACCGATAGCGAACAAGTACCGTGAGGGAAAGATGAAAAGAACTTTGGAAAGAGAGTTAAACAGTACGTGAAATTGTTGAAAGGG-----AAACGCTT----GAAGTCAGTGTCAGCATCGATTTTGAC---CGCTGGATAA--AGGTCAGGGGAAT--GT---GGCATCTTC--GGATGTGT--TATAGCCCCTGATC--GCATACAGCGGTC---------GGGATCGAGGAACTCAGGTGCT--TAGGATGC-TGGCAAAATGGCTTTAATCGACCCGTCTTGAAACACGGACCAAGGAGTCT-AACATGCCTGCGAG---TGTTTGGGTGGAAAACCCGAGCG--CGCAATGAAAGTGAAATTGAGACCTCTGTCGTGGAGG----------GCATCGACGCCCG-GACCTGACCTTT------TGTGACGGATCCGCGG-TGGAGCATGT------ATGTTGGGACCCGAAAGATGGTGAACTATGCCTGAATAGGGTGAAGCCAGAGGAAACTCTGGTGGAGGC-TCGTAGCGATTCTGACGTGCAAATCGATCGTCGAATTTGGGTATAGGGGCGAAAGACTAATCGAACCATCTAGTAGCTGGTTCCTGCCGAAGTTTCCCTCAGGATAGCAGAAACTCGTTGATC---------------------AGATTTATGTGGTAAAGCGAATGATTAGAGGCCTTGGGGTTGAAAC-AACCTTAACCTATTCTCAAACTTTAAATATGTAAGA---ACGAGCCGTCACTTGATTGGACCG-------------TTTCTAGTGGGCCATTTTTGGTAAGCAGAACTGGCGATGCGGGATGAACCGAACGTGAGGTTAAGGTGCCGGAAT-TCACGCTCATCAGACACCACAAAAGGTGTTAGTTCATCTAGACAGCAGGACGGTGGCCATGGAAGTCGGAATCCGCTAAGGAGTGTGTAACAACTCACCTGCCGAATGAACTAGCCCTGAAAATGGATGGCGCTTAAGCG-----TGATACCCATACCTCACCGTCAGCGTTGAAGTGACGCGCTGA------CGAGTAGGCAGGCGTGGAGGTC-AGTG-------AAGAAGCCTTGGCAGCGAT------------------------------------
Chlamydomonas_reinhardtii       -----------------------ATTAAGCCATGCATGTCTAAGTATAAACTG-CTTATACT-GTGAAACTGCGAATGGCTCATTAAATCAGTTATAGTTTA-----TTTGATGGTA--CCTA-----CTACTCGG-ATAACCGTAGTAATTCTAGAGCTAATACGTGCGCACAA--------CCCGACTTCT----GGAAGGGT-----CGTATTTATTA----GATAAAAGG-CCAGCCGCGGT-GAATCA-TGATAACTTC-ACGAAT--CGTATGG-GCTCGTCCCG-ACGATGTTTCATTCA-----AATTTCTGCCCTATCA-ACTTTCGATGGTAGGATAGAGGCCTACCATGGTGGTAACGGGTGACGGAGGATTAGGGTTCGATTCCGGAGAGGGAGCCTGAGAGATGGCTACCACATCCAAGGAAG-GCAGCA-GGCGCGCAAATTACCCAATCCCG---ACACGGGGAGGTAGTGACAATAAATAACAATACCGGGCGCTT--CGCG--TCTGGTAATTGG-AATGAGTACAATC-TAAATCCCTTAACGAGG-ATCCATTGGAGGGCAAGTCTGGTGCCAGCAGCCGCGGTAATTCCAGCTCCAAT-AGCGTATATTTAAGTTGTTGCAGTTAAAAAGCTCGTAGTTGGATTT--CGGGTG-----------GGGTGGTGCGGTCCGCCTCT------GGTGTGCAC--TGCTCTGTCCA-CCTTCCTGCCGGGGACGGGC-TCCTGGGCTTCAC-----TGTCTGGGA---CTCGGAGTCGGCGAGGTTACTTTGAGTAAATTAGAGTGTTCAAAGCAGGCC-TACG----CTCTGAATACATTA-GCATGGAATAAC-ACGATAGGACTCTGG---CCTATC--TGTTGGTC-TGTGGGAC-CGGAGTAATGATTAAGAGGGGTAGT-CGGGGGCATTCGTATTCCGTTGTCAGAGGTGAAATTC-TTGGATTTACGGAAGACGAACATCTGCGAAAGCATTTGCCA-AGGATACTTTCATTGATCAAG-AACGAAAGTTGGGGGCTCGAAGACGATTAGATACCGTCGTAGTCTCAACCATAAACGATGCCGACTAGGGATTGGCAG----ATGTT-CTTTTGA---TGACTCTGCCAGCACCTT-ATGAGAAATC-AAAGTTTTT-GGGTTCCGGGGGGAGTATGGT-CGCAAGGCTGAAACTTAAAGGAATTGACGGAAGGGCACCACCA-GGCGTGGAGCCTGCGGCTTAATTTGACTCAACACGGGGAAACTTACCAGGTCCAGACACGGGAAGGATTGACAGATTGAGAGCTCTTTCTTGATTCTGTGGGTGGTGGTGCATGGCCGTT-CTTAGTTGGTGGGTTGCCTTGTCAGGTTGATTCCGGTAACGAACGAGACCTCAGCCTGCTA-------------AATAGTC-AGCATCGC-ACCTGCGGTGC-CGACTTCTTAGAGGGACTATT-GGCGTT--TAGCCAATG-GAAGTATGAGGCGATAACAGGTCTGTGATGCCCTT-AGATGTTCTGGGCCGCACGCGCGCTACACTGA--CGCGACCAACGAGCCTATC--CTTGGCCGAGAGGC-CCGGGTAATCTTGTAAA-CCGCGTCGTGATGGGGATAGATTATTGCAATTATTAGTCTTCAACGAGGAATGCCTAGTAAGCGCGAGTCATCAGCTCGCGTTGATTACGTCCCTGCCCTTTGTACACACCGCCCGTCGCTCCTACCGATTGGGTGTGCTGGTGAAGTGTTCGGATTG-----AGCTTGGCTGGGGCAAC-CTGG--CCTTG----CTT--GAGAAGTTCATTAAACCCTCCCACCTA------------------------------------------------------------------------------------------------ATATCAATAAGCGGAGGAAAAGAAACTAACAAGGATTCCCCTAGTAACGGCGAGCGAACCGGGAATAGCCCAACTTGAAAATCTCC-------CTTTGGAGAATTGTAGTCTAGAGA---AGCGCTTTCTAGGGCTGGCGGAACT-----CAAGTCGGATCGA-ATGCCGC---GTCAG-AGAGGGTGATAACCCCGT----CGGTTC----CTGCCTAGTCCTTC--CACGAAG--TGCTTTCCACGAGTCGGGTTGTTTGGGAATGCAGC-CCTAATTTGGAGGTAAATCCCTTCTAAGGCTAAATACTGCCGAG-AGACCGATAGCGAACAAGTACCGTGAGGGAAAGATGAAAAGAACTTTGAAAAGAGAGTTAAA-AGTGCTTGAAATTGTTGAGAGGG-----AAGCGATT----GGCGCTCGTGTCAGAATGGGTTGAGTT---GGCGGGACAA--AAGCTG---------GG---TCCACCCAGGTAACCCGGC--CGATGCCGCCGACT----------CGACC--------AAGGCGTAAAGAGTACCTCTCT---AAAGATTC-TGGCAGAAGAGCGTCAATCGACCCGTCTTGAAACACGGACCAAGGANTCT-AACATGTATGCGAG---TTGGCGGGTGGAAAACCCGTAAG--CGCAAGTAACCTGACTGGTGGGATGGGGTAAAACCCT----------GCACCATCGACCGACCATGTTGTTTC------TACGAAAGGTTTGAGT-GCGAGCATAC------CTGTTGGGACCCGAAAGATGGTGAACTATGCCTGAACAGGGTGAAGCCAGAGGAAACTCTGGTGGAGGC-TCGTAGATGTGCTGACGTGCAAATCGCTTTTCAGACTTGGGTATAGGGGCGAAAGACTAATCGAACCATCTAGTAGCTGGTTCCCTCCGAAGTTTCCCCCAGGATAGCTGGAACTTGATC------------------------AGTTTTATCGGGTAAAGCGAATGATTAGAGGTTCGGGGGATGAAAC-ATCCTTCACCTATTCTCAAACTTTAAATAGGTAAGA---CGTGTCGGTTGCTTAATTGAACCGG------------CTCCAAGTGGGCCATTTTTGGTAAGCAGAACTGGCGATGCGGGATGAACCGATAGTCGAGTTAAGGTGCCAAACTACGCGCTAACCTAGATCCCACAAAGGGTGTTGATTGATATAAACAGCAGGACGGTGGTCATGGAAGTCGAAATCCGCTAAGGAGTGTGTAACAACTCACCTGCCGAATCAATTAGCCCCGAAAATGGATGGCGCTTAAGCG-----CGTGACCTATACTCGGCCATGGAAGCAAGTGCGACGCTTCCA------TGAGTAGGAGGGCGTGGGTGT--CGAG-------ACTAAGCCTCTGGCGTGAGCCTGGGTGAATCGGCATCTAGTGCAGATCTTGGTGG
Ciona_intestinalis              -TAGTGATATGCTTGTCTCAAAGATTAAGCCATGCAAGTCTAAGTACGAGCTC--TCGTACA-GCGAAACTGCGAATGGCTCATTAAATCAGTTATGGTTCA-----TTTGATCGTA-TGGTT------TACTTGG-ATAACTGTGGTAATTCTAGAGCTAATACATGCAAACAGC-------GCCGACTTCG----CGGAGGCG-----TGCTTTTATCA----GACCAAAAA-CCGACCCTGGT-GACTCT-GGATAACCTG-GCGGAT--CGCACGG-TCTAGCACCG-GCGACGGATCATTCA-----AGTGTCTGCCCTATCA-ACTTTCGTCGGTACGGTATTCGCCTACCG-AGTTCTTACGGGTAACGGGGAATCAGGGTTCGATTCCGGAGAGGGAGCCTGAGAAACGGCTACCACATCCAAGGAAG-GCAGCA-GGCGCGCAAATTACCCATTCCCG---ACGCGGGGAGGTAGTGACGAAAAATAACAATGCAGGACTCAT--TCGAGGCCCTGTAATTGG-AATGAGTACACTT-TAAAAGCTTTAACGAGT-ATCCATTGGAGGGCAAGTCTGGTGCCAGCAGCCGCGGTAATTCCAGCTCCAAA-AGTATATATTTAAGTTGTTGCGGTTGAAAAGCTCGTAGTTGGATTT--TGGGCG-----------CGGGCGGTCGGTCCGTCGCGA-----GGCGTGTAC--TGGTCGACCGG-CCTTACGTCCGGTTCTCCGG-CGGTGCTCTTGAC-----TGAGTGTCG---GCGGCGGCCGGAAAGTTTACTTTGAAAAAATTAGAGTGTTCAAAGCAGGCT-CTCGA---GCCTGAATAATGGT-GCATGGAATAAT-GGAATAGGACCTCGG--TTCTATTT-TGTTGGTT-TTCGGAGCGCGAGGTAATGATTAAGAGGGACAGA-CGGGGGCATTCGTACTGTGCCGTTAGAGGTGAAATTC-TTGGATCGGCGCAAGACGAACGACTGCGAAAGCATTTGCCA-AGAATGTTTTCTTTAATCAAG-AGCGAAAGTCAGAGGTTCGAAGACGATCAGATACCGTCCTAGTTCTGACTATAAACGATGCCAACTAGCGATCGGGGA----GCGTT-AATTTGA---CGACCTCCCCGGCAGCTT-GCGGGAAACC-AAAGTCTTT-GGGTTCCGGGGGAAGTATGGT-TGCAAAGCTGAAACTTAAAGGAATTGACGGAAGGGCACCACCA-GGAGTGGAGCCTGCGGCTTAATTTGACTCAACACGGGAAATCTCACCCGGCCCGGACACAGTGAGGATTGACAGATTGAGAGCTCTTTCTTGATTCTGTGGGTGGTGGTGCATGGCCGTT-CTTAGTTGGTGGAGCGATTTGTCTGGTTAATTCCGATAACGAACGAGACTCTGGCTTGCTA-------------AATAGTT-ACGCGACC-CTCCCGGTCGGCTAACTTCTTAGAGGGACTAGT-GGCGTT--TAGCCACAC-GAG-ATTGAG-CAATAACAGGTCTGTGATGCCCTT-GAGTGTTCGGGGCCGCACGCGCGCTACACTGA--CCGGATCAGCGTGTCTCTTCC-TTGGCCGAAAGGT-CCGGGAAACCCGTTGAACCCCGGTGGTGATAGGGATAGGGAATTGCAATTATTTCCCTTGAACGAGGAATTCCCAGTAAGCGCGAGTCATTAGCTCGCGTTGATTACGTCCCTGCCCTTTGTACACACCGCCCGTCGCTACTACCGATTGAATGGTTTAGTGAGGTCCTCCGATTGG----ACCCGGCGCGGTCGGCA-ACGTCCGCGCCG--GCGTCCGAAAAGACGATCTAACTTGATCATTTAGAGGAAGTAAAAGTCGTAACAA------------------------------------------------------------------------------TACTAAGCGGAGGAAAAGAAACTAACGAGGATTCCCTCAGTAACGGCGAGTGAAGTGGGAAGAGCCCATCGCCGAATCCGCGCGTTCTTGCGTGCGGAATTGTGGCGTACGGAA--TTCGCTCTGCGCGCGCGTCCTGCTGCC---CACGTTCTTCTGA-TCGAGGC-------T-TCGTCCCCTAG-CGG-GCCCTTGGCGGC----GGCGGGTGCGCGCT--CTCGG----CGTCTTCCCGGAGTCGGGTTGTTTGGGAATGCAGC-CCAAAGCGGGTGGTAAACTCCATCTAAGGCTAAATACAGTCGCG-AGACCGATAGCGAACAAGTACCGTGAGGGAAAGTTGAAAAGCACTTTGAAGAGAGAGTTAAACAGTACGTGAAACCGCCGAGAGGC-----AAACGGGA----GGGCCTGTCGCCGCGACCGGCTGGGAGGCGGACAAGCTGCGGCGCGCAAGGTAGCC-CG---GCCTTTGGTCGGGTGGTAC--AGGCGCGGCGCGTGCAAGTGTCGCCGCTCGGTCGAGGAGAGATTTCGCCGCGTCTGGCTCGGCGCGGTTT-CGGTCGGGTGCTCCTTCCCGACCCGTCTTGAAACACGGACCAAGGAGTCT-AACATGTGCGCGAGCCGTAGGGCTGTACGAAACTCGAAGG--CGAAATGAAAGTGAATAGCCCGCCAGCGATGGTGGGC----------GCACGACCGGCCGATCTTCTCCGCGCT-----GTCGGCGAGGTCGAGC-GAGAGCGTGC------AAGTTGGGACCCGAAAGATGGTGAACTATGCCTGAGGAGGTTGAAGCCAGAGGAAACTCTGGTGGAGGA-CCGTAGCGATTCTGACGTGCAAATCGATCGTCAAATTTGGGTATAGGGGCGAAAGACTAATCGAACCGTCTAGTAGCTGGTTCCCTTCGAAGTTTCCCTCAGGATAGCTGGCGCTCTGTCGC----------------------AGTTTTATCTGGTAAAGCGAATGATTAGAGGTCTTGGGGGCGAAAC-GCCCTCAACCTATTCTCAAACTTTAAATTGGTAAGA---AGCCCGACTCGCTTGATTGGAGCCG------------TGCCAAGTGGGCCACTCTTGGTAAGCAGGACTGGCGATGCGGGATGAACCGAACGCGGGGTTAAGGCGCCCGACG-CGACGCTCATGAGAGCCCACAAAAGGTGTTGGTTGATATAGACAGCAGGACGGTGGCCATGGAAGTCGGAATCCGCTAAGGAGTGTGTAACAACTCACCTGCCGAATCAATCAGCCCTGAAAATGGATGGCGCTGGAGCG---------------------------------------------------------------------------------------TCGAAGCCTAGGGCGCGAGCCCGGGTGGAGCAGCCGTCGGTGCAGATCTTGGTGG
Cladonia_caroliniana            ------------------------------------------------------------------------------------------------------------------------TTA-----CTACTTGG-ATACCTGTGGTAATTCTAGAGCTAATACATGCTAAAAAC-------CTCGACTTC-----GGAAGGGG-----TGTATTTATTA----GATAAAAAA-CCAATGTTGGT-GATTCA-TAATAACTTC-ACGAAT--CGCATGG-CCTTGAGCCG-GCGATGGTTCATTCG-----AATTTCTGCCCTATCA-ACTTTCGATGGTAGTATAGTGGACTACCATGGTTTCTACGGGTAACGGGGAATTAGGGTTCTATTCCGGAGAGGGAGCCTGAGAAACGGCTACCACATCCAAGGAAG-GCAGCA-GGCGCGCAAATTACCCAATCCCG---ACACGGGGAGGTAGTGACAATAAATACTGATCCAGGGCTCTT--TTGG-GTCTTGGAATTGG-AATGAGTACAATT-TAAATCCCTTAACGAGG-AACAATTGGAGGGCAAGTCTGGTGCCAGCAGCCGCGGTAATTCCAGCTCCAAT-AGCGTATATTAAAGTTGTTGCAGTTAAAAAGCTCGTAGTTGAAACT--TGGGCC-----------TGGCTGACCGGTCCGCCTCAC-----CGCGTGCAC--TGGCTCGCCGGGCCTTTCCTTCTGGGGAACCG--CATGGCCTTCAT-----TGGTCGTGT---TGGGGATCCAGGACTTTTACTTTGAAAAAATTAGAGTGTTCAAAGCAGGCC-TATG-----CTCGAATACATTA-GCATGGAATAAT-AGAATAGGACGTGTG-GTTCTATTT-TGTTGGTT-TCTAGGAC-CGCCGTAATGATTAATAGGGATAGT-CGGGGGCATCAGTATTCAATTGTCAGAGGTGAAATTC-TTGGATTTATTGAAGACTAACTACTGCGAAAGCATTTGCCA-AGGATGTTTTCATTAATCAGTGAACGAAAGTTAGGGGATCGAAGACGATCAGATACCGTCGTAGTCTTAACCATAAACTATGCCGACTGGGGATCGGACG----GTGTT-ATTATTT---TGACCCGTTCGGCACCCT-ACGAGAAATC-AAAGTCTTT-GGGTTCTGGGGGGAGTATGGT-CGCAAGGCTGAAACTTAAAGATATTGACGGAAGGGCACCACCA-GGCGTGGAGCCTGCGGCTTAATTTGACTCAACACGGGGAAACTCACCAGGTCCAGACACAATAAGGATTGACAGATTGAGAGCTCTTTCTTGATTTTGTGGGTGGTGGTGCATGGCCGTT-CTTAGTTGGTGGAGTGATTTGTCTGCTTAATTGCGATAACGAACGAGACCTTAACCTGCTA-------------AATAGCC-AGGTCAGC-TTTGGCTGGCCGCGGCTTCTTAGAGGGACTATC-GGCTCA---AGCCGATG-GAAGTTTGAGGCAATAACAGGTCTGTGATGCCCTT-AGATGCTCTGGGCCGCACGCGCGCTACACTGA--CAGAGACAACGAGTTCATCTCCTTGACCGGAAGGT-TTGGGTAATCTTGTTAAACTCTGTCGTGCTGGGGATAGAGCATTGCAATTATTGCTCTTCAACGAGGAATGCCTAGTAAGCGCGAGTCATCAGCTCGCGTTGATTACGTCCCTGCCCTTTGTACACACCGCCCGTCGCTACTACCGATTGAATGGCTCAGTGAGGCCTTCGGACTG-----GCCCAGAGAGGTCGGCA-ACGACCACTCC---GGGCC-GGAAAGTTGGTCAAACTTGGTCATTTAGAGGAAGTAAAAGTCGTAACAAGGTTTCCGTAGGTGAACCTGCGGAAGGATCATTATTGACCTCGGATCAGGTAGGGATACCCGCTGAACTTAAGCATATCAATAAGCGGAGGAAAAGAAACCAACAGGGATTGCCTCAGTAACGGCGAGTGAAGCGGCAACAGCTCAAATTTGAAATCTGGTCCTTTCAGGACCCGAGTTGTAATTTGTAGA---GGATGTTTCGGGTGCGGCGCGGGTC-----TAAGTCCTTTGGA-ACAGGGC---GTCAT-AGAGGGTGAGAATCCCGTATGTGACCTG------CGATCAAGCCCA--TGTGAAA--CCCCTTCGACGAGTCGAGTTGTTTGGGAATGCAGC-TCAAAATGGGTGGTAAATTTCATCTAAAGCTAAATACTGGCCAG-AGACCGATAGCGCACAAGTAGAGTGATCGAAAGATGAAAAGCACTTTGGAAAGAGAGTCAAAAAGTACGTGAAATTGTTGAAAGGG-----AAGCGCTT----GCAACCAGAGCCAGCATCGGTTTGGGC---GGTCGGATAA--AGGCCTTGGGAAT--GT---AGCTCCTTCCGGGGAGTGT--TATAGCCCTTGGTGC-AATGCGGCCAGCC---------CAGACCGAGGACCGCGC-GCT----AGGATGC-TGGCGTAATGGTTGTAAGCGACCCGTCTTGAAACACGGACCAAGGAGTCT-AACATCTATGCAAG---TGTTTGGGTGTCAAACCCATGCG--CGTAATGAAAGTGAACGAGGTGAGAACCCTTAAGGGC----------GCATCATCGACCG-ATCCAGATGTCT------TCGGATGGATTTGAGT-ACGAGCATAG------CTGTTGGGACCCGAAAGATGGTGAACTATGCCTGAATAGGGTGAAGCCAGAGGAAACTCTGGTGGAGGC-TCGCAGCGGTTCTGACGTGCAAATCGATCGTCAAATTTGGGTATAGGGGCGAAAGACTAATCGAACCATCTAGTAGCTGGTTCCTGCCGAAGTTTCCCTCAGGATAGCAGTAACGTTTTC------------------------AGTTTTATGAGGTAAAGCGAATGATTAGAGGCCTTGGGGTTGAAAC-AACCTTAACCTATTCTCAAACTTTAAATATGTAAGA---AGTCCTTGTTACTTAGTTGAACGTGG-----------TTACTAGTGGGCCATTTTTGGTAAGCAGAACTGGCGATGCGGGATGAACCGAACGCGAGGTTAAGGTGCCGGAAT-GTACGCTCATCAGACACCACAAAAGGTGTTGATTCATCTAGACAGCCGGACGGTGGCCATGGAAGTCGGAAACCGCTAAGGAGTGTGTAACAACTCACCGGCCGAATGAATCAGCCCTGAAAATGGATGGCGCTCAAGCG-----TGCTACCCATACCTCGCCGCCAGGGTAGAAACGATGCCCTGG------CGAGTAGGCAGGCGTGGGGGTC-AGTG-------ACGAAGCTTGGGAGTGATCCCGGGTAGAACGGC----------------------
Coprinopsis_cinerea             GTAGTCATATGCTTGTCTCAAAGATTAAGCCATGCATGTCTAAGTATAAACAACTTTGTACT-GTGAAACTGCGAATGGCTCATTAAATCAGTTATAGTTTA-----TTTTATGGTA-TCTTA------CACATGG-ATAACTGTGGTAATTCTAGAGCTAATACATGCAATCAAG------CCCCGACTTCC----GGAAGGGG-----TGTATTTATTA----GATAAAAAA-CCAAACTTGGT-GATTCA-TAATAACTTC-TCGAAT--CGCATGG-CCTTGTGCGG--CGATGCTTCATTCG----AAATATCTGCCCTATCA-ACTTTCGATGGTAGGATAGTGGCCTACCATGGTTTCAACGGGTAACGGGGAATAAGGGTTCGATTCCGGAGAGGGAGCCTGAGAAACGGCTACCACATCCAAGGAAG-GCAGCA-GGCGCGCAAATTACCCAATCC-G---ACACGGGGAGGTAGTGACAATAAATAAC-ATATAGGGCCCTT--TTGG-G-CT-ATAATTGG-AATG-G-ACAATT-TAAATCCC--AACGAGG-A-CAATTGGAGGGCAAGTCTGGTGCCAGCAGCCGCGGTAATTCCAGCTCCAAT-A-CGTATATTAAAGTTGTTGCAGTTAAAAAGCTCGTAGTTGAACTT--CAGACC-----------TGGCTGGGCGGTC-G--TAAC-----GG-GTGTAC--TGTCTGGCTGGGCCTTACCTCTTGGTGAGCCG-GCGTGCCCTTTAT----TGGTGTGCGT---CGGGGAACCAGGACTTTTACCTTGAGAAAATTAGAGTGTTCAAAGCAGGCC-TTTG-----CCCGAATACTTTA-GCATGGAATAATAAAATTAGGACGTGCG-GTTCTATTT-TGTTGGTT-TCTAGAGT-CGCCGTAATGATTAATAGGGATAGT-TGGGGGCATTGGTATTGAGTCGCTAGAGGTGAAATTC-TTGGATTGACTCAAGACCAACTACTGCGAAAGCATTTGCCA-AGGATGTTTTCATTAATCAAG-AACGAAGGTTAGGGGATCGAAAACGATTAGATACCGTTGTAGTCTTAACAGTAAACTATGCCGACTAGGGATCGGGCG----ACCTC-AATTTTGA--TGTGTCGCTCGGCACCTT-ACGAGAAATC-AAAGTCTTT-GGGTTCTGGGGGG-GTATGGT-CGCAAGGCTGAAACTTAAAGGAATTGACGGAAGGGCACCACCA-GGTGTGGACGCTGCGGCTTAATTTGACTCAACACGGGGAAACTCACCAGGTCCAGACATAACTAGGATTGACAGATTGATAGCTCTTTCATGATTTTATGGGTGGTGGTGCATGGCCGTT-CTTAGTTGGTGGAGTGATTTGTCTGGTTAATTCCGATAACGAACGAGACCTTAACCTGCTA-------------AATAGCC-AGGCCGTC-TTTGGATGGTCGCGGCTTCTTAGAGGGACTGTC-AGCGTC--TAGCTGACG-GAAGTT-GAGGCAATAACAGGTCTGTGATGCCCTT-AGATGTTCTGGGC-GCACG-G-GCTACACTGA--CAGAGCCAGCGAGTTCTTTTCCTTGGCCGGAAGGT-CTGGGTAATCTTGTGAAACTCTGTCGTGCTGGGGATAGAGCATTGCAATTATTGCTCTTCAACGAGGAATACCTAGTAAGCGTGAGTCATCAGCTCGCGTTGATTACGTCCCTGCCCTTTGTACACACCGCCCGTCGCTACTACCGATTGAATGGCTTAGTGAGGTCTCCGGATTG------GCTTTGGGGAGCGGCA-ACGGCACCCTA---TTGCT-GAGAAGCTGATCAAACTTGGTCATTTAGAGGAAGTAAAAGTCGTAACAAGGTTTCCGTAGGTGAACCTGCGGAAGGATCATTA-------------------------------------------------------------------------GATTCCCCTAGTAACTGCGAGTGAAGCGGGAAAAGCTCAAATTTAAAATCTGGCAGTCTTGCTGTCCGAGTTGTAAACTAGAGA---AGTGTTACCCGCGTCGGACCGTGTA-----CAAGTCTCCTGGA-ATGGAGC---ATCAT-AGAGGGTGAGAATCCCGTCTTTGACATG----GACTACCGAGGCTT--TGTGGTG--CGCTCTCAACGAGTCGAGTTGTTTGGGAATGCAGC-TCAAAATGGGTGGTAAATTCCATCTAAAGCTAAATATTGGCGAG-AGACCGATAGCGAACAAGTACCGTGAGGGAAAGATGAAAAGAACTTTGGAAAGAGAGTTAAACAGTACGTGAAATTGCTGAAAGGG-----AAACGCTT----GAAGTCAGTGCCAGCATCAGTTTTGAC---CGGTGGAAAA--AGTCCAAGGGAAT--GT---GGCATCTCC--GGATGTGT--TATAGCCCTTGGTC--GTATACATCGGTT---------GGGACTGAGGAATTCAGTGCT---TAGGATGC-TGGCATAATGGCTTTAATCGACCCGTCTTGAAACACGGACCAAGGAGTCT-AACATACCTGCGAG---TGTTTGGGTGGAAAACCCGGACG--CGTAATGAAAGTGAAATCAGGATCCCTGTCATGGGGA----------GCACTGGCGCCCG-CACCTGAAGTTT------ACGGACGGATGTGAGG-TAAAGCATGT------ATGCTAGGACCCGAAAGATGGTGAACTATGCCTGAATAGGGTGAAGCCAGAGGAAACTCTGGTGGAGGC-TCGTAGC------------------------------------------------------------------------------------------------------------------------------------------------------------------------------------------------------------------------------------------------------------------------------------------------------------------------------------------------------------------------------------------------------------------------------------------------------------------------------------------------------------------------------------------------------------------------------------------------------------------------------------------
Coprinus_comatus                GTAGTCATATGCTTGTCTCAAAGATTAAGCCATGCATGTCTAAGTATAAACAAATTTGTACT-GTGAAACTGCGAATGGCTCATTAAATCAGTTATAGTTTA-----TTTGATGATA-CCTTG-----CTACATGG-ATAACTGTGGTAATTCTAGAGCTAATACATGCAATCAAG------CCCCGACTTCC----GGAAGGGG-----TGTATTTATTA----GATAAAAAA-CCAACGTTGGT-GATTCA-TAATAACTTC-TCGAAT--CGCATGG-CCTTGTGCCG-GCGATGCTTCATTCA-----AATATCTGCCCTATCA-ACTTTCGATGGTAGGATAGAGGCCTACCATGGTTTCAACGGGTAACGGGGAATAAGGGTTCGATTCCGGAGAGGGAGCCTGAGAAACGGCTACCACATCCAAGGAAG-GCAGCA-GGCGCGCAAATTACCCAATCCCG---ACACGGGGAGGTAGTGACAATAAATAACAATATAGGGCTCTT--TTGG-GTCTTATAATTGG-AATGAGTACAATT-TAAATCCCTTAACGAGG-AACAATTGGAGGGCAAGTCTGGTGCCAGCAGCCGCGGTAATTCCAGCTCCAAT-AGCGTATATTAAAGTTGTTGCAGTTAAAAAGCTCGTAGTTGAACTT--CAGACC-----------TGGCTGGGCGGTCCGCTTAAC-----GGCGTGTAC--TGTCTGGCTGGGCCTTACCTCTTGGTGAGCCG-GCGTGCCCTTTAT----TGGTGTGCGT---CGGGGAACCAGGACTTTTACCTTGAGAAAATTAGAGTGTTCAAAGCAGGCC-TATG-----CCCGAATACATTA-GCATGGAATAAT-AAAATAGGACGTGCG-GTTCTATTT-TGTTGGTT-TCTAGAGT-CGCCGTAATGATTAATAGGGATAGT-TGGGGGCATTGGTATTGAGTCGCTAGAGGTGAAATTC-TTGGATTGACTCAAGACCGACTATTGCGAAAGCATTTGCCA-AGGATGTTTTCATTAATCAAG-AACGAAGGTTAGGGGATCGAAAACGATCAGATACCGTTGTAGTCTTAACAGTAAACTATGCCGACTAGGGATCGGGCG----ACCTC-AAATTTGA--TGTGTCGCTCGGCACCTT-ACGAGAAATC-AAAGTCTTT-GGGTTCTGGGGGGAGTATGGT-CGCAAGGCTGAAACTTAAAGGAATTGACGGAAGGGCACCACCA-GGTGTGGAGCCTGCGGCTTAATTTGACTCAACACGGGGAAACTCACCAGGTCCAGACATAACTAGGATTGACAGATTGATAGCTCTTTCATGATTTTATGGGTGGTGGTGCATGGCCGTT-CTTAGTTGGTGGAGTGATTTGTCTGGTTAATTCCGATAACGAACGAGACCTTAACCTGCTA-------------AATAGCC-AGGCCGGC-TTTCGCTGGTCGCGGCTTCTTAGAGGGACTGTC-AGCGTC--TAGCTGACG-GAAGTTTGAGGCAATAACAGGTCTGTGATGCCCTT-AGATGTTCTGGGCCGCACGCGCGCTACACTGA--CAGAGCCAGCGAGTTTTTCACCTTGGCCGGAAGGT-CTGGGTAATCTTGTGAAACTCTGTCGTGCTGGGGATAGAGCATTGCAATTATTGCTCTTCAACGAGGAATACCTAGTAAGCGTGAGTCATCAGCTCGCGTTGATTACGTCCCTGCCCTTTGTACACACCGCCCGTCGCTACTACCGATTGAATGGCTTAGTGAGGTCTCCGGATTG-----GCTTTGGGGAGCCGGCA-ACGGCACCCTA---TCGCT-GAGAAGCTGATCAAACTTGGTCATTTAGAGGAAGTAAAAGTCGTAACAAGGTTTCCGTAGGTGAACCT---------------TTGACCTCAAATCAGGTAGGACTACCCGCTGAACTTAAGCATATCAATAAGCGGAGGAAAAGAAACTAACAAGGATTCCCCTAGTAACTGCGAGTGAAGCGGGAAAAGCTCAAATTTAAAATCTGGCGGTCTTGCTGTCCGAGTTGTAATCTAGAGA---AGTGTTACCCGCGTTGGACCGTGTA-----CAAGTCTCCTGGA-ATGGAGC---GTCAT-AGAGGGTGAGAATCCCGTCTTTGACACG----GACTACCAAGGCTT--TGTGGTA--TGCTCTCAAAGAGTCGAGTTGTTTGGGAATGCAGC-TCAAAATGGGTGGTAAATTCCATCTAAAGCTAAATATTGGCGAG-AGACCGATAGCGAACAAGTACCGTGAGGGAAAGATGAAAAGAACTTTGGAAAGAGAGTTAAACAGTACGTGAAATTGCTGAAAGGG-----AAACGYTT----GAAGTCAGTGTCAGCATCAATTTTGAC---CGCTGGAAAA--AGGTTTGGGGAAG--GT---GGCAGCTTA--GGCTGTGT--TATAGCCCCTTGTC--ATATACAGCGATT---------GGGATTGAGGTACTCAGTGCT---TAGGATGC-TGGCATAATGGCTTTAAGCGACCCGTCTTGAAACACGGACCAAGGAGTCT-AACATGCCTGCGAG---TGTTTGGGTGGAAAACCCGAGCG--CGTAATGAAAGTGAAATTGAGATCCCTGTCGTGGGGA----------GCATCGACGCCCG-GACCAGAACTTT------TGGGACGGATCCGCGG-TAGAGCATGT------ATGTTGGGACCCGAAAGATGGTGAACTATGCCTGAATAGGGTGAAGCCAGAGGAAACTCTGGTGGAGGC-TCGTAGCGATTCTGACGTGCAAATCGATCGTCGAATTTGGGTATAGGGGCGAAAGACTAATCGAACCATCTAGTAGCTGGTTCCTGCCGAAGTTTCCCTCAGGATAGCAGAAACTCATATC-----------------------AGATTTATGTGGTAAAGCGAATGATTAGAGGCCTTGGGGTTGAAAC-AACCTTAACCTATTCTCAAACTTTAAATATGTAAGA---ACGAGCCGTTTCTTGACTGAACCG-------------TTTCTAGTGGGCCATTTTTGGTAAGCAGAACTGGCGATGCGGGATGAACCGAACGCGAGGTTAAGGTGCCGGAAT-TCACGCTCATCAGACACCACAAAAGGTGTTAGTTCATCTAGACAGCAGGACGGTGGCCATGGAAGTCGGAATCCGCTAAGGAGTGTGTAACAACTCACCTGCCGAATGAACTAGCCCTGAAAATGGATGGCGCTTAAGCG-----TGATACCCATACCTCGCCGTCAGCGTTGAAGTGACGCGCTGA------CGAGTAGGCAGGCGTGGAGGTC-AGTG-------AAGAAGCCTTGGCAGTGATG-----------------------------------
Cryptococcus_neoformans         GTAGTCATATGCTTGTCTCAAAGATTAAGCCATGCATGTCTAAGTATAAACGAATTCATACT-GTGAAACTGCGAATGGCTCATTAAATCAGTTATAGTTTA-----TTTGATGGTA-TCTTG-----CTACATGG-ATAACTGTGGTAATTCTAGAGCTAATACATGCTGAAAAG------CCCCGACTTCT----GGAAGGGG-----TGTATTTATTA----GATAAAAAA-CCAATGATGGT-GAATCA-TAATAACTTC-TCGAAT--CGCATGG-CCTTGTGCGG--CGATGCTTCATTCA-----AATATCTGCCCTATCA-ACTTTCGATGGTAGGATAGAGGCCTACCATGGTATCAACGGGTAACGGGGAATTAGGGTTCGATTCCGGAGAGGGAGCCTGAGAAACGGCTACCACATCCAAGGAAG-GCAGCA-GGCGCGCAAATTACCCAATCCCG---ACACGGGGAGGTAGTGACAATAAATAACAATACAGGGCTCTT--TTGG-GCCTTGTAATTGG-AATGAGTACAATT-TAAATCCCTTAACGAGG-AACAACTGGAGGGCAAGTCTGGTGCCAGCAGCCGCG-TAATTCCAGCTCCAGT-AGCGTATATTAAAGTTGTTGCAGTTAAAAAGCTCGTAGTCGAACTT--CAGGTC-----------TGGCGAGGCGGTCCTCCTCAC-----GGAGGTCAC--TGTCTTGCTGGACCTTACCTCCTGGTGGTCCT-GTATGCTCTTTAC-----TGGGTGTGC---AGGGGAACCAGGAATTTTACCTTGAAAAAATTAGAGTGTTCAAAGCAGGCA-ATCG-----CCCGAATACATTA-GCATGGAATAAT-AGAATAGGACGTGCG-GTTCTATTT-TGTTGGTT-TCTAGGAT-CGCCGTAATGATTAATAGGGACGGT-CGGGGGCATTGGTATTCCGTTGCTAGAGGTGAAATTC-TTAGATTGACGGAAGACCAACAACTGCGAAAGC-TTTGCCA-AGGACGTTTTCATTGATCAAG-AACGAAGGTTAGGGGATCAAAAACGATTAGATACCGTTGTAGTCTTAACAGTAAACGATGCCGACTAGGGATCGGCCC----ACGTC-AATCTC----TGACTGGGTCGGCACCTT-ACGAGAAATC-AAAGTCTTT-GGGTTCTGGGGGGAGTATGGT-CGCAAGGCTGAAACTTAAAGGAATTGACGGAAGGGCACCACCA-GGTGTGGAGCCTGCGGCTTAATTTGACTCAACACGGGGAAACTCACCAGGTCCAGACATAGTGAGGATTGACAGATTGATAGCTCTTTCTTGATTCTATGGGTGGTGGTGCATGGCCGTT-CTTAGTTGGTGGAGTGATTTGTCTGGTTAATTCC-ATAACGAACGAGACCTTAACCTGCTA-------------AATAGTC-AGGCCGGC-TTTGGCTGGTCGTGACTTCTTAGAGGGACTGTC-GGCGTC--TAGTCGACG-GAAGTTTGAGGCAATAACAGGTCTGTGATGCCCTT-AGATGTTCTGGGCCGCACGCGCGCTACACTGA--CTGAGCCAGCGAGTCTTACCGCCTTGCCGAGAGCC--TGGGTAATCTTGTGAAACTCAGTCGTGCTGGGGATAGAGCATTGCAATTATTGCTCTTCAACGAGGAATACCTAGTAAGCGTGAGTCACCAGCTCGCGTTGATTACGTCCCTGCCCTTTGTACACACCGCCCGTCGCTACTACCGATTGAATGGCTTAGTGAGATCTCCGGATTG-----GCGTTGGGGAGCCGGCA-ACGACCCCTTG-----GCT-GAGAAGCTGATCAAACTTGGTCATTTAGAGGAAGTAAAAGTCGTAACAAGGTTTCCGTAGGTGAACCTGCGGAAGGATCAGTATTGACCTCAAATCAGGTAGGGCTACCCGCTGAACTTAAGCATATCAATAAGCGGAGGAAAAGAAACTAACAAGGATTCCCTTAGTAACGGCGAGTGAACCGGGAAGAGCTCAAATTTGAAATCTGGCGTCCTCGGCGTCCGAGTTCTAATCTACAGA---AACGTTTTCCGTGCTGGACCGTGTC-----TAAGTCCCTTGGA-ATAGGGT---ATCAA-AGTGGGTGACAATCCCGTACTTGACACG-----ATCACCAGTGCTC--TGTGATA--CGTTTTCTACGAGTCGCGTTACTTGGGAGTGTAGC-GCAAAATGGGTGGTAAACTCCATCTAAAGCTAAATATTGGTGGA-AGACCGATAGCGAACAAGTACCGTGAGGGAAAGATGAAAAGCACTTTGGAAAGAGAGTTAAACAGTACGTGAAATTGTTGAAAGGG-----AAACGATT----GAAGTCAGTGTCAACATCAGTTCTGAT---CGGTGGATAA--GGGCTGGAGGAAT--GT---GGCACTCTTCGGGGTGTGT--TATAGCCTCCTGTC--GCATACACTGGTT---------GGGACTGAGGAATGCAGAGCT---TAGGATGT-TGACAAAATGGCTTTAAACGACCCGTCTTGAAACACGGACCAAGGAGTCT-AACATATCTGCGAG---TGTTTGAGTGTCAAACTCGAGCG--CGAAATGAAAGTGAA-TGTAGGAGGGATCCGCAAGGA----------GCACCTTCGACCG-ATCCGGATCTTC------TGTGATGGATTTGAGT-AAGAGCATAT------ATGCTGGGACCCGAAAGATGGTGAACTATGCCTGAATAGGGCGAAGCCAGGGGAAACTCTGGTGGAGGC-TCGTAGCGATTCTGACGTGCAAATCGATCGTCGAATTTGGGTATAGGGGCGAAAGACTAATCGAACCATCTAGTAGCTGGTTCCTGCCGAACTTTCCCTCAGGATAGCAGAAACTCGCATC-----------------------AGTTTTATGAGGTAAAGCGAATGATTAGAGGCCTTGGGGACGAAAC-GTCCTTAACCTATTCTCAAACTTTAAATGTGTAAGA---AGCACTTGTCACTTAATTGGACGAGC-----------TTTCTAGTGGGCCATTTTTGGTAAGCAGAACTGGCGATGCGGGATGAACCGATCGTGAGGTTAAGGTGCCGGAAT-ACACGCTCATCAGACACCACAAAAGGTGTTAGTTCATCTAGACAGCAGGACGGTGGCCATGGAAGTCGGAATCCGCTAAGGAGTGTGTAACAACTCACCTGCCGAATGAACTAGCCCTGAAAATGGATGGCGCTCAAGCG-----TGTTACCCATACCTCACCGTCAGCGTTGTAGTGACGCGCTGA------CGAGTAGGCAGGCGTGGAGGTC-AGTG-------TAGAAGCCTAGGCAGTGATGTCGGGTGGAACGGCCTCTAGTGCAGATCTTGGTGG
Cupressaceae_sp                 -----------------------------------------AAGTATGGGCTCTCCCAGACT-GTGAAACTGCGGATGGCTCATTAACTCAGTTATAGTTTC-----TTTGATGGTA-CTTTG-----CTACTCGG-ATAACCGTAGTAATTCTAGAGCTAATACGTGCACCAAAT-------CCCGACTCTT----GGAAGGGA-----TGCATTTATTA----GATAAAAGG-CCGGCGCCGGT-GATTCA-TGATAACTCG-ACGGAT--CGCACGGCCTTTGTGCTG-GCGACGCTTCATTCA-----AATTTCTGCCCTATCA-ACTTTCGATGGTAGGATAGAGGCCTACCATGGTGGTGACGGGTGACGGAGAATTAGGGTTCGATTCCGGAGAGGGAGCCTGAGAAACGGCTACCACATCCAAGGAAG-GCAGCA-GGCGCGCAAATTACCCAATCCTG---ACACGGGGAGGTAGTGACAATAAATAACAATACTGGGCTCAT---CGA-GTCTGGTAATTGGGGATGAGTACAAACTTAACTCCCCTAACGAGG-ATCCATGGGGGGG-AA-TCT----------------GTAATTCCAGATCCAAT-AGCGTATATTTAAGTTGTTGCAGTTAAAAAGCTCGTAGTTGGACCT--TGGGTC-----------GTCACGGTCGGTCCGCCTTCTT----GGTGTGCAC--TGGCCCTACGT-CCCTTCTGCCGGCGGGGTGT-TCCTGGCCTTAAT-----TGGCTGGGT---CACGGTTCCGGCGCCGTTACTTTGAAAAAATTAGAGTGCTCAAAGCAAGCC-TACG----CTCTGAATACATTA-GCATGGAATAAC-GCGATAGGAGTCTGG--TCCTGTAC-CGTTGGCC-TCCGGGAC-CGGAGTAATGATTAATAGGGACTGT-CGGAGGCATTCGTATTTCATTGTCAGAGGTGAAATTC-TTGGATTTATGGAAGACGAACCACTGCGAAAGCATTTGCCA-AGGATGTTTTCATTAATCAAG-AACGAAAGTTGGGGGCTCGAAGACGATCAGATACCGTCCTAGTCTCAACCATAAACGATGCCGACCAGGGCACGGCGG----ATGTT-GCTCTAA---GGACTCCGCCAGCACCTT-CTGAGAAATC-AGAGTGTTT-GGGTTCCGGCGGGAGTATGGT-CGCAAGGCTGAAACTTAAAGGAATTGACGGAAGGGCATCACCA-GGAGTGGAGCCTGCGGGTTAATTTGACTCAACACGGGGAAACTTACCAGGTCCAGACATAGTAAGGATTGACAGATTGAGAGCTCTTTCTTGATTCTATGGGTGGTGGTGCATGGACGTT-CTTAGTTGGTGGAGCGATTTGTCTGGTTAATTCCGTTAACGAACGAGACCTCAGCCTGCTA-------------ACTAGGT-ACGCGGAG-GTTCCCCTTCGCCAGGTTCTTAGAGGGACTATG--GCCTC-CTAGGCCATA-GAAGTTTGAGGCAATAACAGGTCTGTGATGCCCTT-AGATGTTCTGGGCCGCACGCGCGCTACACTGA--TGCAACCAACGAGTTTCTCTCCTGGCCCGAAAGGT-TTGGGAAATCTTGCCAAATTGCATCGTGATGGGGATAGACCATTGGAATTATTGATCTTCAACGAGGAATTCCTAGTAAGCGCGAGTCATCAGCTCGCGTTGACTACGTCCCTGCCCTTTGTACACACCGCCCGTCGCTCCTACCGATTGAATGATCCGGTGAAGTGTTCGGATCGCGGC-GACGACGGCGGTTCCTG-TCGG--CGACG---TCGC--GAGAAGTTCATTGAACCTTATCATTTAGAGGAAGGAGAAGTCGTAACAATTTCC--------------------------------------------------------------TTTAAGCATATCACTAAGCGGAGGAAAAGAAACTTACAAGGATTCCCTTAGTAACGGCGAGCGAACCGGGAAGAGCCCAGCATGAAAATCGACGGCTTG-GCCTATCGAATTGTAGTCTGTAGA---AGCGTCCTCAGCGACGGACCGGGCC-----CAAGTCCCCTGGA-AGGGGGC---GCCGG-AGAGGGTGAGAGCCCCGT---CGGGCCC----GGACCCTGTCGCAC--CACGAGG--CGCTGTCGGCGAGTCGGGTTGTTTGGGAATGCAGC-CCTAATTGGGTGGTAAATTCCGTCCAAGGCTAAATACGGGCGAG-AGACCGATAGCGAACAAGTACCGCGAGGGAAAGATGAAAAGGACTTTGAAAAGAGAGTTAAAGAGTGCTTGAAATTGCCGGGAGGG-----AAGCGGAT----GGAGGCCGG-TCGGGGTGCGTGCCAGC----GCGGGCCGT------------TGTG-GC---GGCACAAGCGCGGCCATCT--GGTCGCACTGAACTTCCGTCGCTGCGGTCG--------AGGAGCGAAGCGCGCGCCGCT---CGTGGCGC-TGGCCAGTGGGCTTTATCCGACCCGTCTTGAAACACGGACCAAGGAGTCT-AACATGTGTGCGAGT--TGGCGGGTTGGGAAACCCGCGAGG-CGAAAGGAAGCTGACTCGAGATCCCCTCTCGGGGGGT----------GCACCGCCGACCG-ACCCTGATCTTC------TGTGAAGGGTTCGAGT-GCGAGCACAC------CTGTTGGGACCCGAAAGATGGTGAACTATGCCTGAGCAGGGCGAAGCCAGAGGAAACTCTGGTGGAGGC-CCGCAGCGATACTGACGTGCAAATCGTTCGTCTGACTTGGGTATAGGGGCGAAAGACTAATCGAACCGTCTAGTAGCTGGTTTCCTCCGAAGTTTCCCTCAGGATAGCTGGAGCTCACGTGCG---------------------AGTTTTATCGGGTAAAGCAAATGATTAGAGGCATCGGGGGCGTAAC-GCCCTCGACCTATTCTCAAACTTTAAATAGGTAAGT---CGGCGCGGCTGCTCCGTTGAGCCGCG-----------CTCCAAGTGGGCCATTTTTGGTAAGCAGAACTGGCGATGCGGGATGAACCGAAAGCCGAGTTACGGTGCCAAATTGCGCGCTAACCCAGATCCCACAAAGGGTGT-------------------------------------------------------------------------------------------------------------------------------------------------------------------------------------------------------------------------------------------------------------
Cyanidioschyzon_merolae         GTAGTCATATGCTTGTCTCAAAGATTAAGCCATGCATGTCTAAGTATAAACCAGTTTATACG-GTGAAACTGCGAATGGCTCATTAAAACAGTTATCGTTTA-----TTTGATGGTA--CCTC-----CTACATGG-ATAACCGTAGGAATTCTACAGCTAATACATGCCCACACA-------CCCGACTTTG----GAAGGGTG------GGATTTATCA----GCTACAAAA-CCAAACCTGGT-GATTCA-TGGTAACTGT-CCGGAT--CGCATGTCCTTCGGGATG-GCGACAGATCATATA-----AATTTCTGCCCTATCA-ACTTTCGATGGTAGGATAGAGGCCTACCATGGTGGTAACGGGTAACGGGGAATTAGGGTTCGATTCCGGAGAGGGAGCCTGAGAAACGGCTACCACATCCAAGGAAG-GCAGCA-GGCGCGCAAATTACCCAATCCTG---ACTCAGGGAGGTAGTGACAAGAAATAACGAGACCGGGCTCTT---CGA-GTCCGGTAATCGG-AATGAGTACAACT-TAAATAACTTAACGAGG-ATCCATTGGAGGGCAAGTCTGGTGCCAGCAGCCGCGGTAATTCCAGCTCCAAT-AGCGTATATTAAAGTTGTTGCAGTTAAAACGCTCGTAGTCGCAGCT--CGGACG-----------CGGCCCACGGGCCGGCCGCA------GGCTTGCGC--CGGTGGGCCGGG-TCTTTCGGCTGGTGAGCGC-GCGGGGTCCTCGC-----GGGCTCCGC--GCGGCGAGCCAGCCCGTTTACTGTGAACAAATTAGAGTGCTCCAGGCAGGCG-TTCG-----CATGCATACGTTA-GCATGGAATAATAAATATAGGACTTGGG--TCCTGTTT-TGTTGGTT-TTGAGGGC-CGAAGTAATGATGAATAGGGACAGT-CGGGGGCATTCGTATTCCATTGTCAGAGGTGAAATTC-TTGGATTTATGGAAGACGAACAACAGCGAAAGCATCTGCCA-AGGATGTTTTCATTGATCAAG-AACGAAAGTTAGGGGATCGAAGACGATTAGATACCGTCGTAGTCTTAACCATAAACGATGCCGACTCGGGATCGGTGG-----AGCA-CAAG------ATACTCCATCGGCACCGT-AGGAGAAATC-AAAGTGTTT-GGGTTCTGGGGGGAGTATGGT-CGCAAGGCTGAAACTTAAAGGAATTGACGGAAGGGCACCACCA-GGAGTGGAGCCTGCGGCTTAATTTGACTCAACACGGGAAAACTTACCAGGTCCGGACATAGGGAGGATTGACAGATTGAGAGCTCTTTCTTGATTCTATGGGTGGTGGTGCATGGCCGTT-CTTAGTTGGTGGAGTGATTTGTCTGGTTAATTCCGTTAACGAACGAGACCTTAACCTGCTA-------------ACTAGCG-GCGCGAAA-CGCGGTTTCGC-TCGCTTCTTAGAGGGACGATC-TGCGTC--TAGCAGAGG-GAAGTTTGAGGCAATAACAGGTCTGTGATGCCCTT-AGATGTCCTGGGCTGCACGCGCGCTACACTGA--TGCAGGCAACGAGCGCCG---CTGCGCCGAGAGGC-GTGGCGAATCTGCCAAT-CTGCATCGTGCTGGGGATAGACCCTTGGAATTATGGGTCTTCAACGAGGAATTCCTTGTAAGCGCGAGTCATCAGCTCGCGCTGAATACGTCCCTGCCCTTTGTACACACCGCCCGTCGCTCCTACCGATTGAATGATCCGGTGAGTTGTCCGGACGGGCGCGCCACCGGCCGGTTCGCC-GGCG-CGGGCG---CGCC--CGAAAGCTCAACAAACCTTATCATTTAGAGGAAGGAGAAGTCGTAACAAGGTTTCCGTAGGTGAACCTGCGGAAGGATCATTCTTGACCTCAAATCAGGCAAGATGACCCGCTGAATTTAAGCATATCACTAAGCGGAGGAGAAGAAAATAACCATGATTCCCCTAGTAGCGGCGAGCGAAGCGGGAGGAGCTCACGCTGGGAACCGGGCGCCTCGCGCGTCCGGGTTGTAGCCTTGCGA---GACGGCGCCAGTGCCGCGCCGGACC-----CAAGTCGCTTGGA-AGAGCGC---ATCCGGAGAGGGTGAAAGTCCCGT-CGGTGGTCC----GGAGGGCGGTGCGC--AGCGGGC--CGCGCTCTACGAGTCGGGTTGTTTGGGAATGCAGC-CCCAAGTGGGTGGTAAACTTCACCTAAGGCTAAATACCGGCGAG-AGACCGATAGCGAACAAGTACCGTGAGGGAAAGATGAAAAGCACTTTGAAAAGAGGGTGAAA-AGCGCTTGAAACCGCCAGGAGGG-----AAGCGAAG----GGAGTCGATGCGGGCGCGCGCCCGGCCTGCGGGTCCGCGT--CGGCTCGCGGCGCA-GG---AGCGGCTGC-TGGCAAGGT--AGCCGGCCCGGTCGCCGGGTCTGGCGCTA---------TAGGCCAGCGGAGCCGGCGGGG--CGCGACGC-GGGCGCCATGGCTCTCTCCGACCCGTCTTGAAACACGGACCAAGGAGTCT-ACCGCGCAAGCGAG---TATTCGGGCGGCAACCCCGAGTG--CGCAACGAAAGTGGAGTCGGCGGCGGAGCGCCSCCGT----------GCACCAGCGGCCGGCCATGAACTTGC------AGTGAACGGCCCGCGC-GGGAGCCTGC------GCGGTGGGACCCGAAAGATGGTGAACTATGCCTGAGTAGGGCGAAGCCAGAGGAAACTCTGGTGGAGGCTYCGTAGCGATTCTGACGTGCAAATCGATCGTCGAACTTGGGTATAGGGGCGAAAGACTCATCGAACCATCTAGTAGCTGGTTCCCTCCGAAGTTTCCCTCAGGATAGCCGGAGCAGGCGGTCC---------------------AGTTTTACCGGGTAAAGCGAATGACTCGAGGCCTCGGGGGAGCGCA-TCCCTCGACCTAGTCTCAAACTCTAAATCGGTAAGG---AGCGCGCGCTGCTTTGGTGAGCGCGC-----------CTCCGAGTGGGCCATTTTTGGTAAGCAGAACTGGCGATGCGGGATGCTCCGAAAGCGGCGTTAAGGTGCCGAGTGGCACGCTCATGCAGACCCCACAAAAGGTGTTGATGCATTTAGACAGCAGGACGGTGGCCATGGAAGTCGGCACCCGCTAAGGAGTGTGTAACAACTCACCTGCCGAATGCCTCAGCCCTGAAAATGGATGGCGCTCCAGCG-----------TGCAACCGACACGCCGCCACCGGCGCGAGCGGTTGC-GCCGGTGTGTAGGAGGGCGTGGGGCC--CGTG-------CCGAAGCGCCGGGCGCGAGCCTGCGTGGAACGGGCCCCAGTGCGGATCTTGGTGG
Cycas_revoluta                  -----------------TCAAAGATTAAGCCATGCATGTGTTGGTATGAACTATGTCGGACT-GTGAAACTGCGAATGGCTCATTAAATCAGTTATAGTTTA-----TTTGATGGAT-TCATG-----TTACTCGG-ATAACCGTAGTAATTCTAGAGCTAATACGTGTACCAAAT-------CCTGACTTTT----GGAAGGGA-----GGCATCTATTA----GATAAAAGG-CCGATGTCGGT-GATTCA-TGATAACTCG-ACGGAT--CGCATGGCCCTAGTGCCG-GCGACGTTTCATTCA-----AATTTCTGCCCTATCA-ACTTTCGATGGTAGGATAGAGGCCTACCATGGTGGTGACGGGTGACGGAGAATTAGGGTTCGATTCCGGAGAGGGAGCCTGAGAAACGGCTACCACATCCAAGGAAG-GCAGCA-GGCGCGCAAATTACCCAATCCTG---ACACGGGGAGGTAGTGACAATAAATAACAATACTGGGCTCAT---CGA-GTCTGGTAATTGG-AATGAGTACAATT-TAAATCCCTTAACGAGG-ATCCATTGGAGGGCAAGTCTGGTGCCAGCAGCCGCGGTAATTCCAGCTCCAAT-AGCGTATATTTAAGTTGTTGCAGTTAAAAAGCTCGTAGTTGGATCT--TGGGAC-----------GGCCCGACCGGTCTGCCTTTC-----GGTGTGCAT--CGATCGTTCGT-CCTTTTTGTCGGCGGCGCGT-TCCTGGACTTAGT-----TGCCTGGGT---TGCGGCTCTGGCGTTGTTACTTTGAAAAAATTAGAGTGCTCAAGGCAAGCC-CACG----CTCTGAATACATTA-GCATGGAATAAC-ACGATAGGATTCTGG--TCCTATTA-CGTTGGCC-TTCGGGAC-CGGAGTAATGATTAATAGGGACAGT-CGGGGGCATTCGTATTTCATTGTCAGAGGTGAAATTC-TTGGATTTATGAAAGACGAACCACTGCGAAAGCATTTGCCA-AGGATGTTTTCATTAATCAAG-AACGAAAGTTGGGGGCTCGAAGACGATCAGATACCGTCCTAGTCTCAACCATAAACGATGCCGACTAGGGATCGGTGG----ATGTT-GCTCTAA---GGACTCCGCCGGCACCTT-ATGAGAAATC-AAAGTTTTT-GGGTTCCGGGGGGAGTATGGT-CGCAAGGCTGAAACTTAAAGGAATTGACGGAAGGGCACCACCA-GGAGTGGAGCCTGCGGCTTAATTTGACTCAACACGGGGAAACTTACCAGGTCCAGACATAGTAAGGATTGACAGATTGAGAGCTCTTTCTTGATTCTATGGGTGGTGGTGCATGGCCGTT-CTTAGTTGGTGGAGCGATTTGTCTGGTTAATTCCGTTAACGAACGAGACCTCAGCCTGCTA-------------ACTAGCT-ACGCAGAG-GGTTTCCTTTGCCAGCTTCTTAGAGGGACTATG-GCCGTT--CAGGCCATG-GAAGTTTGAGGCAATAACAGGTCTGTGATGCCCTT-AGATGTTCTGGGCCGCACGCGCGCTACACTGA--TGTATTCAACGAGTCTATAACCTTGGCCGAGAGGT-TGGGGTAATCTGTGGAAATTTCATCGTGATGGGGATAGATCATTGCAATTATTGATCTTCAACGAGGAATTCCTAGTAAGCGCGAGTCATCAACACGCGTTGACTACGTCCCTGCCCTTTGTACACACCGCCCGTCGCTCCTACCGATTGAATGATCCGGTGAAGTGTTCGGATCGCGGC-GACGACGGCGGTTTGCT-GCTG-CCGACG---TCGC--GAGAAGTTCATTGAACCTTATTATTTAGAGGAAGGAGAAG-----------------------------------------------------------------------------------------CTAAGCGGAGGAAGAGAAACTTACAAGGATTCCCCTAGTAACGGCGAGCGAACCGGGAAGAGTCCAGCATGAAAATCGGGCGGCGGTGCCRTCYGAATTGTAGCCTGTAGA---AGCGTCTTYAGCAATGGACCGGGCC-----CAAGTCCCCTGGA-AGGGGGC---GCCCG-AGAGGGTGAGAGCCCCGT---CGGGTTC----GGACCCTGTTGCAT--CACGAGG--CGTTGTCTGCGAGTCGGGTTGTTTGGGAATGCAGC-CCTAATCGGGTGGTAAATTCTGTCCAAGGCTAAATATGGGCGAG-GGACCGATAGCGAACAAGTACCGCGAGGGAAAGATGAAAAGGACTTTGAAAAGAGAGTTAAAGAGTGCTTGAAATTGCCGGGAGGG-----AAGTGGATG---GAGGTTGGTACCATCGCTGACTGTCGT---GGTGACAAAA-----------------AC---GGCACGCGGGAGACTGCGG---GGAGTTTCGTCGT-----TGCGACGGTCG--------CCGAGAGAAGCGCGCGCCGCT---TGTGGCGT-TGGTCTGCGAGCTTTATCCGGCCCGTCTTGAAACACGGACCAAGGAGTCT-GACATGTGTGCGAGT--CCGCGGGTTCGGAAACCCGTTAGG-CGCAAGGAAGCTGACTCGAGATGCCCCTTGGGGGCGT----------GCACCGCCGACCG-ACCCCGATCTTC------TGTGAAGGGTTCGAGT-GCGAGCATAC------CTGTTGGGACCCAAAAGATGGTGAACTATGCCTGAGCAGGGTGAAGCCAGAGGAAACTCTGGTGGAGGC-CCGTAGCGATACTGACGTGCAAATCGTTCGTCTGACTTGGGTGTAGGGGCGAAAGACTAATCGAACCGTCTAGTAGCTGGTTTCCTCTGAAGTTTCCCTCAGGATAGCTGGAGCTCGGGTGCC---------------------AGTTTTATCGGGTAAAGCAAATGATTAGAGGCATCGGGGGCGTAAT-GCCCTCGACCTATTCTCAAACTTTAAATAGGTAAGA---CGGTGCGGCTGCTCTGCTGAGCCGCG-----------CTCTAAGTGGGCCATTTTTGGTAAGCAGAACTGGCGATGCGGGATGAACCGAAAGTCGAGTTACGGTGCCGGAATGCGTGCTAACCCAGATCCCACAAAGGGTGTTGGTTGATTAAGACAGCAGGACGGTGGTCATGGAAGTCGAAATCGGCTAAGGAGTGTGTAACAACTCACCTGCCGAATCAACTAGCCCCAAAAATGGATGGCGCTGAAGCG-----CGGGACCTATACTCGGTCGTCGGGGCAAGTTCTTGGCCTCGG------TGAGTAGGAGGACGCGGGGGTC-GTTG--------AGAAACCTTGGGCGCGAGTCTGGGCGGACCGGCCCCCGGTGCAGATCTTGGTGG
Dictyostelium_discoideum        GTAGTCATATGCTTGTCTCAAAGATTAAGCCATGCATGTCTAAGTATAAATT--CTTGTACG-ATGAAACTGCAGACGGCTCATTACAACAGTGATAAACTAATAGACTTTCGGGTT---TTA-----CCTTTTGG-ATAACCGCAGTAAA-TCGGGGCTAATACATACAAGCGATGGGTG--ACTGGCAAC-----GGAAGCTC-----AGCGATTATTA-----GCATTCTA-CCAATGTGGGT-GATACC-GAATAATATT-GCAGAT----CGAGG-ATTTAATCTT--CGACAAGTCTACTG-----TGTCACTGCCCTATCA-ACTTTCGATGGTACGGTATTGGCCTACCATGGTTGTAACGGGTAACGGGGAATTAGGGTTCGATTCCGGAGAGGGAGCCTGAGAAATGGCTACCACTTCTACGGAAG-GCAGCA-GGCGCGCAAATTACTCAATCCCA---ATACGGGGAAGTAGTGACAATAAATATCAATACCTATCCTTT--TTGG---AGGGCAATTGA-AATGAACACAAAT-TAAAACTCTTAATTAAC--ACAATTGGAGGGCAAGTCTGGTGCCAGCAGCCGCGGTAATTCCAGCTCCAATTAGCATATACTAAAGTTGTTGCAGTTAAAAAGCTCGTAGTTGAAGTTT-AAGGTT-----------TACCGGGTTTATGTCATTTACC----ACTTCGTGG-TTAAATCGCCGGTCTTTCTTAATAGTTCAGCTTGTATTATCTTTGAT------------AG---TGCTTGTTTGGACATTTCACTGTGAGAAAATTGTGGTGTTTAAAGCAGGCG-TCT-----CGCCGTCTTTTGCA-GCATGGTATGAT-GAAACATGACATTTT-ACGCTATTG--GTTTGCG-TTTAAAGT-----GTAATGATTAATAGGGATGGA-TGGGGGTGTTCATATTGGTGGGCGAGAGGTGAAATTCGTTGACCCTAT-CAAGATGAACTTCTGCGAAAGCATTCACCA-AATACCTCCCCATTAATCAAG-AACGAAAGTTTGGGGATCGAAGACGATCAGATACCGTCGTAGTCCAAACTATAAACTATGTCGACCAGGGATCGGTTA----AAATT-TTTTCA----AAATTTAATCGGCACCTT-GTGAGAAATCATGAGTGTTT-AGATTCCGGGGGGAGTATGGT-CGCAAGTCTGAAACTTAAAGGAATTGACGGAAGGGCAC-ACAATGGAGTGGAGCCTGCGGCTTAATTTGACTCAACTCGGGAAAACTTACCAAGCTAAGATATAGTAAGGATTGACAGACTAAAAGATCTTTCATGATTCTATGAGTGGTGGTGCATGGTCGTT-CTTAGTTGGTGGAGCGATTTGTCTGGTCAATTCCGATAACGGACGAGACCTCGACCTGCTAACTAGTAGTATTTATTAGTCGATATAGAC-GATAGCTTTTCTAAACTTCTTAGAGGGACTACC-TGCCTC--AAGCAGGCG-GAAGTCCGAGGCAATAACAGGTCTGTGATGCCCTT-AGATACCTTGGGCCGCACGCGCGCTACAATGT--AGGAAACAAAAAGGCT-----CCTGTCCGGAAGGA-TTGGGTAATCATTTGAATTTCCTACGTAACTGGGCTTGATCTTTGTAATTATTGATCATAAACGAGGAATTCCTTGTAAGCGTAAGTCATTACCTTATGCTGAATATGTCCCTGCCCTTTGTACACACCGCCCGTCGCTCCTACCGATCGAATGATACGGTAAAGTTAACGGATCG--------TTTTATCTGTGGCA-ACACTGATATA---AATT---AAAAGTTATTTAAATCTCATTGTTTAGAGGAAGGAGAAGTCGTAACAAGGTATCCGTAGGTGAACCTGCGGATGGATCATTT-TCCGCCTCACCTTTGTAAGATTACCCGCTGAACTTAAGCATATCAGTAAGCGGAGGAAAAGAAACCAACTAGGATTCCGTCAGTAACGGCGAGTGAAGACGGAATAGCCCAAGGTTCAAACCTGGATCTCTTAGGCTAGGTGATGTGACCTATGGACT-GATGGAGCCCGCTGTTGTGACTGCT------AATTCCGTTTGGAATTTCGA---GTCGT-AGAAGGTGATAACCCTGTT-CGCAGTAT----CACAACAGTTGGAC--TTTGCCA--TTAGCTCCACGAGTAGGAATGTCTGAAATTGCATT--CTGAATGGGTGATAAGATTCATCCAAGGCTAAATATATGTTAGGAGATCGATAGCATACAAGTACCGTGAGGGAAAGGTGAAAAGAACTTTGAAAAAAGGTTTAAA-AGTATTTGACACCGTTTATGTGG-----AAGCGTTTACTTGGACCCCGACGGCCAGTTACTAACGGGTGAGATCTGATGTTTATAAAATGGGGGAT-GA---GGCTTATCGGCTTGCTGGTG-GCTCGCTCTCAATAATGGATATTGGGTTTCATC-----AAGAGTGCAAAATGGTGAGCTTTGTTGAACGCGTGGGCTTAATGTTGTAAATGTCCCGTCTTGAAACACGGATCAAGGAGGCC-GTTTTGTGTGCGAGTG-TAAGAGTAATTAAAACTCTGACG--CGTATTGAAAGAAAGACGGTTACCTTCTGTAAGGAGT----------GCCCGAATCATGAGAACTCTGTTTCG---------AAAGGATTTGCGG-TTGAGCACCT------AGAATGGGACCCGAAAGGTTGTGAACTATGCCTGAGGAAGGCGAAGTCAGGGGAAACTCTGATGGAAAC-TTGTCGCAATGCTGACGTGCAAATCGCTTGTCTAACTTGGGTATAGGGGCGAAAGACTAATCGAACAACCTAGTAGCTGGTTCCTTCCGAAGTTTCCCTCAGGATAGCTGGAGCAGTATTCT----------------------AGTTCCATCTTGTAAAGACAATGATTAGCAGTTTCGGGGGCGTAAT-GCTCTCAGCTGATTCTCAAACTCTGAACGGGTGGGTATCATTTTAATTCACTTAATTGGATTTTAAAATTAAATTGCTCTTAGTGGGCCATTTTTGGTAAGCAGAACTGGCGATGTGGGTTGAACCAAATATTGGGATAAGACGTCTAACA---TTCACTAATAGATACCACAAAAGGTGTTAGTTCATTAAGACAGCAGGACGGTGGCCATGGAAGTCGGTATCCGCTAAGGAGTGTGTAACAACTCACCTGCCAAATGGACTAGCCCTGAAAATGGATGACGCTAGCAGT----GGATGGTCGATGCCCAATCGTTAAAAGAAGTGATAATACTTTT----AACGTGTAGGAAGGCGTGAAGGT--AACG--------TAGAAGCTTGAATGTGAATTCGAGTGGAGTTGTCTTTAGTGCAGATCTTGATGG
Drosophila_melanogaster         GTAGTTATATGCTTGTCTCAAAGATTAAGCCATGCATGTCTAAGTACACACGAATTAAAA---GTGAAACCGCAAAAGGCTCATTATATCAGTTATGGTTCC-----TTAGATCGTT-AACAG-----TTACTTGG-ATAACTGTGGTAATTCTAGAGCTAATACATGCAATTAAA-----ACATGAACCTTAT---GGGACGTG-----TGCTTTTATTA----GGCTAAAA--CCAAGCTTGGTTGAACTCTAGATAACAT--GCAGAT--CGTATGG-TCTTGTACCG-ACGACAGATCTTTCA-----AATGTCTGCCCTATCA-ACTTTTGATGGTAGTATCTAGGACTACCATGGTTGCAACGGGTAACGGGGAATCAGGGTTCGATTCCGGAGAGGGAGCCTGAGAAACGGCTACCACATCTAAGGAAG-GCAGCA-GGCGCGTAAATTACCCACTCCCA---GCTCGGGGAGGTAGTGACGAAAAATAACAATACAGGACTCATATCCGAGGCCCTGTAATTGG-AATGAGTACACTT-TAAATCCTTTAACAAGG-ACCAATTGGAGGGCAAGTCTGGTGCCAGCAGCCGCGGTAATTCCAGCTCCAAT-AGCGTATATTAAAGTTGTTGCGGTTAAAACGTTCGTAGTTGAACTT--GTGCTTC----------ATACGGGTAGTACAACTTACAATTGTGGTTAGTAC--TATACCT-----GCGTATTACCGGTGGAGTTC-----------------------------------GGGCCGGTACTATTACTTTGAACAAATTAGAGTGCTTAAAGCAGGCT-TCAAAT--GCCTGAATATTCTGTGCATGGGATAAT-GAAATAAGACCTCTG--TTCTGCTTTCATTGGTT-TTCAGATCAAGAGGTAATGATTAATAGAAGCAGTTTGGGGGCATTAGTATTACGACGCGAGAGGTGAAATTC-TTGGACCGTCGTAAGACTAACTTAAGCGAAAGCATTTGCCA-AAGATGTTTTCATTAATCAAG-AACGAAAGTTAGAGGTTCGAAGGCGATCAGATACCGCCCTAGTTCTAACCATAAACGATGCCAGCTAGCAATTGGGTG----TAGCT-ACTTTTA---TGGCTCTCTCAGTCGCTT-CCGGGAAACC-AAAGCTTTTTGGGCTCCGGGGGAAGTATGGT-TGCAAAGCTGAAACTTAAAGGAATTGACGGAAGGGCACCACCA-GGAGTGGAGCCTGCGGCTTAATTTGACTCAACACGGGAAAACTTACCAGGTC-GAACATAAGTGTGTAAGACAGATTGATAGCTCTTTCTCGAATCTATGGGTGGTGGTGCATGGCCGTT-CTTAGTTCGTGGAGTGATTTGTCTGGTTAATTCCGATAACGAACGAGACTCAAATATATTA-------------AATAGAT-ATCTTCAG-GATTATGGTGCTAAGCTTAT--------------------------------GAG-ATTGAG-CAATAACAGGTCTGTGATGCCCTT-AGATGTCCTGGGCTGCACGCGCGCTACAATGA--AAGTATCAACGTGTATTTC--CTAGACCGAGAGGT-CCGGGTAAACCGCTGAACCACTTTCATGCTTGGGATTGTGAACTGAAACTGTTCACGATGAACTTGGAATTCCCAGTAAGTGTGAGTCATTAACTCGCATTGATTACGTCCCTGCCCTTTGTACACACCGCCCGTCGCTACTACCGATTGAATTATTTAGTGAGGTCTCCGGACGTGA---TCACTGTGACGCCTTGC-GTGTTACGGTTG--TTTCG-CAAAAGTTGACCGAACTTGATTATTTAGAGGAAGTAAAAGTCGTAACAAGGTTTCCGTAGGTGAACCTGCGGAAGGATCATTA-----------------------------------TAAGCATATTAATTAGGGGAGGAAAAGAAACTAACAAGGATTTTCTTAGTAGCGGCGAGCGAAAAGAAAACAGTTCAGCACTAAGTCACTTTGTC------------------------------------------------------------------------------------------------------------------------------------------CTAGATGA-TGTTTCCAAAGAGTCGTGTTGCTTGATAGTGCAGC-ACTAAGTGGGTGGTAAACTCCATCTAAAACTAAATATAACCATG-AGACCGATAGTAAACAAGTACCGTGAGGGAAAGTTGAAAAGAACTCTGAATAGAGAGTTAAACAGTACGTGAAACTGCTTAGAGGT------------------------------------------------------------------------------------------------------------------------------------------------------------------------------------------TCGGGACCCGTCTTGAAACACGGACCAAGGAGTCT-AACATATGTGCAAG---TTATTGGGATATAAACCTAATAG--CGTAATTAACTTGACT------------------------------------------------------------------------------------------------ATGCTGTGACCCGAAAGATGGTGAACTATACTTGATCAGGTTGAAGTCAGGGGAAACCCTGATGGAAGA-CCGAAACAGTTCTGACGTGCAAATCGATTGTCAGAATTGAGTATAGGGGCGAAAGACCAATCGAACCATCTAGTAGCTGGTTCCTTCCGAAGTTTCCCTCAGGATAGCTGGTGCATTTTAATATTATATAAAAT----------AATCTTATCTGGTAAAGCGAATGATTAGAGGCCTTAGGGTCGAAAC-GATCTTAACCTATTCTCAAACTTTAAATGGGTAAGAA--CCTTAACTTTCTTGATATGAAGATCAA----------GTCCCAGTGGGCCACTTTTGGTAAGCAGAACTGGCGCTGTGGGATGAACCAAACGTAATGTTACGTGCCCAAATTAACAACTCATGCAGATACCATGAAAGGCGTTGGTTGCTTAAAACAGCAGGACGGTGATCATGGAAGTCGAAATCCGCTAAGGAGTGTGTAACAACTCACCTGCCGAAGCAACTAGCCCTTAAAATGGATGGCGCTTAAGT-----------------------------------------------------------------------------------------------------------------------------------------------
Endogone_pisiformis             ----------------------------GCCATGCATGTCTAAGTATAAACAAATTTGTACT-GTGAAACTGCGAATGGCTCATTAAATCAGTTATAGTTTA-----TTTGATAATACCTTTA-----CTACTTGG-ATAACCGTGGTAATTCTAGAGCTAATACATGCTAAAAAT-------CCCGACTTCT----GGAAGGGA-----TGTATTTATTA----GATAAAAAA-CCAACGCTGGT-GATTCA-TAATAACTTT-TCGAAT--CGTATGG-CCTAGTGCCG-ACGATGATTCATTCA-----AATTTCTGCCCTATCA-ACTTTCGATGGTAGGATAGAGGCCTACCATGGTATTTACGGGTAACGGGGAATTAGGGTTCGATTCCGGAGAGGGAGCCTGAGAAACGGCTACCACATCCAAGGAAG-GCAGCA-GGCGCGCAAATTACCCAATCCCG---ATACGGGGAGGTAGTGACAATAAATAACAATACAGGGCCTTT--TTGG-GTCTTGTAATTGG-AATGAGTACAATT-TAAATCCCTTAACGAGG-AACAATTGGAGGGCAAGTCTGGTGCCAGCAGCCGCGGTAATTCCAGCTCCAAT-AGCGTATATTAAAGTTGTTGCAGTTAAAAAGCTCGTAGTTGAATTT--TAGCTC-----------TGGCTGGGCGGTCCTGCCTTTAC---GGTGGGTAC--TACTTTGCTGGGGTTCACCTTCTGGTGAGCTG-GCATGTTCTTAAC-----TGGATGTGT---CAGGGAACCAGGACTTTTACTTTGAAAAAATTAGAGTGTTTAAAGCAGGCA-TCCG-----CTTGAATACATTA-GCATGGAATAAT-AGAATAGGACTTTGG--TTCTATTT-TGTTGGTT-TCTAGGAC-CGAGGTAATGATTAATAGGGATAGT-TGGGGGCATTAGTATTTAATTGTCAGAGGTGAAATTC-TTGGATTTATGAAAGACTAACTTCTGCGAAAGCATTTGCCA-AGGATGTTTTCATTAATCAAG-AACGAAAGTTAGGGGATCGAAGACGATCAGATACCGTCGTAGTCTTAACCATAAACTATGCCGACTAGGGATCGGACG----ATGTT-ATTTAC----TGACTCGTTCGGCACCTT-ATGAGAAATC-AAAGTTTTT-GGGTTCCGGGGGGAGTATGGT-CGCAAGGCTGAAACTTAAAGGAATTGACGGAAGGGCACCACCA-GGAGTGGAGCCTGCGGCTTAATTTGACTCAACACGGGGAAACTCACCAGGTCCAGACATGGTAAGGATTGACAGATTGAGAGCTCTTTCTTGATTCTATGGGTGGTGGTGCATGGCCGTT-CTTAGTTGGTGGAGTGATTTGTCTGGTTAATTCCGTTAACGAACGAGACCTTAACCTGCTA-------------AATAGTT-AGGCCAAC-TTTGGTTGGTCGCAACTTCTTAGAGGGACTATT-GACGAC--TAGTCAATG-GAAGTTTGAGGCAATAACAGGTCTGTGATGCCCTT-AGATGTTCTGGGCCGCACGCGCGCTACACTGA--CGAAGTCAGCAAGTTTATAACCTTGGTCGGAAGAT-CTGGGTAATCTTTTGAAACTTCGTCGTGCTGGGGATAGAGCATTGCAATTATTGCTCTTCAACGAGGAATTCCTAGTAAGCGTGAGTCATCAGCTCGCGTTGATTACGTCCCTGCCCTTTGTACACACCGCCCGTCGCTACTACCGATTGAATGGCTTAGTGAGTCCCTCGGATTG-----GAGCCCAGAAGTTGGCA-ACAACATCCAG---GTGCT-GAGAAGTCGGGCAAACTTGGTCATTTAGAGGAAGTAAAAGTCGTAACAAGGTTTCCGTAGGTGAACCTGCGGAAGGATCATTA---------------------------------------------------------------------------------------CGGCGAGTGAAGCGGGAAAAGCTCAAATTTTAAATCGAATGGGGTACCTATTCGAGTTGTATTTTCAAGA---GACGTTTTCGGATCGCGCCTGGGTA-----TAAGTCCTTTGGA-ACAGGGC---ATCAT-AGAGGGTGAGAATCCCGTTTATGACCCG----GAGCGGCGGT-CTA--TGTGATA--CGTTTTCAAAGAGTCAGGTTGTTTGGGAATGCAGC-CTAAAATGGGTGGTAAATTTCATCTAAAGCTAAATATTGGCGAG-AGACCGATAGCGAACAAGTACCGTGAGGGAAAGATGAAAAGAACTTTGAAAAGAGAGTTAAACAGTACGTGAAATTGTTGAAAGGG-----AAACGTTT----GAAATCAGTGTCAACGTCAGTTTTGATACTAGTCGGATAAAAAATCAAGGGAATGT-GGCTCTCTTTCACG-AGGGGGTGT--TATAGCCCTGGTTA--AAATACGATGATT---------AAGACTGAGGTCTGCAGATTGCTTGTGACTT-------CGAAGGATTTAAATGACCCGTCTTGAAACACGGACCAAGGAGTCT-AACATATATGCAAG---TGTTTGAGTGTCAAACTCATGCG--CGTAATGAAAGTGAATCCTTTTTGTATAAAATTTGGA----------GCATCATCGACCG-ATCTTGATATTT------TTGGATAGATTTGAGT-AAGAGCATAT------CTGTTGGGACCCGAAAGATGGTGAACTATGCCTGAATAGGGTGAAGCCAGAGGAAACTCTGGTGGAGGC-TCGTAGCGATTCTGACGTGCAAATCGATCGTCAAATTTGGGTATAGGGGCGAAAGACTAATCGAACTATCTAGTAGCTGGTTCCTGCCGAAGTTTCCCTCAGGATAGCAGAAACTCGTTC------------------------AGTTTTATGAGGTAAAGCGAATGATTAGAGGCCTTAGGGATGAAAC-ATCCTTAACCTATTCTCAAACTTTAAATATGTAAGA---AGTTTTGGTTGCTTAATTGAACCAAG-----------TTTCTAGTGGGCCATTTTTGGTAAGCAGAACTGGCGATGCGGGATGAACCGAACGTGAGGTTAAGGCGCCGGAATACACGCTCATTTAGACACCACAAAAGGTGTTAGTTCATCTAGACAGCAGGACGGTGGCCATGGAAGTCGGAATCCGCTAAGGAATGTGTAACAACTCACCTGCCGAATGAACTAGCCCTGAAAATGGATGGCGCTCAAGCG-----TGTTGCCCATACCTCGCCGTCAGGGTTAAAGCGAAGCCCTGA------CGAGTAGGCAGGCGTGGAGGTTTTGTG-------ACGAAGCTTAGGGCGTGAGCCCGAGTGAAACGGCCTCTAGTGCAGATCTTGGTGG
Ephedra_sp                      ----TCATATGCTTGTCTCAAAGATTAAGCCATGCATGTCTAAGTATGAACTAATTCAAACG-GTGAAACTGCGGATGGCTCATTAAATCAGTTATAGTTTC-----TTTGATGGTA-CCTTA-----CTACTCGG-ATAACCGTAGTAATTCTAGAGCTAATACGTGCAGCAAAT-------CCCGACCTCT----GGAAGGGA-----TGCATTTATTA----GATAAAAGG-CCGGCGTCGGT-GAATCA-TGATAACTTG-TCGGAT--CGCACGGCCTCAGTGCCG-GCGACGCTTCATTCA-----AATTTCTGCCCTATCA-ACTTTCGACGGTAGGATAGAGGCCTACCGTGGTTGTGACGGGTGACGGGGAATTAGGGTTCGATTCCGGAGAGGGAGCCTGAGAAACGGCTACCACATCCAAGGAAG-GCAGCA-GGCGCGCAAATTACCCAATCCTG---ATACGGGGAGGTAGTGACAATAAATAACAATACCGGGCTCAT---TGA-GTCTGGTAATTGG-AATGAGTACAATC-TAAATCCCTTAACGAGG-ATCCATTGGAGGGCAAGTCTGGTGCCAGCAGCCGCGGTAATTCCAGCTCCAAT-AGCGTATATTTAAGTTGTTGCAGTTAAAAAGCTCGTAGTTGGATCT--TGGGTC-----------GGCATGGTCGGTCCGCCTTTTC----GGTGTGCAT--CGGCCATCCGA-TCCTTCTGTCGGCGGCGTGC-TCCTGGCCTTAAC-----TGGCTGGGT---CACGGCTCCGACGCAGTTACTTTGAAAAAATTAGAGTGCTCAAAGCAAGCC-TATG----CTCTGAATACATTA-GCATGGAATAAC-GCGATAGGATTTCGG--TCCTGTTG-TGTTGGCC-TTCGGGAC-CGGAGTAATGATTAATAGGGACTGT-CGGGGGCATTCGTATTTCATTGTCAGAGGTGAAATTC-TTGGATTTATGAAAGACGAACTACTGCGAAAGCATTTGCCA-AGGATGTTTTCATTAATCAAG-AACGAAAGTTGGGGGCTCGAAGACGATCAGATACCGTCCTAGTCTCAACCATAAACGATNCCGACCAGGGATCGGCGG----ATGTT-GCTTTTA---GGACTCCGCCGGCACCTT-CCGAGAAATC-AGAGTTTTT-GGGTTCCGGGGGGAGTATGGT-CGCAAGGCTGAAACTTAAAGGAATTGACGGAAGGGCACCACCA-GGAGTGGAGCCTGCGGCTTAATTTGACTCAACACGGGAAAACTTACCAGGTCCAGACATAGTAAGGATTGACAGACTGAGAGCTCTTTCTTGATTCTATGGGTGGTGGTGCATGGCCGTT-CTTAGTTGGTGGAGTGATTTGTCTGGTTAATTCCGTTAACGAACGAGACCTCAGCCTGCTA-------------ACTAGCT-ACGTCGAG-GATTCCCTCGGCCAGCTTCTTAGAGGGACTATG-GCCGTT--TAGACCATG-GAAGTTTGAGGCAATAACAGGTCTGTGATGCCCTT-AGATGTTCTGGGCCGCACGCGCGCTACACTGA--TGCATTCAGCGAGCTCATTCTCTGGTCCGAAAGGM-CCGGGGAATCTTGTGAAAATGCATCGTGATGGGGATAGATCTTTGCAATTATCGGTCTTGAACGAGGAATTCCTAGTAAGCGCGAGTCATTAGCTCGTGCTGACTACGTCCCTGCCCTTTGTACACACCGCCCGTCGCTCCTACCGATTGAACGATCCGGTGAAATGTTCGGATCGCGGC-GACGGCGACGGNCCGCC-GTTGCCCGACG---TCGC--GAGAAGTTCATTGAACCTTATCGTTTAGAGGAAGGAGAAGTCG----------------------------------------------------------AGATCACCCGCTGAGTTTAAGCATATAAATAAGCGGAGGAAGAGAAACTTACAAGGATTCCCCTAGTAGCGGCGAGCGAACCGGGAACAGCCCAGCATGAAAATCGGGCGGTCCTGCCGTTCGAATTGTAGTCTGTAGA---AGCGATCCCAGCGACGGACCGGGCC-----CAAGTCCCCTGGA-AGGGGGC---GCCGG-AGAGGGTGAGAGCCCCGT---CGGGCCC----GGACCCTGTTGCAT--CACGGGG--CGCTGTCGGCGAGTCGGGTTGTTTGGGAATGCAGC-CCTAATCGGGTGGTAAATTCCGTCCAAGGCTAAATACGCGCGAG-AGACCGATAGCGAACAAGTACCGCGAGGGAAAGATGAAAAGGACTTTGAAAAGAGAGTCAAAGAGTGCTTGAAATTGCCGGGAGGG-----AAGCGGAT----GGAGGCCAGCGGGGTGTTGATCGGCGC---GGGCTGATGT--CG-CGGCACAAGCG-GG---AGCACTTGCGTGCGCGCGT--GCCGCCGCGATGTC----------GGTCG---------GGGAGCCAAGCACGCGTTGCT---CGGTGCGC-CGGTCTGCGGGCTTTATTCGACCCGTCTTGAAACACGGACCAAGGAGTCT-AACATGTGTGCGAGTC-GACGGGTTCTTGAAACCTGTGTGG-CGCAAGGAAACTGACCGGGATCCCCGCCTTGCGGGGC----------GCACCGTCCACCG-ACCTTGATCTTA------TGTGAAGGGTTCGAGT-GCGAGCACAC------CTGTTGGGACCCGAAAGATGGTGAACTATGCCTGAGCAGGGCGAAGCCAGAGGAAACTCTGGTGGAGGC-CCGCAGCGATACTGACGTGCAAATCGTTCGTCTGACTTGGGTATAGGGGCGAAAGACTAATCGAACCATCTAGTAGCTGGTTTCCTCCGAAGTTTCCCTCAGGATAGCTGGAGCTCGCGTCCG---------------------AGTTTTATCAGGTAAAGCAAATGATTAGAGGCCTCGGGGGCGTAAC-GCCCTCGACCTATTCTCAAACTTTAAATAGGTAAGA---CGGCGCGGCTGCTTCGGTGAGCCGCG-----------CTCCAAGTGGGCCATTTTTGGTAAGCAGAACTGGCGATGCGGGATGAACCGAAAGTCGAGTTACGGTGCCCAACTGCGCGCTAACCCAGATCCCACAAAGGGTGT-------------------------------------------------------------------------------------------------------------------------------------------------------------------------------------------------------------------------------------------------------------
Fomitiporia_mediterranea        GTAGTCATATGCTTGTCTCAAAGATTAAGCCATGCATGTCTAAGTATAAACAAATTTGTACT-GTGAAACTGCGAATGGCTCATTAAATCAGTTATAGTTTA-----TTTGATGGTA-CTTTG-----CTACATGG-ATAACTGTGGTAATTCTAGAGCTAATACATGCAATCAAG------CCCCAACTTCT----GGAAGGGG-----TGTATTTATTA----GATAAAAAA-CCAACGTTGGT-GAATCA-TAATAACTTC-TCGAAT--CGCATGG-CCTTGTGCCG-GCGATGCTTCATTCA-----AATATCTGCCCTATCA-ACTTTCGATGGTAGGATAGTGGCCTACCATGGTTTCAACGGGTAACGGGGAATAAGGGTTCGATTCCGGAGAGGGAGCCTGAGAAACGGCTACCACATCCAAGGAAG-GCAGCA-GGCGCGCAAATTACCCAATCCCG---ACACGGGGAGGTAGTGACAATAAATAACAATATAGGGCTCTT--TTGG-GTCTTATAATTGG-AATGAGTACAATT-TAAATCCCTTAACGAGG-AACAATTGGAGGGCAAGTCTGGTGCCAGCAGCCGCGGTAATTCCAGCTCCAAT-AGCGTATATTAAAGTTGTTGCAGTTAAAAAGCTCGTAGTTGAACTT--CAGGCC-----------TGGCTGGGCGGTCCGCCTCAC-----GGTGTGTAC--TGTCTGGCCGGGCCTTACCTCTTGGTGAGCCG-GCATGCCCTTCAC-----TGGGTGTGT---CGGGGAACCAGGACGTTTACCTTGAGAAAATTAGAGTGTTCAAAGCAGGCC-TGTG-----CCCGAATACATTA-GCATGGAATAAT-GAAATAGGATGTGCG-GTTCTATTT-TGTTGGTT-TCTAGGAT-CGCCGTAATGATTAATAGGGATAGT-TGGGGGCATTAGTATTCAGTTGCTAGAGGTGAAATTC-TTGGATTTACTGAAGACTAACTACTGCGAAAGCATTTGCCA-AGGATGTTTTCATTAATCAAG-AACGAAGGTTAGGGGATCGAAAACGATTAGATACCGTTGTAGTCTTAACAGTAAACTATGCCGACTAGGGATCGGGCG----ACCTC-AATTTCA---TGCGTCGCTCGGCACCTT-ACGAGAAATC-AAAGTCTTT-GGGTTCTGGGGGGAGTATGGT-CGCAAGGCTGAAACTTAAAGGAATTGACGGAAGGGCACCACCA-GGAGTGGAGCCTGCGGCTTAATTTGACTCAACACGGGGAAACTCACCAGGTCCAGACATAACTAGGATTGACAGATTGATAGCTCTTTCTTGATTTTATGGGTGGTGGTGCATGGCCGTT-CTTAGTTGGTGGAGTGATTTGTCTGGTTAATTCCGATAACGAACGAGACCTTAACCTGCTA-------------ACTAGCC-AGGCCGGC-TTTTGCTGGTCGAGGCTTCTTAGAGGGACTGTC-GGCGTT--TAGCCGACG-GAAGTTTGAGGCAATAACAGGTCTGTGATGCCCTT-AGATGTTCTGGGCCGCACGCGCGCTACACTGA--CAGAGCCAGCGAGTTGTTTTCCTTGACCGGAAGGTTCTGGGTAATCTTGTGAAACTCTGTCGTGCTGGGGATAGAGCATTGCAATTATTGCTCTTCAACGAGGAATTCCTAGTAAGCGTGAGTCATCAGCTCGCGTTGATTACGTCCCTGCCCTTTGTACACACCGCCCGTCGCTACTACCGATTGAATGGCTTAGTGAGGCCTTCGGATTG-----GCTTCGGGGAGCCGGCA-ACGGCACTCTG---GAGCT-GAAAAGTCGGTCAAACTTGGTCATTTAGAGGAAGTAAAAGTCGTAACAAGGTTTCCGTAGGTGAC-------------------------------------------------AACTTAAGCATATCAATAAGCGGAGGAAAAGAAACTAACAAGGATTCCCCTAGTAACTGCGAGTGAAGCGGGAAGAGCTCAAATTTAAAATCTGGCAGTCTTACTGTCCGAGTTGTAATCTGGAGA---AGCGTTTTCTGTGTTAGACCGTGTA-----CAAGTCTCCTGGA-ACGGAGC---GTCAT-AGAGGGTGAGAATCCCGTCCATGACACG----GACTACTAATACTT--TGTGATA--CGCTCTCGAAGAGTCGAGTTGTTTGGGAATGCAGC-TCAAAATGGGTGGTAAATTCCATCTAAAGCTAAATACAGGCGAG-AGACCGATAGCGAACAAGTACCGTGAGGGAAAGATGAAAAGCACTTTGGAAAGAGAGTTAAACAGTACGTGAAATTGTTGAAAGGG-----AAACGCTT----GAAGTCAGTGTCAACATCAATTTTGGC---CCATGGAGAA--AGGTGGGGGGAAT--GT---AGCGCTGTTTCGGCAGCGTGTTATAGCCCTCTATT--GTATACATGGGCT---------GGGATTGAGGATCGCAGTGCT---TGGGATGT-TGGCAGAATGGCTTTAAGCGACCCGTCTTGAAACACGGACCAAGGAGTCT-AACATGCTTGCGAG---TGTTCGGGTGGAAAACCCTTGTG--CGTAATGAAAGTGAAATGGGAACCTCCGCAAGGGGGT----------GCACCGACGCCCG-GCCCTGACGTTC------TCTGACGGTGCTGCGG-TAGAGCAAGT------ATGCTAGGACCCGAAAGATGGTGAACTATGCCTGAATAGGGCGAAGCCAGAGGAAACTCTGGTGGAGGC-TCGTAGCGATTCTGACGTGCAAATCGATCGTCAAATTTGGGTATAGGGGCGAAAGACTAATCGAACCATCTAGTAGCTGGTTCCTGCCGAAGTTTCCCTCAGGATAGCAGAAACTCGTATC-----------------------AGATTTATGTGGTAAAGCGAATGATTAGAGGCCTTGGGGTTGAAAC-AACCTTAACCTATTCTCAAACTTTAAATATGTAAGA---ACGGGCCGTCTCTTGACTGGACCG-------------TTTCTAGTGGGCCATTTTTGGTAAGCAGAACTGGCGATGCGGGATGAACCGAACGCGAGGTTAAGGTGCCGGAAT-GCACGCTCATCAGACACCACAAAAGGTGTTAGTTCATCTAGACAGCAGGACGGTGGCCATGGAAGTCGGAATCCGCTAAGGAGTGTGTAACAACTCACCTGCCGAATGAACTAGCCCTGAAAATGGATGGCGCTCAAGCG-----TGCTACCCATACCTCGCCGTCCGCGTTGAAGTGACACACGGA------CGAGTAGGCAGGCGTGGAGGTC-GGTG-------ACGAAGCCTTGGCAGTAATGCTGGGTGGAACGGCCTCTAGTGAA-----------
Gautieria_otthii                GTAGTCATATGCTTGTCTCAAAGATTAAGCCATGCATGTCTAAGTATAAACAAATTTGTACT-GTGAAACTGCGAATGGCTCATTAAATCAGTTATAGTTTA-----TTTGATGGTA-CCTTG-----CTACATGG-ATAACTGTGGTAATTCTAGAGCTAATACATGCGTCAAAG------CCGCGACTTCT----GGGAGCGG-----TGTATTTATTA----GATAAAAAA-CCAACGTTGGT-GATTCA-TAATAACTTC-TCGAAT--CGCATGG-CCTTGTGCCG-GCGATGCTTCATTCA-----AATATCTGCCCTATCA-AGTTTAGATGGTAGGATAGAGGCCTACCATGCTTTCAACGGGTAACGGGGAATAAGGGTTCGATTCCGGAGAGGGAGCCTGAGAAACGGCTACCACATCCAAGGAAG-GCAGCA-GGCGCGCAAATTACCCAATCCCG---ACACGGGGAGGTAGTGACAATAAATAACAATATGGGGCTCAT--TTGG-GTCTCATAATTGG-AATGAGTACAATT-TAAATCCCTTAACGAGG-AACAATTGGAGGGCAAGTCTGGTGCCAGCAGCCGCGGTAATTCCAGCTCCAAT-AGCGTATATTAAAGTTGTTGCCGTTAAAAAGCTCGTAGTTGAACTT--CCACGG------------GCCCACGTGGTCTGCCTCAC-----GGCAAGTAC--TGCGTGGCCGTG--CTCCTTGGTGGTGAGCCT-CGATGCCGTTCGT-----TCGGTGTCT---TGGTGAACCACCTCTGTTACCTTGAGAAAATTAGAGTGTTCAAAGCAGGCA-AATG-----CCCGAATACATTA-GCATGGAATAAC-GAAATAGGACGTGCG-GTTCTATTT-TGTTGGTT-TCTAGAGT-CGCCGTAATGATTAATAGGGATAGT-TGGGGGCATTAGTATTCAGTTGCTAGAGGTGAAATTC-TTGGATTTACTGAAGACTAACTACTGCGAAAGCATTTGCCA-AGGATGTTTTCATTAATCAAG-AACGAAGGTTAGGGGATCGAAAACGATCAGATACCGTTGTAGTCTTAACAGTAAACTATGCCGACTAGGGATCGGGCG----ACCTC-AATTTGA---TGTGTCGCTCGGCACCTT-ACGAGAAATC-AAAGTCTTT-GGGTTCGGGGGGGAGTATGGT-CGCAAGGCTGAAACTTAAAGGAATTGACGGAAGGGCACCACCA-GGAGTGGAGCCTGCGGCTTAATTTGACTCAACACGGGGAAACTCACCAGGTCCAGACATAACTAGGATTGACAGATTGATAGCTCTTTCTTGATTTTATGGGTGGTGGTGCATGGCCGTT-CTTAGTTGGTGGAGTGATTTGTCTGGTTAATTCCGATAACGAACGAGACCTTCCCGTGCTA-------------AATAGCC-CGGCCGGC-TTTGGCTGGTCGCGGCTTCTTAGACGGACTATC-AGCGTT--TAGCTGATG-GAAGTTGGAGGCAATAACAGGTCTGTGATGCCCTT-AGATGTTCTGGGCCGCACGCGCGCTACACTGA--CAGGGCCAGCGAGTTTATCACCTTGGCCGGAAGGT-CTGGGTAATCTTGTGAAACCCTGTCGTGCTGGGGATAGAGCATTGCAATTATTGCTCTTCAACGAGGAATTCCTAGTAGGCGTGAGTCATCAGCTCGCGTCGATTACGTCCCTGCCCTTTGTACACACCGCCCGTCGCTACTACCGATTGAACGGCTTAGTGAGGTCTTCGGATTG-----GCTTCGGGGAGCCGGCA-ACGGCACCCTG---TTGCC-GAGAAGTTGATCAAACTTGGTCGTTTAGAGGAAGTAAAAGTCGTAACAAGGTTTCCGTAGGTGAACCT---------------------------------------------------------------------------------TAACAAGGATTCCCCTAGTAACGGCGAGTGAAGCGGGATGAGCTCAAATTTGTAATCTGGCGGTCTCGCCGTCCGAGTTGTAGTCTGGAGA---AGCGTCTTCCGCGTCGGACCGTGTA-----CAAGTCTCCTGGA-ACAGGGC---GTCGT-AGAGGGTGAGAATCCCGTCTTTGACACG----GACTGCCGATGCTT-ATGCGATG--CGCTCTCGAAGAGTCGAGTTGTTTGGGAATGCAGC-TCAAAACGGGTGGTAAATTCCATCTAAAGCTAAATATGGGCGAA-AGACCGATAGCGAACAAGTACCGTGAGGGAAAGATGAAAAGCACTTTGGAAAGAGAGTTAAACAGTACGTGAAATTGTTGAAAGGG-----AAACGCTT----GAAGTCAGTGCCAGCATCGATTTCGAC---CGTCGGAGAA--GGGCCTTGGGAAC--GT---GGCACCCTTT-GGGTGTGT--TATAGCCCTCGGTC--GTATGCGACGGTC---------GGGATCGAGGACCGCAG-TGCT--TAGGATGC-TGGNGTAATGGCTTTAAGCGACCCGTCTTGAAACACGGACCAAGGAGTCT-AACATGCNTGCGAG---TGTTTGGGTGGTAAACCCGGACG--CGAAATGAAAGTGAAATCGGGACCTCTGTCGTGGAGG----------GCACCGACGCCCG-GACCAGACCTTC------TGTGACGGTTCCGAGG-TGGAGCATGC------ATGCTGGGACCCGAAAGATGGTGAACTATGCTTGAGTAGGGTGAAGCCAGAGGAAACTCTGGTGGAGGC-TCGTAGCGATTATGACGTGCAAATCGTTCGTCGAA--------------------------------------------------------------------------------------------------------------------------------------------------------------------------------------------------------------------------------------------------------------------------------------------------------------------------------------------------------------------------------------------------------------------------------------------------------------------------------------------------------------------------------------------------------------------------------------------------------------
Ginko_biloba                    -----------------TCAAAGATTAAGCCATGCATGTGTAAGTATGAACTCTTTCAGACT-GTGAAACTGCGAATGGCTCATTAAATCAGTTATAGTTTC-----TTTGATGGTA-CCTTA-----CTACTCGG-ATAACCGTAGTAATTCTAGAGCTAATACGTGCACCAAAT-------CCCGACTTCT----GGAAGGGA-----CGCATTTATTA----GATAAAAGG-CCGACGTCGGT-GATTCA-TGATAACTCG-ACGGAT--CGCACGGCCCTGGTGCCG-GCGACGCTTCATTCA-----AATTTCTGCCCTATCA-ACTTTCGATGGTAGGATAGAGGCCTACCATGGTGGTGACGGGTGACGGAGAATTAGGGTTCGATTCCGGAGAGGGAGCCTGAGAAACGGCTACCACATCCAAGGAAG-GCAGCA-GGCGCGCAAATTACCCAATCCTG---ACACGGGGAGGTAGTGACAATAAATAACAATACTGGGCTCAT---CGA-GTCTGGTAATTGG-AATGAGTACAATC-TAAATCCCTTAACGAGG-ATCCATTGGAGGGCAAGTCTGGTGCCAGCAGCCGCGGTAATTCCAGCTCCAAT-AGCGTATATTTAAGTTGTTGCAGTTAAAAAGCTCGTAGTTGGATCT--TGGGCC-----------GGGTCGGCCGGTCCGCCTTTTC----GGTGTGCAC--CGGCCGCCCGT-CCCTTCTGCCGGCGGCGCGC-TCCTGGCCTTAAT-----TGGCTGGGT---CGCGGCTCCGGCGCCGTTACTTTGAAAAAATTAGAGTGCTCAAAGCAAGCC-TACG----CTCTGAATACATTA-GCATGGAATAAC-GCGATAGGAGTCTGG--TCCTATTG-TGTTGGCC-TTCGGGAC-CGGAGTAATGATTAATAGGGACGGT-CGGGGGCATTCGTATTTCATTGTCAGAGGTGAAATTC-TTGGATTTATGAAAGACGAACCACTGCGAAAGCATTTGCCA-AGGATGTTTTCATTAATCAAG-AACGAAAGTTGGGGGCTCGAAGACGATCAGATACCGTCCTAGTCTCAACCATAAACGATGCCGACTAGGGATCGGCGG----ATGTT-GCTTTAA---GGACTCCGCCGGCACCTT-GTGAGAAATC-AAAGTTTTT-GGGTTCCGGGGGGAGTATGGT-CGCAAGGCTGAAACTTAAAGGAATTGACGGAAGGGCACCACCA-GGAGTGGAGCCTGCGGCTTAATTTGACTCAACACGGGGAAACTTACCAGGTCCAGACATAGTAAGGATTGACAGATTGAGAGCTCTTTCTTGATTCTATGGGTGGTGGTGCATGGCCGTT-CTTAGTTGGTGGAGCGATTTGTCTGGTTAATTCCGTTAACGAACGAGACCTCAGCCTGCTA-------------ACTAGCT-ATGCGGAG-GTTCGCCTTCGTCAGCTTCTTAGAGGGACTATG--GCCCT-TCAGGCCATG-GAAGTTTGAGGCAATAACAGGTCTGTGATGCCCTT-AGATGTTCTGGGCCGCACGCGCGCTACACTGA--TGTATTCAACGAGTCTATAACCTGGGCCGAGAGGC-CCGGGAAATCTGCCGAAATTTCATCGTGATGGGGATAGATCATTGCAATTATTGATCTTAAACGAGGAATTCCTAGTAAGCGCGAGTCATCAACTCGCGTTGACTACGTCCCTGCCCTTTGTACACACCGCCCGTCGCTCCTACCGATTGAATGATCCGGTGAAGTGTTCGGATCGCGCC-GACGACGGCGGTTCGCC-GCCG-GCGACG---TCGC--GAGAAGTTCATTGAACCTTATCATTTAGAGGAAGGAGAAG--------------------------------------------------------------------CCGCTGAGTTTAAGCATATCACTAAGCGGAGGAAAAGAAACTTACCAGGATTCCCCTAGTAACGGCGAGCGAACCGGGAAGAGCCCAGCATGAAAATCGGCGGCTCT-GCCTGCCGAATTGTAGTCTGTAGA---AGCGTCTTCAGCGACGGACCGGGCC-----CAAGTCCCCTGGA-AGGGGGC---GCCGG-AGAGGGTGAGAGCCCCGT---CGGGCCC----GGACCCTGCCGCAC--CACGAGG--CGCTGTCGGCGAGTCGGGTTGTTTGGGAATGCAGC-CCTAATTGGGTGGTAAATTCCGTCCAAGGCTAAATACGGGSGAG-AGACCGATAGCGAACAAGTACCGCGAGGGAAAGATGAAAAGGACTTTGAAAAGAGAGTTAAAGAGTGCTTGAAATTGCCGGGAGGG-----AAGCGGAT----GGAGGCCGGGGGCGTGCCAGCGCGGGC---CGTTGCGGCG--GCAC-----AAGC--GC---GGC-CTTTT--GGTCGCAC--TGTACCTCCGTCGT--GGCGGTCGAGGAR---------CGAAGCGGCGCCTATGGCGCT---CGTGGCGC-TGGCCAGCGGGCTTTATTCGACCCGTCTTGAAACACGGACCAAGGAGTCT-AACATGTGTGCGAAT--CGGCGGGTTGGGAAACCCGCGARG-CGCAAGGAAGCTGACTCGAAATCCCCTCTCGGGGGGT----------GCACCGCCGACCG-ACCCTGATCTTC------TGTGAAGGGTTCGAGT-GCGAGCACAC------CTGTTGGGACCCGAAAGATGGTGAACTATGCCTGAGCAGGGCGAAGCCAGAGGAAACTCTGGTGGAGGC-CCGCAGCGATACTGACGTGCAAATCGTTCGTCTGACTTGGGTATAGGGGCGAAAGACTAATCGAACCGTCTAGTAGCTGGTTTCCTCCGAAGTTTCCCTCAGGATAGCTGGAGCTCATGTGCG---------------------AGTTTTATCGGGTAAAGCAAATGATTAGAGGCATCGGGGGCGTAAC-GCCCTCGACCTATTCTCAAACTTTAAATAGGTAAGG---CGGCGCGGCTGCTCCGTTGAGCCGCG-----------CTCCAAGTGGGCCATTTTTGGTAAGCAGAACTGGCGATGCGGGATGAACCGAAAGCCGAGTTACGGTGCCAAATTGCGCGCTAACCCAGATCCCACAAAGGGTGTTGGTTGATTAAGACAGCAGGACGGTGGTCATGGAAGTCGAAATCCGCTAAGGAGTGTGTAACAACTCACCTGCCGAATCAACTAGCCCCGAAAATGGATGGCGCTGAAGCG-----CGCAACCTATACTCGGCCGTCGGGGCAAGTGCCAAGCTCCGA------TGAGTAGGAGGACGCGGGGGTT-GTTG--------CGAAACCTTGGGCGTGAGCCTGGGTGGACCGGCCCCCGGTGCAGATCTTGGTGG
Glomus_mosseae                  --AGTCATATGCTTGTCTCAAAGATTAAGCCATGCATGTCTAAGTATAAATCGTTTATACAG-GTGAAACTGCGAATGGCTCATTAAATCAGTTATAATTTA-----TTTGATAGTACAATTA-----CTACTTGG-ATAACCGTGGTAATTCTAGAGCTAATACATGCTAAAATT-------CCCGACTTCT----GGAAGGGA-----TGTATTTATTA----GATAAAAAA-CCAATATTGGT-GATTCA-TGATAACTTT-TCGAAT--CGTAAGA-CTTAACGTCG-ACGATGAATCATTCA-----AATTTCTGCCCTATCA-ACTTTCGATGGTAGGATAGAGGCCTACCATGGTGGTAACGGGTAACGGGGTGTTAGGGCACGACACCGGAGAGGGAGCCTGAGAAACGGCTACCACATCCAAGGAAG-GCAGCA-GGCGCGCAAATTACCCAATCCCG---ACACGGGGAGGTAGTGACAATAAATAACAATACAGGGTTCTT--TTGG-ATCTTGTAATTGG-AATGAGTACAATT-TAAATCTCTTAACGAGG-AACAATTGGAGGGCAAGTCTGGTGCCAGCAGCCGCGGTAATTCCAGCTCCAAT-AGCGTATATTAAAGTTGTTGCAGTTAAAAAGCTCGTAGTTGAATTT--CGGGAT-----------CAATATTTCGGTCATGCCGTT-----GGTATGCAC--TGTTATCTTGATTCTCACCTTCTAAAGAACCG-TAATGCCATTAAT-----TTGGTGTTA---CGGGGAATTAGGACTGTTACCTTGAAAAAATTAGAGTGTTTAAAGCAGGCT-CACG-----CTTGAATACATTA-GCATGGAATAAT-GAAATAGGACATCCG-ATTCTATTT-TGTTGGTT-TCTAGGAT-CGATGTAATGATTAATAGGGATAGT-TGGGGGCATTAGTATTCAATTGTCAGAGGTGAAATTC-TTGGATTTATTGAAGACTAACTACTGCGAAAGCATTTGCCA-AGGATGTTTTCATTAATCAAG-AACGAAAGTTAGGGGATCGAAGACGATCAGATACCGTCGTAGTCTTAACCATAAACTATGCCGACTAGGGATCGGATG----ATGTT-AATTTTTTAATGACTCATTCGGCGCCTT-ACGGGAAACC-AAAGTGTTT-GGGTTCCGGGGGGAGTATGGT-CGCAAGGCTGAAACTTAAAGGAATTGACGGAAGGGCACCACCA-GGGGTGGAGCCTGCGGCTTAATTTGACTCAACACGGGGAAACTCACCAGGTCCAGACATAGTAAGGATTGACAGATTGAGAGCTCTTTCTTGATTCTATGGGTGGTGGTGCATGGCCGTT-CTTAGTTGGTGGAGTGATTTGTCTGGTTAATTCCGTTAACGAACGAGACCTTAACCTGCTA-------------AATAGCTAGGCTTAAC-ATTGTTAGGTCGCAGCTTCTTAGAGGGACTATC-GGTGTT--TAACCGATG-GAAGTTTGAGGCAATAACAGGTCTGTGATGCCCTT-AGATGTTCTGGGCCGCACGCGCGCTACACTGA--TGAAGTCAACGAGTTCATATCCTTTATCGAAAGAT-ATGGGTAATCTTTTGAAACTTCATCGTGATGGGGATAGAGCATTGCAATTATTGCTCTTCAACGAGGAATCCCTAGTAAGCACAAGTCATCAGCTTGTGTTGATTACGTCCMTGCCCTTTGTACACACCGCCCGTCGCTACTACCGATTGAATGGCTTAGTGAGACCCTCGGATTG-----GTATTCAGAAGCTTTAA-CCGGCATCTGT---TTGCT-GAGAAGTTGGTCAAACTTGGTCATTTAGAGGAAGTAAAAGTCGTAACAAGGTTTCCGTAGGTGAACCTGCGGAAGGATCATTATTGACCTCAAATCAGGTAAGAATACCCGCTGAACTTAAGCATATCAATAAGCGGAGGAAAAGAAAATAACAATGATTCCCTCAGTAACGGCGAGCGAAGAGGGATAAGCTCAAATTTTAAATCTGTTGGGTTCCTTAACAGAGTTGTATTTTGAAGA---AACGTTTTCCGCATCCAGGATTAGCC----TAAATCCTTTGGG-ATAAGGT---ATCAT-GGAGGGTGAGAATCCCGTTCATGGTTAA----TCTTAAGGAAGCTC--TACGATA--CGTTTTCCAAGAGTCGAGTTGTTTGGGATTGCAGC-TCAAAATGGGAGGTAAATTTCTCCTAAGGCTAAATATTGGCGAG-AGACCGATAGCGAACAAGTACCGTGAGGGAAAGATGAAAAGAACTTTGAAAAGAGAGTTAAACAGTACGTGAAATTGTTGAAAGGG-----AAACGATT----GAAGTCAGTGYCAACATCGGTTTTGAATGTCATAAAATGAC-TGGAGGAATGTAGC-TT---CGATCTCGTATTGAAGTGT--TATAGCCTTTGGTA---GATGTGATGTTT---------GAGACCGAGGATTGCAATGATGTTAGGGTATTACGGTCAAAAGGTTAGAAACGACCCGTCTTGAAACACGGACCAAGGAGTCT-AACATATATGCGAG---TGTTTGGGTGATTAAACCCTTGCG-CGTAATGAAAGTAATTATCCGGGAAAAAATTTTCGGA----------GCATCATCGACCG-ATCAGGATATTT------TTTGATAGATTTGAGT-AAGAGCATAT------CTGCTAGGACCCGAAAGATGGTGAACTATGCCTGAATAGGGCGAAGCCAGAGGAAACTCTGGTGGAGGC-TCGTAGCGGTTCTGACGTGCAAATCGATCGTCGAATTTGGGTATAGGGGCGAAAGACTAATCGAACCATCTAGTAGCTGGTTCCTGCCGAAGTTTCCCTCAGGATAGCAGAAACTCGATAAAC---------------------AGTTTTATGAGGTAAAGCGAATGATTAGAGGCCTTAGGGTTGAAAC-AGCCTTAACCTATTCTCAAACTTTAAATATGTAAGAA--GTTTTAAGTTACTTGATTGAACTTGA-----------TTTCTAGTGGGCCATTTTTGGTAAGCAGAACTGGCGATGCGGGATGAACCGAACGTAAGGTTAAGGTGCCCAAATTTACGCTCAYTTAGATACCACAAAAGGTGTTAGTTCATCTAGACAGCAGGACGGTGGCCATGGAAGTTGGAATCCGCTAAGGAGTGTGTAACAACTCACCTGCCGAATGAACTAGCCCTGAAAATGGATGGCGCTCAAGCG-----TAATACCTATACCTTACCTTTAAGGTTAAAGTGAAGCCT--------------------------------------------------------------------------------------------------
Grifola_sordulenta              GTAGTCATATGCTTGTCTCAAAGATTAAGCCATGCATGTCTAAGTATAAACAAGTTTGTACT-GTGAAACTGCGAATGGCTCATTAAATCAGTTATAGTTTA-----TTTGATGGTA-CCTTG-----CTACATGG-ATAACTGTGGTAATTCTAGAGCTAATACATGCAATCAAG------CCCCGACTTCC----GGAAGGGG-----TGTATTTATTA----GATAAAAAA-CCAACGTTGGT-GATTCA-TAATAACTTC-TCGAAT--CGCATGG-CCTTGTGCCG-GCGATGCTTCATTCA-----AATATCTGCCCTATCA-ACTTTCGATGGTAGGATAGAGGCCTACCATGGTTTCAACGGGTAACGGGGAATAAGGGTTCGATTCCGGAGAGGGAGCCTGAGAAACGGCTACCACATCCAAGGAAG-GCAGCA-GGCGCGCAAATTACCCAATCCCG---ACACGGGGAGGTAGTGACAATAAATAACAATATAGGGCCCTT--TCGG-GTCTTATAATTGG-AATGAGTACAATT-TAAATCTCTTAACGAGG-AACAATTGGAGGGCAAGTCTGGTGCCAGCAGCCGCGGTAATTCCAGCTCCAAT-AGCGTATATTAAAGTTGTTGCAGTTAAAAAGCTCGTAGTTGAACTT--CAGACC-----------TGGCCGGGCGGTCTGCCTCAC-----GGTATGTAC--TGTCTGGCTGGGTCTTACCTCTTGGTGAGCCG-GCATGCCCTTTAC-----TGGGTGTGT---CGGGGAACCAGGACTTTTACCTTGAGAAAATTAGAGTGTTCAAAGCAGGCC-TATG-----CCCGAATACATTA-GCATGGAATAAT-AAAATAGGACGTGCG-GTTCTATTT-TGTTGGTT-TCTAGAGT-CGCCGTAATGATTAATAGGGATAGT-TGGGGGCATTAGTATTCAGTTGCTAGAGGTGAAATTC-TTGGATTTACTGAAGACTAACTACTGCGAAAGCATTTGCCA-AGGATGTTTTCATTAATCAAG-AACGAAGGTTAGGGGATCGAAAACGATCAGATACCGTTGTAGTCTTAACAGTAAACTATGCCGACTAGGGATCGGGCG----ATCTC-AATCTTA---TGTGTCGCTCGGCACCTT-ACGAGAAATC-AAAGTCTTT-GGGTTCTGGGGGGAGTATGGT-CGCAAGGCTGAAACTTAAAGGAATTGACGGAAGGGCACCACCA-GGAGTGGAGCCTGCGGCTTAATTTGACTCAACACGGGGAAACTCACCAGGTCCAGACATGACTAGGATTGACAGATTGATAGCTCTTTCATGATTTTATGGGTGGTGGTGCATGGCCGTT-CTTAGTTGGTGGAGTGATTTGTCTGGTTAATTCCGATAACGAACGAGACCTTAACCTGCTT-------------AATAGCC-AGGCCGGC-TTTTGCTGGTCGCGGCTTCTTAGAGGGACTGTC-TGCGTC--TAGCAGACG-GAAGTTTGAGGCAATAACAGGTCTGTGATGCCCTT-AGATGTTCTGGGCCGCACGCGCGCTACACTGA--CAGAGCCAGCGAGTTAATCACCTTGGCCGGAAGGT-CTGGGTAATCTTGTGAAACTCTGTCGTGCTGGGGATAGAGCATTGCAATTATTGCTCTTCAACGAGGAATTCCTAGTAAGCGTGAGTCATCAGCTCGCGTTGATTACGTCCCTGCCCTTTGTACACACCGCCCGTCGCTACTACCGATTGAATGGCTTAGTGAGGTCTTGGGATTG-----GCTTCGGGGAGCCGGCA-ACGGCACCCTG---TCGCT-GAGAACTTGATCAAACTTGGTCATTTAGAGGAAGTAAAAGTCGTAACAAGGTTTCCGTAGGT--------------------------------------------------------------------------------------------AGGATT-CCCTA-TAACTGCGAGTGAAGCGGGAAAAGCTCAAATTTAAAATCTGGCGGTCTTGCCGTCCGAGTTGTAGTCTGGAGA---AGTGCTTTCCGCGCTGGACCGTGTA-----CAAGTCTCTTGGA-ACAGAGC---GTCAT-AGAGGGTGAGAATCCCGTCTTTGACACG----GACCCCCAGTGCTT--TGTGATG--CGCTCTCGAAGAGTCGAGTTGTTTGGGAATGCAGC-TCAAAATGGGTGGTAAATTCCATCTAAAGCTAAATATTGGCGAG-AGACCGATAGCGAACAAGTACCGTGAGGGAAAGATGAAAAGCACTTTGGAAAGAGAGTTAAACAGTATGTGAAATTGCTGAAAGGG-----AAACGATT----GAAGTCAGTGCCAGCATCGATTTTGAC---CGTTGGATAA--AGGCTGGGGGAAT--GT---GGCACCTTC--GGGTGTGT--TATAGCCCCTGGTC--ACATACGACGGTT---------GGGATCGAGGAACTCAGTGCT---TAGGATGC-TGGCGTAATGGCTTTAAACGACCCGTCTTGAAACACGGACCAAGGAGTCT-AACATGCCTGCGAG---TGTTTGGGTGGAAAACCCGAGCG--CGCAATGAAAGTGAAATTGAGACCCCTGTCGTGGGGG----------GCATCGACGCCCG-GACCAGACCTTC------TGTGACGGCTCCGCGG-TAGAGCATGT------ATGTTGGGACCCGAAAGATGGTGAACTATGCCTGAATAGGGTGAAGCCAGAGGAAACTCTGGTGGAGGC-TCGTAGCGATTCTGACGTGCAAATCGATCGTCAAATTTGGGTATAGGGGCGAAAGACTAATCGAACCATCTAGTAGCTGGTTCCTGCCGAAGTTTCCCTCAGGATAGCAGAAGCTCATATC-----------------------AGATTTATGTGGTAAAGCGAATGATTAGAGGCCTTGGGGTTGAAAC-AACCTTAACCTATTCTCAAACTTNAAATATGTAAGA---ACGAGCCGTCACTTGATTGGACCG-----------------------------------------------------------------------------------------------------------------------------------------------------------------------------------------------------------------------------------------------------------------------------------------------------------------------------------------------------------------------------------
Homo_sapiens                    GTAG-CATATGCTTGTCTCAAAGATTAAGCCATGCATGTCTAAGTACGCACGGC-CGGTACA-GTGAAACTGCGAATGGCTCATTAAATCAGTTATGGTTCC-----TTTGGTCGCTCGCTCCTC-TCCTACTTGG-ATAACTGTGGTAATTCTAGAGCTAATACATGCCGACGGGCGCTGACCCCC-TTCGC----GGGGGGG-ATGCGTGCATTTATCAGATCAAAACCAAC-CCGGTCTTGGT-GACTCT-AGATAACCTC-GGGCCGATCGCACGCCCCCCGTGGCG-GCGACGACCCATTCG-----AACGTCTGCCCTATCA-ACTTTCGATGGTAGTCGCCGTGCCTACCATGGTGACCACGGGTGACGGGGAATCAGGGTTCGATTCCGGAGAGGGAGCCTGAGAAACGGCTACCACATCCAAGGAAG-GCAGCA-GGCGCGCAAATTACCCACTCCCG---ACCCGGGGAGGTAGTGACGAAAAATAACAATACAGGACTCTT--TCGAGGCCCTGTAATTGG-AATGAGTCCACTT-TAAATCCTTTAACGAGG-ATCCATTGGAGGGCAAGTCTGGTGCCAGCAGCCGCGGTAATTCCAGCTCCAAT-AGCGTATATTAAAGTTGCTGCAGTTAAAAAGCTCGTAGTTGGATCT--TGGGAG-----------CGGGCGGGCGGTCCGCCGCGA-----GGCGAGCCA--CCGCCCGCCGCCCCTTGCCTCTCGGCGCCCCCTCGATGCTCTTAGC----TGAGTGTCCC---GCGGGGCCCGAAGCGTTTACTTTGAAAAAATTAGAGTGTTCAAAGCAGGCC-CGAGCC--GCCTGGATACCGCA-GCTAGGAATAAT-GGAATAGGACCGCGG--TTCTATTT-TGTTGGTT-TTCGGAAC-TGAGGCCATGATTAAGAGGGACGGC-CGGGGGCATTCGTATTGCGCCGCTAGAGGTGAAATTCCTTGGACCGGCGCAAGACGGACCAGAGCGAAAGCATTTGCCA-AGAATGTTTTCATTAATCAAG-AACGAAAGTCGGAGGTTCGAAGACGATCAGATACCGTCGTAGTTCCGACCATAAACGATGCCGACCGGCGATCGGCGG-----CGTT-ATTCCCA---TGACCCGCCGGGCAGCTT-CCGGGAAACC-AAAGTCTTT-GGGTTCCGGGGGGAGTATGGT-TGCAAAGCTGAAACTTAAAGGAATTGACGGAAGGGCACCACCA-GGAGTGGAGCCTGCGGCTTAATTTGACTCAACACGGGAAACCTCACCCGGCCCGGACACGGACAGGATTGACAGATTGATAGCTCTTTCTCGATTCCGTGGGTGGTGGTGCATGGCCGTT-CTTAGTTGGTGGAGCGATTTGTCTGGTTAATTCCGATAACGAACGAGACTCTGGCATGCTA-------------ACTAGTT-ACGCGACC-CCCGAGCGGTCGCAACTTCTTAGAGGGACAAGT-GGCGTT--CAGCCACCC-GAG-ATTGAG-CAATAACAGGTCTGTGATGCCCTT-AGATGTCCGGGGCTGCACGCGCGCTACACTGA--CTGGCTCAGCGTGTGCCTACCCTACGCCGGCAGGC-GCGGGTAACCCGTTGAACCCCATTCGTGATGGGGATCGGGGATTGCAATTATTCCCCATGAACGAGGAATTCCCAGTAAGTGCGGGTCATAAGCTTGCGTTGATTAAGTCCCTGCCCTTTGTACACACCGCCCGTCGCTACTACCGATTGGATGGTTTAGTGAGGCCCTCGGATCGG----CCCCGCCGGGGTCGGCCCACGGCCCTGGCGGAGCGCT-GAGAAGACGGTCGAACTTGACTATCTAGAGGAAGTAAAAGTCGTAACAAGGTTTCCGTAGGTGAACCTGCGGAAGGATCATTAGCGACCTCAGATCAGACGTGGCGACCCGCTGAATTTAAGCATATTAGTCAGCGGAGGAAAAGAAACTAACCAGGATTCCCTCAGTAACGGCGAGTGAACAGGGAAGAGCCCAGCGCCGAATCCCCGCCCCGCGGGCGCGGGACATGTGGCGTACGGAAGACCCGCTCCCCGGCGCCGCTCGTGGGGGGCCCAAGTCCTTCTGA-TCGAGGC---------CCAGCCCGTGGACG--GTGTGAGGCCGGTAGCGGCCGGCG-CGCGC-------CCG-GGTCTTCCCGGAGTCGGGTTGCTTGGGAATGCAGC-CCAAAGCGGGTGGTAAACTCCATCTAAGGCTAAATACCGGCACG-AGACCGATAGTCAACAAGTACCGTAAGGGAAAGTTGAAAAGAACTTTGAAGAGAGAGTTCAAGAGGGCGTGAAACCGTTAAGAGGT-----AAACGGGT-----------------------------------------------------------------------------------------------------------------------------------------------------------------------------ACCCGACCCGTCTTGAAACACGGACCAAGGAGTCT-AACACGTGCGCGAGTCGGGGGCTCGCACGAAAGCCGCCGTGGCGCAATGAAGGTGAAGATCCCGAGGCCTCTCCAGTCC----------GC-CGAGGG-GCACCACCGGCCCGTCTCGCC-CGCCGCGCCGGGGAGG-TGGAGCACGAGCGCACGTGTTAGGACCCGAAAGATGGTGAACTATGCCTGGGCAGGGCGAAGCCAGAGGAAACTCTGGTGGAGGT-CCGTAGCGGTCCTGACGTGCAAATCGGTCGTCCGACCTGGGTATAGGGGCGAAAGACTAATCGAACCATCTAGTAGCTGGTTCCCTCCGAAGTTTCCCTCAGGATAGCTGGCGCTCTCGCAGACCCGACGCACCCCCGCCACGCAGTTTTATCCGGTAAAGCGAATGATTAGAGGTCTTGGGGCCGAAAC-GATCTCAACCTATTCTCAAACTTTAAATGGGTAAGA---AGCCCGGCTCGCTGGCGTGGAGCCG------------TGCCTAGTGGGCCACTTTTGGTAAGCAGAACTGGCGCTGCGGGATGAACCGAACGCCGGGTTAAGGCGCCCGATGCCGACGCTCATCAGACCCCAGAAAAGGTGTTGGTTGATATAGACAGCAGGACGGTGGCCATGGAAGTCGGAATCCGCTAAGGAGTGTGTAACAACTCACCTGCCGAATCAACTAGCCCTGAAAATGGATGGCGCTGGAGCG-----TCGGGCCCATACCCGGCCGTCGCCGGCAGTCGAGAGTGGACG-----------------------------------------------------------------------------------------------
Hydnum_repandum                 GTAGTCATATGCTTGTCTCAAAGATTAAGCCATGCATGTCTAAGTATAAACAAATTTATACT-GTGAAACTGCGAATGGCTCATTAAATCAGTTATAGTTTA-----TTTGATGGTA-CCTTG-----CTACATGG-ATAACTGTGGTAATTCTAGAGCTAATACATGCATCAAAG------CCCCGACTTCT----GGAAGGGG-----TGTATTTATTA----GATAAAAAA-CCAACGTTGGT-GATTCA-TAATAACTTC-TCGAAT--CGCATGG-CCTTGTGCCG-GCGATGCTTCATTCA-----AATATCTGCCCTATCA-ACTTTCGATGGTAGGATAGAGGCCTACCATGGTTTCAACGGGTAACGGGGAATAAGGGTTCGATTCCGGAGAGGGAGCCTGAGAAACGGCTACCACATCCAAGGAAG-GCAGCA-GGCGCGCAAATTACCCAATCCCG---ACACGGGGAGGTAGTGACAATAAATAACAATATAGGGCTCTT--TTGG-GTCTTATAATTGG-AATGAGTACAATT-TAAATCCCTTAATGAGG-AACAATTGGAGGGCAAGTCTGGTGCCAGCAGCCGCGGTAATTCCAGCTCCAAT-AGCGTATATTAAAGTTGTTGCAGTTAAAAAGCTCGTAGTTGAACTT--CAGCCC-----------TGGCTGGGTGGTCTGCCTCAC-----GGTATGTAC--TGTCTGGCTGGGGCTTACCTCTTGGTGAGCTT-GCATGCCGTTCAT-----TCGGTGTGC---AAGGGAACCAGGACTTTTACTTTGAGAAAATTAGAGTGTTCAAAGCAGGCA-AATG-----CCCGAATACATTA-GCATGGAATAAT-GGAATANGACGTGCG-GTTCTATTT-TGTTGGTT-TCTANANT-CNCCGTAATGATTAATAGGGACAGT-TGGGGGCATTAGTATTGAGTTGCTAGAGGTGAAATTC-TTGGATTTACTCAAGACTAACTACTGCGAAAGCATTTGCCA-AGGATGTTTTCATTAATCAAG-AACGAAGGTTAGGGGATCGAAAACGATCAGATACCGTTGTAGTCTTAACAGTAAACTATGCCGACTAGGGATCGGGCG----AACTC-AAGTTTA---TGTGTCGCTCGGCACCTT-ACGAGAAATC-AAAGTCTTT-GGGTTCTGGGGGGAGTATGGT-CGCAAGGCTGAAACTTAAAGGAATTGACGGAAGGGCACCACCA-GGTGTGGAGCCTGCGGCTTAATTTGACTCAACACGGGGAAACTCACCAGGTCCAGACATAGCTAGGATTGACAGATTGATAGCTCTTTCTTGATTCTATGGGTGGTGGTGCATGGCCGTT-CTTAGTTGGTGGAGTGATTTGTCTGGTTAATTCCGATAACGAACGAGACCTTAACCTGCTA-------------AATAGTC-CGGCTGTC-TTTTGATGGCTGTGACTTCTTAGAGGGACTGTC-AGCGTC--TAGCTGACG-GAAGTTTGAGGCAATAACAGGTCTGTGATGCCCTT-AGATGTTCTGGGCCGCACGCGCGCTACACTGA--CAGGGCCAGCGAGTTTATCACCTTGGCTGAAAGGC-CTGGGTAATCTTGTGAAACCTTGTCGTGCTGGGGATAGANCATTGCAATTATTGCTCTTCAACGAGGAATACCTAGTAAGCGCAAGTCATCAGCTTGCGTTGATTACGTCCCTGCCCTTTGTACACACCGCCCGTCGCTACTACCGATTGAATGGCTTAGTGAGGTNTTCGGATTG-----ACTTTGGGGAGCCGGAA-ACGGCACTCTA---TTGTT-GAGAAGTTGATCAAACTTGGTCATTTAGAGGAAGTAAAAGTCGTAACAAGGTTTCCGTAGGTGAACCTGCG----------------------------------------------------------------------------ACTAACAAGGATTCCCCTAGTAACGGCGAGTGAAGCGGGATGAGCTCAAATTTAAAATCTGGTAGTCTTACTGCCCGAGTTGTAATCTAGAGA---AGTGTTTTCTGTGCTGGACTGTGTT-----CAAGTTTCCTGGATATGGAAC---ATCAT-AGAGGGTGAGAATCCCGTCCTTGACACA----GACTTCCAGTGCTA--TGTGATG--CACTCTCAACGAGTCGAGTTGTTTGGGATTGCAGC-TCAAAATGGGAGGTAAATTCCTTCTAAAGCTAAATATTGGCGAG-AGACCGATAGCGAACAAGTACCGTGAGGGAAAGATGAAAAGCACTTTGGAAAGAGAGTTAAACAGTACGTGAAATTGTTAAAAGGG-----AAACAATT----GAAGTCAGTGCCAGTGTTCATGTTGAT---TGCTGGAAAA--GGGGTTAGGGAAT--GT---GGCTCTTTT--GGGAGTGT--TATAACCTTGGCTC--ATATACAGTAATT---------AATATGGAGTGATACAGTGCT------TGTGC-TGGCATAATGGCTTTAAATGACCCGTCTTGAAACACGGACCAAGGAGTCT-AACATGTCTGCAAG---TATTTGGGTGATAAACCCGAGTG--CGTAATGAAAGTAATACTGGGAACCCTGCAGAGGGGG----------GCACCAGTGCCCC-GAGCGGATCTTT------TGTGATGCATCGGAGG-TAGAGCATAT------ATGTTGGGACCCGAAAGATGGTGAACTATGCCTGAATAGGGTGAAGCCAGAGGAAACTCTGGTGGAGGC-TCGTAGCGATTCTGACGTGCAAATCGATCGTCAAATTTGGGTATAGGGGCGAAAGACTAATCGAACCATCTAGTAGCTGGTTCCTGCCGAAGTTTCCCTCAGGATAGCAGAAACTCATGTC-----------------------AGTTTTATGTGGTAAAGCGAATGATTAGAGACCTTGGGGATGAAAC-ATCCTTAATCTATTCTCAAACTTTAAATATGTAAGC---TCAGGATGCTTTCTTAATTGAAGC-------------TTTCTAGTGGGCCATTTTTGGTAAGCAGAACTGGCGATGCGGGATGAACCGAACGCGAGGTTAAGGTGCCGGAAT-ACACGCTCATCAGACACCACAAA-GGTGTTAGTTCATCTAGACAGCAGGACGGTGGCCATG-----------------------------------------------------------------------------------------------------------------------------------------------------------------------------------------------------------------------------
Hygrophoropsis_aurantiaca       GTAGTCATATGCTTGTCTCAAAGATTAAGCCATGCATGTCTAAGTATAAACAAGTTTGTACT-GTGAAACTGCGAATGGCTCATTAAATCAGTTATAGTTTA-----TTTGATGATA-TCTTG-----CTACATGG-ATAACTGTGGTAATTCTAGAGCTAATACATGCAACTAAAG-----CCCCGACTTCT----GGGAGGGG-----TGTATTTATTA----GATAAAAAA-CCAACGTTGGT-GATTCA-TAATAACTTC-TCGAAT--CGCATGG-CCTTGTGCCG-GCGATGCTTCATTCA-----AATATCTGCCCTATCA-ACTTTCGATGGTAGGATAGAGGCCTACCATGGTTTCAACGGGTAACGGGGAATAAGGGTTCGATTCCGGAGAGGGAGCCTGAGAAACGGCTACCACATCCAAGGAAG-GCAGCA-GGCGCGCAAATTACCCAATCCCG---ACACGGGGAGGTAGTGACAATAAATAACAATATAGGGCTCTT--TCGG-GTCTTATAATTGG-AATGAGTACAATT-TAAATCTCTTAACGAGG-AACAATTGGAGGGCAAGTCTGGTGCCAGCAGCCGCGGTAATTCCAGCTCCAAT-AGCGTATATTAAAGTTGTTGCAGTTAAAAAGCTCGTAGTTGAACTT--TGGGCC-----------TGGGTGGGCGGTCCGCCTCGCG----GCGTTGTAC--TGTCTGGCTGGGCCTTTCCTCTTGGTGAGCCG-GCGTGCCCTTTAC-----TGGGTGCGT---CGGGGAACCAGGACTTTTACCTTGAGAAAATTAGAGTGTTCAAAGCAGGCC-GTTG-----CCTGAATACATTA-GCATGGAATAAT-GAAATAGGACGCGCG-GTTCTATTT-TGTTGGTT-TCTAGAGT-CGCCGTAATGATTAATAGGGACAGT-TGGGGGCATTAGTATTCAGTTGCTAGAGGTGAAATTC-TTGGATTTACTGAAGACTAACTATTGCGAAAGCATTTGCCA-AGGATGTTTTCATTAATCAAG-AACGAAGGTTAGGGGATCGAAAACGATCAGATACCGTTGTAGTCTTAACAGTAAACTATGCCGACTAGGGATCGGGCG----ACCTC-TTTTTGA---TGTGTCGCTCGGCACCTT-ACGAGAAATC-AAAGTCTTT-GGGTTCTGGGGGGAGTATGGT-CGCAAGGCTGAAACTTAAAGGAATTGACGGAAGGGCACCACCA-GGAGTGGAGCCTGCGGCTTAATTTGACTCAACACGGGGAAACTCACCAGGTCCAGACATGACTAGGATTGACAGATTGATAGCTCTTTCATGATTTTATGGGTGGTGGTGCATGGCCGTT-CTTAGTTGGTGGAGTGATTTGTCTGGTTAATTCCGATAACGAACGAGACCTTAACCTGCTA-------------AATAGCC-AGGCCGGC-TTTTGCTGGTCTCGGCTTCTTAGAGGGACTGTC-GGCGTC--TAGCCGACG-GAAGTTTGAGGCAATAACAGGTCTGTGATGCCCTT-AGATGTTCTGGGCCGCACGCGCGCTACACTGA--CAAAGCCAGCGAGTTCTTTTCCTTGACCGGAAGGT-CTGGGTAATCTTGTGAAACTTTGTCGTGCTGGGGATAGAGCATTGCAATTATTGCTCTTCAACGAGGAATTCCTAGTAAGCGTGAGTCATCAGCTCGCGTTGATTACGTCCCTGCCCTTTGTACACACCGCCCGTCGCTACTACCGATTGAATGGCTTAGTGAGGTCTCCGGATTG-----GCTTCGGGGAGCCGGAA-ACGGCACCCTG---TTGCT-GAGAAGCTGATCAAACTTGGTCATTTAGAGGAAGTAAAAGTCGTAACAAGGTTTCCGTAGGTGA--------------------------------------------------AACTTAAGCATATCAATAAGCGGAGGAAAAGAAACTAACAAGGATTCCCCTAGTAACTGCGAGTGAAGCGGGAAGAGCTCAAATTTTGAATCTGGCGGTCCTGCCGTCCGAGTTGTAATCTAGAGA---AGTGTTTTCCGCGCTGGACCGTGTA-----CAAGTCTCCTGGA-AGGGAGC---GTCAT-AGAGGGTGAGAATCCCGTCTTTGACACG----GACTACCAGGGCTT-TTGTGATG--CGCTCTCGACGAGTCGAGTTGTTTGGGAATGCAGC-TCAAATTGGGTGGTAAATTCCATCTAAAGCTAAATACAGGCGAG-AGACCGATAGCGAACAAGTACCGTGAGGGAAAGATGAAAAGAACTTTGGAAAGAGAGTTAAACAGTACGTGAAATTGCTGAAAGGG-----AAACGCTT----GATGTCAGTGTCAGCATCAATTTTGGT---CGCTGGATAA--AGGCGAGGGGAAT--GT---GGCACTCTTCGGGGTGTGT--TATAGCCCCTTGTT--GTATACAGTGGCT---------GGGATTGAGGAACTCAGTGCT---TAGGATGC-TGGCATAATGGCCTTAAGCGACCCGTCTTGAAACACGGACCAAGGAGTCT-AACATGCCCGCGAGTG-TTTGGGTGTTTAAAACCCGAGTG--CGTAATGAAAGTGAAATTGGGAACCCTGTCGTGGGGT----------GCACCAACGCCCG-GACCAGAGCTCT------TGCGACGGCCCTGCGG-TAGAGCGTGT------ATGTTGGGACCCGAAAGATGGTGAACTATGCCTGAATAGGGTGAAGCCAGAGGAAACTCTGGTGGAGGC-TCGTAGCGATTCTGACGTGCAAATCGATCGTCGAATTTGGGTATAGGGGCGAAAGACTAATCGAACCATCTAGTAGCTGGTTCCTGCCGAAGTTTCCCTCAGGATAGCAGAAACTCATGTC-----------------------AGATTTATGTGGTAAAGCGAATGATTAGAGGCCTTGGGGTTGAAAC-AACCTTAACCTATTCTCAAACTTTAAATATGTAAGA---ACAAGCCGTCTCTTAGTTGGACCG-------------TTTCTAGTGGGCCATTTTTGGTAAGCAGAACTGGCGATGCGGGATGAACCGAACGGGAGGTTAAGGTGCCGGAAT-ACACGCTCATCAGACACCACAAAAGGTGTTAGTTCATCTAGACAGCAGGACGGTGGCCATGGAAGTCGGAATCCGCTAAGGAGTGTGTAACAACTCACCTGCCGAATGAACTAGCCCTGAAAATGGATGGCGCTCAAGCG-----TGTTACCCATACCTCCCCGTTGGCGTTGAAGTGACGCGCCAA------CGAGTAGGCAGGCGTGGAGGT--CGTG-------AAGAAGCCTTGGCAGCGATGCTGGGTGGAACCGCCTCTAGTGCAGATCTTGTGGG
Laccaria_bicolor                GTAGTCATATGCTTGTCTCAAAGATTAAGCCATGCATGTCTAAGTATAAACAACTTTGTACT-GTGAAACTGCGAATGGCTCATTAAATCAGTTATAGTTTA-----TTTGATGGTA-TCTTG-----CTACATGG-ATAACTGTGGTAATTCTAGAGCTAATACATGCAATCAAG------CCCCGACTTCC----GGAAGGGG-----TGTATTTATTA----GATAAAAAA-CCAACGTTGGT-GATTCA-TAATAACTTC-TCGAAT--CGCATGG-CCTTGTGCCG-GCGATGCTTCATTCA-----AATATCTGCCCTATCA-ACTTTCGATGGTAGGATAGAGGCCTACCATGGTTTCAACGGGTAACGGGGAATAAGGGTTCGATTCCGGAGAGGGAGCCTGAGAAACGGCTACCACATCCAAGGAAG-GCAGCA-GGCGCGCAAATTACCCAATCCCG---ACACGGGGAGGTAGTGACAATAAATAACAATATAGGGCTCTT--TCGG-GTCTTATAATTGG-AATGAGTACAATT-TAAATCCCTTAACGAGG-AACAATTGGAGGGCAAGTCTGGTGCCAGCAGCCGCGGTAATTCCAGCTCCAAT-AGCGTATATTAAAGTTGTTGCAGTTAAAAAGCTCGTAGTTGAACTT--CAGATC-----------TGGCTGGGCGGTCCGCTTAAC-----GGCGAGTAC--TGTCTGGCTGAGTCTTACCTCTTGGTGAGCCG-GCGTGCCCTTTAT----TGGCGTGCGT---TGGGGAACCAGGACTTTTACCTTGAGAAAATTAGAGTGTTCAAAGCAGGCA-TTTG-----CCCGAATACATTA-GCATGGAATAAT-AAAATAGGACGTGCG-GTTCTATTT-TGTTGGTT-TCTAGAGT-CGCCGTAATGATTAATAGGGATAGT-TGGGGGCATTGGTATTGAGTCGCTAGAGGTGAAATTC-TTGGATTGACTCAAGACCGACTATTGCGAAAGCATTTGCCA-AGGATGTTTTCATTAATCAAG-AACGAAGGTTAGGGGATCGAAAACGATCAGATACCGTTGTAGTCTTAACAGTAAACTATGCCGACTAGGGATCGGGCG----ACCTC-AATTATGA--TGTGTCGCTCGGCACCTT-ACGAGAAATC-AAAGTCTTT-GGGTTCTGGGGGGAGTATGGT-CGCAAGGCTGAAACTTAAAGGAATTGACGGAAGGGCACCACCA-GGTGTGGAGCCTGCGGCTTAATTTGACTCAACACGGGGAAACTCACCAGGTCCAGACATAACTAGGATTGACAGATTGATAGCTCTTTCATGATTTTATGGGTGGTGGTGCATGGCCGTT-CTTAGTTGGTGGAGTGATTTGTCTGGTTAATTCCGATAACGAACGAGACCTTAACCTGCTA-------------AATAGCC-AGGCCGGC-TTTCGCTGGTCGCGGCTTCTTAGAGGGACTGTC-AGCGTC--TAGCTGACG-GAAGTTTGAGGCAATAACAGGTCTGTGATGCCCTT-AGATGTTCTGGGCCGCACGCGCGCTACACTGA--CAGAGCCAGCGAGTTATTTTTCTTGGCCGGAAGGT-CTGGGTAATCTTGTGAAACTCTGTCGTGCTGGGGATAGAGCATTGCAATTATTGCTCTTCAACGAGGAATACCTAGTAAGCGTGAGTCATCAGCTCGCGTTGATTACGTCCCTGCCCTTTGTACACACCGCCCGTCGCTACTACCGATTGAATGGCTTAGTGAGGTCTCCGGATTG-----GCTTTGGGGAGCCGGAA-ACAGCATCCCA---TTGCT-GAGAAGCTGATCAAACTTGGTCATTTAGAGGAAGTAAAAGTCGTAACAAGGTTTCCGTAGGTGA----------------------------------------------------------------------------------------------------TAGTAACTGCGAGTGAAGCGGGAAAAGCTCAAATTTAAAATCTGGCAGTCTTGCTGTCCGAGTTGTAATCTAGAGA---AGTATTATCCGCGCTGGACCGTGTA-----CAAGTCTCCTGGA-ATGGGGC---GTCAT-AGAGGGTGAGAATCCCGTCTTTGACACG----GACTGCCAGGGCTT--TGTGATG--TGCTCTCAAAGAGTCGAGTTGTTTGGGAATGCAGC-TCAAAATGGGTGGTAAATTCCATCTAAAGCTAAATATTGGCGAG-AGACCGATAGCGAACAAGTACCGTGAGGGAAAGATGAAAAGAACTTTGGAAAGAGAGTTAAACAGTACGTGAAATTGCTGAAAGGG-----AAACGCTT----GAAGTCAGTGTCAGCATCAATTTTGAC---TGGTGGAAAA--AGTTCAAGGGAAT--GT---GGCATCTTC--GGATGTGT--TATAGCCTTTGTTC--GCATACATTGGTT---------GGGATTGAGGAACTCAGTGCT---TAGGATGC-TGGCATAATGGCTTTAATCGACCCGTCTTGAAACACGGACCAAGGAGTCT-AACATGCCTGCGAG---TGTTTGGGTGAAAAACCCGAGCG--CGTAATGAAAGTGAAATTGAGATCCCTGTCGTGGGGA----------GCATTGACGCCCG-GATCTGACCTTT------TGTGACGATTCTGCGG-TAGAGCATGT------ATGTTGGGACCCGAAAGATGGTGAACTATGCCTGAATAGGGTGAAGCCAGAGGAAACTCTGGTGGAGGC-TCGTAGCGATTCTGACGTGCAAATCGATCGTCAAATTTGGGTATAGGGGCGAAAGACTAATCGAACCATCTAGTAGCTGGTTCCTGCCGAAGTTTCCCTCAGGATAGCAGAAACTCATTTC-----------------------AGATTTATGTGGTAAAGCGAATGATTAGAGGCCTTGGGGTTGAAAC-AACCTTAACCTATTCTCAAACTTTAAATATGTAAGA---ACGAGCCGTCTCTTGATTGGACCG-------------TTTCTAGTGGGCCATTTTTGGTAAGCAGAACTGGCGATGCGGGATGAACCGAACGCGAGGTTAAGGTGCCGGAAT-TCACGCTCATCAGACACCACAAAAGGTGTTAGTTCATCTAGACAGCAGGACGGTGGCCATGGAAGTCGGAATCCGCTAAGGAGTGTGTAACAACTCACCTGCCGAATGAACTAGCCCTGAAAATGGATGGCGCTTAAGCG-----TGATACCCATACCTCGCCGTCAGCGTTGAAGTGACGCGCTGA------CGAGTAGGCAG------------------------------------------------------------------------------
Lycoperdon_pyriforme            -GAGTCATATGCTTGTCTCAAAGATTAAGCCATGCATGTCTAAGTATAAACAACTTTGTACT-GTGAAACTGCGAATGGCTCATTAAATCAGTTATAGTTTA-----TNTGATGATA-ACTTG-----CTACATGG-ATAACTGTGGTAATTCTAGAGCTAATACATGCAATCAAG------CCCCGACTTCC----GGGAGGGG-----TGTATTTATTA----GATAAAAAA-CCAACGTTGGT-GATTCA-TAATAACTTC-TCGAAT--CGCATGG-CCTTGTGCCG-GCGATGCTTCATTCA-----AATATCTGCCCTATCA-ACTTTCGATGGTAGGATAGAGGCCTACCATGGTTTCAACGGGTAACGGGGAATAAGGGTTCGATTCCGGANAGGGAGCCTGAGAAACGGCTACCACATCCAAGGAAG-GCAGCA-GGCGCGCAAATTACCCAATCCCG---ACACGGGGAGGTAGTGACAATAAATAACAATATAGGGCTCTT--TCGG-GTCTTATAATTGG-AATGAGTACAATT-TAAATCCCTTAACGAGG-AACAATTGGAGGGCAAGTCTGGTGCCAGCAGCCGCGGTAATTCCAGCTCCAAT-AGCGTATATTAAAGTTGTTGCAGTTAAAAAGCTCGTAGTTGAACTT--CAGACC-----------TGGCTGGGCGGTCCGCTTAAC-----GGCGTGTAC--TGTCTGGCTGGGCCTTACCTCTTGGTGAGCCG-GCGTGCCCTTTAT----TGGTGTGCGT---CGGGGAACCAGGACTTTTACCTTGAGAAAATTAGAGTGTTCAAAGCAGGCC-TATG-----CCCGAATACATTA-GCATGGAATAAT-AAAATAGGACGTGCG-GTTCTATTT-TGTTGGTT-TCTAGAGT-CGCCGTAATGATTAATAGGGATAGT-TGGGGGCATTGGTATTGAGTCGCTAGAGGTGAAATTC-TTGGATTGACTCAAGACCGACTATTGCGAAAGCATTTGCCA-AGGATGTTTTCATTAATCAAG-AACGAAGGTTAGGGGATCGAAAACGATCAGATACCGTTGTAGTCTTAACAGTAAACTATGCCGACTAGGGATCGGGCG----ACCTC-AAATTTGA--TGTGTCGCTCGGCACCTT-ACGAGAAATC-AAAGTCTTT-GGGTTCTGGGGGGAGTATGGT-CGCAAGGCTGAAACTTAAAGGAATTGACGGAAGGGCACCACCA-GGTGTGGAGCCTGCGGCTTAATTTGACTCAACACGGGGAAACTCACCAGGTCCAGACATAACTAGGATTGACAGATTGATAGCTCTTTCATGATTTTATGGGTGGTGGTGCATGGCCGTT-CTTAGTTGGTGGAGTGATTTGTCTGGTTAATTCCGATAACGAACGAGACCTTAACCTGCTA-------------AATAGCC-AGGCCGGC-TTTTGCTGGTCGAGGCTTCTTAGAGGGACTGTC-AGTGTC--TAACTGACG-GAAGTTTGAGGCAATAACAGGTCTGTGATGCCCTT-AAATGTTCTGGGCCGCACGCGCGCTACACTGA--CAGAGCCAGCGAGTTTTTTTCCTTGGCCGGAAGGT-CTGGGTAATCTTGTGAAACTCTGTCGTGCTGGGGATAGAGCATTGCAATTATTGCTCTTCAACGAGGAATACCTAGTAAGCGTGAGTCATCAGCTCGCGTTGATTACGTCCCTGCCCTTTGTACACACCGCCCGTCGCTACTACCGATTGAATGGCTTAGTGAGGTCTCCGGATTG-----GCTTTTGGGAGCCGGCA-ACGGCACTTGA---TTGCT-GAGAAGCTGATCAAACTTGGTCATTTAGAGGAAGTAAAAGTCGTAACAAGGTTTCCGTAGGTGAACCTGC----------------------------------------GCTGAACTTAAGCATATCAATAAGCGGAGGAAAAGAAACTAACAAGGATTCCCCTAGTAACTGCGAGTGAAGCGGGAAAAGCTCAAATTTAAAATCTGGCGGTCTAGCTGTCCGAGTTGTAATCTAGAGA---AGTAATGCCCGCGCTGGACCGTGTA-----CAAGTCTCCTGGA-ATGGAGC---GTCAT-AGAGGGTGAGAATCCCGTCTTTGACACG----GACTACCAGGGCTT--TGTGGTA--TGCTCTCAAAGAGTCGAGTTGTTTGGGAATGCAGC-TCTAAATGGGTGGTAAATTCCATCTAAAGCTAAATATTGGCGAG-AGACCGATAGCGAACAAGTACCGTGAGGGAAAGATGAAAAGAACTTTGGAAAGAGAGTTAAACAGTACGTGAAATTGCTGAAAGGG-----AAACGCTT----GAAGTCAGTGTCAGCATCAATTCTGAC---TGCTGGAAAA--AGGCTTAGGGAAT--GT---GGCAGCTCC--GGCTGTGT--TATAGCCCTTTGTC--ACATACAGCTGTT---------GGGATTGAGGAACTCAGTGCT---TAGGATGC-TGGCATAATGGCTTTAAGCGACCCGTCTTGAAACACGGACCAAGGAGTCT-AACATGCCTGCGAG---TGTTTGGGTGGTAAACCCGAGCG--CGTMMTGAAAGTGAAATTGAGATCCCTGTCGTGGGGA----------GCATCGACGCCCG-GACCTGACCTTT------TGTGACGGATCCGCGG-TAGAGCATGT------ATGTTGGGACCCGAAAGATGGTGAACTATGCCTGAATAGGGTGAAGCCAGAGGAAACTCTGGTGGAGGC-TCGTAGCGATTCTGACGTGCAAATCGATCGTCAAATTTGGGTATAGGGGCGA---------------------------------------------------------------------------------------------------------------------------------------------------------------------------------------------------------------------------------------------------------------------------------------------------------------------------------------------------------------------------------------------------------------------------------------------------------------------------------------------------------------------------------------------------------------------------------------------
Magniporthe_grisea              GTAGTCATATGCTTGTCTTAAAGATTAAGCCATGCATGTCTAAGTATAAGCAA--TTATACA-GCGAAACTGCGAATGGCTCATTAAATCAGTTATCGTTTA-----TTTGATAGTA-CCTTA-----CTACATGG-ATAACCGTGGTAATTCTAGAGCTAATACATGCTAAAAAC-------CCCGACTTCG-----GAAGGGG-----TGTATTTATTA----GATTAAAAA-CCAATGCTGGT-GATTCA-TGATAACTTC-TCGAAT--CGCACGG-CCTTGCGCCG-GCGATGGTTCATTCA-----AATTTCTGCCCTATCA-ACTTTCGACGGCTGGGTCTTGGCCAGCCGTGGTGACAACGGGTAACGGAGGGTTAGGGCTCGACCCCGGAGAAAACGCCTGAGAAACGGCGTTTACATCCAAGGAAG-GCAGCA-GGCGCGCAAATTACCCAATGCCG---ACACGGCGAGGTAGTGACGAGAAATACTGATACAGGGCTCTT--TTGG-GTCTTGTAATTGG-AATGAGTACAATT-TAAATCTCTTAACGAGG-AACAATTGGAGGGCAAGTCTGGTGCCAGCAGCCGCGGTAATTCCAGCTCCAAT-AGCGTATATTAAAGTTGTTGCAGTTAAAAAGCTCGTAGTTGAACCT--TGGGCC-----------TGGCTGGCCGGTCCGCCTCAC-----CGCGTGCAC--TGGTCCGCCGGGCCTTTCCCTCTGGGGAACCG--CATGCCCTTCAC-----TGGGCGTGT---CGGGGAACCAGGACTTTTACTTTGAAAAAATTAGAGTGTTCAAAGCAGGCC-TATG-----CTCGAATACATTA-GCATGGAATAAT-AGAATAGGACGTGTG-GTTCTATTT-TGTTGGTT-TCTAGGAC-CGCCGTAATGATTAATAGGGACAGT-CGGGGGCATCAGTATTCAATTGTCAGAGGTGAAATTC-TTGGATTTATTGAAGACTAACTACTGCGAAAGCATTTGCCA-AGGATGTTTTCATTAATCAGG-AACGAAAGTTAGGGGATCGAAGACGATCAGATACCGTCGTAGTCTTAACCATAAACTATGCCGACTAGGGATCGGACG----GTGTT-ATTTTT----TGACCCGTTCGGCACCTT-ACACGAAAGTACAAGTTTCT-GGGTTCTGGGGGGAGTATGGT-CGCAAGGCTGAAACTTAAAGAAATTGACGGAAGGGCACCACCA-GGGGTGGAGCCTGCGGCTTAATTTGACTCAACACGGGGAAACTCACCAGGTCCAGACATGAAAAGGATTGACAGATTGAGAGCTCTTTCTTGATTTTATGGGTGGTGGTGCATGGCCGTT-CTTAGTTGGTGGAGTGATTTGTCTGCTTAATTGCGATAACGAACGAGACCTTAACCTGCTA-------------AATAGCC-CGCGTCGC-TTTGGCGGCGCGCGGCTTCTTAGAGGGACTATC-GGCTCA---AGCCGATG-GAAGTTTGAGGCAATAACAGGTCTGTGATGCCCTT-AGATGTTCTGGGCCGCACGCGCGCTACACTGA--CACAGCCAGCGAGTCCTTC--CTTGGCCGAGAGGC-CCGGGTAATCTTGTTAAACTGTGTCGTGCTGGGGATAGAGCATTGCAATTATTGCTCTTCAACGAGGAATCCCTAGTAAGCGCAAGTCATCAGCTTGCGTTGATTACGTCCCTGCCCTTTGTACACACCGCCCGTCGCTACTACCGATTGAACGGCTCAGTGAGGCCTTCGGACTG-----GCCGAGAGAGGTGGGCA-ACCACCACTCAT--GTGCC-GGAAAGTTGTACGAACTCGGTCGTTTAGAGGAAGTAAAAGTCGTAACAAGGTCTCCGTTGGTGAACCAGCGGAGGGATCATTATTGACCTCGGATCAGGTAGGAATACCCGCTGAACTTAAGCATATCAATAAGCGGAGGAAAAGAAACCAACAGGGATTGCCCCAGTAACGGCGAGTGAAGCGGCAACAGCTCAAATTTGAAATCTGGCCCC---CCGGCCCGAGTTGTAATTTGCAGA---GGATGCTTTTGGTGAGGCACCTACC------GAGTCCCCTGGA-ATGGGGC---GCCAT-AGAGGGTGAGAGCCCCGTATGGTAG-------GAC-GCCGAACCTC--TGTAAAG--CTCCTTCGACGAGTCGAGTAGTTTGGGAATGCTGC-TCTAAATGGGAGGTAAATTTCTTCTAAAGCTAAATACCGGCCAG-AGACCGATAGCGCACAAGTAGAGTGATCGAAAGATGAAAAGCACTTTGAAAAGAGGGTTAAAAAGTACGTGAAATTGTTGAAAGGG-----AAGCGCTT----GTGACCAGAGCCAGCATCGGTTTTCGC---CGGGGGACAA--AGGCTTCGGGAAC--GT---GGCTCCTTTCGGGGAGTGT--TATAGCCCGTTGCGT-AATACCCC-GGCG---------GGGACCGACGACCGCGC-GCA----AGGATGC-TGGCGTAATGGTCATCAGCGACCCGTCTTGAAACACGGACCGAGGAGTCA-AGCATTAGTGCGAG---TGTTTGGGTGTAAAACCCGCACG--CGTAATGAAAGTGAA-CGTAGGTGAGAGCTTC--GGC----------GCATCATCGACCG-ATCCTGATGTTT------TCGGAAGGATTTGAGT-AGGAGCATTA------ACGCTTGGACCCGAAAGATGGTGAACTATACTTGAATAGGGTGAAGCCAGAGGAAACTCTGGTGGAGGC-TCGCAGCGGTTCTGACGTGCAAATCGATCGTCAAATTTGAGTATAGGGGCGAAAGACTAATCGAACCATCTAGTAGCTGGTTTCAGCCGAAGTTTCCCTCAGGATAGCAGTGTCGTCTTC------------------------AGTTTTATGAGGTAAAGCGAATGATTAGGGACTCGGGGGCGATTTTTAGCCTTCATCCATTCTCAAACTTTAAATATGTAAGA---AGCCCTTGTTACTTAGTTGAACGTGGG----------ACACTAGTGGGCCATTTTTGGTAAGCAGAACTGGCGATGCGGGATGAACCGAACGCGGGGTTAAGGTGCCGGAGT-GGACGCTCATCAGACACCACAAAAGGCGTTAGTACATCTTGACAGCAGGACGGTGGCCATGGAAGTCGGAATCCGCTAAGGACTGTGTAACAACTCACCTGCCGAATGTACTAGCCCTGAAAATGGATGGCGCTCAAGCG-----TCCCACCCATACCCCGCCCCCAGGGTAGAAACGATGCCCTGG------GGAGTAGGCTGACGCGGGGGT--AGCG-------ACGAAGGCTAGGGCGTGAGCCCGGCTAGAGCTGCCCCTGGTGCAGATCTCGGTGA
Magnolia_sp                     -----------------TCAAAGATTAAGCCATGCATGTGTAAGTATGAACTAATTCAGACT-GTGAAACTGCGAATGGCTCATTAAATCAGTTATAGTTTG-----TTTGATGGTA--ACTG-----CTACTCGG-ATAACCGTAGTAATTCTAGAGCTAATACGTGCAACAAAC-------CCCGACTTCT----GGAAGGGA-----TGCATTTATTA----GATAAAAGG-TCGACGCTGAT-GATTCA-TGATAACTTG-ACGGAT--CGCACGGCCCTCGTGCTG-GCGACGCATCATTCA-----AATTTCTGCCCTATCA-ACTTTCGATGGTAGGATAGTGGCCTACTATGGTGGTGACGGGTGACGGAGAATTAGGGTTCGATTCCGGAGAGGGAGCCTGAGAAACGGCTACCACATCCAAGGAAG-GCAGCA-GGCGCGCAAATTACCCAATCCTG---ACACGGGGAGGTAGTGACAATAAATAACAATACCGGGCTCTT---CGA-GTCTGGTAATTGG-AATGAGTACAATC-TAAATCCCTTAACGAGG-ATCCATTGGAGGGCAAGTCTGGTGCCAGCAGCCGCGGTAATTCCAGCTCCAAT-AGCGTATATTTAAGTTGTTGCAGTTAAAAAGCTCGTAGTTGAACTT--TGGGAT-----------GGGCCGACCGGTCCGCCTCTG-----GGTGTGCAC--CGGTCGTTCGT-CCCTTCTACCGGCGATGCGC-TCCTGGCCTTAAC-----TGGCCGGGT---CGTGCCACCGGTGCTGTTACTTTGGAAAAATTAGAGTGCTCAAAGCAAGCC-CAAG----CTCTGGATACATTA-GCATGGGATAAC-ATCACAGGATTTCGG--TCCTATTC-TGTTGGCC-TTCGGGAT-CGGAGTAATGATTAAGAGGGACAGT-CGGGGGCATTCGTATTTCATAGTCAGAGGTGAAATTC-TTGGATTTATGAAAGACGAACCACTGCGAAAGCATTTGCCA-AGGATGTTTTCATTAATCAAG-AACGAAAGTTGGGGGCTCGAAGACGATCAGATACCGTCCTAGTCTCAACCATAAACGATGCCGACCAGGGATCGGCGG----ATGTT-GCTTTTA---GGACTCCGCCGGCACCTT-ATGAGAAATC-AAAGTTTTT-GGGTTCCGGGGGGAGTATGGT-CGCAAGGCTGAAACTTAAAGGAATTGACGGAAGGGCACCACCA-GGCGTGGAGCCTGCGGCTTAATTTGACTCAACACGGGGAAACTTACCAGGTCCAGACATAGTAAGGATTGACAGACTGAGAGCTCTTTCTTGATTCTATGGGTGGTGGTGCATGGCCGTT-CTTAGTTGGTGGAGCGATTTGTCTGGTTAATTCCGTTAACGAACGAGACCTCAGCCTGCTA-------------ACTAGCT-ATGTGGAG-GTGACCCTCCACCAGCTTCTTAGAGGGACTATG-GCCGTT--TAGGCCACG-GAAGTTTGAGGCAATAACAGGTCTGTGATGCCCTT-AGATGTTCTGGGCCGCACGCGCGCTACACTGA--TGTATTCAACGAGTCTATAGCCTTGGCCGACAGGC-CCGGGTAATCTTCGAAAATTTCATCGTGATGGGGATAGATCATTGCAATTGTTGGTCTTCAACGAGGAATGCCTAGTAAGCGCGAGTCATCAGCTCGCGTTGACTACGTCCCTGCCCTTTGTACACACCGCCCGTCGCTCCTACCGATTGAATGGTCCGGTGAAGTGTTCGGATCGCGGC-GACGTGGGCGGTTCGCC-GCCG-GCGACG---TCGC--GAGAAGTCCACTGAACCTTATCATTTAGAGGAAGGAGAAG-------------------------------------------------------------GGGACACCCGCTGAGTTTAAGCATATCAATAAGCGGAGGAGAAGAAACTTACGAGGATTCCCCTAGTAACGGCGAGCGAACCGGGATCGGCCCAGCTTGAGAATCGGACGGCCGCGCCGTCCGAATTGTAGTCTGCAGA---AGCGTCCTCAGCGACGGACCGGGCC-----CAAGTCCACTGGA-AGGTGGC---GCCGG-AGAGGGTGAGAGCCCCGT---CGTGCCC----GGACCCTGCCGCAC--CACGAGG--CGCTGTCGGCGAGTCGGGTTGTTTGGGAATGCAGC-CCCAATCGGGCGGTAAATTCCGTCCAAGGCTAAATACTGGCGAG-AGACCGATAGCGAACAAGTACCGCGAGGGAAAGGTGAAAAGGACTTTGAAAAGAGAGTCAAAGAGTGCTTGAAATTGTCGGGAGGG-----AAGCGGATG---GGGGCCGG--TCGGCTCGGGGCGCGGACCGTTGCGGGT-----------TGGGGCG-GC---GGCTTAAGCCCGGGCGCGCG-CGCCCGCGGAGACGC-CGTCGCCCCGACC----------GAGGTGGGAAGCGCGCCGCT---CCCGGCAC-CGGCCCGTGGGCCCCATTCGGCCCGTCTTGAAACACGGACCAAGGAGTCT-GACATGTGTGCGAGT--CAACGGGTGCGCAAACCCGCAAGG-CGCAAGGAAGCTGATT-GCGGGATCCCCCCGTGGGTT----------GCACCGCCGACCG-ACCTTGATCTTC------TGAGAAGGGTTCGAGT-GAGAGCATGC------CTGTCGGGACCCGAAAGATGGTGAACTATGCCTGAGCGGGGCGAAGCCAGAGGAAACTCTGGTGGAGGC-CCGCAGCGATACTGACGTGCAAATCGTTCGTCTGACTTGGGTATAGGGGCGAAAGACTAATCGAACCGTCTAGTAGCTGGTTCCCTCCGAAGTTTCCCTCAGGATAGCTGGAGCCCGCGGGCG---------------------AGTTCTATCGGGTAAAGCCAATGATTAGAGGCATCGGGGGCGCAAC-GCCCTCGACCTATTCTCAAACTTTAAATAGGTAGGA---CGGCGCGGCTGCTTCGCTGAGCCGCG-----------CTCCAAGTGGGCCATTTTTGGTAAGCAGAACTGGCGATGCGGGATGAACCGGAAGCCGGGTTACGGTGCCCAACTGCGCGCTAACCTAGAACCCACAAAGGGTGTTGGTCGATTAAGACAGCAGGACGGTGGTCATGGAAGTCGAAATCCGCTAAGGAGTGTGTAACAACTCACCTGCCGAATCAACTAGCCCCGAAAATGGATGGCGCTGAAGCG-----CGCGACCCATACCCGGCCATCGGGGCGATCGACATGCCCCGA------TGAGTAGGAGGGCGCGGCGGCC-GCCG--------CGAAACCTTTGGCGCGAGCCAGGGCGGAGCGGCCGTCGGTGCGGATCTTGGTGG
Marasmius_alliaceus             GTAGTCATATGCTTGTCTCAAAGATTAAGCCATGCATGTCTAAGTATAAACAAATTTGTACT-GTGAAACTGCGAATGGCTCATTAAATCAGTTATAGTTTA-----TTTGATGATA-CCTTG-----CTACATGG-ATAACTGTGGTAATTCTAGAGCTAATACATGCATTCAAG------CCCCGACTTCT----GGAAGGGG-----TGTATTTATTA----GATAAAAAA-CCAACGTTGGT-GATTCA-TAATAACTTC-TCGAAT--CGCATGG-CCTTGCGCCG-GCGATGCTTCATTCA-----AATATCTGCCCTATCA-ACTTTCGATGGTAGGATAGAGGCCTACCATGGTTTCAACGGGTAACGGGGAATAAGGGTTCGATTCCGGAGAGGGAGCCTGAGAAACGGCTACCACATCCAAGGAAG-GCAGCA-GGCGCGCAAATTACCCAATCCCG---ACACGGGGAGGTAGTGACAATAAATAACAATATAGGGCTCTT--TCGG-GTCTTATAATTGG-AATGAGTACAATT-TAAATCCCTTAACGAGG-AACAATTGGAGGGCAAGTCTGGTGCCAGCAGCCGCGGTAATTCCAGCTCCAAT-AGCGTATATTAAAGTTGTTGCAGTTAAAAAGCTCGTAGTTGAACTT--CAGGCC-----------TGGTCGGGCGGTCCGCCTCAC-----GGTGTGTAC--TGTCTGACTGGGTCTTACCTCTTGGTGAGCCG-GCGTGCCCTTTAT----TGGTGTGCGT---CGGGGAACCAGGACTTTTACCTTGAGAAAATTAGAGTGTTCAAAGCAGGCC-TATG-----CCTGAATACATTA-GCATGGAATAAT-AAAATAGGACGTGCG-GTTCTATTT-TGTTGGTT-TCTAGAGT-CGCCGTAATGATTAATAGGGATAGT-TGGGGGCATTGGTATTGAGTCGCTAGAGGTGAAATTC-TTGGATTGACTCAAGACCGACTATTGCGAAAGCATTTGCCA-AGGATGTTTTCATTAATCAAG-AACGAAGGTTAGGGGATCGAAAACGATCAGATACCGTTGTAGTCTTAACAGTAAACTATGCCGACTAGGGATCGGGCG----ACCTC-AAATTTGA--TGCGTCGCTCGGCACCTT-ACGAGAAATC-AAAGTCTTT-GGGTTCTGGGGGGAGTATGGT-CGCAAGGCTGAAACTTAAAGGAATTGACGGAAGGGCACCACCA-GGTGTGGAGCCTGCGGCTTAATTTGACTCAACACGGGGAAACTCACCAGGTCCAGACATAACTAGGATTGACAGATTGATAGCTCTTTCATGATTTTATGGGTGGTGGTGCATGGCCGTT-CTTAGTTGGTGGAGTGATTTGTCTGGTTAATTCCGATAACGAACGAGACCTTAACCTGCTA-------------AATAGCC-AGGCCGTC-TTTGGATGGTCGCGGCTTCTTAGAGGGACTGTC-AGCGTC--TAGCTGACG-GAAGTTTGAGGCAATAACAGGTCTGTGATGCCCTT-AGATGTTCTGGGCCGCACGCGCGCTACACTGA--CAGAGCCAGCGAGTTTTTTTCCTTGGCCGGAAGGT-CTGGGTAATCTTGTGAAACTCTGTCGTGCTGGGGATAGAGCATTGCAATTATTGCTCTTCAACGAGGAATACCTAGTAAGCGCAAGTCATCAGCTTGCGTTGATTACGTCCCTGCCCTTTGTACACACCGCCCGTCGCTACTACCGATTGAATGGCTTAGTGAGGTCTCCGGATTG-----GCTTCGGGGAGCCGGCA-ACGGCACCTTG---TCGCT-GAGAAGCTGATCAAACTTGGTCATTTAGAGGAAGTAAAAGTCGTAACAAGGTTTCCGTA------------------------TTGACCTCAAATCAGGTAGGACTACCCGCTGAACTTAAGCATATCAATAAGCGGAGGAAAAGAAACTAACAAGGATTCCCCTAGTAACTGCGAGTGAAGAGGGAAAAGCTCAAATTTAAAATCTGGCAGTCTCATTGTCCGAGTTGTAATTTAGAGA---AGTGTTACCCGCGTTGGACCGTGTA-----CAAGTCTCCTGGA-ATGGAGC---GTCAT-AGAGGGTGAGAATCCCGTCTTTGACACG----GACTACCAAGGCTT--TGTGGTG--CGCTCTCGAAGAGTCGTGTTGTTTGGGAATGCAGC-ACTAAATGGGTGGTAAATTCCATCTAAAGCTAAATATTGGGGAG-AGACCGATAGCGAACAAGTACCGTGAGGGAAAGATGAAAAGAACTTTGGAAAGAGAGTTAAACAGTACGTGAAATTGCTGAAAGGG-----AAACGCTT----GAAGTCAGTGTCAGCATCAGTTTTGAC---CGGTGGATAA--GAGCTTGAGGAAT--GT---GGCATCTTC--GGGTGTGT--TATAGCCTCTTGTT--GTATACATCGGTT---------GGGACTGAGGAACTCAGTGCT---TAGGATGC-TGGCATAATGGCTTTAATCGACCCGTCTTGAAACACGGACCAAGGAGTCT-AACATGCCTGCGAG---TGTTTGGGTGGAAAACCCGAGCG--CGTAATGAAAGTGAAATTAGGATCTCTGTCGCGGAGA----------GCACTGACGCCCG-GTCCAGACCTTT------TGTGACGGTACCGCGG-TTGAGCATGT------ATGTTGGGACCCGAAAGATGGTGAACTATGCCTGAATAGGGTGAAGCCAGAGGAAACTCTGGTGGAGGC-TCGTAGCGATTCTGACGTGCAAATCGATCGTCGAATTTGGGTATAGGGGCGAAAGACTAATCGAACCATCTAGTAGCTGGTTCCTGCCGAAGTTTCCCTCAGGATAGCAGAAACTCATTGTC----------------------AGATTTATGTGGTAAAGCGAATGATTAGAGGCCTTGGGGTTGTAAC-AACCTTAACCTATTCTCAAACTTTAAATATGTAAGA---ACGAGCCGTCTCTTAATTGGACCG-------------TTTCTAGTGGGCCATTTTTGGTAAGCAGAACTGGCGATGCGGGATGAACCGAACGCGAGGTTAAGGTGCCGGAAT-TCACGCTCATCAGACACCACAAAAGGTGTTAGTTCATCTAGACAGCAGGACGGTGGCCATGGAAGTCGGAATCCGCTAAGGAGTGTGTAACAACTCACCTGCCGAATGAACTAGCCCTGAAAATGGATGGCGCTTAAGCG-----TGATACCCATACCTCGCCGTCAGCGTTGAAGTGACGCGCTGA------CGAGTAGGCAGGCGTGGAGGTC-GGTG-------AAGAAGCCTTGGCAGTGATGCTGG-------------------------------
Monoblepharis_macrandra         -------------------AAAGATTAAGCCATGCATGTCTAAGTATAAGCAAA-CTTTACT-GTGAAACTGCGAATGGCTCATTAAATCAGTTATAGTTTA-----TTTGATAGTA-CCTTA-----CTACTTGG-ATAACCGTGGTAATTCTAGAGCTAATACATGCTAACAAT-------CCCGACTTCT----GGAAGGGA-----TGTATTTATTA----GATTAAAAA-CCAATCCTGGT-GATTCA-TAGTAACTTT-TCGAAT--CGCATGG-CTTTACGCCG-GCGATGGTTCATTCA-----AATTTCTGCCCTATCA-ACTTTCGATGGTACGGTATTGGCCTACCATGGTTTTAACGGGTAACGGGGAATTAGGGTTCGGTTCCGGAGAGGGAGCCTGAGAAATGGCTACCACATCCAAGGAAG-GCAGCA-GGCGCGCAAATTACCCAATCTCG---ATACGAGGAGGTAGTGACAAGAAATAACAATCCAGGGCTCTT---TGA-GTCTTGGAATTGG-AATGAGAACAATT-TAAATCCCTTAACGAGG-AACAATTGGAGGGCAAGTCTGGTGCCAGCAGCCGCGGTAATTCCAGCTCCAAT-AGCGTATATTAAAGTTGTTGCAGTTAAAAAGCTCGTAGTCGAATTT--TGGGCTT----------GGCTG-AAGGGTCTGCCTCAC-----GGTACGCAC--TCTTCTGTCGGGCCTTTCCTTCTGGCGAGCCA-CGGTGCTCTTAAC----TGAGTGCCGT---GGGG-AACCAGGACTTTTACTTTGAAAAAATTAGAGTGTTTAAAGCAAGCT-TACG-----CTTGAATACATTA-GCATGGAATAAT-AGAATAGGACCCTGG--TTCTATTT-TGTTGGTT-TCTGGAAC-TGGAGTAATGATTAATAGGGATAGT-TGGGGGCATTAGTATTTAATTGTCAGAGGTGAAATTC-TTGGATTTATGAAAGACTAACTTCTGCGAAAGCATTTGCCA-AGGATGTTTTCATTGATCAAG-AACGAAAGTTAGGGGATCGAAGACGATCAGATACCGTCGTAGTCTTAACCATAAACTATGCCAGCTCCGGATCGGCCG----GCGTT-AATTTA----CGACCCGGTCGGCACGGT-GTGAGAAATC-AAAGCTTTT-GGGTTCTGGGGGGAGTATGGT-CGCAAGGCTGAAACTTAAAGGAATTGACGGAAGGGCACCACCA-GGAGTGGAGCCTGCGGCTTAATTTGACTCAACACGGGGAAACTCACCAGGTCCAGACATAGTAAGGATTGACAGATTGAGAGCTCTTTCTTGATTCTATGGGTGGTGGTGCATGGCCGTT-CTTAGTTGGTGGAGTGATTTGTCTGGTTAATTCCGTTAACGAACGAGACCTTAACCTGCTA-------------AATAGTC-ACACGAAC-ACCTTGTTCGTGGTACTTCTTAGAGGGACTATG-GATGTT--TAATCCATG-GAAGTTTGAGGCAATAACAGGTCTGTGATGCCCTT-AGATGTTCTGGGCCGCACGCGCGCTACACTGA--TGAAGTCAACGAGTTTATAACCTTGGCCGGAAGGT-CTGGGTAATCTTGTGAAACTTCATCGTGCTGGGGATAGAGCATTGCAATTATTGCTCTTCAACGAGGAATTCCTAGTAAGCGTGAGTCATCAGCTCGCGTTGATTACGTCCCTGCCCTTTGTACACACCGCCCGTCGCTACTACCGATTGAATGGCTTAGTGAGGTCTTCGGATTG-----GAGAGCTGCTTCCAGCG-ATGGCAGCGGT---TCACC-GAGAAGTTGATCAAACTTGGTCATTTAGAGGAAGTAAAAGTCGTAACAAGGTA-----------------------------------------------------------------------------------------------------------------------------------------------------------------------------------------------------------------------------------------------------------------GAGAACCCCGT--GAAGCC------TTGGCTTGCCGCTA--TGTGAT---CGCTTTCAAACAGTCGGGTTGTTTGGGATTGCAGCCCCTAATCGGGAGGTAAATTTCTTCTAAAGCTAAATACTGGCGAG-AGACCGATAGCGAACAAGTACCGTGAGGGAAAGATGAAAAGAACTTTGAAAAGAGAGTTAAACAGTACGTGAAATTGGCAAAAGGG-----AATGGCTT----GAAACCAGTGTCAACGTCAGTTTTCTT---CGTGGTCAAA----GGCCTTGGGAAG-TA---GCGAGCCTTCGGCGCGTGT--TATACCCCTGGCTC--TGGCATGTGGGG----------AAGACTGAGGACCGCAAAGGCCGTCAGAAGGCATAAACCTTTGCCGGCAAACCACCCGTCTTGAAACACGG-CCAAGG-GTCT-AACATATACGCGCG---TATTTGGGTGG-AAACCCATATG--CGAAATGAAAGTGATT-----------GATCCTCGGT----------GCACCATCGACCG-GTCTGGATATTTTAA---TTGACTAGATCTGAGT-AAGAGGCGTA---CT-CTGTTGGGACCCGAAAGATGGTGA-CTATGCCT--------------------------------------------------------------------------------------------------------------------------------------------------------------------------------------------------------------------------------------------------------------------------------------------------------------------------------------------------------------------------------------------------------------------------------------------------------------------------------------------------------------------------------------------------------------------------------------------------------------------------------------------------------------------------------------
Monosiga_brevicollis            GTAGTCATATGCTTGTCTCAAAGATTAAGCCATGCATGTCTAAGTATAAACAACTTTGTACT-GTGAAACTGCGAATGGCTCATTAAATCAGTTATCGTTTA-----TTTGATAGTA-CCTTA-----CTACTTGG-ATAACCGTAGTAATTCTAGAGCTAATACATGCGAAAAGA-------CCCAACTCWC-----GGAGGGT-----TGTATTTATTA----GATACAAAA-CCAATGCAGGT-GATTCA-TAATAACTTTTGCGAAT--CGCATGG-CCTTGCGCCG-GCGATGAATCATTCA-----AATTTCTGCCCTATCA-ACTTTCGATGGTAAGGTATTGGCCTACCATGGTCGCAACGGGTAACGGGGAATTAGGGTTCGGTTCCGGAGAGGGGGCCTGAGAAATGGCCACCACATCCAAGGAAG-GCAGCA-GGCGCGCAAATTACCCAATCCTG---ACACAGGGAGGTAATGACAATAAATAACAATGCAGGGTCTTT--ACGA--TCTTGTAATTGG-AATGAGTACAATT-TAAATCTCTTAACGAGA-ACCAATTGGAGGGCAAGTCTGGTGCCAGCAGCCGCGGTAATTCCAGCTCCAAT-AGCGTATATTAAAGTTGTTGCAGTTAAAAAGCTCGTAGTTGAATTTC-CGGGCC-----------CGGCCAGGCGGTCTGCCGCAA-----GGTGTGTAT--CGCCGGAGGGCTGACCTTTTTCCGAAGACTGT-GCGTGCTCTTTAC----TGAGTTGCGT---ACTAGACTCGGGACTTTTACTTTGAAAAAATTAGAGTGTTCAAAGCAGGCA-TTTC----GCTTGAATACATTA-GCATGGAATAAT-GGAATAGGACTTTGG--TCTTATTT-TGTTGGTT-TCTAGGAC-CGAAGTAATGATTGATAGGGACAGT-TGGGGGCATTAGTATTTAATTGTCAGAGGTGAAATTC-TTGGATTTATGAAAGACTAACTTCTGCGAAAGCATTTGCCA-AGGATGTTTTCATTAATCAAG-AACGAAAGTTAGGGGATCGAAGACGATTAGATACCGTCGTAGTCCTAACCATAAACTATGCCGACTAGGGATCAGTGG----GTGTG-TTTCA-----AGACCCCATTGGCACCTT-ATGAGAAATC-AAAGTCTTT-GGGTTCTGGGGGGTGTATGGT-CGCAAGGCTGAAACTTAAAGGAATTGACGGAAGGGCACCACCA-GGAGTGGAGCCTGCGGCTTAATTTGACTCAACACGGGGAAACTCACCAGGTCCAGACATAGTAAGGATTGACAGATTGAGAGCTCTTTCTTGATTCTATGGGTGGTGGTGCATGGCCGTT-CTTAGTTGGTGGAGTGATTTGTCTGGTTAATTCCGTTAACGAACGAGACCTTAACCTGCTA-------------AATAGTT-ACGTGTTT-CTCGAAACACG-CAACTTCTTAGAGGGACTTTT-GATGAT--TAATCAAAG-GAAGTTTGAGGCAATAACAGGTCTGTGATGCCCTT-AGATGTTCTGGGCCGCACGCGCGCTACACTGA--CGAAGGCAGCGAGTTTATAGCCTGGATCGGAAGGT-CTGGGTAATCTTCTGAAACTTCGTCGTGATGGGGATAGATCTTTGTAATTATCGATCTTCAACGAGGAATTCCTAGTAAGCGCGGTTCATCAGATCGCGTTGATTACGTCCCTGCCCTTTGTACACACCGCCCGTCGCTACTACCGATTGAATGGTTTAGTGAGGTCTCGGGACTGAA---GCCTGTAGCTGTAAAAG-GCCGCGGGC------ATC--GGGAACTTGCTCAAACTTGATCATTTAGAGGAAGTAAAAGTCGTAACAAGGTTTCCGTAGGTGAACCTGCAGAAGGATC-----------CAAGTCAGGCAAGACTACCCGCTGAACTTAAGCATATCAATAAGCGGAGGAAAAGAAACTAACTAGGATTCCCTCAGTAACGGCGAGTGAAGCGGGAAGAGCTCAAATTTGAAATCTCCAAGGGATCCTTGGCGAATTGTAGTTTAGAAATG-TCGTCTGTTACCGCGTTTGGCC--------CAAGTGCCTTGGA-ACAGGT----CGCCAGAGAGGGTGAGAGCCCCGT--CCGGCCAC----GACGCGAGTGACGC--TACGAGG--CATTTTCGAAGAGTCGGGTTGTTTGGGAATGCAGC-CCAAAAAGGGTGGTAAATTTCATCTAAAGCTAAATATTGGCACG-AGACCGATAGCGAACAAGTACCGTGAGGGAAAGATGAAAAGCACTTTGAAAAGAGAGTTAAAAAGTACGTGAAACCGTTTAAAGGG-----AAACGATT----GAAGTTAGT----------------------------------------------------------------------------------------------------------------------------------------------------------------AACCGACCCGTCTTGAAACACGGACCAAGGAGTCT-AACATGTGCGCGAG---TCTTTGGGTGCCAAACCCTCGGG--CGTAATGAAAGTGACT----GGTGAGAGC--TTCGGC----------GCATCATCGACCG-ATCTGGATAAAACTTGTTTTTGAGAGATTTGAGT-ACGAGCGTAA------ATGTTGGGACCCGAAAGATGGTGAACTATGCCTGAATAGGGTGAAGCCAGAGGAAACTCTGGTGGAGGC-TCGTAGTGGTTCTGACGTGCAAATCGATCATCAAATTTGGGTATAGGGGCGAAAGACTAATCGAACTATCTAGTAGCTGGTTCCCACCGAAGTTTCCCTCAGGATAGCTGGAACTCTTGAC-----------------------AGTTTTATCAGGTAAAGCGAATGATTAGAGGCCTTGGGGACGCAAA-GTCTTCAACCTATTCTCAAACTTTAAATGGGTAAGA---AGTCCGGCTTGCT----------------------------------------------------------------------------------------------------------------------------------------------------------------------------------------------------------------------------------------------------------------------------------------------------------------------------------------------------------------------------------------------
Mucor_hiemalis                  ------------------CAAAGATTAAGCCATGCATGTCTAAGTATAAATAAATTTATATT-GTGAAACTGCGAATGGCTCATTAAATCAGTTATGATCTA-----CGTGACATATTCTTTA-----CTACTTGG-ATAACCGTGGTAATTCTAGAGCTAATACATGCAAAAAAAC------CCTGACTTC-----GGAAGGGG-----TGCACTTATTA----GATAA--AG-CCAACGTTGGT-GATTCA-TAATAATTAA-GCGGAT--CGCATGG-CCTTGTGCTA-GCGACGGTCCACTCG-----ATTTTCTGCCCTATCATGGTTGAGATTGTAAGATAGAGGCTTACAATGCCTACAACGGGTAACGGGGAATTAGGGTTCGATTCCGGAGAGGGAGCCTGAGAAACGGCTACCACATCCAAGGAAG-GCAGCA-GGCGCGCAAATTACCCAATCCCG---ACACGGGGAGGTAGTGACAATAAATAACAATGCAGGGCCTTT--AAGG--TCTTGCAATTGG-AATGAGTACAATT-TAAATCCCTTAACGAGG-ATCAATTGGAGGGCAAGTCTGGTGCCAGCAGCCGCGGTAATTCCAGCTCCAAT-AGCGTATATTAAAGTTGTTGCAGTTAAAACGTCCGTAGTCAAATTT--TAGTCTT----------TAGGCGAAGTGGCCTGGTCTTCATT-GATCAAGCT--CGTTTCTCCGAGCTTTTTTTTTGGTTATGCTA-TTGTTGGCTTCGG----TCGGCGATAG---TCTC-TAGCCAAATGATTACCATGAGCAAATCAGAGTGTTTAAAGCAGGCT-TTCAA---GCTTGAATGTGTTA-GCATGGAATAAT-GAAATATGACTTTAG-TCCCTATTT-CGTTGGT--TCAGGAAC-TTAAGTAATGATGAATAGAAACGGT-TGGGGGCATTTGTATTTGATCGCTAGAGGTGAAATTC-TTGGATTGATCGAAGACAAACTACTGCGAAAGCATTTGACCCAGGACGTTTTCATTGATCAAG-GTCTAAAGTTAAGGGATCGAAGACGATTAGATACCGTCGTAGTCTTAACCACAAACTATGCCGACTAGCGATTGGGTC-----TGTT-TATTA-----TGACTGACTCAGCAGCTT-AGCGAAAGT--AAAGTTTTT-GGGTTCTGGGGGGAGTATGGGACGCAAGGCTGAAACTTAAAGGAATTGACGGAAGGGCACCACCA-GGAGTGGAGCCTGCGGCTTAATTTGACTCAACACGGGGAAACTCACCAGGTCCAGACATAGTAAGGATTGACAGATTGAAAGCTCTTTCTAGATTCTATGGGTGGTGGTGCATGGCCGTT-CTTAGTTCGTGGAGTGATTTGTCTGGTTAATTCCGATAACGAACGAGACCTTATTCTGCTA-------------AATAGGC-AGGTCAAC-TTTTTAGTTGATTGGCTTCTTAGAGAGACTATC-GGCTT--CAAGCCGAAG-GAAGTTTTAGGCAATAACAGGTCTGTGATGCCCTT-AGATGTTCTGGGCCGCACGCGCGCTACACTGA--TGAAGTCAGCGAGTTTATAACCTTGGCCGGAAGGT-CTGGGTAAACTTTTGAAACTTCATCGTGCTGGGGATAGAGCATTGTAATTATTGCTCTTCAACGAGGAATTCCTAGTAAGCGCAAGTCATCAGCTTGCGTTGATTACGTCCCTGCCCTTTGTACACACCGCCCGTCGCTACTACCGATTGAATGGTTTAGTGAGCATATGGGATCA-----GTAGGATTAAACTGGCA-ACAGTTTTTCC---CTGCA-GAGAACTATGGCAAACTAGGCTATTTAGAGGAAGTAAAAGTCGTAACA----------------------------------------------------------ACCCGCTGAACTTAAGCATATCAATAAGCGGAGGAAAAGAAAATAACAATGATTTCCCTAGTAACGGCGAGTGAAGAGGAAAGAGCTCAAAGTTGGAACCTATTTGGCTTCTAAATCGGATTGTAAACTGTAGA---AGTGTTTTCCAGACACGCCTGGTAAA----AAAGTCCTTTGGA-ACAGGGC---ATCAT-AGAGGGTGAGAATCCCGTCATTGGCCA-----GAGCTGTTGTCTTT--TGTGATA--CATTTTCAAAGAGTCAGGTTGTTTGGGAATGCAGC-CTAAATTGGGTGGTAAATCTCACCTAAAGCTAAATATTTGCGAG-AGACCGATAGCGAACAAGTACCGTGAGGGAAAGATGAAAAGAACTTTGAAAAGAGAGTTAAACAGTATGTGAAATTGTTAAAAGGG-----AACCGTTT----GGAGCCAGAGCCAACGACAGTTTTGTT---TGGGAGAAAA--AATTACATTGAAT--GT---GG--CCCCT--CGGGGTGT--TATAGCTTTGTAAA--AAATATCCTGGAC---------TGGACTGAGGAACGCAGAGTGTTTAAAGGAGG-AACTCGCCTGGTATAAAATGACCCGTCTTGAAACACGGACC-------------------------------------------------------------------------------------------------------------------------------------------------------------------------------------------------------------------------------------------------------------------------------------------------------------------------------------------------------------------------------------------------------------------------------------------------------------------------------------------------------------------------------------------------------------------------------------------------------------------------------------------------------------------------------------------------------------------------------------------------------------------------------------------------------------------------------------------------------------------------------------------
Mus_musculus                    GTAG-CATATGCTTGTCTCAAAGATTAAGCCATGCATGTCTAAGTACGCACGGC-CGGTACA-GTGAAACTGCGAATGGCTCATTAAATCAGTTATGGTTCC-----TTTGGTCGCTCGCTCCTC-TCCTACTTGG-ATAACTGTGGTAATTCTAGAGCTAATACATGCCGACGGGCGCTGACCCCCCTTCCC----GGGGGGGGATGCGTGCATTTATCAGATCAAAACCAAC-CCGGTGTTGGT-GACTCT-AGATAACCTC-GGGCCGATCGCACGCCCCCCGTGGCG-GCGACGACCCATTCG-----AACGTCTGCCCTATCA-ACTTTCGATGGTAGTCGCCGTGCCTACCATGGTGACCACGGGTGACGGGGAATCAGGGTTCGATTCCGGAGAGGGAGCCTGAGAAACGGCTACCACATCCAAGGAAG-GCAGCA-GGCGCGCAAATTACCCACTCCCG---ACCCGGGGAGGTAGTGACGAAAAATAACAATACAGGACTCTT--TCGAGGCCCTGTAATTGG-AATGAGTCCACTT-TAAATCCTTTAACGAGG-ATCCATTGGAGGGCAAGTCTGGTGCCAGCAGCCGCGGTAATTCCAGCTCCAAT-AGCGTATATTAAAGTTGCTGCAGTTAAAAAGCTCGTAGTTGGATCT--TGGGAG-----------CGGGCGGGCGGTCCGCCGCGA-----GGCGAGTCA--CCGCCCGCCGCCCCTTGCCTCTCGGCGCCCCCTCGATGCTCTTAGC----TGAGTGTCCC---GCGGGGCCCGAAGCGTTTACTTTGAAAAAATTAGAGTGTTCAAAGCAGGCC-CGAGCC--GCCTGGATACCGCA-GCTAGGAATAAT-GGAATAGGACCGCGG--TTCTATTT-TGTTGGTT-TTCGGAAC-TGAGGCCATGATTAAGAGGGACGGC-CGGGGGCATTCGTATTGCGCCGCTAGAGGTGAAATTC-TTGGACCGGCGCAAGACGGACCAGAGCGAAAGCATTTGCCA-AGAATGTTTTCATTAATCAAG-AACGAAAGTCGGAGGTTCGAAGACGATCAGATACCGTCGTAGTTCCGACCATAAACGATGCCGACTGGCGATCGGCGG-----CGTT-ATTCCCA---TGACCCGCCGGGCAGCTT-CCGGGAAACC-AAAGTCTTT-GGGTTCCGGGGGGAGTATGGT-TGCAAAGCTGAAACTTAAAGGAATTGACGGAAGGGCACCACCA-GGAGTGG-GCCTGCGGCTTAATTTGACTCAACACGGGAAACCTCACCCGGCCCGGACACGGACAGGATTGACAGATTGATAGCTCTTTCTCGATTCCGTGGGTGGTGGTGCATGGCCGTT-CTTAGTTGGTGGAGCGATTTGTCTGGTTAATTCCGATAACGAACGAGACTCTGGCATGCTA-------------ACTAGTT-ACGCGACC-CCCGAGCGGTCGCAACTTCTTAGAGGGACAAGT-GGCGTT--CAGCCACCC-GAG-ATTGAG-CAATAACAGGTCTGTGATGCCCTT-AGATGTCCGGGGCTGCACGCGCGCTACACTGA--CTGGCTCAGCGTGTGCCTACCCTGCGCCGGCAGGC-GCGGGTAACCCGTTGAACCCCATTCGTGATGGGGATCGGGGATTGCAATTATTCCCCATGAACGAGGAATTCCCAGTAAGTGCGGGTCATAAGCTTGCGTTGATTAAGTCCCTGCCCTTTGTACACACCGCCCGTCGCTACTACCGATTGGATGGTTTAGTGAGGCCCTCGGATCGG----CCCCGCCGGGGTCGGCCCACGGCCCTGGCGGAGCGCT-GAGAAGACGGTCGAACTTGACTATCTAGAGGAAGTAAAAGTCGTAACAAGGTTTCCGTAGGTGAACCTGCGGAAGGATCATTAGCGACCTCAGATCAGACGTGGCGACCCGCTGAATTTAAGCATATTAGTCAGCGGAGGAAAAGAAACTAACCAGGATTCCCTCAGTAACGGCGAGTGAACAGGGAAGAGCCCAGCGCCGAATCCCCGCCGCGCGGGCGTGGGAAATGTGGCGTACGGAAGACCCACTCCCCGGCGCCGCTCGTGGGGGGCCCAAGTCCTTCTGA-TCGAGGC---------CCAGCCCGTGGACG--GTGTGAGGCCGGTAGCGGCCCCCGGCGCGC--CGGGCTCG-GGTCTTCCCGGAGTCGGGTTGCTTGGGAATGCAGC-CCAAAGCGGGTGGTAAACTCCATCTAAGGCTAAATACCGGCACG-AGACCGATAGTCAACAAGTACCGTAAGGGAAAGTTGAAAAGAACTTTGAAGAGAGAGTTCAAGAGGGCGTGAAACCGTTAAGAGGT-----AAACGGGT-----------------------------------------------------------------------------------------------------------------------------------------------------------------------------ACCCGACCCGTCTTGAAACACGGACCAAGGAGTCT-AACGCGTGCGCGAGTCAGGGGCTCGTCCGAAAGCCGCCGTGGCGCAATGAAGGTGAAGATCCCGAGGCCTCTCCAGTCC----------GC-CGAGGGCGCACCACCGGCCCGTCTCGCC-CGCCGCGCCGGGGAGG-TGGAGCACGAGCGTACGCGTTAGGACCCGAAAGATGGTGAACTATGCTTGGGCAGGGCGAAGCCAGAGGAAACTCTGGTGGAGGT-CCGTAGCGGTCCTGACGTGCAAATCGGTCGTCCGACCTGGGTATAGGGGCGAAAGACTAATCGAACCATCTAGTAGCTGGTTCCCTCCGAAGTTTCCCTCAGGATAGCTGGCGCTCTCGCTCCCGACGTACGC-----------AGTTTTATCCGGTAAAGCGAATGATTAGAGGTCTTGGGGCCGAAAC-GATCTCAACCTATTCTCAAACTTTAAATGGGTAAGA---AGCCCGGCTCGCTGGCGTGGAGCCG------------TGCCTAGTGGGCCACTTTTGGTAAGCAGAACTGGCGCTGCGGGATGAACCGAACGCCGGGTTAAGGCGCCCGATGCCGACGCTCATCAGACCCCAGAAAAGGTGTTGGTTGATATAGACAGCAGGACGGTGGCCATGGAAGTCGGAATCCGCTAAGGAGTGTGTAACAACTCACCTGCCGAATCAACTAGCCCTGAAAATGGATGGCGCTGGAGCG-----TCGGGCCCATACCCGGCCGTCGCCG-CAGTCGGAACGGAACG-----------------------------------------------------------------------------------------------
Neurospora_crassa               GTAGTCATATGCTTGTCTCAAAGATTAAGCCATGCATGTCTAAGTTTAAGCAA--TTAAACC-GCGAAACTGCGAATGGCTCATTAAATCAGTTATAGTTTA-----TTTGATAGTA-CCTTA-----CTACATGG-ATAACCGTGGTAATTCTAGAGCTAATACATGCTAAAAAC-------CCCGACTTCG-----GAAGGGG-----TGTATTTATTA----GATTAAAAA-CCAATGCTGGT-GATTCA-TAATAACTTC-TCGAAT--CGCATGG-CCTTGCGCTG-GCGATGGTTCATTCA-----AATTTCTGCCCTATCA-ACTTTCGACGGCTGGGTCTTGGCCAGCCATGGTGACAACGGGTAACGGAGGGTTAGGGCTCGACCCCGGAGAAGGAGCCTGAGAAACGGCTACTACATCCAAGGAAG-GCAGCA-GGCGCGCAAATTACCCAATCCCG---ACACGGGGAGGTAGTGACAATAAATACTGATACAGGGCTCTT--TTGG-GTCTTGTAATTGG-AATGAGTACAATT-TAAATCCCTTAACGAGG-AACAATTGGAGGGCAAGTCTGGTGCCAGCAGCCGCGGTAATTCCAGCTCCAAT-AGCGTATATTAAAGTTGTTGAGGTTAAAAAGCTCGTAGTTGAACCT--TGGGCT-----------CGGCCG-TCGGTCCGCCTCAC-----CGCGTGCAC--TGACTGGTCGGGCCTTTTTTCCTGGAGAACCG--CATGCCCTTCAC-----TGGGTGTGT---CGGGGAACCAGGACTTTTACCGTGAACAAATCAGATCGCTCAAAGAAGGCC-TATG-----CTCGAATGTACTA-GCATGGAATAAT-AGAATAGGACGTGTG-GTTCTATTT-TGTTGGTT-TCTAGGAC-CGCCGTAATGATTAATAGGGACAGT-CGGGGGCATCAGTATTCAATTGTCAGAGGTGAAATTC-TTGGATTTATTGAAGACTAACTACTGCGAAAGCATTTGCCA-AGGATGTTTTCATTAATCAGG-AACGAAAGTTAGGGGATCGAAGACGATCAGATACCGTCGTAGTCTTAACCATAAACTATGCCGATTAGGGATCGGACG----GTGTT-ATTTTT----TGACCCGTTCGGCACCTT-ACGATAAATC-AAAATGTTT-GGGCTCCTGGGGGAGTATGGT-CGCAAGGCTGAAACTTAAAGAAATTGACGGAAGGGCACCACCA-GGGGTGGAGCCTGCGGCTTAATTTGACTCAACACGGGGAAACTCACCAGGTCCAGACACGATGAGGATTGACAGATTGAGAGCTCTTTCTTGATTTCGTGGGTGGTGGTGCATGGCCGTT-CTTAGTTGGTGGAGTGATTTGTCTGCTTAATTGCGATAACGAACGAGACCTTAACCTGCTA-------------AATAGCC-CGTATTGC-TTTGGCAGTACGTGGCTTCTTAGAGGGACTATC-GGCTCA---AGCCGATG-GAAGTTTGAGGCAATAACAGGTCTGTGATGCCCTT-AGATGTTCTGGGCCGCACGCGCGCTACACTGA--CACAGCCAGCGAGTACTCC--CTTGGCCGGAAGGT-CCGGGTAATCTTGTTAAACTGTGTCGTGCTGGGGATAGAGCATTGCAATTATTGCTCTTCAACGAGGAATCCCTAGTAAGCGCAAGTCATCAGCTTGCGTTGATTACGTCCCTGCCCTTTGTACACACCGCCCGTCGCTACTACCGATTGAATGGCTCAGTGAGGCTTCCGGACTG-----GCCCAGGGAGGTCGGCA-ACGACCACCCA---GGGCC-GGAAAGCTATCCAAACTCGGTCATTTAGAGGAAGTAAAAGTCGTAACAAGGTCTCCGTTGGTGAACCAGCGGAGGGATCATTA------------------------------------------------------------------CAACAGGGATTGCCCTAGTAACGGCGAGTGAAGCGGCAACAGCTCAAATTTGAAATCTGGCT-----TCGGCCCGAGTTGTAATTTGTAGA---GGAAGCTTTTGGTGAGGCACCTTCT------GAGTCCCCTGGA-ACGGGGC---GCCAT-AGAGGGTGAGAGCCCCGTATAGTCG-------GAT-GCCGATCCAA--TGTAAAG--CTCCTTCGACGAGTCGAGTAGTTTGGGAATGCTGC-TCAAAATGGGAGGTAAATTTCTTCTAAAGCTAAATACCGGCCAG-AGACCGATAGCGCACAAGTAGAGTGATCGAAAGATGAAAAGCACTTTGAAAAGAGGGTTAAATAGCACGTGAAATTGTTGAAAGGG-----AAGCGTTT----GTGACCAGAGCCAGCATCGGTTTTGGC---GGGGGGATAA--AGGTCCGGGGAAC--GT---AGCTCCTCC--GGGAGTGT--TATAGCCCCGGGCGT-AATGCCCT-CGCC---------GGGACCGAGGTTCGCGC-GCA----AGGATGC-TGGCGTAATGGTCATCAACGACCCGTCTTGAAACACGGACCAAGGAGTCA-AGGTTTTGCGCGAG---TGTTTGGGTGTAAAACCCGCACG--CGTAATGAAAGTGAA-CGTAGGTGAGAGCTTC--GGC----------GCATCATCGACCG-ATCCTGATGTAT------TCGGATGGATTTGAGT-AAGAGCGTTA------AGCCTTGGACCCGAAAGATGGTGAACTATGCTTGGATAGGGTGAAGCCAGAGGAAACTCTGGTGGAGGC-TCGCAGCGGTTCTGACGTGCAAATCGATCGTCAAATCTGAGCATGGGGGCGAAAGACTAATCGAACCATCTAGTAGCTGGTTACCGCCGAAGTTTCCCTCAGGATAGCAGTGTTGTTCTTC-----------------------AGTTTTATGAGGTAAAGCGAATGATTAGGGACTCGGGGGCGCTTTTTACCCTTCATCCATTCTCAAACTTTAAATATGTAGGA---AGCCCTTGTTACTTAATTGAACGTGGG----------ACACTAGTGGGCCATTTTTGGTAAGC--------------------------------------------------------------------------------------------------------------------------------------------------------------------------------------------------------------------------------------------------------------------------------------------------------------------------------------------
Nymphaea_odorata                -----------------TCAAAGATTAAGCCATGCATGTGTAAGTATGAACTAATTCAGACT-GTGAAACTGCGAATGGCTCATTAAATCAGTTATAGTTTG-----TTTGATGGTA--TTTG-----CTACTCGG-ATAACCGTAGTAAAGCTAGAGCTAATACGTGCACCACAC-------CCCGACTTCT----GGAAGGGA-----CGCATTTATTA----GATAAAAGG-CCAACGTTGGT-GATTCA-TGATAACTCG-ACGGAT--CGCACGGCCTTTGTGCCG-GCGACGCATCATTCA-----AATTTCTGCCCTATCA-ACTTTCGATGGTAGGATAGTGGCCTACCATGGTAGTGACGGGTGACGGAGAATTAGGGTTCGATTCCGGAGAGGGAGCCTGAGAAACGGCTACCACATCCAAGGAAG-GCAGCA-GGCGCGCAAATTACCCAATCCTG---ACACGGGGAGGTAGTGACAATACATAACAATACCGGGCTCTT---CGA-GTCTGGTAATTGG-AATGAGTACAATC-TAAATCCCTTAACGAGG-ATCCATTGGAGGGCAAGTCTGGTGCCAGCAGCCGCGGTAATTCCAGCTCCAAT-AGCGTATATTTAAGTTGTTGCAGTTAAAAAGCTCGTAGTTGGATTT--TGGGTT-----------GGGCCGACCGGTCCGCYTCTG-----GGTGTGCAC--CGGTTGTTCGTCCCTTTCTACCGGCGATGCGC-TCCTGGCCTTAAC-----TGGCCGGGT---CGTGCNTCCGGTGCTGTTACTTTGAAGAAATTAGAGTGCTCAAAGCAAGCC-TACG----CTCTGTATACATTA-GCATGGGATAAC-ATCACAGGATTTCGG--TCCTATTG-TGTTGGCC-TTCGGGAT-CGGAGTAATGATTAAGAGGGACAGT-CGGGGGCATTCGTATTTCATAGTCAGAGGTGAAATTC-TTGGATTTATGAAAGACGAACAACTGCGAAAGCATTTGCCA-AGGATGTTTTCATTAATCAAG-AACGAAAGTTGGGGGCTCGAAGACGATCAGATACCGTCCTAGTCTCAACCATAAACGATGCCGACTAGGGATCGGCGG----ATGTT-GCTTTTA---GGACTCCGCCGGCACCTT-ATGAGAAATC-AAAGTTTTT-GGGTTCCGGGGGGAGTATGGT-CGCAAGGCTGAAACTTAAAGGAATTGACGGAAGGGCACCACCA-GGAGTGGAGCCTGCGGCTTAATTTGACTCAACACGGGGAAACTTACCAGGTCCAGACATAGTAAGGATTGACAGACTGAGAGCTCTTTCTTGATTCTATGGGTGGTGGTGCATGGCCGTT-CTTAGTTGGTGGAGCGATTTGTCTGGTTAATTCCGTTAACGAACGAGACCTCAGCCTGCTA-------------ACTAGCT-ACGTGGAG-GTACCCCTCCACCAGCTTCTTAGAGGGACTATG-GCCGTT--TAGGCCATG-GAAGTTTGAGGCAATAACAGGTCTGTGATGCCCTT-AGATGTTCTGGGCCGCACGCGCGCTACACTGA--TGTATTCAACGAGTTTATAGCCTTGGCCGATAGGC-CCGGGTAATCTTCGGAAACTACATCGTGATGGGGATAGATCATTGCAATTGTTGGTCTTCAACGAGGAATTCCTAGTAAGCGTGAGTCATCAGCTCGCGTTGACTACGTCCCTGCCCTTTGTACACACCGCCCGTCGCTCCTACCGATTGAATGGTCCGGTGAAGTGTTCGGATCGCGGC-GACGGAGGCGGTTCGCT-GCCT-ACGACG---TCGC--GAGAAGTTCATTGAACCTTATCAT------------------------------------------------------------------------------------CCGCTGAGTTTAAGCATATCAATAAGCGGAGGAAAAGAAACTTACAAGGATTCCCTTAGTAACGGCGAGCGAACCGGGAGTAGCCCAGAATGAAAATCGGTAGGCTTTGCCTGCCGAATTGTAGTCTGTGGA---AGCGTCCTCAGCGACGGACTGGGCC-----CAAGTCCCCTGGA-ATAGGGC---GCCGG-AGAGGGTGAGAGCCCCGT---CGTGCCC----GGACCCTGTCGCAC--CACGAGG--CGCTGTCAACGAGTCGGGTTGTTTGGGAATGCAGC-CCTAATCGGGCGGTAAATTCCGTCCAAGGCTAAATATAGGTGGG-AGACCGATAGCGAACAAGTACCGCGAGGGAAAGATGAAAAGGACTTTGAAAAGAGAGTCAAAAAGTGCTTGAAATTGCCGGGAGGG-----AAGCGGAT----GGGGGTCGG-CGGCGCTCGGCTCGGGGCGTGGTTCGGTGC--CGGCCGCAACGGCG-GC---TGAAGCCCGGGTGGTTGAT--CCCACTCGCGGAACGTTGTTGTTGCGGCCG-------AGGAATCGTGGCACGCGCTGCC---CGTGGCAC-CGGCCAGCGGGCTCCATCCGGCCCGTCTTGAAACACGGACCAAGGAGTCT-GACATGTGTGCGAGT--CAACGGGTGTGGAAACCCGGAAGG-CGCAAGGAAACTGAGTGCAGGATACCTTTCTTGGGTT----------GCACTGCCGACCG-ACCCTGATCTTT------TGAGAAGGGTTCGAGT-GGGAGCATGC------CTGTCGGGACCCGAAAGATGGTGAACTATGCCTGAGCGAGGTGAAGCCAGAGGAAACTCTGGTGGAGGC-CCGCAGCGATACTGACGTGCAAATCGTTCGTCTGACTTGGGTATAGGGGCGAAAGACTAATCGAACCGTCTAGTAGCTGGTTCCCTCCGAAGTTTCCCTCAGGATAGCTGGAGCTCGCGAG-----------------------AGTTCTATCAGGTAAAGCCAATGATTAGAGGCATCGGGGGCGCACT-GCCCTCGACCTATTCTCAAACTTTAAATAGGTAGGA---CGGCGTGGCTGCTTTGTTGAGCCACG-----------CTCCAAGTGGGCCATTTTTGGTAAGCAGAACTGGCGATGCGGGATGAACCGGAAGCCGTGTTACGGTGCCTAACTGCGCGCTAACCTAGATCCCACAAAGGGTGTTGGTCGATTAAGACAGCAGGACGGTGGTCATGGAAGTCGAAATCCGCTAAGGAGTGTGTAACAACTCACCTGCCGAATCAACTAGCCCCGAAAATGGATGGCGCTAAAGCG-----CGCGACCTAAACTCGGCCGTCGGGGCAATTGCCATGCCTCGA------TGAGTAGGAGGGCGCGGCGGT--CGTT--------GCGAAACCCGGCCGCAAGGCTGGGCGGAACGGCCGTCGGTGCAGATCTTGGTGG
Oryza_sativa                    -------TATGCTTGTCTCAAAGATTAAGCCATGCATGTGCAAGTATGAACTAATTCGAACT-GTGAAACTGCGAATGGCTCATTAAATCAGTTATAGTTTG-----TTTGATGGTA--CGTG-----CTACTCGG-ATAACCGTAGTAATTCTAGAGCTAATACGTGCAACAAAC-------CCCGACTTCC----GGGAGGGG-----CGCATTTATTA----GATAAAAGG-CTGACGCCGAT-GATTCA-TGATAACTCG-ACGGAT--CGCACGGCCCTCGTGCCG-GCGACGCATCATTCA-----AATTTCTGCCCTATCA-ACTTTCGATGGTAGGATAGGGGCCTACCATGGTGGTGACGGGTGACGGAGAATTAGGGTTCGATTCCGGAGAGGGAGCCTGAGAAACGGCTACCACATCCAAGGAAG-GCAGCA-GGCGCGCAAATTACCCAATCCTG---ACACGGGGAGGTAGTGACAATAAATAACAATACCGGGCGCTT--TAGT-GTCTGGTAATTGG-AATGAGTACAATC-TAAATCCCTTAACGAGG-ATCCATTGGAGGGCAAGTCTGGTGCCAGCAGCCGCGGTAATTCCAGCTCCAAT-AGCGTATATTTAAGTTGTTGCAGTTAAAAAGCTCGTAGTTGGACCT--TGGGCG-----------CGGCCGGCCGGTCCGCCTCAC-----GGCAGGCAC--CGACCTGTCGA-CCCTTCTGCCGGCGATGCGC-TCCTGGCCTTAAC-----TGGCCGGGT---CGTGCCTCCGGCGCCGTTACTTTGAAGAAATTAGAGTGCTCAAAGCAAGCC-ATCG----CTCTGGATACATTA-GCATGGGATAAC-ATCATAGGATTCCGG--TCCTATTG-TGTTGGCC-TTCGGGAT-CGGAGTAATGATTAATAGGGACAGT-CGGGGGCATTCGTATTTCATAGTCAGAGGTGAAATTC-TTGGATTTATGAAAGACGAACAACTGCGAAAGCATTTGCCA-AGGATGTTTTCATTAATCAAG-AACGAAAGTTGGGGGCTCGAAGACGATCAGATACCGTCCTAGTCTCAACCATAAACGATGCCGACCAGGGATCGGCGG----ATGTT-GCTTATA---GGACTCCGCCGGCACCTT-ATGAGAAATC-AAAGTCTTT-GGGTTCCGGGGGGAGTATGGT-CGCAAGGCTGAAACTTAAAGGAATTGACGGAAGGGCACCACCA-GGCGTGGGGCCTGCGGCTTAATTTGACTCAACACGGGGAAACTTACCAGGTCCAGACATAGCAAGGATTGACAGACTGAGAGCTCTTTCTTGATTCTATGGGTGGTGGTGCATGGCCGTT-CTTAGTTGGTGGAGCGATTTGTCTGGTTAATTCCGTTAACGAACGAGACCTCAGCCTGCTA-------------ACTAGCT-ATGCGGAG-CCATCCCTCCGCTAGCTTCTTAGAGGGACTATG-GCCGTT--TAGGCCACG-GAAGTTTGAGGCAATAACAGGTCTGTGATGCCCTT-AGATGTTCTGGGC-GCACGCGCGCTACACTGA--TGTATCCAACGAGTATATAGCCTGGTCCGACAGGC-CCGGGTAATCTTGGGAAATTTCATCGTGATGGGGATAGATCATTGCAATTGTTGGTCTTCAACGAGGAATGCCTAGTAAGCGCGAGTCATCAGCTCGCGTTGACTACGTCCCTGCCCTTTGTACACACCGCCCGTCGCTCCTACCGATTGAATGGTCCGGTGAAGTGTTCGGATCGCGGC-GACGGGGGCGGTTCGCC-GCCC-CCGACG---TCGC--GAGAAGTCCATTGAACCTTATCATTTAGAGGAAGGAGAAGTCGTA--------------------------------------GCGACCCCAGGTCAGGCGGGACTACCCGCTGAGTTTAAGCATATAAATAAGCGGAGGAGAAGAAACTTACGAGGATTCCCCTAGTAACGGCGAGCGAACCGGGAGATGCCCAGCTTGAGAATCGGGCGGCCGCGCCGTCCGAATTGTAGTCTGGAGA---GGCGTCCTCAGCGACGGACCGGGCC-----CAAGTCCCCTAGA-AAGGGGC---GCCTG-GGAGGGTGAGAGCCCCGT---CCGGCCC----GGACCCTGTCGCCC--CACGAGG--CGCCGTCAACGAGTCGGGTTGTTTGGGAATGCAGC-CCAAATCGGGCGGTAAACTCCGTCCAAGGCTAAATACAGGCGAG-AGACCGATAGCGAACAAGTACCGCGAGGGAAAGATGAAAAGGACTTTGAAAAGAGAGTCAAAGAGTGCTTGAAATTGCCGGGAGGG-----AAGCGGATG---GGGGCCGGC-GGGGCGTGGACTGTTGTC--GGCCGCGCCG-----GCGGCCAAAGC-CC---GGGGGCTCCGCGCCCCCGG----CAGCCGTCGTCG---GACGCAGCCGGT-----------CACCGCGCGCCTCTGGGCGTCGCGCCGCAA-CGGCCTGCGGGCTCCATCCGACCCGTCTTGAAACACGGACCAAGGAGTCT-GACATGCGTGCGAGT--CGACGGGTTCTGAAACCTGGGATG-CGCAAGGAAGCTGACG--AGCGGGAGGCCCTCACGCC----------GCACCGCTGGCCG-ACCCTGATCTTC------TGTGAAGGGTTCGAGT-TGGAGCACGC------CTGTCGGGACCCGAAAGATGGTGAACTATGCCTGAGCGGGGCGAAGCCAGAGGAAACTCTGGTGGAGGC-TCGAAGCGATACTGACGTGCAAATCGTTCGTCTGACTTGGGTATAGGGGCGAAAGACTAATCGAACCATCTAGTAGCTGGTTCCCTCCGAAGTTTCCCTCAGGATAGCTGGAGCCCATTACG----------------------AGTTCTATCGGGTAAAGCCAATGATTAGAGGCATCGGGGGCGCAAC-GCCCTCGACCTATTCTCAAACTTTAAATAGGTAGGA---CGGCGCGGCTGCTCCGGTGAGCCGCG-----------CTCCAAGTGGGCCATTTTTGGTAAGCAGAACTGGCGATGCGGGATGAACCGGAAGCCTGGTTACGGTGCCGAACTGCGCGCTAACCTAGAACCCACAAAGGGTGTTGGTCGATTAAGACAGCAGGACGGTGGTCATGGAAGTCGAAATCCGCTAAGGAGTGTGTAACAACTCACCTGCCGAATCAACTAGCCCCGAAAATGGATGGCGCTGAAGCG-------CGACCCACA-CAGGCCATCTGGGCGAGCGCCATGCCCCGA------TGAGTAGGAGGGCGCGGCGGC--CGCG--------CAAAACCCGGGGCGCGAGCCCGGGCGGAGCGGCCGTCGGTGCAGATCTTGGTGG
Paraglomus_occultum             ---GTCATATGCTTGTCTCAAAGATTAAGCCATGCATGTCTAAGTATAAGCAA--TCTTACG-GTGAAACTGCGAATGGCTCATTAAATCAGTTATAGTTTA-----TTTGATAGTA-TCTCA------TACATGG-ATAACTGTGGTAATTCTAGAGCTAATACATGCTTAAAGT-------CCCGACTTCA----GGGAGGGA-----TGTATTTATTA----GATAAAAAG-CCAACATTGGT-GAATCA-TGATAACTTT-TCGAAT--CGCATGGCCCTCGCGCCG-GCGATGTTTCATTCA-----AATTTCTGCCCTATCA-ACTTTCGATGGTAGGATAGAGGCCTACCATGGTGGTAACGGGTAACGGGGAATTAGGGTTCGATTCCGGAGAGGGAGCCTGAGAAACGGCTACCACATCCAAGGAAG-GCAGCA-GGCGCGCAAATTACCCAATCCCG---ACACGGGGAGGTAGTGACAATAAATAACAACACAGGGCTCTT--TCGG-GTCTTGTTATTGG-AATGAGTACGATT-TAAATCTCCTAACGAGG-AACAATTGGAGGGCAAGTCTGGTGCCAGCAGCCGCGGTAATTCCAGCTCCAAT-AGCGTATATTAAAGTTGTTGCAGTTAAAAAGCTCGTAGTTGAACTT--CAGGCC-----------TGGCTGGGCGGTCCGCCTTCCG----GGTGAGTAC--TGCCTGTTCGGGTCCTACCTTCTGGCGAAGCG-TCATGGCCTTAAC-----CGGCCGTGG---CGGGGAACCAGGACTTTTACTGTGAAAAAATTAGAGTGTTCAAAGCAGGCA-CGCG-----CTTGAATACATTA-GCATGGAATAAT-GGAATAGGACAGTGG--TTCTATTT--GTTGGTT-TCTAGGAC-CGTTGTAATGATTAATAGGGATAGT-TGGGGGCATTAGTATTCAATTGTCAGAGGTGAAATTC-TTGGATTTATTGAAGACTAACTACTGCGAAAGCATTTGCCA-AGGATGTTTTCATTAATCAAG-AACGAAAGTTAGGGGATCGAAGACGATCAGATACCGTCGTAGTCTTAACCATAAACTATGCCGACTAGGAATCGGGCG----ATGTT-GACAAAA---TGACGCGCTCGGCACCTC-ATGGGAAACC-AAAGTGTTT-GGGTTCCGGGGGGAGTATGGT-CGCAAGACTGAAACTTAAAGGAATTGACGGAAGGGCACCACCA-GGGGTGGAGCCTGCGGCTTAATTTGACTCAACACGGGAAAACTCACCAGGTCCAGACATAGTAAGGATTGACAGATTGAGAGCTCTTTCTTGATTCTATGGGTGGTGGTGCATGGCCGTT-CTTAGTTGGTGGAGTGATTTGTCTGGTTAATTCCGATAACGAACGAGACCTTAACCTGCTA-------------AATAGCCAGGCTGTTC-TCTGAACGGTCGCGGCTTCTTAGAGGGACTATT-GGCGTT--TAGCCGATG-GAAGTTTGAGGCAATAACAGGTCTGTGATGCCCTT-AGATGTTCTGGGCCGCACGCGCGCTACACTGA--TGAAGTCAGCGAGTTTCTTCACTTGGCCGGCAGGC-CTGGGTAATCTTGTGAAACTTCATCGTGCTGGGGATAGAGCATTGCAACTATTGTTCTTCAACGAGGAATCCCTAGTAAGCGTGAGTCATTAGCTCGCGTTGATTACGTCCCTGCCCTTTGTACACACCGCCCGTCGCTACTACCGATTGAATGGCTTAGTGAGACTTTCGGATGT-----GTTTGGAGCCGCTGGCA-ACAGCGACACC---TTGCG-CAGAAGTTATTCAAACTTGGTCATTTAGAGGAAGTAAAAGTCGTAACAAGGTTTCCGTAGGTGAACCTGCGGAAGGATCATTAAGGGCCTCAAATCAGACAAGAGTACCCGCTGAACTTAAGCATATCAATAAGCGGAGGAAAAGAAACTAACAAGGATTCCCCTAGTAACGGCGAGTGAAGCGGGAACAGCTCAAATTTTAAATCTGACTGCTTCGCAGTTCGAGTTGTAGTTTGAAGG---AGTCTGTCGCCAGTGCGACGATGACA----CAAGTCCTCTGGA-ACGTGGC---ATCGT-AGAGGGTGAGAATCCCGTCTCTGGTCG-----TTGTTGCGCAGGCA--TACGGCA--GGCATCCGAAGAGTCGAGTTGTTTGGGATTGCAGC-TCCAAATGGGTGGTAAACTCCATCTAAGGCTAAATATTGGCGAG-AGACCGATAGCGAACAAGTACCGTGAGGGAAAGATGAAAAGAACTTTGAAAAGAGAGTAAAACAGTACGTGAAATTGTTGAAAGGG-----AAACGCTT----GAAGTCAGTGTCAGCGTCAGTTTCGCG---CGTCGTGAAA---GGGCTCGGGTAAG-GT---GACTCTCTCCGGGGAGTGT--TATAGACCTGAGCA---GATGCGCTGCGC---------GGGACTGAGGATTGCAGCGGGCCGGGGAGCGGTGGGTGCACCGGGTTGAAACGACCCGTCTTGAAACACGGACCAAGGAGTCT-AGCATATGTGCGAG---TGTTTGGGAGGCAAACCCATGCG--CGAAATGAAAGTGAACACGCGTCCTTTCGGGGACGCC----------GCACCATCGACCG-ACCTTTTCGTATAT----ATCGATAGGTTTGAGT-AAGAGCACAT------CTGCTGGGACCCGAAAGATGGTGAACTATGCCTGAATAGGGTGAAGCCAGAGGAAACTCTGGTGGAGGC-TCGTAGCGATTCTGACGTGCAAATCGATCGTCGAATTTGGGTATAGGGGCGAAAGACTAATCGAACCATCTAGTAGCTGGTTCCTGCCGAAGTTTCCCTCAGGATAGCAGAAACTCGATATAC---------------------AGTTTTATGAGGTAAAGCGAATGATTAGAGGCCTTAGGGTTGAAAC-AGCCTTAACCTATTCTCAAACTTTAAATGTGTAAGA---AGCGCACGTTGCTTAGTTGAACGCGT-----------TTTCTAGTGGGCCATTTTTGGTAAGCAGAACTGGCGATGCGGGATGAACCGAACGCGAGGTTAAGGTGCCGGAAT-CCACGCTCATCAGACACCACAAAAGGTGTTAGTTCATCCAGACAGCAGGACGGTGGCCATGGAAGTCGGAATCCGCTAAGGAGTGTGTAACAACTCACCTGCCGAATGAACTAGCCCTGAAAATGGATGGCGCTCAAGCG-----TGGTACCCATACCTCGCCGTCGACGTTATCGCTGATGCGTCG-----ACGAGTAGGCAGGCGTGGAGATC-AGTAGCTCGTGACGAAGCCATGGGCGTGAGCCTTGGTGGAACGGTCTCTAGTGCAGATCTTGGTGG
Phanaerochaete_chrysosporium    GTAGTCATATGCNTGTCTCAAAGANTAAGCCATGCATGTCTAAGTATAAACAAGTTTGTACT-GTGAAACTGCGAATGGNTCATTAAATCAGTTATAGTTTA-----TTTGATGGTG-CTTTG-----CTACATGG-ATAACTGTGGTAATTCTAGAGCTAATACATGCAATCAAG------CCCCGACTTCT----GGAAGGGG-----TGTATTTATTA----GATAAAAAA-CCAACGTTGGT-GATTCA-TAATAACTTC-TCGAAT--CGCATGG-CCTTGTGCCG-GCGATGCTTCATTCA-----AATATCTGCCCTATCA-ACTTTCGATGGTAGGATAGAGGCCTACCATGGTTTCAACGGGTAACGGGGAATAAGGGTTCGATTCCGGAGAGGGAGCCTGAGAAACGGCTACCACATCCANGGAAG-GCAGCA-GGCGCGCAAATTACCCAATCCCG---ACACGGGGAGGTAGTGACAATAAATAACAATATAGGGCTCTT--TCGG-GTCTTATAATTGG-AATGAGTACAATT-TAAATCTCTTAACGAGG-AACAATTGGAGGGCAAGTCTGGTGCCAGCAGCCGCGGTAATTCCAGCTCCAAT-AGCGTATATTAAAGTTGTTGCAGTTAAAAAGCTCGTAGTTGAACTT--CAGGCC-----------TGGCTGGGCGGTCTGCCTCAC-----GGTATGTAC--TGTCTGGCTGGGTCTTACCTCTTGGTGAGCCG-GCATGCCCTTCAC-----TGGGTGTGT---CGGGGAACCAGGACTTTTACCTTGAGAAAATTAGAGTGTTCAAAGCAGGCT-TATG-----CCCGAATACATTA-GCATGGAATAAT-AAAATAGGACGTGCG-GTTCTATTT-TGTTGGTT-TCTAGAGT-CGCCGTAATGATTAATAGGGATAGT-TGGGGGCATTAGTATTCCGTTGCTAGAGGTGAAATTC-TTGGATTTACGGAAGACTAACTACTGCGAAAGCATTTGCCA-AGGATGTTTTCATTAATCAAG-AACGAAGGTTAGGGGATCGAAAACGATCAGATACCGTTGTAGTCTTAACAGTAAACTATGCCGACTAGGGATCGGGCG----AACTC-AATTTGA---TGTGTCGCTCGGCACCTT-ACGAGAAATC-AAAGTCTTT-GGGTTCTGGGGGGAGTATGGT-CGCAAGGCTGAAACTTAAAGGAATTGACGGAAGGGCACCACCA-GGTGTGGAGCCTGCGGCTTAATTTGACTCAACACGGGGAAACTCACCAGGTCCAGACATGACTAGGATTGACAGATTGATAGCTCTTTCATGATTTTATGGGTGGTGGTGCATGGCCGTT-CTTAGTTGGTGGAGTGATTTGTCTGGTTAATTCCGATAACGAACGAGACCTTAACCTGCTA-------------AATAGCC-AGGCCGGC-TTTTGCTGGTCGCGGCTTCTTAGAGGGACTGTC-TGCGTC--TAGCAGACG-GAAGTTTGAGGCAATAACAGGTCTGTGATGCCCTT-AGATGTTCTGGGCCGCACGCGCGCTACACTGA--CAGAGCCAGCGAGTTTTTTTCCTTGGCCGGAAGGT-CTGGGTAATCTTGTGAAACTCTGTCGTGCTGGGGATAGAGCATTGCAATTATTGCTCTTCAACGAGGAATACCTAGTAAGCGTGAGTCATCAGCTCGCGTTGATTACGTCCCTGCCCTTTGTACACACCGCCCGTCGCTACTACCGATTGAATGGCTTAGTGAGGCCTTGGGATTG-----GCTTCGGGGAGCCGGCA-ACGGCACCCTG---TTGCT-GAGAACTTGGTCAAACTTGGTCATTTAGAGGAAGTAAAAGTCGTAACAAGGTTTCCGTAGGTGAACCTGCGGAAGGATCATTA---------------------------GCTGAANTTAAGCATATCAATAAGCGGAGGAAAAGAAACTAACAAGGATTCCCCTAGTAACTGCGAGTGAAGCGGGAAAAGCTCAAATTTAAAATCTGGCAGTCTTGCTGTCCGAGTTGTAATCTGGAGA---AGCGTCTTCCGCGCTGGACCGTGTA-----CAAGTCTCCTGGA-ACGGAGC---GTCAT-AGAGGGTGAGAATCCCGTCTTTGACACG----GACTACCAGTGCTC--TGTGATG--CGCTCTCAAAGAGTCGAGTTGTTTGGGAATGCAGC-TCAAAATGGGTGGTAAACTCCATCTAAAGCTAAATATTGGCGAG-AGACCGATAGCGAACAAGTACCGTGAGGGAAAGATGAAAAGCACTTTGGAAAGAGAGTTAAACAGTACGTGAAATTGCTGAAAGGG-----AAACGCTT----GAAGTCAGTGCCAGCATCACTTTTGGC---TGCGGGAAAA--AGGTTAGAGGAAT--GT---GGCACCCTC--GGGTGTGT--TATAGCCTCTAGCT--GTATACCGTGGCT---------GGGAGTGNGGAACTCAGTGCT---TAGGATGC-TGGCGTAATGGCTTTAAACGACCCGTCTTGAAACACGGACCAAGGAGTNT-AACATGCCTGCGAG---TGTTTGGGTGGAAAACCCGAGCG--CGTAATGAAAGTGATATTGGGACCTCTGTCGTGGAGG----------GCACCGACGCCCG-GACCAGACCTAC------TGTGACGGATCCGCGG-TAGAGCATGT------ATGTTGGGACCCGAAAGATGGTGAACTATGCCTGAATAGGGTGAAGCCAGAGGAAACTCTGGTGGAGGC-TCGTAGCGATTCTGACGTGCAAATCGATCGTCNAATTTGGGTATANGGGCGAAAGACTAATCGAACCATCTAGTAGCTGGTTCCTGCCGAAGTTTCCCTC---------------------------------------------------------------------------------------------------------------------------------------------------------------------------------------------------------------------------------------------------------------------------------------------------------------------------------------------------------------------------------------------------------------------------------------------------------------------------------------------------------------------------------------------
Phragmidium_sp                  GTAGTCATATGCTTGTCTCAAAGATTAAGCCATGCATGTCTAAGTATAAACAA--TTATACA-GTGAAACTGCGAATGGCTCATTAAATCAGTTATAGTTTA-----TTTGATGATA-CCTTA-----CTACATGG-ATAACTGTGGTAATTCTAGAGCTAATACATGCTGAAAAC------CCCTGACCTCT----GGAAAGGG-----AGTATTTATTA----GATAAAAAA-CCAATGTTGGT-GATTCA-TAATAACTTT-TCGAAT--CGCATGG-CCTTGTGCCG-GTGATGCTTCATTCA-----AATATCTGCCCTATCA-ACTTTCGATGGTAGGATAGAGGCCTACCATGGTGATGACGGGTAACGGGGAATAAGGGTTCGATTCCGGAGAGAGGGCCTGAGAAACGGCCCTCAAATCTAAGGATT-GCAGCA-GGCGCGCAAATTACCCAATCCCG---ACACGGGGAGGTAGTGACAATAAATAACAATGTATGGCTCTT--TTGG-GTCTTACAATTGG-AATGAGTACAATT-TAAATCCCTTAACGAGG-ATCAATTGGAGGGCAAGTCTGGTGCCAGCAGCCGCGGTAATTCCAGCTCCAAT-AGCGTATATTAAAATTGTTGACGTTAAAAAGCTCGTAGTCGAACTT--GGGTCT-----------CTGGCAGTTGGTCCGCCTTTT-----GGTGTGTAC--TGATTTGTTGGAGCTTACCTCTTGGTGAACTC-TGATGCACTTTAC-----TGGGTGTTG---GAGGGAACCAGGACTTTTACTTTGAAAAAATTAGAGTGTTCAAAGCAGGCT-TTTG-----CCTGAATACATTA-GCATGGAATAAT-AAAATAGGATGTGTG-ATCCTATTT-TGTTGGTT-TCTAGGAT-TACCGTAATGATTAATAGGATCAGT-TGGGGGCATTTGTATTACATCGTCAGAGGTGAAATTC-TTGGATTGATGTAAGACAAACTACTGCGAAAGCATCTGCCA-AGGATGATTTCATTGATCAAG-AACGAAGGTTAAGGGTTCAAAAACGATCAGATACCGTTGTAGTCTTAACAGTAAACTATGCCGACTGGGGATCAGACA----AGGCT-TTATAA----TGACTTGTTTGGCACCCA-AAGGGAAACC--TGAAGTTT-AGGTTCGTGGGGGAGTACGGT-CACAAGGCTGAAACTTAAAGGAATTGACGGAAGGGCACCACCA-GGTGTGGAGCCTGCGGCTTAATTTGACTCAACACGGGGAAACTCACCAGGTCCAGACACAGTAAGGATTGACAGATTGATAGCTTTTTCTTGATTTTGTGGTTGGTGGTGCATGGCCGTT-CTTAGTTGGTGGAGTGATTTGTCTGGTTAATTCCGATAACGAACGAGACCTTCTCCTGCTA-------------AATAGTC-CAGCTGGC-TCCGGCTGGCTGTGACTTCTTAGAGGGACTATC-AACGTT--TAGTTGATG-GAAGTTGGAGGCAATAACAGGTCTGTGATGCCCTT-AGATGTTCTGGGCCGCACGCGCGCTACACTGA--CCAAGCCAGCGAGTATAACACCTTATCCGAAAGGA-TTTGGTAATCTTGTGAAACTTGGTCGTGATGGGGATAGAGCATTGCAATTATTGCTCTTCAACGAGGAATACCTAGTAAGCGTATGTCATCAGCATGCGTTGATTACGTCCCTGCCCTTTGTACACACCGCCCGTCGCTACTACCGATTGTGTGCTTTTGTGAGGCGTTCGGAGAG-----ACTATAAAGAGCTGGCA-ACAGCACTTTA---CTGGC-TCAAAGTTCTACAAACATGAGTACATAGAGGAAGTAAAAGTCGTAACAAGGTTTCCGTAGGTGAACCTGCGGAA-------------------------------------------------------------------------------------------------GGCGAGTGAAGAGGGAAAAGCCCAAATTTGTAATCTGGCTCTTTCAGGGTCCGAGTTGTAATTTTGAGA---ACTGTTTTCTGTGCTGGACCATTTC-----TAAGTCTGTTGGA-AAACAGC---ATCAT-AGAGGGTGATAATCCCGTTTGTGATATG----GACTACCAGGGCTA--TATGATA--CAGTTTCTAAGAGTCGAGTTGTTTGGGAATGCAGC-TCAAAGTGGGTGGTAAATTCCATCTAAGGCTAAATATAGGTGAG-AGACCGATAGCATACAAGTACCGTGAGGGAAAGATGAAAAGAACTTTGGAAAGAGAGTTAAC-AGTACGTGAAATTGTTGTAAAGG-----AAACATTT----AAACTTGTCCCAACATCAGTTTTTGAG---TGCTGGATAA--GGGTCTTGGGAAT--GT---AGCAGTTTC--GGCTGTGT--TATAGCCCAGGATTT-AGATACAGTGCTT---------AGGACTGAGAACAATTT----------------------------------------------------------------------------------------------------------------------------------------------------------------------------------------------------------------------------------------------------------------------------------------------------------------------------------------------------------------------------------------------------------------------------------------------------------------------------------------------------------------------------------------------------------------------------------------------------------------------------------------------------------------------------------------------------------------------------------------------------------------------------------------------------------------------------------------------------------------------------------------------------------------------------------------------------
Physcomitrella_patens           -------------------AAAGATTAAGCCATGCATGTGTAAGTATAAACTCTTTTGTACT-GTGAAACTGCGAATGGCTCATTAAATCAGTTATAGTTTC-----TTTGATGGTA-CCTTG-----CTACTCGG-ATAACCGTAGTAATTCTAGAGCTAATACGTGCACAAACT-------CCCGACTTTT--TTGGAAGGGA-----CGTATTTATTA----GATAAAAGG-CCGATGGCGGT-GAATCA-TGATAACTTTGTCGAAT--CGCACGGCCTTGGCGCTG-GCGATGTTTCATTCA-----AATTTCTGCCCTATCA-ACTTTCGATGGTAGGATAGAGGCCTACCATGGTGGTAACGGGTGACGGAGAATTAGGGTTCGATTCCGGAGAGGGAGCCTGAGAAACGGCTACCACATCCAAGGAAG-GCAGCA-GGCGCGCAAATTACCCAATCCCG---ACACGGGGAGGTAGTGACAATAAATAACAATACTGGGCTTTT--ACAA-GTCTGGTAATTGG-AATGAGTACAATC-TAAATCCCTTAACGAGG-ATCCATTGGAGG---------------------GCGGTAATTCCAGCTCCAAT-AGCGTATATTTAAGTTGTTGCAGTTAAAAAGCTCGTAGTTGGATCT--TGGGTC-----------GGGGGGAGCGGTCCGCCCCTTGTG--GGTGTGCAC--TGGTCCATCGG-CCTTCTTGCCGGGGACGCGC-TCCTGGTTTTAAT-----TAATCGGGA---CGCGGAGTCGGCGATGTTACTTTGAAAAAATTAGAGTGCTCAAAGCAAGCC-TATG----CTCTGAATACATTA-GCATGGAATAAC-GTGATAGGACTCTGG--TCCTGTTCGTGTTGGTC-TTCGGGAC-CGGAGTAATGATTAATAGGGACGGT-TGGGGGCATTCGTATTTCATTGTCAGAGGTGAAATTC-TTGGATTTATGAAAGACGAACTTCTGCGAAAGCATTTGCCA-AGGATGTTTTCATTAATCAAG-AACGAAAGTTGGGGGCTCGAAGACGATCAGATACCGTCCTAGTCTCAACCATAAACGATGCCGACTAGGGATTGGCGG----ATGTT-ACTTTGA---TGACTCCGCCAGCACCTT-ATGAGAAATC-AAAGTTTTT-GG-TTCC-GGGGGAGTATG-T-CGCAAG-CTGAA----------------------GCA-CACCA-GGAGTGGAG-CTGCGGCTTAATTTGACTCAACACGGGGAAACTTACCAGGTCCAGACATAGTAAGGATTGACAGATTGAGAGCTCTTTCTTGATTCTATGGGTGGTGGTGCATGGCCGTT-CTTAGTTGGTGGAGTGATTTGTCTGGTTAATTCCGTTAACGAACGAGACCTCAGCCTGCTA-------------ACTAGTT-ACGCGAAG-GATTTTTTCCTTCAACTTCTTAGAGGGACTATC-GGCGTC--TAGCCGATG-GAAGTTTGAGGCAATAACAGGTCTGTGATGCCCTT-AGATGTTCTGGGCCGCACGCGCGCTACACTGA--TGAATTCAACGAGTTTATAACCTGGACCGATAGGT-CTGGGTAATCTTTTGAAATTTCATCGTGATGGGGATAGATCATTGCAATTATTGATCTTCAACGAGGAATTCCTAGTAAGCGCGAGTCATCAGCTCGCGTTGACTACGTCCCTGCCCTTTGTACACACCGCCCGTCGCTCCTACCGATTGAATGGTCCGGTGAAGTTTTCGGATTGCGGC-GATGCCGGCGGTTCGCC-GCCG-GTGACG---TTGG--GAGAAGTTCATTAAACCTTATCATTTAGAGGAAGGAGAAGTCGTAACAAGGTTTCCGTAGGT---------------------CAGACCTCTGATCAGGAAAGTCTACCCGCTGAGTTTAAGCATATCACTAAGCGGAGGAGAAGAAACTAACCAGGATTTCCCTAGTAACGGCGAGCGAACCGGAAAGAGCCCAGCTTGAAAATCGGGGTGCTTCGTGCCCCGAATTGTAGTCTGGAGA---AGCGTCCTCTGCAGCGGGTCGGCCC-----CAAGTTCCCTGGA-ATGGGAT---GCCCA-AGAGGGTGACAGCCCCGT---CGAGGCC----GGTCCCTGCTGCTC--CACGAGG--CGCGATCTGCGAGTCGGGCTGTTTGGGAATGCAGC-CCTAAGTGGGTGGTAAATTCCATCTAAGGCTAAATATTGGCAAG-AGACCGATAGCGAACAAGTACCGCGAGGGAAAGATGAAAAGGACTTTGAAAAGAGAGTTAAACAGTGCTTGAAATTGCTGGGAGGG-----AAGCGAAT----GGAAGCTGCGTCAGCGTGGGCTACCTC---GGCGGGACAA----------GAGCGG-GA---TGTAGTTTCCCGCCTATGC--CGCCGAGGTGGCCGAGGCACGAAGCGCGC---------GGCCCCTCGGGTCGTGGCGCT---CGGGACGC-TGGCGTATTGAGCTCATCCGACCCGTCTTGAAACACGGACCAAGGAGTCT-AACATGTATGCGAGC--AGGTGGGCGGCAAACCCATTGATG-CGTAAGTAAACTGACATGGGACCCCCCTCAAAAGGGC----------GCACCA--------TCCGTGATCTTC------TGTGAAAGGTTTGAGT-GTGAGCATAC------CTGTTGGGACCCGAAAGATGGTGAACTATGCCTGAGCAGGGCGAAGC-AGAGGAAACTCTGGTGGAGGC-TCGTAGCGATACTGACGTGCAAATCGTTCGTCAGACTTGGGTATAGGGGCGAAAGACTAATCGAACCATCTAGTAGCTGGTTCCCTCCGAAGTTTCCCTCAGGATAGCTGGAGCTCGTGTAAG---------------------AGTTTTATCAGGTAAAGCGAATGATTAGAGGCATCGGGGGTGTAAC-ACCCTCGACCTATTATCAAACTTTAAATAGGTAAGC---CGCCGGGGTTGCTTGGTTGAACCCCG-----------CTCCAAGTGGGCCATTTTTGGTAAGCAGAACTGGCGATGCGGGATGAACCGAAAGCCGGGTTACGGTGCCAAATTGCGCGCTAACCTAGATCCCACAAAGGGTGTTGATTGATTAAGACAGCAGGACGGTGGTCATGGAAGTCGAAATCCGCTAAGGAGTGTGTAACAACTCACCTGCCGAATCAACTAGCCCCGAAAATGGATGGCGCTTAAGCG-----CACAACCTACACCCGGCCATTGGGGCGAGTGCGAGGCTTGAA------TGAGTAGGAGGGCGTGGGGGT--CGTG---------GAGCAGCTTTGGGCGTGAGCCGAGTGAAACGCCCCTAGTGCAGATCTTGGTGG
Phytophthora_sojae              GTAGTCATATGCTTGTCTCAAAGATTAGGCTATGCATGTCTAAGTATAAACACTTTTGTACT-GTGAAACTGCGAATGGCTCATTATATCAGTTATAGTCTA-----CTCGATAGTA-CCTTA-----CTACTTGG-ATACCCGTAGTAATTCTAGAGCTAATACATGCATAAATA-------CCCAACTGCTTGTCGGGCGGGTA-----GCATTTATTA----GATTGAAA--CCAATGGTGTT-GAGTCA-TAATAACTGT-GCGGAT--CGCGCTT-----TTGC---GCGATAAATCGATTG-----AGTTTCTGCCCTATCA-GCTTTGGATGGTAGGATATGGGCCTACCATGGCATTAACGGGTAACGGGGAATTAGGGTTTGATTCCGGAGAGGGAGCCTTAGAAACGGCTACCACATCCAAGGAAG-GCAGCA-GGCGCGTAAATTACCCAATCCTG---ACACAGGGAGGTAGTGACAATAAATAACAATGCTCTGGCTCT--TCGA-GTCGGGCAATTGG-AATGAGAACAATT-TAAATCCCTTAACGAGG-ATCAATTGGAGGGCAAGTCTGGTGCCAGCAGCCGCGGTAATTCCAGCTCCAAT-AGCGTATATTAAAGTTGTTGCAGTTAAAAAGCTCGTAGTTGGATTT--CTGTTT-----------TGGATGTCCGGTCCGCTCCCTCT-G-GGAGTGCGT-ACTTATGGTCGAGCATTTTTTGTGAGGCTGCCT-TTCTGCCATTAAG-----TTGGTGGGT--TGGTGGGCTTGCATCGTTTACTGTGAAAAAATTAGAGTGTTTAAAGCAGGCG-TTTGCTC-ATTTGAATACATTA-GCATGGAATAAT-AAGATACGGCCTTGGTGGTCTATTT-TGTTGGTT--TGCACAC-CAGGGTAATGATTAATAGGGACAGT-TGGGGGTATTCATATTTCAGCGTCAGAGGTGAAATTC-CTGGATCGCTGAAAGATGAGCTTAGGCGAAAGCATTTACCA-AGGATGTTTTCATTAATCAAG-AACGAAAGTTAGGGGATCGAAGATGATTAGATACCATCGTAGTCTTAACCATAAACTATGCCGACTCGGGATTGGCAG----TCGTT-TACTTTAAA-TGACCTTGTCAGCACCGT-ATGAGAAATC-AAAGTCTTT-GGGTTCCGGGGGGAGTATGGT-CGCAAGGCTGAAACTTAAAGGAATTGACGGAAGGGCACCACCA-GGAGTGGAGCCTGCGGCTTAATTCGACTCAACACGGGAAAACTTACCAGGTCCAGACATAGTAAGGACTGACAGATTGAGAGCTCTTTCTTGATTCTATGGGTGGTGGTGCATGGCCGTT-CTTAGTTGGTGGAGTGATTTGTCTGGTTAATTCCGTTAACGAACGAGACCTCCGCGTGCTA-------------AATAGTC-CCGCTTAC-CATTTTTGGTAGGGACTTCTTAGAGGGACTTTTGGGTAAT-CAAACCAAAG-GAAGTTGGAGGCAATAACAGGTCTGTGATGCCCTT-AGATGTTCTGGGCCGCACGCGCGCTACACTGA--TGCGTTCAACGAGTATACAACCTTGATCGATAGGT-CTGGGTAATCTTGTGAATGCGCATCGTGCTAGGGATAGACTGTTGCAATTTTCAGTCTTGAACGAGGAATTCCTAGTAAACGCAAGTCATCAGCTTGCATTGATTACGTCCCTGCCCTTTGTACACACCGCCCGTCGCACCTACCGATTGAATGACTCGGTGAAAAATTGGGATCGTG---AGTCCGTTTGCTTCATT-G-CGAGTGGAT---TGAT--GAGAACTTTTTTAAACCTCGCCATTTAGAGGAAGGTGAAGTCGTAACAAGGTTTCCGTGGGTGAACCTGCGGAAGGATCA---TGGACCTGATATCAGGCAAGATTACCCGCTGAACTTAAGCATATCAATAAGCGGAGGAAAAGAAACTAACAAGGATTCCCCTAGTAACGGCGAGTGAAGCGGGAAGAGCTCAAGCTTAAAATCTCCGCGCAAGGCGCGGCGAATTGTAGTCTATAGA---GGCGTGGTCAGCGTGGGCGCTTGGGG----CAAGTTCCTTGGA-AGAGGAC---AGCAT-GGAGGGTGATACTCCCGT--TCATCCCT----GAGTGGCTCGCGCG--TACGACC--CGTGTTCTTTGAGTCGCGTTGTTTGGGAATGCAGC-GCAAAGTAGGTGGTAAATTCCATCTAAAGCTAAATATTGGTGCG-AGACCGATAGCGAACAAGTACCGTGAGGGAAAGATGAAAAGAACTTTGAAAAGAGAGTTAAAGAGTACCTGAAACTGCTGAAAGGGAACCGAATCGTTTCC--AGTGTCTATGTCAAGGTCAGTTCGTATG-CTGCGGGAAATGGCTACCGAGGAGGTA-GG---GCTTACGCTCTGCGTTTGTC-TATTATATCTTGGTGGACGAGTCGTCGCGGTT------GGGACTGAGGTGCCTACTGTGTGGATTGATGC-GTGCCTTAACTTGTCATCCGACCCGTCTTGAAACACGGACCAAGGAGTCT-AACATGTGTGCAAGT--GTTAGGGTGTGGAAACCCCAGCG--CGAAATGAAAGTGAAGCGGGCTTCGGTCTGCGGCGTG----------GCACTATCGACCG-ATCATGAACCTTCGT---GGTGAAAGATTTGAGT-TTGAGCACAT------ATGTTGGTACCCGAAAGATGGTGAACTATGCCTGAGTAGGGTGAAGCCAGGGGAAACTCTGGTGGAAGC-TCGTAGCGATTCTGACGTGCAAATCGATCGTCAAACTTGGGTATAGGGGCGAAAGACTAATCGAACCATCTAGTAGCTGGTTCCCTCCGAAATTTCCCTCAGGATAGCAGCAACTTATTTACGAT-------------------AGTTTTATGAGGTAAAGCGAATGATTAGAGGATTCGGGGAAGAAAC-TTTCTCGACCTATTCTCAAACTTTAAATCTGTAAGA---CCTGCAGGTTTCTTAATTGAACTTGT-----------TTGCTAGTGGGCCATACGGGGTAAGCTCGTCTGGCGATGCGGGATGAACCGAACGCAAAGTTAAAGTGCCAAAATGCCCGCTCACCTAGATACCATAAAAGGTGTTGGTTCATTTAGACAGCAGGACGGTGGCCATGGAAGTCGGAATCCGCTAAGGAGTGTGTAACAACTCACCTGCCGAATGAACTAGCCCTGAAAATGGATGGCGCTAAAGCGGGCTACTTATACTTTGCCGTTAGCGCGATAGCATAATTAATGTACGC-GTTAATGAGTAGGAGGGCGTGAGGGT--CGTG-------AAGAAGCTCGTGGCGTGAGCCTGAGTGAAACGGCCTTTAGTGCAGATCTTGGTGG
Pichia_stipitis                 --AGTCATATGCTTGTCTCAAAGATTAAGCCATGCATGTCTAAGTATAAGCA---TTATACG-GTGAAACTGCGAATGGCTCATTAAATCAGTTATCGTTTA-----TTTGATAGTC-CCGTT-----CTACATGG-ATACCCGTGGAAAATCTAGAGCTAATACATGCGTAAAGC-------CCCGACTTCG----GGAGGGG------TGTATTTATTA----GATAAAAAA-TCAATGTTGAT-GATTCA-TAATAACTTT-TCGAAG--CTCATGGCCTTTGTGCTG-AAGCTGGTTCATTCA-----AATTTCTGCCCTATCA-ACTTTCGATGGTAGGATAGAGGCCTACCATGGTTTTCACGGGTAACGGGGAATAAGGGTTCGATTCCGGAGAGGGAGCCTGAGAAACGGCTACCACATCCAAGGAAG-GCAGCA-GGCGCGCAAATTACCCAATCCTG---ACACAGGGAGGTAGTGACAATATATAACGATACAGGGCCATT-----G-GTCTTGTAATTGG-AATGAGTACAATG-TAAATACCTTAACGAGG-AACAATTGGAGGGCAAGTCTGGTGCCAGCAGCCGCGGTAATTCCAGCTCCAAT-AGCGTATATTAAAGTTGTTGCAGTTAAAAAGCTCGTAGTTGAACTT--TGGGCC-----------TGGGCGGGCGGTCTACCTAT------GGTAAGTAC--TGTTGCGCCGGGCTTTTTCTTCTGGCTAGCT------------------------CCTCG---GAGCGAACCAGGACGGTTACTTTGAGGAAATTAGAGTGTTCAAAGCAGGCC-TTTG-----CTCGGATATATTA-GCATGGAATAAT-AGAATAGGACGGTATGGTTCTATTT-TGTTGGGT-TCTAGGAC-CATCGTAATGATTAATAGGGACGGT-CGGGGGCATCAGTATTCAGTTGTCAGAGGTGAAATTC-TTGGATTAACTGAAGACTAACTACTGCGAAAGCATTTGCCA-AGGACGTTTTCATTAATCAAG-AACGAAAGTTAGGGGATCGAAGATGATCAGATACCGTCGTAGTCTTAACCATAAACTATGCCGACTAGGGATCGGGTG----GCGCT-TC--------TTGCCCACTCGGCACCTT-ACGAGAAATC-AAAGTCTTT--GGTTCTGGGGGGAGTATGGT-CGCAAGGCTGAAACTTAAAGGAATTGACGGAAGGGCACCACCA-GGAGTGGGA-CTGCGGCTTAATTTGACTCAACACGGGGAAACTCACCAGGTCCAGACGTAATAAGGATTGACAAGCT-AGAGACTTCTCTTGATCTTACGGGTGGTGGTGCATGGCCGTT-TTTAGTCCTTGGAGTGATTTGTCTGCTTAATTGCGNNAACGGACGAGACCTTAACCTGCTA-------------AATAGGG-CTGCGAGC-ATCTGCTCGTTG-TCCTTCTTAGAGGGACTATG-GGTATC--AAACCCATG-GAAGTTTGAGGCAACAACAGGTCTGTGATGCCCTT-AGACGTTCTGGGCCGCACGCGCGCTACACTGA--CGGAGCCAGCAAGTATATC--CTTGGTCGAGAGGC-CCGGGTAATCTCGTGAAACTCCGTCGTGCTGGGGATAGAGCATTGTAATTTTTGCTCTTCAACGAGGAATTCCTAGTAAGCGCAAGTCATCAGCTTGCGTTGATTACGTCCCTGCCCTTTGTACACACCGCCCGTCGCTACTACCGATTGAATGGCTTAGTGAGGCTCCAAGATTG-----GCGCCGCGGGAGGGGCA-ACTTTCCCATG---GCGCT-GAAAATTCAGTCAAACTTGGTCATTTAGAGGTCGTAAAAGTCGTAACAAGGTTTCCGTAGGTGAACCTGCGG---------------------------------------------------------------------------------------------------------------------------------------------------GTGCGAGTTGTAAATTGCAGG---TTGGAGTCTCGGTTTAGACGTGTGTG----CAAGTCCCTTGGA-ACAGGGC---GCCAC-TGAGGGTGAGAGCCCCGTAGTGTGC-------ACG-T-CGATAGC---TGTGAGG--CCCTTCTGACGAGTCGAGTTGTTTGGGAATGCAGC-TCTAAGTGGGTGGTAAATTCCATCTAAGGCTAAATATTGGCGAG-AGACCGATAGCGAACAAGTACTGTGAAGGAAAGATGAAAAGCACTTTGAAAAGAGAGTGAAACAGCACGTGAAATTGTTGAAAGGG-----AAGGGTAT----TGGGCTCGAGCCAGCATCGGTTTTCGT---TGCAGGATAA--GGACCTTTGGAAT--GT---GG--CTCCT--CGGAGTGT--TATAGCCATTGGTA--GATGCTGCATATG---------GGGACCGAGGGCTGCGGCGC----AATACCGC-------------------------------------------------------------------------------------------------------------------------------------------------------------------------------------------------------------------------------------------------------------------------------------------------------------------------------------------------------------------------------------------------------------------------------------------------------------------------------------------------------------------------------------------------------------------------------------------------------------------------------------------------------------------------------------------------------------------------------------------------------------------------------------------------------------------------------------------------------------------------------------------------------------------------------------
Pinaceae_sp                     GTAGTCATATGCTTGTCTCAAAGATTAAGCCATGCATGTCTAAGTATGAACTAATTCAGACT-GTGAAACTGCGGATGGCTCATTAAATCAGTTATAGTTTT-----TTTGATGGTA-CCATA-----CTACTCGG-ATAACCGTAGTAATTCTAGAGCTAATACGTGCACCAAGT-------CCCGACTCTT---TGGAAGGGA-----TGCATTTTTTA----GATAAAAGG-CCGGCGCCGGT-GAATCA-TGATAACTCG-ACGGAT--CGCACAGCCCTTGTGCTG-GCGATGCTTCATTCA-----AATTTCTGCCCTATCA-ACTTTCGATGGTAGGAGAGAGGCCTACCATGGTGGTGACGGGTGACGGAGAATTAGGGTTCGATTCCGGAGAGGGAGCCTGAGAAACGGCTACCACATCCAAGGAAG-GCAGCA-GGCGCGCAAATTACCCAATCCTG---ACATGGGGAGGTAGTGACAATAAATAACAATACTGGGCTCAT---CGA-GTCTGGTAATTGG-AATGAGTACAATC-TAAATCCCTTAACGAGG-ATCCATTGGAGGGCAAGTCTGGTGCCAGCAGCCGCGGTAATTCCAGCTCCAAT-AGCGTATATTTAAGTTGTTGCAGTTAAAAAGCTCGTAGTTGGATCT--TGGGTC-----------GTAAAGGTCGGTCCGCCTACTC----GGTGTGCAC--CTGCCCTCCGT-CCCTTTTGTCGGCGGCGTGC-TCCTGGCCTTAAC-----TGGCTGGGT---CGCGGCTCCGGCGCTGTTACTTTGAAAAAATTAGAGTGCTCAAAGCAAGCT-TATG----CTCTGAATACATTA-GCATGGAATAAC-GTGATAGGAGTCTGG--TCCTACTG-TGTTGGCC-TTCGGGAC-CGGAGTAATGATCAATAGGGACTGT-CGGGGGCATTCGTATTTCATTGTCAGAGGTGAAATTC-TTGGATTTATGAAAGACGGACCACTGCGAAAGCATTTGCCA-AGGATGTTTTCATTAATCAAG-AACGAAAGTTGGGGGCTCGAAGACGATCAGATACCGTCCTAGTCTCAACCATAAACGATGCCGACCAGGAATCGGCGG----ATGTT-GCTCTAA---GGACTCCGCCAGCACCTT-CTGAGAAATC-AGAGTGTTT-GGGTTCCGGGGGGAGTATGGT-CGCAAGGCTGAAACTTAAAGGAATTGACGGAAGGGCACCACCA-GGAGTGGAGCCTGCGGCTTAATTTGACTCAACACGGGGAAACTTACCAGGTCCAGACATAGTAAGGATTGACAGATTGAGAGCTCTTTCTTGATTCTATGGGTGGTGGTGCATGGCCGTT-CTTAGTTGGTGGAGCGATTTGTCTGGTTAATTCCGATAACGAACGAGACCTCAGCCTGCTA-------------ACTAGCT-ACGCGGAG-GTTCCCCTTCGCCAGCTTCTTAGAGGGACTATG-GCCGTT--TAGGCCATG-GAGGTTTGAGGCAATAACAGGTCTGTGATGCCCTT-AGATGTTCTGGGCCGCACGCGCGCTACACTGA--TGCAGCCAACGAGTTTTTCTTCTGGTTCGAGAGCA-TCGGGAAATCTTCTCAAATTGCATCGTGATGGGGATAGACCATTGCAATTATTGGTCTTCAACGAGGAATTCCTAGTAAGCGCGTGTCATCAACTCGTGTTGACTACGTCCCTGCCCTTTGTACACACCGCCCGTCGCTCCTACCGATTGAATGATCCGGTGAAGTGTTCGGATTGCGTC-GACGACGGTGGTTCGCC-GCTG-TCGACG---TCGT--GAGAAGTTCATTGAACCTTATCATTTAGAGGAAGGAGAAGTCGTAACAAGGTTACCGTAGGTGAACCTGCAGAAGGATCA--------------------------------------TAAGCATATAATTAAGCGGAGGAAAAGAAACTTACAAGGATTCCCCTAGTAGCGGCGAGCGAACCGGGAAGAGCCCAGCATGAAAATCGGGTGGCAGCGTCGCCTGAATTGTAGTCTGTAGA---AGCGTCCTCAGCGGCGGACCCGGGC-----CAAGTCCCTTGGA-AGGGGGC---GCCTG-AGAGGGTGACAGCCCCGT---CGGGCCG----GGACCCTGCCGCAT--CACGAGG--CGTTGTCGGCGAGTCGGGTTGTTTGGGAATGCAGC-CCTAATTGGGTGGTAAATTCCGTCCAAGGCTAAATACGGGCGAG-AGACCGATAGCGAACAAGTACCGCGAGGGAAAGATGAAAAGGACTTTGAAAAGAGAGTTAAAGAGTGCTTGAAATTGCCGGGAGGG-----AAGCGGAT----GGAGGCTGTGTGCAAACCAACACGGGC---TGCTGCAT----------------C--GT---CACAAGCGC--GGGTGGAG--TACCGCCTGTCGGT----TTGCCGGTGCG---------GTGGTCGAGGGACGAAGCGCT---CGTGGTGT-TGGTTGGCGGGCTTTATTCGGCCCGTCTTGAAACACGGACCAANGAGTCT-AACATGTGTGCGAGT--CGGCGGGTTTGAAAACCTGCGAGG-CGCAAGNAAGCTGACGGATCCCCTCTTTGCGGGGGGT----------GCATCGTCGACCG-ACCTTGAGCTTA------TGCGAAGGGTTCGAGT-GCGAGCACAC------CTGTTGGGACCCGAAAGATGGTGAACTATGCCTGAGCAGGGCGAAGCCAGAGGAAACTCTGGTGGAGGC-TCGTAGCGATACTGACGTGCAAATCGTTCGTCTGACTTGGGTATAGGGGCGAAAGACTAATCGAACCATCTAGTAGCTGGTTTCCTCCGAAGTTTCCCTCAGGATAGCTGGAGCTCACGCGCG---------------------AGTTTTATCGGGTAAAGCAAATGATTAGAGGCATCGGGGGCGTAAC-GCCCTCGACCTATTCTCAAACTTTAAATAGGTAAGA---GGGTGCGGCTGCTCCATTGAGCCGTG-----------CTCCAAGTGGGCCATTTTTGGTAAGCAGAACTGGCGATGCGGGATGAACCGAAAGTTGAGTTACGGTGCCGAATTGCGCGCTAACCTAGATCCCACAAAGGGTGT-------------------------------------------------------------------------------------------------------------------------------------------------------------------------------------------------------------------------------------------------------------
Populus_trichocarpa             -------------TGTCTCAAAGATTAAGCCATGCATGTGTAAGTATGAACTAATTCAGACT-GTGAAACTGCGAATGGCTCATTAAATCAGTTATAGTTTG-----TTTGATGGTA--TTTG-----CTACTCGG-ATAACCGTAGTAATTCTAGAGCTAATACGTGCAACAAAC-------CCCGACTTCT----GGAAGGGA-----CGCATTTATTA----GATAAAAGG-TCGACGCTGAT-GATTCA-TGATAACTCG-ACGGAT--CGCACGGCCTTCGTGCTG-GCGACGCATCATTCA-----AATTTCTGCCCTATCA-ACTTTCGATGGTAGGATAGAGGCCTACCATGGTGGTGACGGGTGACGGAGAATTAGGGTTCGATTCCGGAGAGGGAGCCTGAGAAACGGCTACCACATCCAAGGAAG-GCAGCA-GGCGCGCAAATTACCCAATCCTG---ACACGGGGAGGTAGTGACAATAAATAACAATACCGGGCTCTT---CGA-GTCTGGTAATTGG-AATGAGTACAATC-TAAATCCCTTAACGAGG-ATCCATTGGAGGGCAAGTCTGGTGCCAGCAGCCGCGGTAATTCCAGCTCCAAT-AGCGTATATTTAAGTTGTTGCAGTTAAAAAGCTCGTAGTTGGACTT--TGGGTT-----------GGGTCGGCCGGTCCGCCTCA------GGTGTGCAC--CGGTCGCTCGT-CCCTTCTACCGGCGATGCGC-TCCTGGCCTTAAC-----TGGCCGGGT---CGTGCCTCCGGTGCTGTTACTTTGAAGAAATTAGAGTGCTCAAAGCAAGCC-TACG----CTCTGGATACATTA-GCATGGGATAAC-ATCATAGGATTTCGA--TCCTATTG-TGTTGGCC-TTCGGGAT-CGGAGTAATGATTAACAGGGACAGT-CGGGGGCATTCGTATTTCATAGTCAGAGGTGAAATTC-TTGGATTTATGAAAGACGAACAACTGCGAAAGCATTTGCCA-AGGATGTTTTCATTAATCAAG-AACGAAAGTTGGGGGCTCGAAGACGATCAGATACCGTCCTAGTCTCAACCATAAACGATGCCGACCAGGGATTGGCGG----ATGTT-GCTTTTA---GGACTCCGCCAGCACCTT-ATGAGAAATC-AAAGTTTTT-GGGTTCTGGGGGGAGTATGGT-CGCAAGGCTGAAACTTAAAGGAATTGACGGAAGGGCACCACCA-GGAGTGGAGCCTGCGGCTTAATTTGACTCAACACGGGGAAACTTACCAGGTCCAGACATAGTAAGGATTGACAGACTGAGAGCTCTTTCTTGATTCTATGGGTGGTGGTGCATGGCCGTT-CTTAGTTGGTGGAGCGATTTGTCTGGTTAATTCCGTTAACGAACGAGACCTCAGCCTGCTA-------------ACTAGCT-ATGCGGAG-GTGACCCTCCGCCAGCTTCTTAGAGGGACTATG--GCCTT-CCAGGCCAAG-GAAGTTTGAGGCAATAACAGGTCTGTGATGCCCTT-AGATGTTCTGGGCCGCACGCGCGCTACACTGA--TGTATTCAACGAGTCTATAGCCTTGGCCGACAGGC-CCGGGTAATCTTTGAAA-TTTCATCGTGATGGGGATAGATCATTGCAATTGTTGGTCTTCAACGAGGAATTCCTAGTAAGCGCGAGTCATCAGCTCGCGTTGACTACGTCCCTGCCCTTTGTACACACCGCCCGTCGCTCCTACCGATTGAATGGTCCGGTGAAGTGTTCGGATCGCGGC-GACGTGGGCGGTTCGCC-GCCG-GCGACG---TCGC--GAGAAGTCCACTG--------------------------------------------------------------------------CCCCAGGTCAGGCGGGACTACCCGCTGAGTTTAAGCATATCAATAAGCGGAGGAAAAGAAACTTACAAGGATTCCCCTAGTAACGGCGAGCGAACCGGGAAATGCCCAGCTTGAGAATCTGGCGCCTGCGGCGTCCGAATTGTAGTCTGGAGA---AGCGTCCTCAGCGGCGGACCAGGCC-----CAAGTCCCCTGGA-AAGGGGC---GCCGG-AGAGGGTGAGAGCCCCGT---CGTGGCT----GGACCCTGCCGCAC--CACGAGG--CGCTGTCTGCGAGTCGGGTTGTTTGGGAATGCAGC-CCCAATCGGGCGGTAAATTCCGTCCAAGGCTAAATACGGGCGAG-AGACCGATAGCAAACAAGTACCGCGAGGGAAAGATGAAAAGGACTTTGAAAAGAGAGTCAAAGAGTGCTTGAAATTGTCGGGAGGG-----AAGTGGATG---GGGGCCGGCGCGTGGACCGATGCGGATCGCGGTGGC--------------------------GGCCCAAGCCCGGGCCTTTG-AAACGCCCGTGGAG----ACGCCGTCGTC---------GCGATCGTGGACTGCAGCGCT---CCGGGCAT-CGGCCTGTGGGCTCCATTCGTCCCGTCTTGAAACACGGACCAAGGAGTCT-GACATGTGTGCGAGT--CAACGGGCGAGTAAACCCGTAAGG-CGCAAGGAAGCTGACT-GCGGGATCCCCTCGAGGGTT----------GCACCGCCGACCG-ACCTTGATCTTC------TGAGAAGGGTTCGAGT-GAGAGCATGC------CTGTCGGGACCCGAAAGATGGTGAACTATGCCTGAGCGGGGCGAAGCCAGAGGAAACTCTGGTGGAGGC-CCGCAGCGATACTGACGTGCAAATCGTTCGTCTGACTTGGGTATAGGGGCGAAAGACTAATCGAACCGTCTAGTAGCTGGTTCCCTCCGAAGTTTCCCTCANGATAGCTGGAGCTCGGTGCG----------------------AGTTCTATCGGGTAAAGCCAATGATTAGAGGCATNGGGGGCGCAAC-GCCCTCGACCTATTCTCAAACTTTAAATAGGTAGGA---CGGCGCGGGTGCTTCGTTGAGCCGCG-----------CTCCAAGTGGGCCATTTTTGGTAAGCAGAACTGGCGATGCGGGATGAACCGGAAGCCGGGTTACGGTGCCCAACTGCGCGCTAACCTAGAACCCACAAAGGGTGTTGGTCGATTAAGACAGCAGGACGGTGGTCATGGAAGTCSAAATCCGCTAAGGAGTGTGTAACAACTCACCTGCCGAATCAACTAGCCCCGAAAATGGATGGCGCTGAAGCG-----CGCGACCTATACCCGGCCGTCGGGGCAAGCGCCAGGCCCCGA------TGAGTAGGAGGGCGCGGCGGTC-GCTG--------CAAAACCCGGGGCGCGAGCCCGGGCGGAGCGGCCGTCGGTGCAGATCTTGGTGG
Rhododendron_macrophyllum       -------------------------------ATGCATGTGTAAGTATGAACTAATTCAGACT-GTGAAACTGCGAATGGCTCATTAAATCAGTTATAGTTTG-----TTTGATGGTA--TCTT-----CTACTCGG-ATAACCGTAGTAATTCTAGAGCTAATACGTGCAACAAAC-------CCCGACTTCT----GGAAGGGA-----TGCATTTATTA----GATAAAAGG-TCAACGCTGAT-GATTCA-TGATAACTCG-ACGGAT--CGCACGGCCTTTGTGCCG-GCGACGCATCATTCA-----AATTTCGGCCCTATCA-ACTTTCGATGGTAGGATAGNNNCCTACCATGGTGGTGACGGGTGACGGAGAATTAGGGTTCGATTCCGGAGAGGGAGCCTGAGAAACGGCTACCACATTCAAGGAAG-GCAGCATGGCGCGCAAATTACCCAATCCTG---ACACGGGGAGGTAGTGACAATAAATAACAATACCGGGCTCTT---CGA-GTCTGGTAATTGG-AATGAGTACAATC-TAAATCCCTTAACGAGG-ATCCATTGGAGGGCAAGTCTGGTGCCAGCAGCCGCGGTAATTCCAGCTCCAAT-AGCGTATATTTAAGTTGTTGCAGTTAAAAAGCTCGTAGTTGGATTT--TGGGTT-----------GGGCCGACCGGTCCGCCTTTG-----GGTGTGCAC--CTGTCGTTCGT-CCCTTCTGCCGGCGTTGCGC-TCCTGGCCTTAAT-----TGGCCGGGT---CGTGTCTCCGGCGCTGTTACTTTGAAGAAATTAGAGTGCTCAAAGCAAGCC-TACG----CTCTGGATACATTA-GCATGGGATAAC-ACCATAGGATTTCGA--TCCTATTC-TGTTNNNN-NNNGGGAT-CGGAGTAATAATTAACAGGGACAGT-CGGGGGCATTCGTATTTCATAGTCAGAGGTGAAATTC-TTGGATTTATGAAAGACGAACAACTGCGAAAGCATTTGCCA-AGGATGTTTTCATTAATCAAG-AACGAAAGTTGGGGGCTCGAAGACGATCAGATACCGTCCTAGTCTCAACCATAAACGATGCCGACCAGGGATCAGCGG----ATGTT-ACTTTTA---GGACTCCGCTGGCACCTT-ATGAGAAATC-AAAGTTTTT-GGGTTCCGGGGGGAGTATGGT-CGCAAGGCTGAAGCTTAAAGGAATTGACGGAAGGGCACCACCA-GGAGTGGAGCCTGCGGCT-AATTTGACTCAACACGGGGAAACTTACCAGGTCCAGACATAGTAAGGATTGACAGACTGAGAGCTCTTTCTTGATTCTATGGGTGGTGGTGCATGGCCGTT-CTTAGTTGGTGGAGCGATTTGTCTGGTTAATTCCGTTAACGAACGAGACCTCAGCCTGCTA-------------ACTAGCT-ATGTGGAG-GTGACCCTCGACTAGCTTCTTAGAGGGACTATG--GCCTT-TCAGGCCACG-GAAGTTTGAGGCAATAACAGGTCTGTGATGCCCTT-AGATGTTCTGGGCCGCACGCGCGCTACACTGA--TGTATTCAACGAGTTTATAGCCTTGGCCGAAAGGT-CCGGGTAATCTTTGAAA-TTTCATCGTGATGGGGATAGATCATTGCAATTGTTGGTCTTCAACGAGGAATTCCTAGTAACCGCGAGTCATCAGCTCGCGTTGACTACGTCCCTGCCCTTTGTACACA-CGCCCGTCGCTCCTACCGATTGAATGGTCCGGTGAAGTGTTCGGATCGCGGC-GACGTGGGCGGTTCGCT-GCTG-GCGACG---TCGC--GAGAAGTCCACTGAACCTTATCATTTAGAGGAAGGAGAAGTCGTAACAAGGTTTCCGTAGGTGAACCTGCGGAA---------------------------GGATTACCCGCTGAGTTTAAGCATATCAATAAGCGGAGGAAAAGAAACTTACAAGGATTCCCCTAGTAACGGCGAGCGAACCGGGAATAGCCCAGCTTGAAAATCGGGCAATCTCATTGTTCGAATTGTAGTCTGGAGA---AGCGTCCTCAGCGACGGACCGGGCC-----CAAGTCCCCTGGA-AGGGGGC---GCCAG-AGAGGGTGAGAGCCCCGT---CGTGCTC----GGACCCTGTCGCAC--CACGAGG--CGCTGTCGGCGAGTCGGGTTGTTTGGGAATGCAGC-CCCAATCGGGCGGTAAATTCCGTCCAAGGCTAAATATTGGCGAG-AGACCGATAGCAAACAAGTACCGCGAGGGAAAGATGAAAAGGACTTTGAAAAGAGAGTCAAAGAGTGCTTGAAATTGTCGGGAGGG-----AAGCGAAT----GGGGGCCGGGTGTGGACCGGTGCGGATTGGGACGGAGGCCAAAGCCCAGGATGTC--GT---TAAGCCTGT--GGAGACGC--CTTCGCCTCGATCG----------TGGCT---------GGCAGCGTGCGCCTTTGCGCT---CCCGGCAC-CGGCCAGTGGGCTCTATTCGGCCCGTCTTGAAACACGGACCAAGGAGTCT-GACATGTGTGCGAGT--CAACGGGTGAGTAAACCCGCAAGG-CGTAAGGAAGCTGATTGGTGGGATCCCCTAGCGGGTT----------GCACCGCCGACCG-ACCTTGATCTTC------TGAGAAGGGTTCGAGT-GTGAGCATGC------CTGTCGGGACCCGAAAGATGGTGAACTATGCCTGAGCGGGGCGAAGCCAGAGGAAACTCTGGTGGAGGC-CCGCAGCGATACTGACGTGCAAATCGTTCGTCTGACTTGGGTATAGGGGCGAAAGACTAATCGAACCGTCTAGTAGCTGGTTCCCTCCGAAGTTTCCCTCAGGATAGCTGGAGCCCGTGTGCG---------------------AGTTCTATCGGGTAAAGCCAATGATTAGAGGCATCGGGGGCGCAAC-GCCCTCGACCTATTCTCAAACTTTAAATAGGTAGGA---CGGCGCGGCTGCTTTGTTGAGCCGCG-----------CTCCAAGTGGGCCATTTTTGGTAAGCAGAACTGGCGATGCGGGATGAACCGGAAGCCAGGTTACGGTGCCCAACTGCGCGCTAACCTAGAACCCACAAAGGGTGTTGGTCGATTAAGACAGCAGGACGGTGGTCATGGAAGTCGAAATCCGCTAAGGAGTGTGTAACAACTCACCTGCCGAATCAACTAGCCCCGAAAATGGATGGCGCTTAAGCG-----CGCGACCTATACCTGGCCGTCGGGGCAAGTGCCAGGCCTCGA------TGAGTAGGAGGGCGCAGCGGT--CGCT-------GCAAAACCTTAGGCGTGAGCCTGGGCGGAGCGGCCGTTGGTGCGGATCTTGGTGG
Saccharomyces_cerevisiae        GTAGTCATATGCTTGTCTCAAAGATTAAGCCATGCATGTCTAAGTATAAGCAA-TTTATACA-GTGAAACTGCGAATGGCTCATTAAATCAGTTATCGTTTA-----TTTGATAGTTCCTTTA-----CTACATGGTATAACCGTGGTAATTCTAGAGCTAATACATGCTTAAAAT-------CTCGACCCTT---TGGAAGAGA-----TGTATTTATTA----GATAAAAAA-TCAATGTTGAT-GATTCA-TAATAACTTT-TCGAAT--CGCATGG-CCTTGTGCTG-GCGATGGTTCATTCA-----AATTTCTGCCCTATCA-ACTTTCGATGGTAGGATAGTGGCCTACCATGGTTTCAACGGGTAACGGGGAATAAGGGTTCGATTCCGGAGAGGGAGCCTGAGAAACGGCTACCACATCCAAGGAAG-GCAGCA-GGCGCGCAAATTACCCAATCCTA---ATTCAGGGAGGTAGTGACAATAAATAACGATACAGGGCCCAT--TCGG-GTCTTGTAATTGG-AATGAGTACAATG-TAAATACCTTAACGAGG-AACAATTGGAGGGCAAGTCTGGTGCCAGCAGCCGCGGTAATTCCAGCTCCAAT-AGCGTATATTAAAGTTGTTGCAGTTAAAAAGCTCGTAGTTGAACTT--TGGGCC-----------CGGTTGGCCGGTCCGATTTT------TTCGTGTAC--TGGATTTACGGGCCTTTCCTTCTGGCTAACCT--TGAGTCCTT--------GTGGCTCT----TGGCGAACCAGGACTTTTACTTTGAAAAAATTAGAGTGTTCAAAGCAGGCG-TATT----GCTCGAATATATTA-GCATGGAATAAT-AGAATAGGACGTTTG-GTTCTATTT-TGTTGGTT-TCTAGGAC-CATCGTAATGATTAATAGGGACGGT-CGGGGGCATCGGTATTCAATTGTC-GAGGTGAAATTC-TTGGATTTATTGAAGACTAACTACTGCGAAAGCATTTGCCA-AGGACGTTTTCATTAATCAAG-AACGAAAGTTAGGGGATCGAAGATGATCTGGTACCGTCGTAGTCTTAACCATAAACTATGCCGACTAGAT--CGGGTG----GTGTT-TTTTTAA---TGACCCACTCGGTACCTT-ACGAGAAATC-AAAGTCTTT-GGGTTCTGGGGGGAGTATGGT-CGCAAGGCTGAAACTTAAAGGAATTGACGGAAGGGCACCACTA-GGAGTGGAGCCTGCGGCT-AATTTGACTCAACACGGGGAAACTCACCAGGTCCAGACACAATAAGGATTGACAGATTGAGAGCTCTTTCTTGATTTTGTGGGTGGTGGTGCATGGCCGTTTCTCAGTTGGTGGAGTGATTTGTCTGCTTAATTGCGATAACGAACGAGACCTTAACCTACTA-------------AATAGTG-GTGCTAGC-ATTTGCTGGTTACCACTTCTTAGAGGGACTATC-GGTTTC--AAGCCGATG-GAAGTTTGAGGCAATAACAGGTCTGTGATGCCCTTAGAACGTTCTGGGCCGCACGCGCGCTACACTGA--CGGAGCCAGCGAGTCTAAC--CTTGGCCGAGAGGT-CTTGGTAATCTTGTGAAACTCCGTCGTGCTGGGGATAGAGCATTGTAATTATTGCTCTTCAACGAGGAATTCCTAGTAAGCGCAAGTCATCAGCTTGCGTTGATTACGTCCCTGCCCTTTGTACACACCGCCCGTCGCTAGTACCGATTGAATGGCTTAGTGAGGCCTCAGGATCT-----GCTTAGAGAAGGGGGCA-ACTCCATCTCA---GAGCG-GAGAATTTGGACAAACTTGGTCATTTAGAGGAACTAAAAGTCGTAACAAGGTTTCCGTAGGTGAACCTGCGGAAGGATCATTATTGACCTCAAATCAGGTAGGAGTACCCGCTGAACTTAAGCATATCAATAAGCGGAGGAAAAGAAACCAACCGG-ATTGCCTTAGTAACGGCGAGTGAAGCGGCAAAAGCTCAAATTTGAAATCTGGTACCTTCGGTGCCCGAGTTGTAATTTGGAGA---GGGCAACTTTGGGGCCGTTCCTTGTC----TATGTTCCTTGGA-ACAGGAC---GTCAT-AGAGGGTGAGCATCCCGTGTGGCGAG------GAG-TGCGGTTCTT--TGTAAAG--TGCCTTCGAAGAGTCGAGTTGTTTGGGAATGCAGC-TCTAAGTGGGTGGTAAATTCCATCTAAAGCTAAATATTGGCGAG-AGACCGATAGCGAACAAGTACAGTGATGGAAAGATGAAAAGAACTTTGAAAAGAGAGTGAAAAAGTACGTGAAATTGTTGAAAGGG-----AAGGGCAT----TTGATCAGAGCCAGCATCAGTTTTGGT---GGCAGGATAA--ATCCAT-AGGAAT--GT---AGCTTGCCTCGGTAAGTAT--TATAGCCTGTGGGA---ATACTGCCAGCT---------GGGACTGAGGACTGCGA-GTC---AAGGATGC-TGGCATAATGGTTATATGCCGCCCGTCTTGAAACACGGACCAAGGAGTCT-AACGTCTATGCGAG---TGTTTGGGTGTAAAACCCATACG--CGTAATGAAAGTGAA-GGTTGGGGCCTCGCAAGAGGT----------GCACAATCGACCG-ATCCTGATGTCT------TCGGATGGATTTGAGT-AAGAGCATAG------CTGTTGGGACCCGAAAGATGGTGAACTATGCCTGAATAGGGTGAAGCCAGAGGAAACTCTGGTGGAGGC-TCGTAGCGGTTCTGACGTGCAAATCGATCGTCGAATTTGGGTATAGGGGCGAAAGACTAATCGAACCATCTAGTAGCTGGTTCCTGCCGAAGTTTCCCTCAGGATAGCAGAAGCTCGTATC-----------------------AGTTTTATGAGGTAAAGCGAATGATTAGAGGTTCCGGGGTCGAAAT-GACCTTGACCTATTCTCAAACTTTAAATATGTAAGA---AGTCCTTGTTACTTAATTGAACGTGGA----------CTTTTAGTGGGCCATTTTTGGTAAGCAGAACTGGCGATGCGGGATGAACCGAACGTAGAGTTAAGGTGCCGGAAT-ACACGCTCATCAGACACCACAAAAGGTGTTAGTTCATCTAGACAGCCGGACGGTGGCCATGGAAGTCGGAATCCGCTAAGGAGTGTGTAACAACTCACCGGCCGAATGAACTAGCCCTGAAAATGGATGGCGCTCAAGCG-----TGTTACCTATACTCTACCGTCAGGGTTGATATGATGCCCTGA------CGAGTAGGCAGGCGTGGAGGTC-AGTG-------ACGAAGCCTAGACCGTAAGGTCGGGTCGAACGGCCTCTAGTGCAGATCTTGGTGG
Schizosaccharomyces_pombe       GTAGTCATATGCTTGTCTCAAAGATTAAGCCATGCATGTCTAAGTATAAGCAATTTTGTACT-GTGAAACTGCGAATGGCTCATTAAATCAGTTATCGTTTA-----TTTGATAGTACCTCAA-----CTACTTGG-ATAACCGTGGTAATTCTAGAGCTAATACATGCTAAAAAT-------CCCGACTTTT--TTGGAAGGGA-----TGTATTTATTA----GATAAAAAA-CCAATGTTGGT-GAGTCA-TAATAACTTT-TCGAAT--CGCATGG-CCTTGCGCCG-GCGATGGTTCATTCA-----AATTTCTGCCCTATCA-ACTTTCGATGGTAGGATAGAGGCCTACCATGGTTTTAACGGGTAACGGGGAATTAGGGTTCGATTCCGGAGAGGGAGCCTGAGAAACGGCTACCACATCCAAGGAAG-GCAGCA-GGCGCGCAAATTACCCAATCCCG---ACACGGGGAGGTAGTGACAAGAAATAACAATGCAGGGCCCTT--TCGG-GTCTTGTAATTGG-AATGAGTACAATG-TAAATACCTTAACGAGG-AACAATTGGAGGGCAAGTCTGGTGCCAGCAGCCGCGGTAATTCCAGCTCCAAT-AGCGTATATTAAAGTTGTTGCAGTTAAAAAGCTCGTAGTTGAACTT--TGAGCC-----------TGGTCGACTGGTCCGCCGCAAGG---CGTGTTTAC--TGGTCATCCGGGGTTAACCTTCTGGCAAACTACTCATGTTCTTTAT-----TGAGCGTGG---TAGGGAACCAGGACTTTTACCTTGAAAAAATTAGAGTGTTCAAAGCAGGCA-AGTTTT--GCTCGAATACATTA-GCATGGAATAAT-AAAATAGGACGTGTG-GTTCTATTT-TGTTGGTT-TCTAGGAC-CGCCGTAATGATTAATAGGGATAGT-CGGGGGCATTCGTATTCAATTGTCAGAGGTGAAATTC-TTGGATTTATTGAAGACGAACTACTGCGAAAGCATTTGCCA-AGGATGTTTTCATTAATCAAG-AACGAAAGTTAGGGGATCGAAGACGATCAGATACCGTCGTAGTCTTAACCATAAACTATGCCGACTAGGGATCGGGCA----ATGTT-TCATTTAT--CGACTTGCTCGGCACCTT-ACGAGAAATC-AAAGTCTTT-GGGTTCCGGGGGGAGTATGGT-CGCAAGGCTGAAACTTAAAGGAATTGACGGAAGGGCACCACAATGGAGTGGAGCCTGCGGCTTAATTTGACTCAACACGGGGAAACTCACCAGGTCCAGACATAGTAAGGATTGACAGATTGAGAGCTCTTTCTTGATTCTATGGGTGGTGGTGCATGGCCGTT-CTTAGTTGGTGGAGTGATTTGTCTGCTTAATTGCGATAACGAACGAGACCTTAACCTGCTA-------------AATAGCT-GGATCAGC-CATTTTGGCTGATAGCTTCTTAGAGGGACTATT-GGCATA--AAGCCAATG-GAAGTTTGAGGCAATAACAGGTCTGTGATGCCCTT-AGATGTTCTGGGCCGCACGCGCGCTACACTGA--CGGAGCCAACGAGTTGAAAAACTTGGCCGGAAGGT-CTGGGTAATCTTGTTAAACTCCGTCGTGCTGGGGATAGAGCATTGCAATTATTGCTCTTCAACGAGGAATTCCTAGTAAGCGCAAGTCATCAGCTTGCGTTGAATACGTCCCTGCCCTTTGTACACACCGCCCGTCGCTACTACCGATTGAATGGCTTAGTGAGGCCTCTGGATTG-----GCTTGTTTCTGCTGGCA-ACGGCGGAAACA--TTGCC-GAGAAGTTGGACAAACTTGGTCATTTAGAGGAAGTAAAAGTCGTAACAAGGTTTCCGTAGGTGAACCTGCAGAAGGATCATTATTGACCTCAAATCAGGTAGGACTACGCGCTGAACTTAAGCATATCAATAAGCGCAGGAAAAGAAAATAACCATGATTCCCTCAGTAACGGCGAGTGAAGCGGGAAAAGCTCAAATTTGAAATCTGGCAACATTGTTGTCCGAGTTGTAATTTCAAGAA--GCTGCTTTGAGTGTAGACGATCGGTC----TAAGTTCCTTGGA-ACAGGAC---GTCAG-AGAGGGTGAGAACCCCGTCTTTGGTC------GATTGGATATGCCA--TATAAAG--CGCTTTCGAAGAGTCGAGTTGTTTGGGAATGCAGC-TCTAAATGGGTGGTAAATTTCATCTAAAGCTAAATATTGGCGAG-AGACCGATAGCGAACAAGTAGAGTGATCGAAAGATGAAAAGAACTTTGAAAAGAGAGTTAAATAGTACGTGAAATTGCTGAAAGGG-----AAGCATTG----GAAATCAGTGTCAGCATCAGTTTTCGGGGGCGGAAAAAGAATAAGGGAAGGTGGCT-TTCCGGGTTCTGCCTGGGGAGTGTT-TATAGCCCTTGTTG--TAATACGTCCACTG--------GGGACTGAGGACTGCGGTGCC---AAGGATGC-TGACATAATGGTTTTCAATGGCCCGTCTTGAAACACGGACCAAGGAGTCT-AGCATCTATGCGAG---TGTTTGGGTGATGAAAACCCATCCGCGAAATGAAAGTGAATGTGGGAACGCCCTTGTGGCGT----------GCACCATCGACCG-ACCCGGAAGTTTGTCA--ATGGAAGGGTTTGAGT-AAGAGCATAG------CTGTTGGGACCCGAAAGATGGTGAACTATGCCTGAATAGGGTGAAGCCAGAGGAAACTCTGGTGGAGGC-TCGTAGAGATTCTGACGTGCAAATCGATCTTCAAATTTGGGTATAGGGGCGAAAGACTAATCGAACCATCTAGTAGCTGGTTCCTGCCGAAGTTTCCCTCAGGATAGCAGAAACTCAGATC-----------------------AGTTTTATGAGGTAAAGCGAATGATTAGAGGTCTTGGGGAAGGAAT-TTCCTCAACCTATTCTCAAACTTTAAATATGTAAGA---CGCCCTTGTCGCTTAATTGGACGTGG-----------TTTCTAGTGGGCCATTTTTGGTAAGCAGAACTGGCGATGCGGGATGAACCGAACGTGAGGTTAAGGTGCCGGAAT-GTACGCTCATCAGACACCAGAAAAGGTGTTAGTTCATCTAGACAGCAGGACGGTGGCCATGGAAGTCGGAATCCGCTAAGGAGTGTGTAACAACTCACCTGCCGAATGAACTAGCCCTGAAAATGGATGGCGCTTAAGCG-----TACTACCCATACCTCACCGTCTGGGTTAGCTTTGAGAAGCTC---AGACGAGTAGGCAGGCGTGGAGGTT-TGTG-------ACGAAGCCTTGGGCGTGAGCCTGGGTCGAACAGCCTCTAGTGCAGATCTTGGTGG
Sporobolomyces_roseus           GTAGTCATATGCTTGTCTCAAAGATTAAGCCATGCATGTCTAAGTTTAAGCAA---TAAACG-GTGAAACTGCGAATGGCTCATTAAATCAGTCATAGTTTA-----TTTGATGGTA-CCCTA-----CTACATGG-ATAACTGTGGTAATTCTAGAGCTAATACATGCTGAAAAA------TCCCGACTTCT----GGAAGGGA-----TGTATTTATTA----GATCCAAAA-CCAATGATGGT-GAATCA-TGATAACTGC-TCGAAT--CGCATGG-CCTTGCGCCG-GCGATGCTTCATTCA-----AATATCTGCCCTATCA-ACTTTCGATGGTAGGATAGAGGCCTACCATGGTGATGACGGGTAACGGGGAATAAGGGTTCGATTCCGGAGAGAGGGCCTGAGAAACGGCCCTCAGGTCTAAGGACACGCAGCA-GGCGCGCAAATTATCCCCTGGCAACACTTTGCCGAGATAGTGACAATAAATAACAATGCAGGGCTCTT--ACGG-GTCTTGCAATTGG-AATGAGTACAATT-TAAATCCCTTAACGAGG-ATCAATTGGAGGGCAAGTCTGGTGCCAGCAGCCGCGGTAATTCCAGCTCCAAT-AGCGTATATTAAAGTTGTTGCCGTTAAAAAGCTCGTAGTCGAACTT--CGGCGC-----------CTGATGGCCGGTCCGCCTTCTT----GGTGTGTAC-TTGCTCATCGGGCGCTTACCTCCTGGTGAACTC-TGATGTCCTTTAT-----TGGGTGTCA---GAGCAAACCAGGACGTTTACTTTGAAAAAATTAGAGTGTTCAAAGCAGGCC-TACG-----CCCGAATACATTA-GCATGGAATAAT-AGAATAGGACGCGCG-TTCCCATTT-TGTTGGTT-TCTGAGAT-CGCCGTAATGATTAATAGGGATAGT-TGGGGGCATTTGTATTCCGTCGTCAGAGGTGAAATTC-TTGGATTGCCGGAAGACAAACTACTGCGAAAGCATTTGCCA-AGGATGTTTTCATTGATCAAG-AACGAAGGAAGGGGGATCGAAAACGATCAGATACCGTTGTAGTCTCTTCTGTAAACTATGCCAATTGGGGATTAGCAC----AGGAT-TTTCAA----TGACTGTGTTAGCACCCG-AAGAGAAATC-TTTAAAT-G-AGGTTCGGGGGGGAGTATGGT-CGCAAGGCTGAAACTTAAAGGAATTGACGGAAGGGCACCACCA-GGTGTGGAGCCTGCGGCTTAATTTGACTCAACACGGGGAAACTCACCAGGTCCAGACACAATAAGGATTGACAGATTGATAGCTCTTTCTTGATCTTGTGGTTGGTGGTGCATGGCCGTT-CTTAGTTGGTGGAGTGATTTGTCTGGTTAATTCCGATAACGAACGAGACCTTAACCTGCTA-------------AATAGAC-CAGTCGAC-TTTGGTTGACTGTGTCTTCTTAGAGGGACTATC-AGCGTT--TAGCTGATG-GAAGTTTGAGGCAATAACAGGTCTGTGATGCCCTT-AGATGTTCTGGGCCGCACGCGCGCTACACTGA--CAGAGCCAGCGAGTCTTTTTCCTTTGCCGGAAGGC-ATGGGTAATCTTGTGAAACTCTGTCGTGATGGGGATAGAACATTGCAATTATTGTTCTTCAACGAGGAATACCTAGTAAGCGTGATTCATCAGATCGCGTTGATTACGTCCCTGCCCTTTGTACACACCGCCCGTCGCTACTACCGATTGAATGGCTTAGTGAGGCCTCCGGATTG-----GCTATTGGAATCCCGCG-AGGGAATCTAA---CTGCC-GAGAAGTTGTACGAACTTGGTCATTTAGAGGAAGTAAAAGTCGTAACAAGGTTTCCGTAGGTGAACCTGC------------------------------------------TGAACTTAAGCATATCAATAAGCGGAGGAAAAGAAACTAACAAGGATTCCCCTAGTAGCGGCGAGCGAAGCGGGAAAAGCTCAAATTTGTAATCTGGCGTCTACGACGTCCGAGTTGTAATCTCGAGA---AGTGTTTTCCGTGATAGACCGCATA-----CAAGTCTCTTGGA-ACAGAGC---GTCAT-AG-TGGTGAGAACCCAGTACACGATGCG----GATGCCTATTACTT--TGTGATA--CACTTTCGAAGAGTCGAGTTGTTTGGGAATGCAGC-TCAAATTGGGTGGTAAATTCCATCTAAAGCTAAATATTGGCGAG-AGACCGATAGCGAACAAGTACCGTGAGGGAAAGATGAAAAGCACTTTGGAAAGAGAGTTAAC-AGTACGTGAAATTGTTGGAAGGG-----AAACACAT----GCAGCCAGAGCCCGCATCAGTTTTTCG---GGGCGGAAAA--GCATAGAGAGAAG--GT---AGCAATTTC--GGTTGTGT--TATAGCTCTTTATT--GGATTCGCCCTGG---------GGGACTGAGGAACGCAGCGCT---TAGGATGC-GGGTATAATGGCTGTATATGACCCGTCTTGAAACACGGACCAAGGAGTCT-AACATGCTTGCGAG---TATTTGGGTGTCAAACCCGGATG--CGCAATGAAAGTGAA-TGGAGGTGGGAAGCGCAAGCT----------GCACCATCGACCG-ATCTGGATCTTT------TGAGATGGATTTGAGT-AAGAGCAAGT------ATGTTGGGACCCGAAAGATGGTGAACTATGCCTGAATAGGGCGAAGCCAGAGGAAACTCTGGTGGAGGC-TCGTAGCGGTTCTGACGTGCAAATCGATCGTCAAATTTGGGTATAGGGGCGAAAGACTAATCGAACCATCTAGTAGCTGGTTCCTGCCGAAGTTTCCCTCAGGATAGCAGAAACTCACATC-----------------------AGTTCTATGAGGTAAAGCGAATGATTAGAGGCCTTGGGGTTGAAAC-AACCTTAACCTATTCTCAAACTTTAAATATGTAGGA---AGCCCTTGCTACTTAATTGAGCGAGG-----------TTTCTAGTGGGCCATTTTTGGTAAGCAGAACTGGCGATGCGGGATGAACCGAACGCGAGGTTAAGGTGCCGGAAT-ACACGCTCATCAGACACCACAAAAGGTGTTAGTTCATCTAGACAGCCGCACGGTGGCCATGGAAGTCGGAATCCGCTAAGGAGTGTGTAACAACTCAACGGCCGAATGAACTAGCCCTGAAAATGGATGGCGCTCAAGCG-----TGTTACCCATACCTCGCCGTCAGCGCTTTCGATGCGTTGA--------CGAGTAGGCAGGCGTGGAGGTC-CGTG-------AAGAAGCTTTCGGAGTGATCCGGAGTAGAACGGCCTCTAGTGCAGATCTTG----
Stereum_hirsutum                GTAGTCATATGCTTGTCTCAAAGATTAAGCCATGCATGTCTAAGTATAAACAAATTTGTNCT-GTGAAACTGCGAATGGCTCATTAAATCAGTTATAGTTTA-----TTTGATGGTA-TCTTG-----CTACATGG-ATAACTGTGGTAATTCTAGAGCTAATACATGCAATCAAG------CCCCGACTTCT----GGAAGGGG-----TGTATTTATTA----GATAAAAAA-CCAACGTTGGT-GATTCA-TAATAACTTC-TCGAAT--CGCATGG-CCTTGTGCCG-GCGATGCTTCATTCA-----AATATCTGCCCTATCA-ACTTTCGATGGTAGGATAGAGGCCTACCATGGTTTCAACGG-TAACGGGGAATAAGGGNTCGATTCCGGAGAGGGAGCCTGAGAAACGGCTNCCACATCCAAGGAAG-GCAGCA-GGCGCGCAAATTACCCAATCCCG---ACACGGGGAGGTAGTGACAATAAATAACAATATAGGGCTCTT--TTGG-GTCTTATAATTGG-AATGAGTACAATT-TAAATCCCTTAACGAGG-AACAATTGGAGGGCAAGTCTGGTGCCAGCAGCCGCGGTAATTCCAGCTCCAAT-AGCGTATATTAAAGTTGTTGCAGTTAAAAAGCTCGTAGTTGAACTT--CAGACC-----------TGGCCGGGCGGTCCGCCTAAC-----GGTGAGTAC--TGTCTGGCTGGGCCTTACCTCTTGGTGAGCCG-GCATGCCCTTTAC-----TGGGTGTGT---CGGGGAACCAGGACTTTTACCTTGAGAAAATTAGAGTGTTCAAAGCAGGCC-TATG-----CCCGAATACATTA-GCATGGAATAAT-AAAATAGGACGTGCG-GTTCTATTT-TGTTGGTT-TCTAGAGT-CGCCGTAATGATTAATAGGGATAGT-TGGGGGCATTAGTATTGCGTTGCTAGAGGTGAAATTC-TTGGATTGACGCAAGACTAACTACTGCGAAAGCATTTGCCA-AGGATGTTTTCATTAATCAAG-AACGAAGGTTAGGGGATCGAAAACGATCAGATACCGTTGTAGTCTTAACAGTAAACTATGCCGACTAGGGATCGGGCG----AACTC-AATTTTA---TGTGTCGCTCGGCACCTT-ACGAGAAATC-AAAGTCTTT-GGGTTCTGGGGGGAGTATGGT-CGCAAGGCTGAAACTTAAAGGAATTGACGGAAGGGCACCACCA-GGAGTGGAGCCTGCGGCTTAATTTGACTCAACACGGGGAAACTCACCAGGTCCAGACATAACTAGGATTGACAGATTGATAGCTCTTTCTTGATTTTATGGGTGGTGGTGCATGGCCGTT-CTTAGTTGGTGGAGTGATTTGTCTGGTTAATTCCGATAACGAACGAGACCTTAACCTGCTA-------------AATAGCC-CGGCCGGC-TTTTGCTGGTCGTGGCTTCTTAGAGGGACTGTC-AGCGTC--TAGCTGACG-GAAGTTTGAGGCAATAACAGGTCTGTGATGCCCTT-AGATGTTCTGGGCCGCACGCGCGCTACACTGA--CAGAGCCAGCGAGTTCATCTCCTTGTCCGGAAGGA-CTGGGTAATCTTGTGAAACTCTGTCGTGCTGGGGATAGAGCATTGCAATTATTGCTCTTCAACGAGGAATTCCTAGTAAGCGTGAGTCATCAGCTCGCGTTGATTACGTCCCTGCCCTTTGTACACACCGCCCGTCGCTACTACCGATTGAATGGCTTAGTGAGACCTCCGGATTG-----GCTTTGGGGAGTCGGCA-ACGACACCCTA---TTGCT-GAGAAGTTGGTCAAACTTGGTCATTTAGAGGAA-------------------------------------------------------------------------------TGAACTTAAGCATATCAATAAGCGGAGGAAAAGAAACTAACAAGGATTCCCCTAGTAACTGCGAGTGAAGCGGGAAAAGCTCAAATTTAAAATCTGGCGGTCTTGCCGTCCGAGTTGTAGTCTGGAGA---AGCGTTTTCCGCGTTGGACCGTGTA-----CAAGTTTCCTGGA-ACGGAGC---GTCAT-AGAGGGTGAGAATCCCGTCTTTGACACG----GA-TCCCAATGCTT--TGTGATG--CGCTCTCAAAGAGTCGAGTTGTTTGGGAATGCAGC-TCAAAATGGGTGGTGAATTCCATCTAAAGCTAAATATTGGCGAG-AGACCGATAGCGAACAAGTACCGTGAGGGAAAGATGAAAAGCACTTTGGAAAGAGAGTTAAACAGTACGTGAAATTGTTGAAAGGG-----AAACGCTT----GAAGTCAGTGCCAGCATCAGTTTTGAC---CGCGAGATAA--AGGCGGAGGGAAT--GT---GGCTCTCTC--GGGAGTGT--TATAGCCCTTCGTC--AGATGTCGCGGTT---------GGGACTGAGGAACTCAGTGCT---TAGGATGC-TGGCGTAATGGCTTTAAACGACCCGTCTTGAAACACGGACCAAGGAGTCT-AACATGCCTGCGAG---TGTTCGGGTGGAAAACCCGTGCG--CGCAATGAAAGTGAAATTGGGATCCCTGTCGTGGGGT----------GCACCGACGCCCG-GCCCAGACCTTT------TGTGACGGAGCTGCGG-TAGAGCATGT------ATGTTGGGACCCGAAAGATGGTGAACTATGCCTGAATAGGGTGAAGCCAGAGGAAACTCTGGTGGAGGC-TCGTAGCGATTCTGACGTGCAAATCGATCGTCAAATTTGGGTATAGGGGCGAAAGACTAATCGAACCATCTAGTAGCTGGTTCCTGCCGAAGTTTCCCC----------------------------------------------------------------------------------------------------------------------------------------------------------------------------------------------------------------------------------------------------------------------------------------------------------------------------------------------------------------------------------------------------------------------------------------------------------------------------------------------------------------------------------------------
Strobilomyces_floccopus         GTAGTCATATGCTTGTCTCAAAGATTAAGCCATGCATGTCCAAGTATAAACAACTTTGTACG-GTGAAACTGCGAATGGCTCATTAAATCAGTCATAGTTTA-----TTTGATGATC-CCTTG-----CTACATGG-ATAACTGTGGTAATTCTAGAGCTAATACATGCGATCAAGG-----CCCCGACTTCA----GGAAGGGG-----TGTATTTATTA----GATAAAAAGGCCAACGTTGGT-GATTCA-TGATGACTGC-TCGAAT--CGCACGG-CCTCGCGCCG-GCGATGCTTCATTCA-----AATATCTGCCCTATCA-ACTTTCGATGGTAGGATAGTGGCCTACCATGGTTTCAACGGGTAACGGGGAATAAGGGTTCGATTCCGGAGAGGGAGCCTGAGAAACGGCTACCACATCCAAGGAAG-GCAGCA-GGCGCGCAAATTACCCAATCCCG---ATTCGGGGAGGTAGTGACAATAAATAACAATATAGGGCTCTT--TCGG-GTCTTATAATTGG-AATGAGTACAATC-CAAATCTCTTAACGAGG-AACGATTGGAGGGCAAGTCTGGTGCCAGCAGCCGCGGTAATTCCAGCTCCAAT-AGCGTATATTAAAGTTGTTGCAGTTAAAAAGCTCGTAGTTGAACTT--CGGGCC-----------TGGACGGGCGGTCCGCCGCAAG----GCGTTGTAC--TGTCCGGCCGGGCCTTTCCTCTTGGTGAATCG-GCGTGCCCTTGAT-----TGGGTGCGT---CGGGGAACCAGGACGTTTACCTTGAGAAAATCAGAGTGTTCAAAGCAGGCG-TTTC----GCCCGGATACGTTA-GCATGGAATAAT-GAAATAGGACGCGCG-GTTCTATTT-CGTTGGTT-TCTAGAGT-CGCCGTAATGATCGATAGGGACAGT-CGGGGGCATTCGTATTCGGTCGCTAGAGGTGAAATTC-TTGGATTGACCGAAGACGAACTACTGCGAAAGCATTTGCCA-AGGATGTTTTCATTAATCAAG-AACGAAGGTTAGGGGATCGAAAACGATCAGATACCGTTGTAGTCTTAACAGTAAACGATGCCGACTAGGGATCGGGCG----ACCTC-TCTTTGA---TGTGTCGCTCGGCACCTT-GCGAGAAATC-AAAGTCTTT-GGGTTCTGGGGGGAGTATGGT-CGCAAGGCTGAAACTTAAAGGAATTGACGGAAGGGCACCACCA-GGAGTGGAGCCTGCGGCTTAATTTGACTCAACACGGGGAAACTCACCAGGTCCAGACATGACTAGGATTGACAGATTGATAGCTCTTTCATGATCTCATGGGTGGTGGTGCATGGCCGTT-CTTAGTTGGTGGAGTGATTTGTCTGGTTAATTCCGATAACGAACGAGACCTTAACCTGCTA-------------AATAGTC-GGGCCGGC-TCTGGCTGGCCTTGGCTTCTTAGAGGGACTGTC-GGCGTC--TAGTCGACG-GAAGTTTGAGGCAATAACAGGTCTGTGATGCCCTT-AGATGTTCTGGGCCGCACGCGCGCTACACTGA--CAGAGCCAGCGAGTACGTTTCCTTGGCCGGAAGGC-CTGGGTAATCTTGTGAAACTCTGTCGTGCTGGGGATAGAGCATTGCAATTATCGCTCTTCAACGAGGAATTCCTAGTAAACGCGAGTCATCAGCTCGCGTTGATTACGTCCCTGCCCTTTGTACACACCGCCCGTCGCTACTACCGATCGAACGGCTTAGTGAGGTCTCCGGATCG-----GCTTCGGGGAGCCGGCG-ACGGCACCCTG---GAGCT-GAGAAGCTGATCAAACTTGGTCGTTTAGAGGAAGTAAAAGTCGTAACAAGGTTTCCGTAGGTGAC--------------------------------------------------ACTTAAGCATATCAATAAGCGGAGGAAAAGAAACTAACAAGGATTCCCCTAGTAACTGCGAGTGAAGCGGGAAGAGCTCACATTTTGAATC-GGCGGTCGCGCCGTCCGAGTTGTAATCTGGAGA---AGCGTTTTCCGCGCTGGGCCGTGTA-----CAAGTCTCCTGGA-AGGGAGC---GTCGC-AGAGGGTGAGAACCCCGTCTACGACACG----GACGACCAGGGCTT--TGTGATG--CGCTCTCGACGAGTCGAGTTGTTTGGGAATGCAGC-TCAAAACGGGTGGTAAACTCCATCTAAAGCTAAATACGGGCGAG-AGACCGATAGCGAACAAGTACCGTGAGGGAAAGATGAAAAGCACTTTGGAAAGAGAGTGAAACAGTACGTGAAATTGCTGAAAGGG-----AAACGCTC----GACGCCAGTGTCAGCATCGGTCTCGGT---CGCCGTACAA--GGGCGGGAGGGGAACGT---GGCACTCTCCGGAGTGTGT--TATAGCCCCCTCGTC-GGATGCGGCGGCG---------GGGACCGAGGAACCCAGCGCT---CGGGATGC-TGGCATAATGGCCTCGAGCGACCCGTCTTGAAACACGGACCAAGGAGTCT-AACATGCCTGCGAG---TGTTCGGGTGGCAAACCCGCGCG--CGCAACGAAAGTGAAGTCGAGACCTCCGTCGTGGGAGG---------GCACCGACGCCCG-GACCAGAGTCTTC-----GACGACGGATCTGCGG-TAGAGCACGC------ATGTTGGGACCCGAAAGATGGTGAACTATGCCTGAATAGGGCGAAGCCAGAGGAAACTCTGGTGGAGGC-TCGTAGCGATTCTGACGTGCAAATCGATCGTCGAATTTGGGTATAGGGGCGAAAGACTAATCGAACCGTCTAGTAGCTGGTTCCTGCCGAAGTTTCCCTCAGGATAGCAGACACTCATGGGACATC------------------AGATTTATGTGGTAAAGCGAATGATTAGAGGCCTTGGGGTCGAAAC-GACCTCAACCTATTCTCAAACTTTAAATATGTAAGA---ACGGGCCGTCGCTCGATTGGACCG-------------TGTCTAGTGGGCCATTTTTGGTAAGCAGAACTGGCGATGCGGGATGAACCGAACGGGAGGTTAAGGTGCCGGAAT-ACACGCTCATCAGACACCACGAAAGGCGTTAGTTCATCCAGACAGCAGGACGGTGGCCATGGAAGTCGGAATCCGCTAAGGAGTGTGTAACAACTCACCTGCCGAATGAACTAGCCCTGAAAATGGATGGCGCTCAAGCG-----TGTTACCCACACCTCCCCGTCGGCGTTGCAGCGACGCGCCGA------CGAGTAGGCAGGCGTGGAGGT--CGTG-------AAGAAGCCCTGGCAGCGATGCCGGGTGGAACCGCCTCCAGTGCA-----------
Taphrina_deformans              -------------------------------ATGCATGTCTAAGTATAAGCAA-TTTATACA-GTGAAACTGCGAATGGCTCATTAAATCAGTTATCGTTTA-----TTTGATAGTA-CCTAA-----TTACTTGG-ATACCCGTGGTAATTCTAGAGCTAATACATGCTAAAAAT-------CCCGACTTCT----GGAAGGGA-----TGTATTTATTA----GATAAAAAA-CCAATGTTGGT-GATTCA-TAATAACTTT-ACGAAT--CGCATGG-CCTTGCGCCG-GCGATGGTTCATTCA-----AATTTCTGCCCTATCA-ACTTTCGATGGTAGGATAGAGGCCTACCATGGTTTTGACGGGTAACGGGGAATAAGGGTTCGATTCCGGAGAGGGAGCCTGAGAAACGGCTACCACATCCAAGGAAG-GCAGCA-GGCGCGCAAATTACCCAATCCCG---ACACGGGGAGGTAGTGACAATAAATAACAATACAGGGCTCTT--TTGG-GTCTTGTAATTGG-AATGAGTACAATT-TAAATACCTTAACGAGG-AACAATTGGAGGGCAAGTCTGGTGCCAGCAGCCGCGGTAATTCCAGCTCCAAT-AGCGTATATTAAAGTTGCTGCAGTTAAAAAGCTCGTAGCTGAACCT--TGGCCT-----------TGGTTGACCGGTCCGCCTAAC-----GGTGTGCAC--TGGCTTGCCGAGGCTTTCCTTCTGGCTAGCCT-GTATGGTATTAAT-----TTATTGTGC---AGGGGAACCAGGACTTTTACTTTGAAAAAATTAGAGTGTTCAAAGCAGGCT-TATG-----CTCGAATACATTA-GCATGGAATAAT-AGAATAGGACGTGTG-GTTCTATTT-TGTTGGTT-TCTAGGAC-CGCCGTAATGATTAATAGGGACAGT-TGGGGACATTAGTATTGAGTTGTCAGAGGTGAAATTC-TTGGATTTACTCAAGACTAACTACTGCGAAAGCATTTGTCA-AGGATGTTTTCATTAGTCAAG-AACGAAAGTTAGGGGATCGAAGACGATCAGATACCGTCGTAGTCTTAACCATAAACTATGCCGACTAGGGATCGGGCG----ATGTT-CTTTTCT---TGACTCGCCCGGCACCTT-ATGAGAAATC-AAAGTTTTT-GGGTTCCGGGGGGAGTATGGT-CGCAAGGCTGAAACTTAAAGAAATTGACGGAAGGGCACCACCA-GGAGTGGAGCCTGCGGCTTAATTTGACTCAACACGGGGAAACTCACCAGGTCCAGACAAAGTAAGGATTGACAGATTGATAGCTCTTTCTTGATTCTTTGGGTGGTGGTGCATGGCCGTT-CTTAGTTGGTGGAGTGATTTGTCTGCTTAATTGCGATAACGAACGAGACCTTAACCTGCTA-------------AATAGCC-CGACTAGC-TTTTGCTGGTCGTGGCTTCTTAGAGGGACTATT-GGCATA--AAGCCAATG-GAAGTTTGAGGCAATAACAGGTCTGTGATGCCCTT-AGATGTTCTGGGCCGCACGCGCGCTACACTGA--CGGAGCCAGCGAGTTCATTTCCTTGGCCGGAAGGT-CTGGGTAATCTTGTGAAACTCCGTCGTGATGGGGATAGAGCATTGCAATTATTGCTCTTCAACGAGGAATTCCTAGTAAGCGCAAGTCATCAGCTTGCGTTGATTACGTCCCTGCCCTTTGTACACACCGCCCGTCGCTACTACCGATTGAATGGCTTAGTGAGACCTCCGGATTG-----TCGTTGGGCTGCTGGCA-ACGGCGGCCCT---GTGAT-GAAAAGTTGGTCAAACTTGGTCATTTAGAGGAAGTAAAAGTCGTAACAAGGTTTCCGTAGGTGAACCT-------------------------------------------------TTAAGCATATCAATAAGCGCAGGAAAAGAAACTAACTAGGATGCCTTCAGTAACGGCGAGCGAAGCAGGCATAGCTCAAATTTGTANTCTGGCGCCTTTGGCGTCCGAGTTGTATTTTCTAGA---AGCGAGTTCGGTGACAGCTCCTACC-----CAAGTCCGTTGGA-ACGCGGC---GTCAT-GGAGGGTGAGAATCCCGTGAATGGTAG-----GATGTCTGCTGCTA--TGTGAAC--CGCCTTCGAAGAGTCGAGTTGTTTGGGAATGCAGC-TCTAAATGGGAGGTAAATTTCTTCTAAAGCTAAATATTGGCCAG-AGACCGATAGCGAACAAGTAGAGTGATCGAAAGATGAAAAGAACTTTGAAAAGAGAGTTAAACAGTACGTGAAATTGTTGAAAGGG-----AAGCGCTT----GAGATCAGAGCCAGCATCAGTTTTGAC---GGCCGGATAA--AGGCCTTGGGAAG--GT---AGCTCCTCTCGGGGAGTGT--TATAGCCCAGGGTG--TAATACGGCCAGTT--------GGGACTGAGGACCGCGGCTTTGCCTAGGATGC-TGGCGTAATGGTCTTAAGCGACCCGTCTTGAAACACGGACCAAGGAGTCT-AACATCTGTGCGAG---TGTTTGGGTGGAAAACCCGTGCG--CGAAATGAAAGTGAA-TGGAGGTGGGATCCGCAAGGT----------GCACCATCGACCG-ATCCGGATTTTT-------TTGAAGGATTTGAGT-AAGAGCATAG------CTGTTGGGACCCGAAAGATGGTGAACTATGCCTGAATAGGGCGAAGCCAGAGGAAACTCTGGTGGAGGC-TCGTAGCGGTTCTGACGTGCAAATCGATCGTCGAATTTGGGTATAGGGGCGAAAGACTAATCGAACCATCTAGTAGCTGGTTCCTGCCGAAGTTTCCCTCAGGATAGCAGAAACTCAAATC-----------------------AGTTTTATGAGGTAAAGCGAATGATTAGAGGCCTTGGGGTTGAAAC-AACCTTAACCTATTCTCAAACTTTAAATATGTAAGAA--GACGCGCGTTACTTGGTTGAACGTCG-----------TTTCTAGTGGGCCATTTTTGGTAAGCAGAACAGGCGATGCGGGATGAACCGAACGCGAGGTTAAGGTGCCGGAAT-GCACGCTCATCAGACACCAGAAAAGGTGTTAGTTCATCTAGACAGCAGGACGGTGGCCATGGAAGTCGGAATCCGCTAAGGAGTGTGTAACAACTCACCTGCCGAATGAACTAGCCCTGAAAATGGATGGCGCTTAAGCG-----TGCTACCCATACCTCGCCGTCTG------------------------------------------------------------------------------------------------------------------
Taxus_sp                        -----------------TCAAAGATTAAGCCATGCATGTCTAAGTATGAACTATTTCAGACT-GTGAAACTGCGGATGGCTCATTAAATCAGTTATAGTTTC-----TTTGATGGTACCTTTA-----CTACTCGG-ATAACCGTAGTAATTCTAGAGCTAATACGTGCACAAAAT-------CCCGACTCTT----GGAAGGGA-----CGCATTTATTA----GATAAAAGG-CCGGCGCCGGT-GATTCA-TGATAACTCG-ACGGAT--CGCACGGCCTTTGTGCTG-GCGACGCTTCATTCA-----AATTTCTGCCCTATCA-ACTTTCGATGGTAGGATAGAGGCCTACCATGGTGGTGACGGGTGACGGAGAATTAGGGTTCGATTCCGGAGAGGGAGCCTGAGAAACGGCTACCACATCCAAGGAAG-GCAGCA-GGCGCGCAAATTACCCAATCCTG---ACACGGGGAGGTAGTGACAATAAATAACAATACTGGGCTCAT---CGA-GTCTGGTAATTGG-AATGAGTACAATC-TAAATCCCTTAACGAGG-ATCCATTGGAGGGCAAGTCTGGTGCCAGCAGCCGCGGTAATTCCAGCTCCAAT-AGCGTATATTTAAGTTGTTGCAGTTAAAAAGCTCGTAGTTGGATCT--TGGGTC-----------GTCACGGTTGGTCTGCCTACTC----GGTGTGCAC--TGGCCCTACGT-CCCTTCTGCCGGCGGCGTGC-TCCTGGCCTTAAT-----TGTCTGGGT---CGCGGCTCCGGCGCCGTTACTTTGAAAAAATTAGAGTGCTCAAAGCAAGCC-TACG----CTCTGAATACATTA-GCATGGAATAAC-GTGATAGGAGTCTGG--TCCTGTTC-CGTTGGCC-TTCGGGAC-CGGAGTAATGATTAATAGGGACTGT-CGGGGGCATTCGTATTTCATTGTCAGAGGTGAAATTC-TTGGATTTACGGAAGACGAACCACTGCGAAAGCATTTGCCA-AGGATGTTTTCATTAATCAAG-AACGAAAGTTGGGGGCTCGAAGACGATCAGATACCGTCCTAGTCTCAACCATAAACGATGCCGACCAGGGATCGGCGG----ATGTT-GCTCTAA---GGACTCCGCCAGCACCTT-CTGAGAAATC-AGAGTGTTT-GGGTTCCGGGGGGAGTATGGT-CGCAAGGCTGAAACTTAAAGGAATTGACGGAAGGGCACCACCA-GGAGTGGAGCCTGCGGCTTAATTTGACTCAACACGGGGAAACTTACCAGGTCCAGACATAGTAAGGATTGACAGATTGAGAGCTCTTTCTTGATTCTATGGGTGGTGGTGCATGGCCGTT-CTTAGTTGGTGGAGCGATTTGTCTGGTTAATTCCGTTAACGAACGAGACCTCAGCCTGCTA-------------ACTAGCT-ACGCGGAG-GTTTCCCTTCGTCAGCTTCTTAGAGGGACTATG-GCCGTT--TAGGCCATG-GAAGTTTGAGGCAATAACAGGTCTGTGATGCCCTT-AGATGTTCTGGGCCGCACGCGCGCTACACTGA--TGCAACCAACGAGTTTTTCTCCTGGTCCGAAAGGT-TCGGGAAATCTTGCCAAATTGCATCGTGATGGGGATAGACCATTGCAATTATTGATCTTCAACGAGGAATTCCTAGTAAGCGCGAGTCATCAGCTCGCGTTGACTACGTCCCTGCCCTTTGTACACACCGCCCGTCGCTCCTACCGATTGAATGATCCGGTGAAGTGTTCGGATCGCGAC-GACGGCGGTGGTTTCCG-TCGC--CGATG---TTG------------------------------------------------------------------------------------------------------------------------------------CTAAGCGGAGGAGAAGAAACTTACCANGATTNCCCTAGTAACGGCGAGCGAACCGGGAAGAGCCCATCATGAAAATCGGCCGATCT-ACGCGCCGAATTGTAGTCTGTAGA---AGCGTCCTCAGCGACGGACTGGGCC-----CAAGTCCCCTGGA-AGGGGGC---GCCGG-AGAGGGTGAGAGCCCCGT---CGGGCCC----GGACCCTGTTGCAC--CACGAGG--CGCTGTCGGCGAGTCGGGTTGTTTGGGAATGCAGC-CCTAATCGGGTGGTAAATTCCGTCCAAGGCTAAATACGGGCGAG-AGACCGATAGCGAACAAGTACCGCGAGGGAAAGATGAAAAGGACTTTGAAAAGAGAGTTAAAGAGTGCTTGAAATTGTCGGGAGGG-----AAGCGGAT----GGAGGCCGGGAGTGCGTCAGCGCGGGCCGTCGCGGCGGCA-----------CAAGC-AC---GGCTTTTGGGCCGTTGAGTG-TACCTCCGTCGCGG----------CGGTCG--------TGGAACGAAACGTGCGCCGCT---CGTGGCGC-TGGCTTGCGGGCTTTATCCGACCCGTCTTGAAACACGGACCAAGGAGTCT-AACATGTGTGCGAGT--CGGCGGGTTTGGAAACCCGCGAGG-CGCAAGGAAGCTGACTGCGAGAGCCCCTCTTCGGGGT----------GCACCGCCGACCG-ACCCTGATCTTC------TGTGAAGGGTTCGAGT-GCGAGCACAC------CTGTTGGGACCCGAAAGATGGTGAACTATGCCTGAGCAGGGCGAAGCCAGAGGAAACTCTGGTGGAGGC-CCGCAGCGATACTGACGTGCAAATCGTTCGTCTGACTTGGGTATAGGGGCGAAAGACTAATCGAACCGTCTAGTAGCTGGTTTCCTCCGAAGTTTCCCTCAGGATAGCTGGAGTTCACGCGTG---------------------AGTTTTATCGGGTAAAGCAAATGATTAGAGGCATCGGGGGCGTAAC-GCCCTCGACCTATTCTCAAACTTTAAATAGGTAAGG---CGGCGCGGCTGCTCCGTTGAGCCGCG-----------CTCCAAGTGGGCCATTTTTGGTAAGCAGAACTGGCGATGCGGGATGAACCGAAAGTCGAGTTACGGTGCCAAATTGCGCGCTAACCCAGATCCCACAAAGGGTGT-------------------------------------------------------------------------------------------------------------------------------------------------------------------------------------------------------------------------------------------------------------
Thalassiosira_pseudonana        GTAGTCATACGCTCGTCTCAAAGATTAAGCCATGCATGTCTAAGTACAACCA---TTATACA-GGAAAACTGCGAACGGCTCATTATATCAGTTATTGTTTC-----TTTGATAGTC-CCTTA-----CTACTTGG-ATACCTGTAGTAATTCTAGAGCTAATACATGCATCAATA-------CCCGACTGTT-CGCGGAAGGGTA-----GTATTTATTA----GGTATAGA--CCAACCTTGGT-GATTCA-TAATAACTTA-TCGGAT--CGCATGG-CTCCATGCCG-GCGATGGATCATTCA-----AGTTTCTGCCCTATCA-GCTTTGGATGGTAGTGTATTGGACTACCATGGCTTTAACGGGTAACGAATTGTTAGGGCAAGATTTCGGAGAGGGAGCCTGAGAGACGGCTACCACATCCAAGGAAG-GCAGCA-GGCGCGTAAATTACCCAATACTG---AAACAGTGAGGTAGTGACAATAAATAACAATGCCGGGCCTTT--ACAG-GTCTGGCAATTGG-AATGAGAACAATT-TAAATCCCTTATCGAGT-ATCAATTGGAGGGCAAGTCTGGTGCCAGCAGCCGCGGTAATTCCAGCTCCAAT-AGCGTATATTAAAGTTGTTGCAGTTAAAAAGCTCGTAGTTGGATTT--CTGGCG-----------GGAGCGACCGGTCTCACACTCAG---TGCGAGAAC--TCGTGTTCTGG-CCATCCTTGGGGATATCCTG--TTTGGCATTAAG-----TTGTCGGGC---AGGGGATACCCATCGTTTACTGTGAAAAAATTAGAGTGTTTAAAGCAGGCT-TATGC---CGTTGAATATATTA-GCATGGAATAAT-AAGATAGGACCCTGG--TACTATTT-TGTTGGT--TTGCGCAC-CGGGGTAATGATTAAAAGAGACAGG-CGGGGCTATTCGTATTGCATTGTCAGAGGTGAAATTC-TTGGATTTCTGCAAGACGAACTACTGCGAAAGCATTTAGCA-AGGATGTTTTCATTAATCAAG-AACGAAAGTTAGGGGATCGAGGATGATTAGATACCATCGTAGTCTTAACCATAAACTATGCCGACTCGGGATTGGCGG----TTGTT-TTT-------TGACTCCGCCAGCACCGT-ATGAGAAATC-AAAGTCTTT-GGGTTCCGGGGGGAGTATGGT-CGCAAGGCTGAAACTTAAAGAAATTGACGGAAGGGCACCACCA-GGAGTGGAGCCTGCGGCTTAATTTGACTCAACACGGGAAAACTTACCAGGTCCAGACATAGTGAGGATTGACAGATTGAGAGTTCTTTCTTGATTCTATGGGTGGTGGTGCATGGCCGTT-CTTAGTTGGTGGAGTGATTTGTCTGGTTAATTCCGTTAACGAACGAGACCGCCGCCTGCTA-------------AATAGTT-CTGCGAAT-GGTTTTTCATTGGAGCTTCTTAGAGGGACGTTC--ATTCTACAAGATGAAG-GAAGATGGCGGCAATAACAGGTCTGTGATGCCCTT-AGATGTCCTGGGCCGCACGCGCGCTACACTGA--TGCACTCAACGAGCATATAACCTTGGCCGAGAGGC-CTGGGTAATCTTGTTAACATGCATCGTGATAGGGATAGATTATTGCAATTATTAATCTTGAACGAGGAATTCCTAGTAATCGCAGATCATCAATCTGCAATGATTACGTCCCTGCCCTTTGTACACACCGCCCGTCGCACCTACCGATTGGATGGTCCGGTGAGGAGTCGAGATTGT----GGCCTGGTTCCTTTATT-G--GGATTTGG---CTAC--GAGAACTTCTCCAAACCTTATCATCTAGAGGAAGGTGAAGTCGTAACAAGGTTTCCGTAGGTGAACCTGCAGAAGGATCAA-------------------------------------------------------------------CTAACAAGGATTCCCCTAGTATCGGCGAGTGAAGCGGGAAGAGCTCACCATGTGAATCTGCGTAACCTGTGCGCCGAATTGTGGTCTGGAGT---AGTATTGTCGGCCGAGTTTCCGGGC-----CAAGTCTCTTGGA-AAAGGGC---AGCTG-AGAGGGTGAAACTCCCGT-TCTTGCCTG----GAAACTTTGTGCTC--TGGCACA--TGCTTACTATGAGTCGAGTTGCTTGGGATTGCAGC-TCAAATTTGGTGGTAAATTCCATCTAAAGCTAAATATTGGTGGG-ATACCGATAGTGCACAAGTACCGTGAGGGAAAGATGCAAAGAACTTTGAAAAGAGAGTTAAAGAGTACCTGAAATTGTTGAAAGGG-----AAGCGAAG----GAAACCAGTGTCAGCATCGGCTTTTTG---CCTGGGGTAA--ACCTTTGGTAGGTA-GA---CGGCCCTCT--TATGGGGT--GAGTGCCTATCATT---GATATCCTGGGT---------TAGGCTGAGGTCAGTCATGCT---CGTGATGC-TGGCAAAATGGTTTTCTTTACCCCGTCTTGAAACACGGACCAAGGAGTCT-AACATATGTGCAAG---TACAAAGGTGGCAAACCTGCGTG--CATAATGAAAGTAACATTGGATCCCTTCGGGGTGCAC----------AATCCGCCGGCCA-ACATCCTTCGG--------GAGAAAGGTCTGAGT-GTGAGCATAC------ATGTTGGGACCCGAAAGATGGTGAACTATGCCTGAGTAGGGCGAAGCCAGGGGAAAC--------------------------------------------------------------------------------------------------------------------------------------------------------------------------------------------------------------------------------------------------------------------------------------------------------------------------------------------------------------------------------------------------------------------------------------------------------------------------------------------------------------------------------------------------------------------------------------------------------------------------------------------------------------
Tilletaria_anomala              GTAGTCATATGCTTGTCTCAAAGATTAAGCCATGCATGTCTAAGTATAAACAACTTTATACT-GTGAAACTGCGAATGGCTCATTAAATCAGTTATAGTTTA-----TTTGATGGTA--CTTG-----CTACATGG-ATAACTGTGGTAATTCTAGAGCTAATACATGCTTAAAAG------GGCCAACTCA-----CGGAGGCT-----CGTACTTATTA----GATAAGAA--CCAACCTTGGT-GAATCA-TAATAATTTC-TCTGAT--CGCATGG-CCTAGCGCCG-GCGACGCTTCATTCA-----AATATCTGCCCTATCA-ACTTTCGATGGTAGGATAGAGGCCTACCATGGTTGCAACGGGTAACGGGGAATAAGGGTTCGATTCCGGAGAGGGAGCCTGAGAAACGGCTACCACATCCAAGGAAG-GCAGCA-GGCGCGCAAATTACCCAATCCCG---ACACGGGGAGGTAGTGACAATAAATAACAATATAGGGCCTTT--CAGG--TCTTATAATTGG-AATGAGTACAATT-TAAATCCCTTAACGAGG-AACAATTGGAGGGCAAGTCTGGTGCCAGCAGCCGCGGTAATTCCAGCTCCAAT-AGCGTATATTAAAGTTGTTGCAGTTAAAAAGCTCGTAGTTGAACTT--CAGGCC-----------TGGCCGGTCGGTCCGCTTCAC-----GGCGTGTAC--TGTTTGGCCGGGCCTTCCCTCCTGGTGATCCG-GCATGTCCTTAAT-----TGGGTGTGT---CGGGGAACCAGGACTTTTACTTTGAAAAAATCAGAGTGTTCAAAGCAGGCC-TACG-----CCCGAATATATTA-GCATGGAATAAT-AAAATAGGACGTGCG-GTTCTATTT-TGTTGGTT-TCTAGAAC-TGCCGTAATGATTAATAGGGACGAT-TGGGGGCATTAGTATTCACATGCTAGAGGTGAAATTC-TTGGATTTTGTGAAGACTAACTACTGCGAAAGCATCTGCCA-AGGGCGTTTTCATTAATCAAG-AACGAAGGTTAGGGGATCGAAAACGATTAGATACCGTTGTAGTCTTAACAGTAAACTATGCCGACTAGGGATCGGGCG----ATGTT-ATTTTTT---TGACTCGCTCGGCACCTT-TCGAGAAATC-AAAGTCTTT-GGGTTCTGGGGGGAGTATGGT-CGCAAGGCTGAAACTTAAAGAAATTGACGGAAGGGCACCACCA-GGAGTGGAGCCTGCGGCTTAATTTGACTCAACACGGGGAAACTCACCAGGTCCAGACATAGTAAGGATTGACAGATTGATAGCTCTTTCTTGATTCTATGGGTGGTGGTGCATGGCCGTT-CTTAGTTGGTGGAGTGATTTGTCTGGTTAATTCCGATAACGAACGAGACCTTAACCTGCTA-------------AATAGCC-CGGCCGAC-TTTGGTTGGTCGTGGCTTCTTAGAGGGACTATT-AGCGTG--TAGCTAATG-GAAGTTTGAGGCAATAACAGGTCTGTGATGCCCTT-AGATGTTCTGGGCCGCACGCGCGCTACACTGA--CGGAGCCAGCGAGTAATTTCACTTGTCCGGAAGGA-CTGGGTAATCTTGTGAAACTCTGTCGTGCTGGGGATAGAGCATTGCAATTATTGCTCTTCAACGAGGAATTCCTAGTAAGCGTAAGTCATCAGCTTGCGTTGATTACGTCCCTGCCCTTTGTACACACCGCCTGTCGTTACTACCGATTGAATGGCTTAGTGAGTCCTTGGGATTG-----GCCTTCGCGAGCCCGCA-AGGGCACATGA---GGGCT-GAAAACTTGGGCAAACTTGGTCATTTAGAGGAAGTACAAGTCATAACAAGGTTTCCGTAGGTGAACCTGC--------------------------------------------------------------AGCGGAGGAAGAGAAACTAACAAGGATTCCCCTAGTAACGGCGAGTGAAGCGGGAAGAGCTCAAATTTGAAAGCTGGCCGC---AAGGTCCGCATTGTAATCTCGAGA---AGTGTTTTCCGCGTTGGACTGCGTA-----CAAGTCCCTTGGA-ATAGGGC---GTCGT-AGAGGGTGAGAATCCCGTACTTGATGCA-----GCCACCAACGCTT--TGTGATA--CACTCTCCACGAGTCGAGTTGTTTGGGAATGCAGC-TCAAAATGGGTGGTAAATTCCATCTAAAGCTAAATATTGGGGAG-AGACCGATAGCGAACAAGTACCGTGAGGGAAAGATGAAAAGCACTTTGGAAAGAGAGTTAAACAGTACGTGAAATTGTCGAAAGGG-----AAGCGCTT----GAAGTCAGCGTCAGCATCGGTTTTGGC---TGCTGGATAA--GGGTAGGAGGAAT--GT---GGCACCCTC--GGGTGTGT--TATAGCCTCCTGCT--GGATACAGCGGCT---------GGGACCGAGGAACGCAGCACT---TTGGATGC-TGGCGTAATGGCTTTAAGCGACCCGTCTTGAAACACGGACCAAGGAGTCT-AACATGTTTGCGAG---TCTTTGGGTGGCAAACCCGAGGG--CGCAATGAAAGTGAA-TGCAGGTGGGATCCGCAAGGA----------GCACCATCGACCG-ATCCGGATCTTC------TGTGATGGATTTGAGT-AAGAGCAATT------ATGTTGGGACCCGAAAGATGGTGAACTATGCCTGCATAGGGCGAAGCCAGAGGAAACTCTGGTGGAGGC-TCGTAGCGGTTCTGACGTGCAAATCGATCGTCAAATGTGGGTATAGGGGCGAAAGACTAATCGAACCATCTAGTAGCTGGTTCCTGCCGAAGTTTCCCTCAGGATAGCAGAAACTCGCATC-----------------------AGTTTTATGAGGTAAAGCGAATGATTAGAGGCCTTGGGGATGTAAC-ATCCTTAACCTATTCTCAAACTTTAAATATGTAAGA---AGCCCTTGTTACTTAAGTGAACGTGG-----------TTTCTAGTGGGCCATTTTTGGTAAGCAGAACTGGCGATGCGGGATGAACCGATCGTGAGGTTAAGGTGCCGGAAT-ACACGCTCATCAGACACCACAAAAGGTGTTAGCACATCTAGACAGCAGGACGGTGGCCATGGAAGTCGGAATCCGCTAAGGAGTGTGTAACAACTCACCTGCCGAATGTGCTAGCCCTGAAAATGGATGGCGCTTAAGCG-----TGTTACCCATACCTCACCGTCAGCGTTAGAGCGACGCGTTGA------CGAGTAGGCAGGCGTGGAGGTC-AGTG-------AAGAAGCCTAGGCAGTGATGCTGG-------------------------------
Tremellodendron_pallidum        GTAGTCATATGCTTGTCTCAAAGATTAAGCCATGCATGTCTAAGTATAAACCAATTTATACG-GTGAAACTGCGAATGGCTCATTAAATCAGTTATAGTTTA-----TTTGATGATA-CCTTA-----CTACATGG-ATAACTGTGGTAATTCTAGAGCTAATACATGCGTTAAAG------CCCCGACTTCC----GGAAGGGG-----TGTATTTATTA----GATAAAAAA-CCAGCGTTGGT-GATTCA-TAATAACTTC-TCGAAT--CGCATGG-CCTTGTGCCG-GCGATGCTTCATTCA-----AATATCTGCCCTATCA-ACTTTCGATGGTAGGATAGAGGCCTACCATGGTTTCAACGGGTAACGGGGAATAAGGGTTCGATTCCGGAGAGGGAGCCTGAGAAACGGCTACCACATCCAAGGAAG-GCAGCA-GGCGCGCAAATTACCCAATCCCG---ACACGGGGAGGTAGTGACAATAAATAACAATATAGGGCTCTT--TTGG-GTCTTATAATTGG-AATGAGTACAATT-TAAATCCCTTAACGAGG-AACAATTGGAGGGCAAGTCTGGTGCCAGCAGCCGCGGTAATTCCAGCTCCAAT-AGCGTATATTAAAGTTGTTGCAGTTAAAAAGCTCGTAGTTGAACTT--CGAACG-----------TGGCTGGGCGGTCCGCCTCAC-----GGTGTGTAC--TGTCTGGCCGTGTTCTCTTTCTTGGTGAGCCG-GCATGCCCTTTAC-----TGGGTGTGT---TGGGGAACCAGGACGTTTACCTTGAGAAAATTAGAGTGTTCAAAGCAGGCC-TCCG-----CCCGGATACATTA-GCATGGCATAAT-AAAATAGGACGTGCG-GTTCTATTT-TGTTGGTT-TCTAGAGT-CGCCGTAATGATTAATAGGGATAGT-TGGGGGCATTAGTATTCCGTTGCTAGAGGTGAAATTC-TTGGATTTACGGAAGACTAACTTCTGCGAAAGCATTTGCCA-AGGATGTTTTCATTAATCAAG-AACGAAGGTTAGGGGATCGAAAACGATCAGATACCGTTGTAGTCTTAACAGTAAACTATGCCGACTAGGGATCGGGCG----ATCTC-ACTATCA---TGTGTCGCTCGGCACCTT-ACGAGAAATC-AAAGTCTTT-GGGTTCTGGGGGGAGTATGGT-CGCAAGGCTGAAACTTAAAGGAATTGACGGAAGGGCACCACCA-GGCGTGGAGCCTGCGGCTTAATTTGACTCAACACGGGGAAACTCACCAGGTCCAGACATAACTAGGATTGACAGATTGATAGCTCTTTCTTGATTTTATGGGTGGTGGTGCATGGCCGTT-CTTAGTTGGTGGAGTGATTTGTCTGGTTAATTCCGATAACGAACGAGACCTTAACCTGCTA-------------AATAGCC-AGGCCGTC-TTTTGATGGCTGAGGCTTCTTAGAGGGACTGTC-AGGATC--TACCTGACG-GAAGTTTGAGGCAATAACAGGTCTGTGATGCCCTT-AGATGTTCTGGGCCGCACGCGCGCTACACTGA--CAGAGCCAGCGAGTTTATCACCTTGGCCGGAAGGT-CCGGGTAATCTTGTGAAACTTTGTCGTGCTGGGGATAGAGCATTGCAATTATTGCTCTTCAACGAGGAATGCCTAGTAGGCGCAAGTCATCAGCTTGCGTCGATTACGTCCCTGCCCTTTGTACACACCGCCCGTCGCTACTACCGATTGAATGGCTTAGTGAGGTCTCCGGATTG-----GCTTCGAGGACTCGGAA-ACGGGACCTTG---TTGCT-GAGAAGCTGATCAAACTTGGTCATTTAGAGGAAGTAAAAGTCGTAACAAGGTTTCCGTAG----------------------------------------------------TGAACTTAAGCATATCAATAAGCGGAGGAAAAGAAACTAACAAGGATTCCCCTAGTAACGGCGAGTGAAGAGGGAAGAGCTCAAATTTTAAATCTGGCGTCCTTGGCGTCCGAATTGTAATCTAGAGA---AGTGTTTTCCGTGACGGACCGTGCA-----CAAGTCTCCTGGA-ATGGAGC---GTCAT-AGAGGGTGAGAATCCCGTATATGGCACG----GACTGCCGTTGCTC--TGTGATA--CACTCTCGACGAGTCGAGTTGTTTGGGAATGCAGC-TCTAAATGGGTGGTAAATGCCATCTAAAGCTAAATATTGGCGAG-AGACCGATAGCGAACAAGTACCGTGAGGGAAAGATGAAAAGCACTTTGGAAAGAGAGTGAAACAGTACGTGAAATTGTTGAAAGGG-----AAACGCTT----GAAGTCAGTGTCAACATCAGTTTTGGT---CAGAGGAGAA--AGGCTTGGGGAAG--GT---GGCAGCATTCGTGCTGTGT--TATAGCCCCTCGTT--GTATACTTTGACC---------GGGACTGAGGACCGCAGTGCT---TAGGATGT-TGGCATAATGGCTTTAAGCGACCCGTCTTGAAACACGGACCAAGGAGTCT-AACATGTGCGCGAG---TGTTTGGGTGTTAAACTCGGACG--CGAAATGAAAGTGAAA-GGTTGGGAACACTTATGTGT----------GCACCGACGCCCG-GAGCTGACCTTC------TGTGACGCATCTGCGG-TAGAGCGTAT------ATGTTGGGACCCGAAAGATGGTGAACTATGCCTGAATAGGGTGAAGCCAGAGGAAACTCTGGTGGAGGC-TCGTAGCGATTCTGACGTGCAAATCGATCGTCAAATTTGGGTATAGGGGCGAAAGACTAATCGAACCATCTAGTAGCTGGTTCCTGCCGAAGTTTCCCTCAGGATAGCAGAAACTCATTATC----------------------AGCCTTGTGCGGTAAAGCGAATGATTAGAGGCCTTGGGGTTGAAAC-AACCTTAACCTATTCTCAAACTATAAATGTGCAAGA---AAGCGTCGTCACTTGATTGGACTT-------------TTTCTAGTGGGCCATTTTTGGTAAGCAGAACTGGCGATGCGGGATGAACCGAACGTTGGGTTAAGGTGCCGGAAT-ACACGCTCATCAGACACCACAAAAGGTGTTAGTTCATCTAGACAGCAGGACGGTGGCCATGGAAGTCGGAACCCGCTAAGGAGTGTGTAACAACTCACCTGCCGAATGAACTAGCCCTGAAAATGGATGGCGCTCAAGCG-----TGTTACCCATACCCAACCGTCCGTGTTGTTGTGATGCACGGA------CGAGTAGGCAGGCGTGGGGGTC-GGTG-------AAGAAGCCTTGGCAGCAATGCTGGGTGGAACGGCCTCTAGTGCAGATCT------
Trichoderma_reesei              ----------------------------------------------------------TACC-GCGAAACTGCGAATGGCTCATTATATAAGTTATCGTTTA-----TTTGATAATA-CTTTA-----CTACTTGG-ATAACCGTGGTAATTCTAGAGCTAATACATGCTGAAAAT-------CCCGACTTCG-----GAAGGGA-----TGTATTTATTA----GATTAAAAA-CCAATGCTGGT-GAATCA-TGATAACTAG-TCGAAT--CGACAGG-CCTTGTGCCG-GCGATGGCTCATTCA-----AATTTCTTCCCTATCA-ACTTTCGATGTTTGGGTATTGGCCAAACATGGTGGCAACGGGTAACGGAGGGTTAGGGCTCGACCCCGGAGAAGGAGCCTGAGAAACGGCTACTACATCCAAGGAAG-GCAGCA-GGCGCGCAAATTACCCAATCCCG---ACACGGGGAGGTAGTGACAATAAATACTGATACAGGGCTCTT--TTGG-GTCTTGTAATCGG-AATGAGTACAATT-TAAATCCCTTAACGAGG-AACAATTGGAGGGCAAGTCTGGTGCCAGCAGCCGCGGTAATTCCAGCTCCAAT-AGCGTATATTAAAGTTGTTGTGGTTAAAAAGCTCGTAGTTGAACCT--TGGGCC-----------TGGCTGGCCGGTCCGCCTCAC-----CGCGTGCAC--TGGTCCGCCGGGCCTTTCCCTCTGCGGAACCC--CATGCCCTTCAC-----TGGGTGTGG---CGGGGAAACAGGACTTTTACTTTGAAAAAATTAGAGTGCTCAAGGCAGGCC-TATG-----CTCGAATACATTA-GCATGGAATAAT-AGAATAGGACGTGTG-GTTCTATTT-TGTTGGTT-TCTAGGAC-CGCCGTAATGATTAATAGGGACAGT-CGGGGGCATCAGTATTCAATTGTCAGAGGTGAAATTC-TTGGATTTATTGAAGACTAACTACTGCGAAAGCATTTGCCA-AGGATGTTTTCATTAATCAGG-AACGAAAGTTAGGGGATCGAAGACGATCAGATACCGTCGTAGTCTTAACCATAAACTATGCCGACTAGGGATCGGACG----ATGTT-ACATTTT---TGACGCGTTCGGCACCTT-ACGAGAAATC-AAAGTGCTT-GGGCTCCAGGGGGAGTATGGT-CGCAAGGCTGAAACTTAAAGAAATTGACGGAAGGGCACCACCA-GGGGTGGAGCCTGCGGCTTAATTTGACTCAACACGGGGAAACTCACCAGGTCCAGACACAATGAGGATTGACAGATTGAGAGCTCTTTCTTGATTTTGTGGGTGGTGGTGCATGGCCGTT-CTTAGTTGGTGGAGTGATTTGTCTGCTTAATTGCGATAACGAACGAGACCTTAACCTGCTA-------------AATAGCC-CGTATTGC-TTTGGCAGTACGCGGCTTCTTAGAGGGACTATC-GGCTCA---AGCCGATG-GAAGTTTGAGGCAATAACAGGTCTGTGATGCCCTT-AGATGTTCTGGGCCGCACGCGCGCTACACTGA--CAGAGCCAGCGAGTACTCC--CTTGGCCGGAAGGC-CTGGGTAATCTTGTTAAACTCTGTCGTGCTGGGGATAGAGCATTGCAATTATTGCTCTTCAACGAGGAATCCCTAGTAAGCGCAAGTCATCAGCTTGCGTTGATTACGTCCCTGCCCTTTGTACACACCGCCCGTCGCTACTACCGATTGAATGGCTCAGTGAGGCGTCCGGACTG-----GCCCAGAGAGGTGGGCA-ACTACCACTCA---GGGCC-GGAAAGCTCTCCAAACTCGGTCATTTAGAGGAAGTAAAAGTCGTA-----------------------------------------------------------------------------------------------------AACCAACAGGGATTGCCCCAGTAACGGCGAGTGAAGCGGCAACAGCTCAAATTTGAAATCTGGCCCCTCTGGGGTCCGAGTTGTAATTTGTAGA---GGATGCTTTTGGNGAGGCGCCGCCC------GAGTTCCCTGGA-ACGGGAC---GCCAC-AGAGGGTGAGAGCCCCGTCTGGCTG-------GCC-GCCGAGCCTC--TGTAAAG--CTCCTTCGACGAGTCGAGTAGTTTGGGAATGCTGC-TCAAAATGGGAGGTATATGTCTTCTAAAGCTAAATACTGGCCAG-AGACCGATAGCGCACAAGTAGAGTGATCGAAAGATGAAAAGCACCTTGAAAAGAGGGTTAAATAGTACGTGAAATTGTTGAAAGGG-----AAGCGCTT----GTGACCAGAGCCAGCATCAGTTCGTCG---CGGGGGATAA--AGGCTTCGGGAATC-GT---GGTCTCCCCC-GGGAGTGT--TATAGCCCGTCGCAC-AATACCCT-GCGG---------TGGACTGAGGACCGCGC-------CAAGATGC-TGGCGTAATGGTCACCAGCGACCCGTCTTGAAACNCGGACCAAGGAGTCG-TCTTCGTATGCGAG---TGTTCGGGTGTCAAACCCCTACG--CGTAATGAAAGTGAA-CGCAGGTGAGAGCTTC--GGC----------GCATCATCGACCG-ATCCTGATGTTC------TCGGATGGATTTGAGT-AAGAGCATAC------GGGGCCGGACCCGAAAGAAGGTGAACTATGCCTGTATAGGGTGAAGCCAGAGGAAACTCTGGTGGAGGC-TCGCAGCGGTTCTGACGTGCAAATCGATCGTCAAATATGGGCATGGGGGCGAAAGACTAATCGAACCTTCTAGTAGCTGGTTTCCGCCGAAGTTTCCCTCAGGATAGCAGTGTTGAGCTC------------------------AGTTTTATGAGGTAAAGCGAATGATTAGGGACCCGGGGGCGCTATATTGCCTTCATCCATTCTCAAACTTTAAATATGTAAGA---AGCCCTTGTTACTTAGCTGAACGTGGG----------ACACTAGTGGGCCATTTTTGGTAAGCAGAACTGGCGATGCGGGATGAACCGAACGCGAGGTTAAGGTGCCAGAGT-AGACGCTCATCAGACACCACAAAAGGCGTTAGTACATCTTGACAGCAGGACGGTGGCCATGGAAGTCGGAATCCGCTAAGGACTGTGTAACAACTCACCTGCCGAATGTACTAGCCCTGAAAATGGATGGCGCTCAAGCG-----TCTCACCCATACCTCGCCCTCGGGGTAGAAACGATGCCCCGA------GGAGTAGGCGGACGTGGAGGTC-AGTG-------ACGAAGCCTAGGGCGTGAGCCCGGGTCGAACG-----------------------
Ustilago_maydis                 GTAGTCATATGCTTGTCTCAAAGATTAAGCCATGCATGTCTAAGTATACGCAAA-TTATACT-GTGAAACTGCGAATGGCTCATTAAATCAGTTATAGTTTA-----TTTGATG-TT-TCTTG-----CTACATGG-ATAACTGTGGTAATTCTAGAGCTAATACATGCGTAAAAAG-----CCCCGACTTCT----GGAAGGGG-----TGTATTTATTA----GATAAAAA--CCATCCTTGGT-GATTCA-TAATAACTTC-TCGAAT--CGCACGG-CCTTGTGCTG-GCGATGCTTCATTCA-----AATATCTGCCCTATCA-ACTGTCGATGGTAGGATAGAGGCCTACCATGGTTGCAACGGGTAACGGGGAATAAGGGTTCGATTCCGGAGAGGGAGCCTGAGAAACGGCTACCACATCCAAGGAAG-GCAGCA-GGCGCGCAAATTACCCAATCCCG---ACACGGGGAGGTAGTGACAATAAATAACAATGCAGGGCCCTT--TTGG-GTCTTGTAATTGG-AATGAGTACAATT-TAAATCCCTTAACGAGG-AACGATTGGAGGGCAAGTCTGGTGCCAGCAGCCGCGGTAATTCCAGCTCCAAT-AGCGTATATTAAAGTTGTTGCAGTTAAAAAGCTCGTAGTTGAAGTT--TGGTCT-----------CGGACGCTGGGTCTGCTTAAT-----TGCATGTAC-TTGACGGTCCGAGACTTCCTTCTTGGTGAACGG---CCGCCCTC---------GGGTGGT----CC-GGAACCAGGACTATTACTTTGAAAAAATTAGAGTGTTCAAAGCAGGCCATAGG-----CCCGAATATATTA-GCATGGAATAAC-AGAATAGGACGTGCG-GTTCTATTT-TGTTGGTT-TCTAGAAC-TGCCGTAATGATTAAAAGGGACAGC-CGGGGGCATTAGTATTTGCACGCTAGAGGTGAAATTC-TTGGATTGTGCAAAGACTTCCTACTGCGAAAGCATTTGCCA-AGAATGTTTTCATTAATCAAG-AACGAAGGTTAGGGTATCGAAAACGATTAGATACCGTTGTAGTCTTAACAGTAAACTATGCCGACTCCGAATCGGTCG----ATGCT-CATTTCAC--TGGCTCGATCGGCGCGGT-ACGAGAAATC-AAAGTTTTT-GG-TTCTGGGGGGAGTATGGT-CGCAAGGCTGAAACTTAAAGAAATTGACGGAAGGGCACCACCA-GGAGTGGAGCCTGCGGCTTAATTTGACTCAACACGGGAAAACTCACCGGGTCCGGACATAGTAAGGATTGACAGATTGATGGCGCTTTCATGATTCTATGGGTGGTGGTGCATGGCCGTT-CTTAGTTGGTGGAGTGATTTGTCTGGTTAATTCCGATAACGAACGAGACCTTGACCTGCTA-------------AATAGAC-GGGTTGACATTTTGTTGGCCCTGTCTTCTTAGAGGGACAATCGACCGTC--TAGGTGATG-GAGGCAAAAGGCAATAACAGGTCTGTGATGCCCTT-AGATGTTCCGGGCTGCACGCGCGCTACACTGA--CAGAGACAACGAGTGGAGCCCCTTGTCCGAAATGA-CTGGGTAAACTTGTGAAACTTTGTCGTGCTGGGGATGGAGCTTTGTAATTTTTGCTCTTCAACGAGGAATTCCTAGTAAGCGCAAGTCATCAGCTTGCGTTGACTACGTCCCTGCCCTTTGTACACACCGCCCGTCGCTACTACCGATTGAATGGCTTAGTGAGGACTTGGGAGAGT----ACATCGGGGAGCCAGCA-ATGGCACCCTG---ACGGC-TCAAACTCTTACAAACTTGGTCATTTAGAGGAAGTAAAAGTCGTAACAAGGTATCTGTAGGTGAACCTGCAGATGGATCATTT-----------------------------------------------TAAGCGGAGGAAAAGAAACTAACAAGGATTCCCCTAGTAACGGCGAGTGAAGAGGGAAGAGCCCAAGATTGAAAGCTGGCGTCTTCGGCGTCCGCATTGTAATCTCAAGA---AGTGTTTTCCGCTTCGGACCATGCC-----TAAGTCCCTTGGA-AAAGGGC---ATCAT-AGAGGGTGATAATCCCGTACATGGCATGG---AGCGCCCGTAGCTT--TGTGATA--CGCTTTCTAAGAGTCGAGTTGTTTGGGAATGCAGC-TCAAAATGGGTGGTAAATGCCATCTAAGGCTAAATATTGGGGAG-AGACCGATAGCGAACAAGTACAGTGATGGAAAGATGAAAAGAACTTTGAAAAGAGAGTTAAACAGTACGTGAAATTGCCAAAAGGG-----AAGGGTAG----GAGGTCAGAGCCAACGTCGGTTTTGGG---CACTGGAGAA--GGGTAGGAGGAAC--GT---GGCACCTCTCGGGGTGTGT--TATAGCCTCCTACT--GGATACAGCGACC---------GAGACCGAGGAACGCAGCGCT---TAGGGCGT-TGGCATAATGGCCCTCTACCACCCGTCTTGAAACACGGACCAAGGAGTCT-AACATGTATGCGAG---TCTTTGGGTGGCAAACCCATAGG--CGCAATGAAAGTGAA-TTCAGGTGGGATCCGCAAGGT----------GCACCATCGACCG-ATCCTCACGTCTTTTA--AGTCGTGGATTTGAGT-AAGAGCATAC------CTGTTGGGACCCGAAAGATGGTGAACTATGCCTGAATAGGGTGAAGCCAGAGGAAACTCTGGTGGAGGC-TCGTAGCGGTTCTGACGTGCAAATCGATCGTCAAATTTGGGTATAGGGGCGAAAGACTAATCGAACCATCTAGTAGCTGGTTCCTGCCGAAGTTTCCCTCAGGATAGCAGAAACTCACATC-----------------------AGTTTTATGAGGTAAAGCGAATGATTAGAGGCCTTGGGGAAGTAAC-TTCCTTAACCTATTCTCAAACTTTAAATGTGTAAGA---AGCCCTTGTTACTTTAGTGAACGAGG-----------TTTCTAGTGGGCCATTTTTGGTAAGC--------------------------------------------------------------------------------------------------------------------------------------------------------------------------------------------------------------------------------------------------------------------------------------------------------------------------------------------
Welwitschia_mirabilis           ----TCATATGCTTGTCTCMAAGATTAAGCCATGCACGTGTAAGTATGAACTAGTCGAAACG-GTGAAACTGCGGATGGCTCATTAAATCAGTTATAGTTTC-----TTTGATGGTA-CCTTA-----CTACTCGG-ATAACCGTAGTAATTCTAGAGCTAATACGTGCGGCAAGT-------CTCGACTTCT----GGAAGAGA-----TGCATTTATTA----GGTAAAAGG-CCAATGTTGGT-GAATCA-TGGTAACTCG-ATGGAT--CGCACGGCCTCAGCGCCG-ACGACGCTTCATTCA-----AATATCTGCCCTATCA-ACTTTCGATGGTAGGATAGAGGCCTACCATGGTTGTGACGGGTGACGGGGAATTAGGGTTCGATTCCGGAGAGGGAGCCTGAGAAACGGCTACCACATCCAAGGAAG-GCAGCA-GGCGCGCAAATTACCCAATCCCG---ACACGGGGAGGTAGTGACAATAAATAACAATACCGGGCTCAT---CGA-GTCTGGTAATTGG-AATGAGTACAATC-TAAACCCCTTAACGAGG-ATCCATTGGAGGGCAAGTCTGGTGCCAGCAGCCGCGGTAATTCCAGCTCCAAT-AGCGTATATTTAAGTTGTTGCAGTTAAAAAGCTCGTAGTTGGATCT--TGGGAT-----------GGCACGCTCGGTCCGCCGACCC----GGTGTGCAT--CGAGCATCCGT-CCCTTCTGTCGGTGGCGCGC-TGCTGGCCTTAGC-----TGGCTGGCT---CGCGGCGTCGACGCTGTTACTTTGAAAAAATTAGAGTGCTCAAAGCAAGCA-TATG----CTCTGAATACGTTA-GCATGGAATAAC-ACGACAGGATTCCGG--TCTTGTTC-TGTTGGCC-TTCGAGAT-CGGAGTAATGATTAATAGGGACTGT-CGGGGGCATTCGTATTTCATTGTCAGAGGTGAAATTC-TTGGATTTATGAAAGACGAACAMCTGCGAAAGCATTTGCCA-AGGATGTTTTCATTAATCAAG-AACGAAAGTTGGGGGCTCGAAGACGATCAGATACCGTCCTAGTCTCAACCATAAACGATGCCGACCAGGGATCGGCGG----GTGTT-GCTATAA---GGACTCCGTCGGCACCTT-CCGAGAAATC-AGAGTGTTT-GGGTTCCGGGGGGAGTATGGT-CGCAAGGCTGAAACTTAAAGGAATTGACGGAAGGGCACCACCA-GGAGTGGAGCCTGCGGCTTAATTTGACTCAACACGGGGAAACTTACCAGGTCCAGACATAGTAAGGATTGACAGATTGAGAGCTCTTTCTTGATTCTATGGGTGGTGGTGCATGGCCGTT-CTTAGTTGGTGGAGTGATTTGTCTGGTTAATTCCGTTAACGAACGAGACCTCAGCCTGCTA-------------ACTAGCT-ACGTCGAG-GGCAGCCTTTGCCAGCTTCTTAGAGGGACTATG--GCCTT-CTAGGCCATG-GAAGTTTGAGGCAATAACAGGTCTGTGATGCCCTT-AGATGTTCTGGGCCGCACGCGCGCTACACTGA--CGCATTCAACAAGTTTCTTCTCTGGACCGAGAGGC-TCGGGAAATCTTCGNAAAATGCGTCGTGATTGGGATAGATCTTTGCAATTATCGGTCTTCAACGAGGAATTCCTAGTAAGCGCGAGTCATCAGCTCGCGCTGACTACGTCCCTGCCCTTTGTACACACCGCCCGTCGCTCCTACCGATTGAACGATCCGGTGAAATGTCCGGATCGTGGC-GACGGCGATGCTCTCAC-ATCG-TCGACG---TCGT--GAGAAGTTCATTGAACCTTATCGTTTAGAGGAAGGAGAAGTCG---------------------------------------------------------------------------TAAGCATATGAATAAGCGGAGGAGTAGAAACTTACGAGGATTCCCTTAGTAACCGCGAGCGAAACAGGAAAGGCCCAGCATGAGAATCGGGCTCCCCTGTTGCTCGAATTGTAGTCTGTAGA---AGCTTCCCTGGCACCAAACTGAGCCA-----GAGTCCCTTAGA-ATGGGGC---ACCAT-GGAGGGTGAGAGTCCCTT---GAGGCTT----GGAACCTGACGCAA--TGCGGGG--TGCTATCGCAGAGTTGGGCTGTTTGGGAGTATAGC-CCCAATGGGGCGGTAAGTTTTGTCCAAGGCTAAATACACACGAG-AAACCGATAGCGAATAAGTACCGCGAGGGAAAGATGAAAAGGACTTTGGAAAGAGAGTTAAAGAATGCTTGAAATTACCGGGAGGG-----AAGCAAAT----GAAGGCCAA-TCGGATTCGGACGGAGA----GCCGCACGG----GCCTTGGTGGCC-AC---AAAAGTGCTAGGGAGAGCCT-CTTAGCATGTCGTC--------ATTGATA----------GGGTCGAGGCTCATAGTGCT-----CGAGGTGTGGATAGTGGGCCTTATTCG-CTTGTCTTAAAACACCGATCAAGGAGTCT-AACAAGTGTGCGAGT--CGTGGAGTGATGAAACTTGCACGG-CAAAAGGAAGCTGAGAAACCCTGCCATAGCGGTGGGA----------GCACCGTCCACCG-ACCACGATCTTCT-----AGAGAATGGTTCGAGT-GGTAGCATGC------TTGATGGGACCCGAAAGATGATGAACTATGCCTAAGCAGGGTGAAGCCATAGGAAACTCTAGTGGAGGC-CCGTCGCGATACTGACATGCAAATCGTTCGTCTGACTTGGGTATAGAGGCAAAAAACTAATCGAACCATCTAGTAGTTGGTTCCCTCCAAAGTTTCCCTTAAGATAGCTGGAGCTCGCGATGG---------------------ACTTTTATCAGGTAAAGCAAATGATTAGAGGCATCAGGGGCGTAAC-AACCTCAACCTATTCTCAAACTTTAATTAGATAAGA---CGGTGTTACTACTTTATTGAGCGGCA-----------CT-CGGATGGGCCATTTTTGGTAAGCAGAATTGGCGATGCAGGATGAACCGAAAGCCGGGTTATGGTGTCAAACTGCATGCTAACCTAGATCCCACAAAGGGTGTTGGTTGATTAAGACAGCAGGACGATGGTCATGGAAGTCGAAACGCACTAAGGAGTGTGTAACAATTCACTTACCGAATCAACTAGCCCCGAAAATGGATGGCACTTAAGCT-----CGTGACCTACACCCGGTCGTCTGGGCGAATGCGATGCCCGGA------TGAGTAGGAGTGCACGGGGAT--CGCA-------GAGAAGCCCCTGGCGTAAGCTGGGGTGAACTGGCCTCTAGTGCAGATCTTGGTGG
Zamia_sp                        GTAGTCATATGCTTGTCTCAAAGATTAAGCCATGCATGTGTCAGTATGAACTATTTTGGACG-GTGAAACTGCGAATGGCTCATTAAATCAGTTATAGTTTC-----TTTGATGGTA-CTCTG-----CTACACGG-ATAACCGTAGTAATTCTAGAGCTAATACGTGCACCAAAT-------CCCGACTTTT----TGAAGGGA-----CGCATCTATTA----GATAAAAGG-CCGATGTTGGT-GAATCA-TGATACCTTG-ATGGAT--TGCATGGCCCTCGAGCCG-GCGACGCTTCATTCA-----AATTTCTGCCCTATCA-ACTTTCGATGGCAGGATAGAGGCCTACCATGGTGGTGACGGGTGACGGAGAATTAGGGTTCGATTCCGGAGAGGGAGCCCGAGAAACGGCTACCACATCCAAGGAAG-GCAGCA-GGCGCGCAAATTACCCAATCCTG---ACACGGGGAGGTAGTGACAATAAATAACAATACTGGGCTCAT---CGA-GTCTGGTAATTGG-AATGAGTACAATC-TAAATCCCTTAACGAGG-ATCCATTGGAGGGCAAGTCTGGTGCCAGCAGCCGCGGTAATTCCAGCTCCAAT-AGCGTATATTTAAGTTGTTGCAGTTAAAAAGCTCGTAGTTGGATCT--TGGGAC-----------GGCCCGGCCGGTCCGCTTTTTTG---GGTGTGCAC--CGGCCGTTCGT-CCCTTTTGTTGGCGGCGCGC-ACCTGGCCTTAAC-----TGTCTGGGT---CGCGGTTCCGACGCTGTTACTTTGAAAAAATTAGAGTGCTCAAAGCAAGCT-TATG----CTCTGAATACATTA-GCATGGAATAAC-GGTATAGGATTCTGG--TCCTATTG-CGTTGGCC-TTCGGGAC-CGGAGTAATGATTAACAGGGACGGT-CGGGGGCATTCGTATTTCATTGTCAGAGGTGAAATTC-TTGGATTTATGAAAGACGAACCACTGCGAAAGCATTTGCCA-AGGATGTTTTCATTAATCAAG-AACGAAAGTTGGGGGCTCGAAGACGATCAGATACCGTCCTAGTCTCAACCATAAACGATGCCGACCAGGGATCGGCGG----ATGTT-GCTCTAA---GGACTCCGCCGGCACCTT-ATGAGAAATC-AAAGTTTTT-GGGTTCCGGGGGGAGTATGGT-CGCAAGGCTGAAACTTAAAGGAATTGACGGAAGGGCACCACCA-GGAGTGGAGCCTGCGGCTTAATTTGACTCAACACGGGGAAACTTACCAGGTCCAGACATAGCAAGGATTGACAGATTGAGAGCTCTTTCTTGATTCTATGGGTGGTGGTGCATGGCCGTT-CTTAGTTGGTGGAGCGATTTGTCTGGTTAATTCCGTTAACGAACGAGACCTCGGCCTGCTA-------------ACTAGCT-ACGCGGAG-GGTTTCTTTCGTCAGCTTCTTAGAGGGACTATG-GCCGTT--TAGGCCATG-GAAGTTTGAGGCAATAACAGGTCTGTGATGCCCTT-AGATGTTCTGGGCCGCACGCGCGCTACACTGA--TGTATTCAACGAGTCTATAACCTGGGCCGGGAGGT-CCGGGAAATCTGGCGAAATTTCATCGTGATGGGGATAGATCATTGCAATTATTGATCTTCAACGAGGAATTCCTAGTAAGCGCGAGTCATCAGCTCGCGTTGACTACGTCCCTGCCCTTTGTACACACCGCCCGTCGCTCCTACCGATTGAATGATCCGGTGAAGTGTTCGGATCGTGCC-GACGACGGCGGTTCGCT-GGGC-GCGACG---TCGC--GAGAAGTTCATTGAACCTTATCATTTAGAGGAAGGAGAAGTCGTAACAAGGTTTCCGTAGGTGAACCTGCGGAAGGATCATTG-------------------------------------------------------------GAAACTTACGAGGATCCCCTCAGTAACGGCGAGCGAACCGGGAGGAGCCCAGCTTGAAAATCGAGCGGCGCTGTCGCTCGAATTGTAGTCTGTAGA---AGCGTCTTCAGCGACGGACCGGGCC-----CAAGTCCCCTGGA-AGGGGGC---GCCCG-AGAGGGTGAGAGCCCCGT---CGGGCCC----GGACCCTGTTGCGT--CACGGGG--CGCTGTCGGCGAGTCGGGTTGTTTGGGAATGCAGC-CCTAAGGGGGTGGTAAATTCCGTCCAAGGCTAAACACGCGCGGG-GGACCGATAGCGAACAAGTACCGCNAGGGAAAGATGAAAAGGACTTTGAAAAGAGAGTTAAAGAGTGCTTGAAATTGCCGGGAGGG-----AAGCGGAC----GGAGGCCGGACCAGCGTCGGCCGTTGCGGCGGCAAAATGGC-ACGCGGGAGACCGT-GT---GACACTGCCTCCGCGGCGGT-CGAGGAAGCAAAGCGGGCGCCCTGCGGGG---------CGGGCCAAGTGGCACCACGCT---CGCGACGC-TGGCCTGCGGGCTTTGTCCGACCCGTCTTGAAACACGGACCAAGGAGTCT-AACATGTGTGCGAAT--CGGCGGGTTGCGAAACTCGCGGGG-CACAAGGAAGCTGACGTATCCCCCCTTGACGGGGGGT----------GCACTGCCGACCG-ACCCAGATCTTC------TNTGAAGGGCTCGAGT-CCGAGCATAC------CTGTTGGGACCCGAAAGATGGTGAACTATGCCCGAGCAGGGTGAAGCCAGAGGAAACTCTGGTGGAGGC-CCGTAGCGATACTGACGTGCAAATCGTTNGTCTGACTTGGGTATAGGGGCGAAAGACTAATCGAACCGTCTAGTAGCTGGTTTCCTCCGAAGTTTCCCTCAGGATAGCTGGAGCTCGCTTGCGG--------------------AGTTTTATCAGGTAAAGCGAATGATTAGAGGCATCGGGGACGCAAC-GCCCTCGACCTATTCTCAAACTTTAAATAGGTAAGA---CGGNTGGGCTGCTTGGTTGAGCCGTG-----------CTTCAAGTGGGCCATTTTTGGTAAGCAGAACTGGCGATGCGGGATGAACCGAAAGCCGAGTTACGGTGCCGGACTGCGCG--------------------------------------------------------------------------------------------------------------------------------------------------------------------------------------------------------------------------------------------------------------------------------------

--------SEKVIIAQERTATNTVFVFSKPPPSAVLFQAEIRSQAEDGPKTLSSFIVKMSR--DQNITASLPYIQQDIPIMVLFRALGLVADRDILERICYDFSDDQMLEMLKPSIDNAF-TIQEREVALDFIGKRGRNI---GLTRDKRIRYAHDLLERELLPHIGITPGCQTRKSYFIGYMVHRLLLAALGRRQVDDRDHFGKKRLDLAGPLL-ASLFRTFFQKLTKDVSRYFTVCIERGREFNLNMAINSNTITNGLRYALATGNWGDQKKFMETRAGVSQVLNRYTFASTLSHLRRLNTPIGREGKLAKPRQLHNTHWGMVCPAETPEGQACGLVKNLALMAYISVGSASGPILEFLEEWTTENLEEITASAIGSN--TKVFVNGSWVGIHRQPDSLVQTLISLRRSGDIMP-EVSVVRDVRDNELRIYTDAGRICRPLFIVNELVLRRDHVARLEVGEWGWEELLANGIVEYLDTEEEETTMICMTPDDLAESRGDGDVCKQWSHCEIHPSMILGICASIIPFPDHNQSPRNTYQSAMGKQAMGLYLTNFQLRMDTLANILYYPQKPLVATRSMKYLRFRELPAGQNAVVAIAVYSGYNQEDSIIMNQSSIDRGLFRSIYYRAYMDQEKKS----------GFSDVETFEKPARETTL-KLRHGS---YDKIEEDGLVAPGTRVTGDDIIIGKTAPLPPDTSEMGARTTQTKKDVSTSLKSTEQGIVDHVMLTTNNDGY--KFVKVRVRSTRVPQMGDKFASRHGQKGTVGMTYRQEDMPFSADGVTPDLIVNPHAIPSRMTIGHLVECLLSKVGSLTGTEGDATPFTD-ITVQEIADRLRSCGYQQRGFEIMYNGHTGKKLAAQVFFGPTYYQRLKHMVDDKIHSRARGPLQILTRQPVEGRS-------HIELARPVYHVSFLPRVKKVLECVCFHCSKLLVDP-NNPLF-QKARRI-KDRNRRFKEVHKLCKTRTECKAADEPK-EGEDPDLPAGYIQASGCGEKQPAIRKKNLTLYVQFKQANHNGE------DGKQEGKQELSPSQVLQILKKISDEDCEAMGLDPVFARPEWMILTVFPVPPPPVRPSILVDGT----SRGEDDLTFKL--CDIIKANAFLQKAEADGVPGHRIKDHEDLLQFHVATFVDNEISGMPRAMQRSG-RPIKAIRSRLKGKEGRLRGNLMGKRVDFSARTVITGDPNLSIDQVGVPRSIARNLTYPEIVTPYNINKLQELVHNGPTQHP---GAKYVIRDNGDRVDLRFIGAKGNLGLQYGWIVERHLDDGDVIIFNRQPSLHKMSMMGHKVKVMPYSTFRLNLSVTSPYNADFDGDEMNMHVPQSLEAKAEIQQLCMVPLQIISPQSNKPVMGIVQDTLCGITKFTRRDTFMDKNMVMNLLMWVPNWDGNVPPPAIMKPKPLWTGKQILSLVIPK-VNCITHH-ST-------HPDDESTDISPGDTRVIVEDGELLAGIVCKKTVGAAAGGLVHVSWMEHGPEAAKALLNGCQTIVNYWLLHNGFSIGIGDTIADDATMAQINKIIASARDTVKQTIHTAQRGQLKAMTGMTLRETFEAQVNRALNEAVNKAGSAAAKSFKVS-NNVKQMVVSGSKGSNINISQMSACVGQQNVEGKRIPFGFQYRSLPHFVKDDYSPESRGFVENSYLRGLSPQEFFFHAMGGREGLIDTAVKTAETGYIQRRLIKALEDIMVKYDGTVRNAQGHIIQFAYGEDGMDGTRVEAQILEPLRMNNHRFERRYRIDLTDPIEVQQLLDQEYRQLEEDRERLRH-IFPRGDA-----RWPLPGNIQRIIWNAQNLFKIDKTKP--SNLHPEYVVNEVRKLCDKLMVIPGTDKISVEAQRNATLLSQILVRSTLATKRVIEEFRLDKRAFDYVLGEIATRFAQSLVHAGEMVGIIAAQSI
----------------------------------------------------------------------------------------------------------------------------------------------------------------------------------------------------------------------------RMLFRKLTKDVYRYLQKCVETHKEFNLALAVKHQTITNGLKYSLATGNWGDQKKSMSSKAGVSQVLNRYTYASTLSHLRRCNTPLGREGKIAKPRQLHNTHWGMVCPAETPEGQACGLVKNLALMACISVGSYSAPVIEFLEEWGLESLEENAHSAVPC---TKVFVNGVWMGVHRDPANLVKTIKKLRRKDDISP-EVSVVRDIRERELRLYTDAGRVCRPLFIVENLALQKKHVRWLSNGDFKWEHLVKGGIVELLDADEEETVMISMTPEDLENSRLQGISAHAWTHCEIHPSMILGICASIIPFPDHNQSPRNTYQSAMGKQAMGIYLTNFLIRMDTMANILYYPQKPLATTRSMEYLKFRELPAGQNAIVAILCYSGYNQEDSVIMNQSSIDRGLFRSIYYRSYMDLEKKS----------GVQQLEEFEKPTRDTTL-RMKHGT---YDKLEDDGLIAPGTNVTGEDIIIGKTAPIPPDEELGQRTRTHTRRDVSTPLKSTESGIVDQVLITTNSEGQ--KFVKVRVRSTRIPQIGDKFASRHGQKGTIGITYRQEDMPFTAEGIVPDLIINPHAIPSRMTIGHLVECLLSKVATLIGNEGDATPFTD-LTVESVSTFLRQKGYQSRGLEVMYHGHTGRKLQAQIYLGPTYYQRLKHMVDDKIHSRARGPVQILTRQ-------------HIELARPVFHPGFIIKVKKVLESICVNCGKLKADI-MDPSFADKIRHI-RDPKARMAVVWNHCKAKMGCEPDEPPKDDGAEGENEEPKKGHGGCGHVQPQI-KEGLKLFVHYKKTKDDDE----DIKSLQPDKR-FTPSEVYTTFKKMSDSDLHLLGLSDEYARPEWMILTVLPVPPPPVRPSIAVDGG---AMRSEDDLTYKL--GDIIKASANVRRCEQEGAPAHVINEFEQLLQFHVATYMDNDFAGVPQALQKSG-RPVKAIR-R-KGKEGRLRGNLMGKRVDFSARTVITGDPNLELDE-GVPRSIAMNLTYPERVTPYNIAYLQELVRNGPTVYP---GARYVVRDTGERIDLRYNKRADAH-LQFGWIVERHLKDGDFVLFNRQPSLHKMSMMSHRVKLMPYS-----------YNADFDGDEMNMHIPQSEETRAELSQIAWVPRQIISPQANKPVMGIVQDTLCGIRKLTLRDTFLDWNQVQNILLWVPEWDGSVPIPAILKPKPLWSGKQILSLTIPRGINIHRSP-DP-------KSSNP-----VFDDGMMVENGEIIFGIVEKKTVGASQGGLVHVVFREKGPDATRMMFTGIQMVVNYWLFHNGFSIGIGDTIADRSTMAFITQTIHERKSNVTKVIEDATHDHLKAKPGMTLRESFESMVERELNLARDRSGKYAQEHLKED-NNVKQMVAAGSKGSFINISQMSVCVGQQSVEGRRIPFGFRHRTLPHFTKDDFGPESRGFVENSYLRGLTPQEFFFH-MGG-EGLIDTAVKTAETGYIQRRLVKALEDVM-CYDGTVRNSLGDLIQFVYGEDGMDGAFIEKQTIETFGLNDKEFEHNYRVDVTDPLE-Q-KLDEEYNQLVQDRQTLRRFIFPRSPTSS---PHYLPVNLFRIVQNALQIFHIDRRKP--SDLDPAYI-DSVRELGKRLIIVRGDDPLSREAQDNA-LMFKMH-RATFASRRILERFHLTREAFDWVLGEVESKFNQSLVQPGEMCGTLAAQSI
GGYFIINGSEKVLIAQERMATNHVYVFAKAQPSPINFLAEIRSAVEKGGKTISQFQVKMFHRNGNVIKATIPYIKVDVPIWVVFRALGVISDRDILEHICYDMQDAQMLEMLKPCIDDGF-VIQDREVALDFIGNRGTTT---GLSRERRIRYAQEILQKEMLPHVSMSEGSESKKAYFFGYMIHRLLVAALERRELDDRDHFGKKRLDLAGPLL-ANLFRMLFRKLTKDVYRYLSKCVETHKEFNLALAVKHQTITNGLKYSLATGNWGDQKKSMSTKAGVSQVLNRYTYASTLSHLRRCNTPLGREGKIAKPRQLHNTHWGMVCPAETPEGQACGLVKNLALMACISVGSYSAPVIEFLEEWGLESLEENAHSAVPC---TKVFVNGVWMGVHRDPANLVKTIKKLRRKDDISP-EVSVVRDIRERELRLYTDAGRVCRPLFIVENLALQKKHVRWLGNGVFRWEHLVKGGIVELLDAEEEETVMISMTPEDLETSRLQGTSAHTWTHCEIHPSMILGICASIIPFPDHNQSPRNTYQSAMGKQAMGIYLTNFLIRMDTMANILYYPQKPLATTRSMEYLKFRELPAGQNAIVAILCYSGYNQEDSVIMNQSSIDRGLFRSIYYRSYMDLEKKS----------GVQQLEEFEKPTRDTTL-RMKHGT---YDKLEDDGLIAPGTNVTGEDIIIGKTAPIPPDEELGQRTRTHTRRDVSTPLKSTESGIVDQVLITTNSEGQ--KFVKVRVRATRIPQIGDKFASRHGQKGTIGITYRQEDMPFTAEGITPDLIINPHAIPSRMTIGHLVECLLSKVATLIGNEGDATPFTD-LTVESVSTFLRQKGYHSRGLEVMYHGHTGRKLQAQIYLGPTYYQRLKHMVDDKIHSRARGPVQILTRQPVEGRSRDGGLRFHIELARPVFHPGFIVKVKKILESICVNCGKLKADI-MDPNFADKIRHI-RDPKARMAVVWNHCKTKMGCEPDEPPKEDGAEGENDEPKKGHGGCGHVQPQIRKEGLKLFVHYKKTKDDDE----DMKSLQPEKRPFTPSEVYTTFKKMSDSDLHLLGLSDEYARPEWMILTVLPVPPPPVRPSIAVDGG---TMRSEDDLTYKL--GDIIKASANVRRCEQEGAPAHVINEFEQLLQFHVATYMDNDIAGVPQALQKSG-RPVKAIRARLKGKEGRLRGNLMGKRVDFSARTVITGDPNLELDEVGVPRSIAMNLTYPERVTPYNIGYLQELVRNGPTAYP---GARYVVRDTGERIDLRYNKRADAH-LQYGWIVERHLKDGDFVLFNRQPSLHKMSMMSHRVKLMPYSTFRLNLSVTPPYNADFDGDEMNMHIPQSEETRAELSQIAWVPRQIISPQANKPVMGIVQDTLCGIRKLTLRDTFLDWNQVQNILLWVPDWDGSVPIPAILKPKPLWSGKQILSMTIPRGINIHRSP-DP-------KSSNP-----VFDDGMMIENGEIIFGIVEKKTVGASQGGLVHVVFREKGPEATRMLLTGIQMVVNYWLFHNGFSIGIGDTIVDLPTMAYIRKSIQDRKSNVAKLIEDAIHDHLKAKPGMTLRESFESMAERELNLARDRSGKYAQEHMKED-NNVKQMVVAGSKGSFINISQMSVCVGQQSVEGRRIPFGFRHRSLPHFTKDDFGPDARGFVENSYLRGLTPQEFFFHAMAGREGLIDTAVKTAETGYIQRRLVKALEDVMVCYDGTVRNSLGDLIQFIYGEDGMDGAFIEKQTIE-FGLNDKEFEHNYRVDVTDPLELQAKLDEEYNQLVTDRRTLRKFIFPRAPTSL---PHYLPVNLFRIVQNALQIFHIDRRKP--SDLDPAYIVDAVREQCKRLIVVRGDDPLSLEAQENSSLMFRMHLRATFASRRVLERFHLTREAFDWVLGEVESKFNQSLVHPGEMCGTLAAQSI
------------------------------------------------------------------------------------------------------------------------------------------------------------------------------------------------------------------------------------------------------------------------------------------------------------------------------------------------------------------NPILEFLEEWSTENFEEISPAVIPQA--TKIFVNGCWVGIHRNPELLVKTLRQLRRQVDVNT-EVGVIRDIRLKELRLYTDYGRCSRPLFIVEKLLIKKSDIRALQQRDEGWHDLVAKGFIEYVDTEEEETTMISMTISDLVSARLNEAYSETYTHCEIHPSLILGVCASIIPFPDHNQSPRNTYQSAMGKQAMGIYVTNYQLRMDTLAYVLYYPQKPLVTTRAMEHLHFRQLPAGINAIVAISCYSGYNQEDSVIMNQSSIDRGFFRSLFFRSYRDEEKKM----------GTLVKEDFGRPNRENTM-GMRHGS---YDKLDDDGLAPPGTRVSGEDVIIGKTTPITQEEMQGQASRY-TRRDHSTSLRHSESGMVDQVLLTTNADGL--RFVKVRMRSVRIPQIGDKFSSRHGQKGTVGMTYTQEDMPWTVEGITPDIIVNPHAIPSRMTIGQLIECIMGKVAAHMGKEGDATPFTD-VTVDNISKALHKCGYQMRGFETMYNGHTGRRLSAMIFLGPTYYQRLKHM--------------------------------HLELAKPMFHIGFLKTVLSVMRCVCFNCSRILADE-EDHRF-KQALKI-RNPKTRLKKVLDCCKNKTKCEGGDD-IDEDQAQDSEEKKKRHGGCGAQQPKITIEGTKMVAEYKAPRKKNDEQEQMLPEPVERKQQLAAEKVLNVLKRITDEDCQLLGLNPKYARPDWMILQVMPIPPPPVRPSVMMDTS----SRSEDDLTHQL--AMVIRHNENLKRQEKNGAPAHIISEFAQLLQFHVATYFDNELPGQPRATQRSG-RPIKSICSRLKAKEGRIRGNLMGKRVDFSARTVITPDPTINIDELGVPWSIALNLTYPETVTPYNIERLKELVEYGPHPPPGKTGAKYIIREDGQRLDLRYLKKSGDHHLELGYKVERHLNDGDFVFFNRQPSLHKMSIMGHRIKIMPYSTFRLNLSVTSPYNADFDGDEMNMHVPQSFETRAEVLELMMVPKCIVSPQSNRPVMGIVQDTLLGCRKITKRDTFIEKDVFMNILMWWEDFDGKIPAPAILKPRPLWTGKQVFNLIIPKQINLIRYS-AW-------HSESESGFITPGDTCVRIERGELLSGTLCKKTLGTSSGSLIHVIWEEVGPDAARKFLGHTQWLVNYWLLQQAFSIGIGDTIADAATMEKINETISKAKNEVKELIKAAQEKQLEAEPGRTMMESFENRVNQVLNKARDDAGSSAQKSLSES-NNLKAMVTAGSKGSFINISQMTACVGQQNVEGKRIPFGFNDRTLPHFTKDDYGPESRGFVENSYLRGLTPQEFFFHAMGGREGLIDTAVKTSETGYIQRRLVKAMEDIMVKYDGTVRNSLGDVIQFLYGEDGMDAVWIESQKLDSLKMKRAEFENVYKYEIDQEREFQNVFDAEVQKLEADRHQLGTEITTTGDN-----SWPMPVNLKRLIWNAQKMFKVDLRRP--SDMHPMEIVEAVDKLQERLKVVPGDDLMSIEAQKNATLFFNILLRSTFASKRVLKEYRLTREAFDWVIGEIESRFLQSLVAPGEMIGCVAAQSI
GGYFIINGSEKVLIAQEKMSTNHVYVFKKRQPNKYAYVGEVRSMAENQNRPPSTMFVRMLARAGQYIRCTLPYIRTEIPIIIVFRALGFVADKDILEHICYDFADTQMMELLRPSLEEAF-VIQNQLVALDYIGKRGATV---GVTKEKRIKYARDILQKEMLLYVGIGEHCETKKAYYFGYIIHRLLLCALGRRPEDDRDHYGNKRLDLAGPLL-GGLFRMLFRKLTRDVRSYVQKCVDNGKEVNLQFAIKAKTITSGLKYSLATGNWG-QANAAGTRAGVSQVLNRLTYASTLSHLRRLNSPIGREGKLAKPRQLHNSQWGMMCPAETPEGQACGLVKNLALMVYITVGSAAYPILEFLEEWGTENFEEISPSVIPQA--TKIFVNGMWVGVHRDPDMLVKTLRRLRRRVDVNT-EVGVVRDIRLKELRIYTDYGRCSRPLFIVDNLLIKKRDIYALQQREDGWHHLVAKGFIEYIDTEEEETTMISMTISDLVQARLREAYTENYTHCEIHPSLILGVCASIIPFPDHNQSPRNTYQSAMGKQAMGIYVTNYQFRMDTLAYVLYYPQKPLVTTRAMEHLHFRQLPAGINAIVAISCYSGYNQEDSVIMNQSSIDRGFFRSLFFRSYRDEEKKM----------GTLVKEDFGRPDRGSTM-GMRHGS---YDKLDDDGLAPPGTRVSGEDVIIGKTTPISQDEAQGQSSRY-TRRDHSISLRHSETGMVDQVLLTTNADGL--RFVKVRVRSVRIPQIGDKFSSRHGQKGTVGMTYTQEDMPWTIEGVTPDIIVNPHAIPSRMTIGQLIECIMGKVAAHMGKEGDATPFTD-VTVDNISKALHKCGYQMRGFERMYNGHTGRPLTAMIFLGPTYYQRLKHMVDDKIHSRGRGPVQILTRQPAEGRSRDGGLRFYLELAKPMYHVGFMKTVLSIMRCVCFNCSKILADEVCRSLF-RQAMKI-KNPKNRLKKILDACKNKTKCDGGDD-IDDVQSHSTDEKK-SRGGCGAQQPKLTIEGMKMIAEYKIQRKKNDEPDQ-LPEPAERKQTLGADRVLSVLKRISDADCQLLGFNPKFARPDWMILEVLPIPPPPVRPSVMMDAT----SRSEDDLTHQL--AMIIRHNENLKRQEKNGAPAHIISEFTQLLQFHIATYFDNELPGQPRATQKSG-RPIKSICSRLKAKEGRIRGNLMGKRVDFSARTVITPDPTINIDELGVPWSIALNLTYPETVTPYNIERLKELVDYGPHPPPGKTGAKYIIRDDGQRLDLRYLKKSSDQHLELGYKVERHLQDGDFVLFNRQPSLHKMSIMGHRIRIMPYSTFRLNLSVTSPYNADFDGDEMNMHVPQSFETRAEVLELMMVPKCIVSPQANRPVMGIVQDTLLGCRKITKRDTFIEKDVFMNTLMWWEDFDGKVPAPAILKPRPLWTGKQVFNLIIPKQINLLRYS-AW-------HADTETGFITPGDTQVRIERGELLAGTLCKKTLGTSNGSLVHVIWEEVGPDAARKFLGHTQWLVNYWLLQNGFTIGIGDTIADSSTMEKINETISNAKTAVKDLIRQFQGKELDPEPGRTMRDTFENRVNQVLNKARDDAGSSAQKSLAET-NNLKAMVTAGSKGSFINISQMTACVGQQNVEGKRIPFGFDGRTLPHFTKDDYGPESRGFVENSYLRGLTPQEFFFHAMGGREGLIDTAVKTSETGYIQRRLVKAMEDIMVKYDGTVRNSLGDVIQFLYGEDGMDAVWIESQKLDSLKMKKSEFDRTFKYEIDDERELRDVFDAEYSKLETDRFQLGTEIATNGDS-----TWPLPVNIKRHIWNAQKTFKIDLRKI--SDMHPVEIVDAVDKLQERLLVVPGDDALSVEAQKNATLFFNILLRSTLASKRVLEEYKLSREAFEWVIGEIESRFLQSLVAPGEMIGCVAAQSI
----------------ERMATNHVYVFAKAQPAPINFLAEIRSLVKKGGKTISQFQVKMFHRHGNVMKATIPYIKVDIPIWVVFRALGVISDRDILEHICYDMQDAQMLEMLKPCIDDGF-VIQDREVALDFIGNRGTTT---GLSRERRIRYAQEILQKEMLPHVSMSEGSESKKAYFFGYMIHRLLLAALERRELDDRDHLGKNRLDLAGPLL-ANLFRMLFRKFNRDVYRYLQKCVETHKEFNVSVGVKHQTITNGLKYSLATGNWGDQKKSMSSKAGVSQVLNRYTYASTLSHLRRCNTPLGREGKIAKPRQLHNTHWGMVCPAETPEGQACGLVKNLALMSCISVGSYSAPVIEFLEEWGLETLEENAHSATPC---TKVFVNGVWMGVHRDPANLVKTIKKLRRKDDISP-EVSVVRDIREKELRLYTDAGRVCRPLFIVENLVLQKKHIKWLVRGEYKWEQLIKGGVIELLDAEEEETVMISMTPEDLENSRLQGINAHTWTHCEIHPSMILGICASIIPFPDHNQSPRNTYQSAMGKQAMGIYLTNFLIRMDTMANILYYPQKPLATTRSMEYLKFRELPAGQNAIVAILCYSGYNQEDSVIMNQSSIDRGLFRSIYYRSYMDVEKNN----------GIHSMEVFEKPMRESTL-RMKHGT---YDKLEDDGLIAPGTGVVGEDIIIGKTAPIP-EEELGQRTRMHTRRDVSTPLKNTERGIVDQVLVTTNYEGQ--KFVKVRVRSTRIPQIGDKFASRHGQKGTIGITYRQEDMPFTCEGIVPDIIINPHAIPSRMTIGHLVECLLSKVATLIGNEGDATPFTD-LTVESVSTFLRQKGYQSRGLEVMYHGHTGRKLQAQVYLGPTYYQRLKHMVDDKIH--------------------------------------FIIKVKKILESICINGGKLKADI-SDPAVADKIRHI-RDPKKRMAGVWAHWKTKMTCEPDDP-KDEGADMENEEPKKGHGGCGHVQPLVRKEGLKLFVQYKKPKDDDD----EIKSIQPDKRVFSPSDVSTTFKKMSDSDLHLIGLSDEYARPEWMILTVLPVPPPPVRPSISVDGG---TMRSEDDLTFKL--GEIIKASANVRRCEQEGAPAHVTNEFEQLLQ-----------------------------------------------------------------------------------------------------------------------------------------------------------------------------------------------------IPQSEETRAELSQIASVIRQIISPQANKPVMGIVQDTLCGIRKFTLRDTFLDWTQVQNILLWVPEWDGTVPTPAIIKPKPLWTGKQILSMTIPRGINIHRSP-DP-------KSSNP-----VFDDGMLIENGEIIFGIVEKKTVGASQGGLVHVVFREKGPEATRQLFSGLQMVVNFWLFHNGFSIGIGDTIADMKTMSYITQTIADRKARVTEIIEDATHDRLKPSPGMTIRESFESLVERELNLARDTSGQYAQKNLKED-NNVKQMVGAGSKGSFINILQMSVCVGQQSVEGGRIPFGFRHRPLPHFTK-------------------------------REGLIDTAVKTAETGYIQRRLVKALEDVQVCYDGTVRNSLGDLIQFVYGEDGMDGAFIEKQSIDTFGLNNREFEHNYRVDVTDPLELQAKLDEEYGQLVEDRRMLRKFIFPRQDPSI---PQYLPVNLQRIVQNASQIFHIDRRKP--SDLEPAYIIDSLKELIRRLIVVRGDDELSIEAQNNALMRFSMHLRATFASRRVLEKFHLNREAFEWALGEVEAKFNQSVANPGEMCGTLAAQS-
-----------------------------------------------------------------------------------------------------------------------------------------------------------------------------------------------------------GKKRLDLAGPLL-ANLFRMLFRKLTKDVYRYLQKCVETHKEFNLALAVKHQTITNGLKYSLATGNWGDQKKSMASKAGVSQVLNRYTYASTLSHLRRCNTPLGREGKIAKPRQLHNTHWGMVCPAETPEGQACGLVKNLALMACISVGSYSAPVIEFLEEWGLESLEENAHSTTPC---TKVFVNGVWMGVHRDPANLVKTIKKLRRKDDISP-EVSVVRDIREKELRLYTDAGRVCRPLFIVENLALQKKHIKWIGQGEYKWEQLVKGGIIELLDAEEEETVMISMTPEDLENSRLQGINAHTWTHCEIHPSMILGICASIIPFPDHNQSPRNTYQSAMGKQAMGIFLTNFLIRMDTMANILYYPQKPLATTRSMEYLKFRELPAGQNAIVAILCYSGYNQEDSVIMNQSSIDRGLFRSIYYRSYMDLEKKS----------GVQQLEEFEKPARENTL-RMKHGT---YDKLEEDGLIAPGTGVRGEDIIIGKTAPIPPDEELGQRTRTHTRRDVSTPLKSTENGIVDQVLITTNSEGQ--KFVKIRVRSTRIPQIGDKFASRHGQKGTIGITYRQEDMPFTAEGIVPDIIINPHAIPSRMTIGHLVECLLSKVATLIGNEGDATPFTD-LTVESVSMYLRQKGYQSRGLEVMYHGHTGRKLQAQVYLGPTYYQRLKHMV------------------------------------------GFIVKVKKILECICVNCGKLKADI-SDPNFADKIRHI-RDPKIRMAAVWGHCKTKMVCEPDDP-KEEGEPEVDEPVKKGHGGCGHVQPVIRKEGLKLFVQYKKTKDDDD----EGKSMQPDKRPHHAFRSLHRVQKMSDADLILLGLSEEYARPEWMILTVMPVPPPPVRPSIAVDGG---VMRSEDDLTYKL--GDIIKASANVRRCEQEGAPAHVITEFEQLLQFHVATYMD-DIAGVPQALQKSG-RPVKAIR-RLKGKEGRLRGNLMGKRVDFSARTVITGDPNLELDEVGVPRSIAMNLTFPERVTPYNIAYLQELVRNGPTNYP---GARY-VRDTGERIDLRYNKRADAF-LQYGWIVERHLKDGDFVLFNRQPSLHKMSMMSHRVRLMPYSTFRLNLSVTPPYNA----------------------------------------------------------------------------------------------------------------------------------------------------------------------------------------------------------------------------------------------------------------------------------------------------------------------------------------------------------------GGREGLIDTAVKTAETGYIQRRLVKALEDVMVCYDGTVRNSLGDLIQFVYGEDGMDGAFIEQQSLDTFVLNNKEFEHNYRVDVTDPLELQAKLDEEYAQLVSDRKLLREFIFPRTDATA---HQFLPVNLQRIVQNASQIFHIDRRKP--SDLEPAYIIDAVRELGQRLTIVRGDDILSVEAQENATLRFKMHLRATFAARRVLERFHLNREAFDWVLGEVESKFNQSLVNPGEMCGTLAAQSI
-----------------------------------------------------------------------------------------------------------------------------------------------------------------------------------------------------------GKKRLDLAGPLL-SNLFRMLFRKLTKDVYRYLQKCVETHKEFNLSLAVKHQTITNGLKYSLATGNWGDQKKAT--KAGVSQVLNRYTYASTLSHLRRCNTPMGRDGKIAKPRQLHNTHWGMVCPAETPEGQACGLVKNLSLMACISVGHQSGVVVDFLQEWGLESLEENAHSNIPC---SKVFVNGVWVGVHRDPSNLEKTLLRLRGKEALPS-EISIVRDIREREFRIYTDAGRVCRPLFVVDKLLLRKKHVRLLQEGGWKWENLVKEGLIELLDAEEEEQVMICMTPEDLETSRLNKTHAHSWTHCEIHPSMILGICASIIPFPDHNQSPRNTYQSAMGKQAMGIFLTNFLVRMDTMANILYYPQKPLATTRSMEYLKFRELPAGQNAIVAILCYSGYNQEDSVIMNQSSIDRGLFRSIYYRSYMDLEKKS----------GIQQLEEFEKPSRDTTL-RMKHGT---YDKLEDDGLIAPGTGVRGEDIIIGKTAPIPPDEELGQRTRTHTRRDVSTPLKSTESGIVDQVLITTNSEGQ--KFVKIRVRSTRIPQIGDKFASRHGQKGTIGITYRQEDMPFTNEGIVPDLIINPHAIPSRMTIGHLVECLLSKVATLIGNEGDATPFTN-LTVEAVSAVLRSKGYQSRGLEIMYHGHTGRKLQAQVY--------------------------------------------HIELARPVFHPGFIIKVKKILESICINCGKLKADI-NDTAFANKIRHI-RDPKARMAAVWGHCKGKTICDPDDP-KEEGHDDEDGQIKKGHGGCGHRQPQIRKEGLKLFVQYKPQK-DDD----DEKAMQPDKRIITPTEVYNVFKKIGDHDLHLLGLSQEYARPEWMILTVLPVPPPPVRPSIAVDGG---AMRSEDDLTYKL--GDIIKASANVRRYEQEGAPAHVISEFEQLLQFHVATYMDNDIAGIPQALQKSG-RPVKAIRARLKGKEGRLRGNLMGKRVDFSARTVITGDPNLELDEVGVPKSIAMNLTYPERVTPYNIAYLQELVRNGPTNYP---GARYVVRDTGERIDLR-NKRADAF-LQYGWIVERHLKDGDYVLFNRQPSLHKMSMMSHRVRLMPYSTFRLNLS---------------------------------------------------------------------------------------------------------------------------------------------------------------------------------------------------------------------------------------------------------------------------------------------------------------------------------------------------------------------AMGGREGLIDTAVKTAETGYIQRRLVKAPEDVMVCYDGTVRNSLGDLIQFVYGEDGMDGAYIEKQTIETSGLSNEDFQHRYKVDVLDGPHVQAKLDEEYARLSEDRRLLRNFIFPRTPTTQ---PHYLPVNLQRIVQNALQIFYIDHRKP--SDLEPAYIVDAVDELGKRLIVVRGDDPLSREGQENATLAFRMHVRATLASRVVLEKWHLTREAFDWVLGEIETKFNQSVVHPGEMCGTLAAQSI
----------------ERMATNHVYVFAKAQPSPINFLAEIRSAVEKGGKTISQFQVKMFHRNGNVMKATIPYIRVDIPIWVVFRALGVISDRDILEHICYDMQDSQMLEVLKPCIDDGF-VIQDREVALDFIGNRGTTT---GLSRERRIRYAQEILQKEMLPHVSMAEGSESKKAYFFGYMIHRLLLAALERRELDDRDHFGKKRLDLAGPLL-ANLFRMLFKKLTKDVYRYLQKCVETHKEFNLSLAVKHQTITNGLKYSLATGNWGDQKKSMASKAGVSQVLNRYTYASTLSHLRRCNTPLGREGKIAKPRQLHNTHWGMVCPAETPEGQACGLVKNLALMSCISVGSYSAPVIEFLEEWGLESLEENAHSSTPC---TKVFVNGVWMGVHRDPANLVKTIKKLRRKDDISP-EVSVVRDIRERELRLYTDAGRVCRPLFIVENLALQKKHIKWLNQGEFKWEQLVKSGIIELLDAEEEETVMISMTPEDLENSRLQGITAHTWTHCEIHPSMILGVCASIIPFPDHNQSPRNTYQSAMGKQAMGIYLTNFLVRMDTMANILYYPQKPLATTRSMEYLKFRELPAGQNAIVAILCYSGYNQEDSVIMNQSSIDRGLFRSIYYRSYMDLEKKS----------GVQQLEEFEKPTRDTTL-RMKHGT---YDKIEDDGLIAPGTNVRGEDIIIGKTAPIPPDEELGQRTRTHTRRDVSTPLKSTENGIVDQVLITTNSEGQ--KFVKVRVRSTRIPQIGDKFASRHGQKGTIGITYRQEDMPFTAEGIVPDLIINPHAIPSRMTIGHLVECLLSKVATLIGNEGDATPFTD-LTVESVSTFLRQKGYQSRGLEVMYHGHTGKKLQAQIYLGPTYYQRLKHMVDDKIHSRARGPVQILTRQP------------------------FIVKVKKIFECICVNCGKLKADI-SDPNFADKIRHV-RDPKARMAVAWSHCKTKMTCDTDDP-KEEGVEGDVDEPKKGHGGCGHIQPLIRKEGLKLFVQYKRHKDEDE----DLKSLQPDKRLFTPSEVYTTFKKMSDSDLHLIGLSDEYARPEWMILTVMPVPPPPVRPSIAVDGG---AMRSEDDLTYKL--GDIIKASANVRRCEQEGAPAHVITEFEQLLQFHVATYMDNDIAGIPQALQKSG-RPVKAIRARLKGKEGRLRGNLMGKRVDFSARTVITGDPNLELDEVGVPRSIAMNLTYPERVTPYNIAYLQELVRNGPSTYP---GARYVVRDTGERIDLRYNKRADAF-LQYGWIVERHLKDGDFVLFNRQPSLHKMSMMSHRVKLMPYSTFRLNLSVTPPYNADFDGDEMNMHIPQSEETRAELSQIAWVPRQIISPQANKPVMGIVQDTLCGIRKFTLRDTFLDWQQVQNILLWVPEWDGNVPTPAIIKPKPLWTGKQIISMVIPRGINIHRAP-EP-------KSSNP-----LFDDGMMVDNGEILFGIVDKKTVGATQGGLIHVVFREKGPEATRSVFTGIQMVVNFWLFHNGFSIGIGDTIAGPNVMEFITRRIKDKKQQVAEIIEDAYNDRLKPMPGMTIRESFESKVERELNRARDDSGQYAQKNLKED-NNVKQMVTAGSKGSYINISQMSVCVGQQSVEGRRIPFGFRHRTLPHFTKDDFSPEARGFVENSYLRGLTPQEFFFHAMAGREGLIDTAVKTAETGYIQRRLVKALEDVMVCYDGTVRNSLGDLVQFIYGEDGMDGAFIERQKIDTFGTSDKEFEHSYRVDVTDKLELQAKLDEEYARLVEDRRLLRRFIFPHADGLT---PHYLPVNLQRIIQDATQIFHIDRRKP--SDLEPSYTVDAVHQLTERLLSVCGDDPLSKEVQANASLTFRMHVRATLATRRVLELYHLNREAFEWVLGEIEAKFNQSLVNPGEMCGTLAAQSI
---------------QERMARNHVYVFAKAQPSPINFLAEIRSAVEKGGKTISQFQVKMYHRSGNVMKATIPYIKVDIPIWVVFRALGVISDRDILEHICYDMQDSQMLEMLKPCIDDGF-VIQDREIALDFIGNRGTTT---GLSRERRLRYAQEILQKEMLPHISMMEGSESKKAYFFGYMIHRLLLAAMERRELDD-DHFGKKRLDLAGPLL-ANLFRMLFRKLTRDVYRYLQKCVETHKEFNLSLAVKHNTITNGLKYSLATGNWGDQKKSMSSKAGVSQVLNRYTYASTLSHLRRCNTPLGR-GKIAKPRQL-NTHWGMVCPAETPEGQACGLVKNLALMATISVGSPSGPVIDFLEEWGLESLEENAHSATPT---TKIFVNGIWMGVHRDPANLISTIKKLRRKDDIHP-EVSVVRDIRERELRLYTDPGRVCRPLFIVEDLALQKKHI-WLNQGPFKWNSLIKNGVVELLDAEEEETVMICMTPEDLQNSRLQGINTHTWTHCE-HPSMILGICASIIPFPDHNQSPRNTYQSAMGKQAMGIYLTNFLVRMDTMANILYYPQKPLATTRSMEYLKFRELPAGQNAIVAILCYSGYNQEDSVIMNQSSIDRGLFRSIYYRSYMDLEKKS----------GIQQLEEFEKPTRDTTL-RMKHGT---YDKIEDDGLIAPGTGVTGEDIIIGKTAPIPPDEELGQRTRTHTRRDVSTPLKSTESGIVDQVLITTNSEGQ--KFVKVRVRSTRIPQIGDKFASRHGQKGTIGITYRQEDMPFTAEGITPDIIINPHAIPSRMTIGHLVECLLSKVATLIGNEGDATPFTE-LTVESVSAFLRQQGYQSRGLEVMYHGHTGRKLQAQ----------------------------------------------HIELARPVFHPGFIVKVKKILE-ICVNCGKLKADI-SDPNFADKIRHV--DPKARMSIVWGHCKGKMICETDEP-KEEGEGAESEEPKKGHGGCGHIQPQVRKEGLKLFLQYKRSKDDDE----EIKSLQPDKRLFTASEVHNTLKKISDADLHLLGLS-EYARPEWMILTVMPVPP-PVRPSIAVDGG---AMRSEDDLTYKL--GDIIKASANVRRCEQEGAPAHVITEFEQLLQFHVAT---------SQALQKSG-RPVKAIRARLKGKEGRLRGNLMGKRVDFSARTVITGDPNLELDEVGVPKSIAMTLTYPERVTPYNIEYLQELVRNGPTTYP---GARYVVRDTNERIDLRYNKRADTF-LQFGWIVERHLKDGDFVLFNRQPSLHKMSMMSHRVRLMPYSTFRLNLSVTPPYNADFDGDEM---VPQSEETRAELSQIAWVPRQIISPQANKPVMGIVQDTLCGIRKFTLRDTFLDWNQVQNILLWVPDWDGSVPIPAVIKPKPLWTGKQIL-MTIPRGINIQRSS-DS-------KTPNP-----VFDDGMMIENGEIIYGTVEKKTVGA-QGGLVHVVFREKGPEATRTLFTGLQTVVNFWLFHNGFSIGIGDTIADKGTMAYITQHIAERKANVQQIIDDATHDRLKAEPGM-IRESFESRVERQLNLARDTSGQYAQKNLKED-NNVKQMVVAGSKGSFINISQMSVCVGQQSVEGRRIPFGFRHRTLPHFTKDDYSPEARGFVENSY------------------------------------------------------------------------------------------------------------------------------------------------------------------------------------------------------------------------------------------------------------------
GGYFVINGSEKVLIAQEKMATNTVYVFSMKDGKYAFKTECRSCLENSSRPTSTMWVNMLARGGGQRIIGILPYIKQEIPIMIVFRALGFVSDRDILGHIIYDFNDPEMMEMVKPSLDEAF-VIQEQNVALNFIGARGAKP---GVTREQRIKYAREILQKELLPHVGVSEHCETKKAFFIGYMVHRLLLAALGRRELDDRDHIGNKRLDLAGPLL-AFLFRSLFRNLLKEMRMTAQKYINKNDDFALDVCVKTSTITRGLTYSLATGNWGDQKKAHQSRAGVSQVLNRLTYTATLSHLRRANSPIGREGKLAKPRQLHNTQWGMVCPAETPEGQAVGLVKNLALMAYISVGSLPEPILEFLEEWSMENLEEVSPSAIADA--TKIFVNGAWVGIHREPDQLMTTLKKLRRQMDIIVSEVSMVRDIRDREIRIYTDAGRVCRPLLIVENLALKKRHIDQLKEAKYTWSDLVGGGVVELIDSMEEETSMIAMMPEDLRS----GGYCDTHTHCEIHPAMILGVCASIIPFPDHNQSPRNTYQSAMGKQAMGVYTTNFHVRMDTLAHVLYYPQKPLVTTRSMEYLRFNELPAGINAIVAILSYSGYNQEDSVIMNNSAIDRGLFRSVFYRSYRDNEANL----------DNANEELIEKPTREKCS-GMRHSL---YDKLDEDGIISPGMRVSGDDVIIGKTVALPDIDDLDASGKKYPKRDASTFLRSSETGIVDQVMLSLNSDGN--KFVKIRMRSVRLPQIGDKFASRHGQKGTMGIMYRQEDMPFTAEGLTPDIIINPHAVPSRMTIGHLIECLQGKLSANKGEIGDATPFNDTVNVQKISGLLCEYGYHLRGNEVMYNGHTGKKLTTQIFFGPTYYQRLKHMVDDKIHSRARGPIQMMNRQPMEGRARDGGLRFHLELAKPVFHIGFLTKTLKILRCVCFYCGRLLIDK-SAPRVLEILKKTGTNSKKRLTMIYDLCKAKSVCEGAAE-KEEGMPDDPDDGKKVAGGCGRYQPSYRRVGIDINAEWKKNVNED---------TQERKIMLTAERVLEVFQQITDEDILVIGMDPQFARPEWMICTVLPVPPLAVRPAVVTFGS----AKNQDDLTHKL--SDIIKTNQQLQRNEANGAAAHVLTDDVRLLQFHVATLVDNCIPGLPTATQKGG-RPLKSIKQRLKGKEGRIRGNLMGKRVDFSARTVITADPNLPIDTVGVPRTIAQNLTFPEIVTPFNVDKLQELVNRGDTQYP---GAK----ENGARVDLRYHPRAADLHLQPGYRVERHMKDGDIIVFNRQPTLHKMSMMGHRVKILPWSTFRMNLSVTSPYNADFDGDEMNLHLPQSLETRAEIEEIAMVPRQLITPQANKPVMGIVQDTLCAVRMMTKRDVFIDWPFMMDLLMYLPTWDGKVPQPAILKPKPLWTGKQVFSLIIPGNVNVLRTH-ST-------HPDSEDSWISPGDTKVIIEHGELLSGIVCSKTVGKSAGNLLHVVTLELGYEIAANFYSHIQTVINAWLIREGHTIGIGDTIADQATYLDIQNTIRKAKQDVVDVIEKAHNDDLEPTPGNTLRQTFENKVNQILNDARDRTGSSAQKSLSEF-NNFKSMVVSGSKGSKINISQVIACVGQQNVEGKRIPFGFRHRTLPHFIKDDYGPESKGFVENSYLAGLTPSEFFFHAMGGREGLIDTAVKTAETGYIQRRLIKAMESVMVNYDGTVRNSLAQMVQLRYGEDGLDGMWVENQNMPTMKPNNAVFERDFRMDLTDNDGISLV-ESEWSQLEEDRRLLR-KIFPRGDA-----KIVLPCNLQRLIWNAQKIFKVDLRKP--VNLSPLHVISGVRELSKKLIIVSGNDEISKQAQYNATLLMNILLRSTLCTKNMCTKSKLNSEAFDWLLGEIESRFQQAIAQPGEMVGALAAQSL
------------------------------------------------------------------------------------------------------------------------------------------------------------------------------------------------------------KKRLDLAGPLL-ANLFRMLFKKLTRDVYRYLQKCVETHKEFNLSLAVKHQTITNGLKYSLATGNWGDQKKSMAAKAGVSQVLNRYTYASTLSHLRRCNTPLGREG-IAKPRQLHNTHWGMVCPAETPEGQACGLVKNLALMACISVGSYSAPVIEFLEEWGLESLEENAHSSTPC---TKVFVNGVWMGVHRDPANLVKTIKKLRRKDDISP-EVSVVRDIRERELRLYTDAGRVCRPLFIVENLVLQKKHIQWLSQGEFKWEHLVKNGIVELLDAEEEETVMISMTPEDLENSRLQRTSAHTWTHCEIHPSMILGVCASIIPFPDHNQSPRNTYQSAMGKQAMGIYLTNFLVRMDTMANILYYPQKPLATTRSMEYLKFRELPAGQNAIVAIMCYSGYNQEDSVIMNQSSIDRGLFRSIYYRSYMDMEKKS----------GVQQLEEFEKPTRDTTL-RMKHGT---YDKLEEDGLIAPGTGVQGEDIIIGKTAPIPPEEELGQRTRTHTRRDVSTPLKSTEKGTIDQVLITTNSEGQ--KFVKVRVRSTRIPQIGDKFASRHGQKGTIGITYRQEDMPFTAEGISPDIIINPHAIPSRMTIGHLVECLLSKVATLLGNEGDATPFTE-LTVESVSSFLRQKGYQSRGLEVMYHGHTGRKLQAQIYLG--------------------------------------------------FHPGFIVKVKKILECICVNCGKLKADI-SDPNFADKIRHV-RDRKARMAVVWSHCKSKMICETDEP-REEGAEGEPEEPKKGHGGCGHQQPLIRKEGLKLFVQYKRPKDDDE----DIKSLQPDKRLFTPSEVYTTFKKMSDSDLHLLGLSDEYARPEWMIITVLPVPPPPVRPSIAVDGG---AMRSEDDLTYKL--GDIIKASANVRRCEQEGAPAHVITEFEQLLQFH-ATYMDNDIAGIPQAL--------------LKGKEGRLRGNLMGKRVDFSARTVITGDPNLELDEVGVPISVAMNLTYPERVTPFNIHKLQELVRNGPNEYP---GARYVVRDTGERIDLRYNKRTDAF-LQHGWIVERHLRDGDYVLFNRQPSLHKMSMMSHRVKLMPYSTFRLNLSVTPPYN-DFD---MNMHIPQSEETRAELSQIAWVPLQIISPQANKPVMGIVQDTLCGIRKFTLRDTFLDWNQVQNILLWVPDWDGHVPTPAIIKPKPLWSGKQILSMVIPRGINIH-AP-DP-------KSSN-------FDD-MLIDNGEILFGIMDKKTVGATQGGLIHVVFREKGPDATRQVFTGIQIVVNYWLYHNGFSI-IGDTIAGPKVMSFITDKIAEKKQKVSEIIDDAYHDRLRAMPGMTIRESFENMVERELNRARDESGQYAQKNLKED-NNVKQMVTAGSKGSYINISQMSVCVGQQSVEGKRIPFGFRHRT-PHFNKDDFSPEARGFVENSYLRGLTPQEFFFHAM-G-EGLIDTAVKTAETGYIQRRLVKALEDVMVHYDGTVRNSLGDLIQFIYGEDGMDGAFIERQKIDTFALSDKEFEHKYRVDVTDKVELQAKLDEEYSRLMQDRRELRGFIFPRGDPLT---PHYMPVNLHRIIQNALQIFHIDRRKA--SDLEPAYIVDAVHQLTQRLLAILGDDELSREAQANASLTFRMHVRATLATRRVLEEFHLNREAFEWVLGEIEAKFNQSLVNPGEMCGTLSAQSI
-------------------------------------------------------------------------------------------------------------------------------------------------------------------------------------------------------------KRLDLAGPLL-ANLFRMLFRKLTKDVYRYLQKCVETHKEFNLALAVKHQTITNGLKYSLATGNWGDQKKSMSSKAGVSQVLNRYTYASTLSHLRRCNTPLGREGKIAKPRQLHNTHWGMVCPAETPEGQACGLVKNLALMACISVGSYSAPVIEFLEEWGLESLEENAHSSTPC---TKVFVNGVWMGVHRDPANLVKTIKKLRRKDDISP-EVSVVRDIREKELRLYTDAGRVCRPLFIVENLALQKKHIKWLNQGDFKWEQLVKGGIIELLDAEEEETVMISMTPEDLENSRLQGTHAHTWTHCEIHPSMILGICASIIPFPDHNQSPRNTYQSAMGKQAMGIYLTNFLIRMDTMANILYYPQKPLATTRSMEYLKFRELPAGQNAIVAILCYSGYNQEDSVIMNQSSIDRGLFRSIYYRSYMDLEKKS----------GIQQLEEFEKPLRDNTL-RMKHGT---YDKLEDDGLIAPGTGVAGEDIIIGKTAPIPPDEELGQRTRTHTRRDVSTPLKSTESGIVDQVLITTNSEGQ--KFVKVRVRSTRIPQIGDKFASRHGQKGTIGITYRQEDMPFTAEGIVPDLIINPHAIPSRMTIGHLVECLLSKVATLIGNEGDATPFTD-LTVESVSTFLRQKGYQSRGLEVMFHGHTGRKLQAQ----------------------------------------------HIEL-RPVFHPGFIV--NKIPECICVNCGKLKADI-SDPNFADKIRHI-RDPKARMAVVWNHCKTKMVCETDDT-KEEADGAENEEPKKGHGGCGHVQPQIRKEGLKLFVQYKKAKDDDE----EVKSLQPDK-LITASEVYTAFKKMSDSDLH-LGLSDEYARPEWMILTVMPVPPPPVRPSIAVDGG---AMRSEDDLTYKL--GDIIKASANVRRCEQEGAPAHVITEFEQLLQFHVATYMDNDIAGISQALQKSG-RPVKAIRARLKGKEGRLRGNLMGKRVDFSARAVITGDPNLELDEVGVPKSIAMNLTFPERA-PYNIAYLQELVRNGPTTYP---GARYVVRDTGERIDLRYNKRADAF-LQYGWIVERHLKDGDY-LFN-QPSLHKMSMMSHRVKLMPYSTFRLNLS-----------------CPQSEETRAELSQVPWVPRQIISPQANMPVMGIVQDTLCGIRKFTLRDTFLDWNQVQNILLWVPEWDGSVPIPAIIKPKPLWTGKQILSLTIPRGINIHRSP-DP-------KSSNP-----VFDDGMMIEN-------------------------------------------------------------------------------------------RLKTAPGMTIRESFESLVERQLNLARDTSGQYAQQNLKED-NNVKQMVVAGSKGSLINISQMSVCVGQQSVEGRRIPFGFRHRTLPHFTKDDFSPE---------------------------GLIDTAVKTAETGYIQRRLVKALEDVMVCYDGTVRNSLGDLIQFVYGEDGMDGAFIEKQTIETFGLNNKEFEHNYRVDVTDPLELQSKLDQEYEQLVEDRRLLREFIFPRSDPSS---PHYLPVNLQRIVQNAVQIFHIDRRKP--SDLEPAYIIDAVRELGERLVVVRGDDPLSREAQANATLTFRMHLRATFASRRVLEKFHLTREAFDWVLGEVEAKFNQSLANPGEMCGTLSAQSI
GGYFVINGSEKVLIAQERMANNHVYVFKKSQPSKYTFCAEIRSVVEGSTRSASSMSIMMLAKGG-VIRAQIPYIRAEFPIFILFRALGFVSDRDILEHIVYDLDADPAMLEALRSSVEEAQEVQTQEEALNYLGKRGTVT---GASKADRIQYARNLLIKELLPHLGTEEFMETRKGYFVGYMVHRLMLVALGRRPEDDRDHYANKRLDLGGPLM-AGLFRLLFRKLCKELRMQAQRMVDAGKEINVISAINDKVITRGLKYSLATGNWGEQGKQ-GIRAGVSQVLARLTYASTLSHLRRVNSPIGREGKLAKPRQLHNSLWGIFCPAETPEGQAVGLVKNMALMCYITVGTPSLPVVAHLEEFNTEALDEVTPADIAAS--TKVFINGVWLGIQRDPTALIKNLRAMRRQVAFST-EVAIIYDGPLKELRIFTDYGRASRPLYICEDLLVSKHHIRRLISPEYAWPQLVQDGLVEYIDAEEEETTMIAMTIADLRNAREAAATGTTYTHCEIHPAMILGVCASIIPFPDHNQSPRNTYQSAMGKQAMGMYATNYQTRMDTQGFVLYYPQKPLVCTRAMDYLMFRELPAGINAIVAIMCYSGYNQEDSLMLNGSSIDRGFHRSILYRAYKEEEKKA----------GSMAREEIEAPDPSVTS-KMKHGT---YDKLDADGLCPPGTRVSGEDIICGKTVTLPD-DPTGA-VQRFTKKDASLALRGHEAGVIDQVMLTTNDEGQ--KFVKIRVRTICIPQVGDKFASRHGQKGTCGITYTMEDMPFTAEGIVPDIIVNPHAIPSRMTIGHLVEALMSKVASLMGSEGDATPFTK-VTVDNVSQMLHDLGYQRRGWEVMYSGHTGRQLRAQIFLNPTYYQRLKHMVDFKIHSRGRGPVQVLTRQPAEGRARDGGLRFHIALARPVYHIGFIKTVVRVLRCVSYHTSRLLVDK-DDPKY-AYGLRI-SDSEKRLRYFVHLCQGKKMDEAT----------------------GNPQPSYRLDGLKIMAEFPKLKGDEE----QEQDNVERKQELTAARALEIMKRIPAEDCRALGFDCRFTRPDWMIIQNMPVPPPPVRPSVMMDSS----SRCEDDLTHKL--AEILRTNNAIKKQDATGTPQHVIAEQIMALQYHITTYFDNSSPGIPKSNQKSG-RPIKSISERLKGKSGRIRGNLMGKRVDFSARTVITGDPNIGIDELGVPWSIALNLTFPETVTPFNIEKLQKLVDNGPNPPPGETGAKHIIREDGRRVSLAVVKGDADRRLEPGDKVERHLINGDLVLFNRQPSLHKMSMMGHRVRILPYSTFRLNLSVTTPYNADFDGDEMNMHVAQTHETRAEMANLMMVPRNIVSPQANKPVMGIVQDALLGTRMMTKRDIFIEKDNFMNCVMGIEDWDGTVPMPAVLKPRPLWTGKQIFSMFVPD-VNLKNKS-AW-------YKDADVPDMSVDDAQVLIRQGELLTGALCKKTVGNGAGGLVHLTWLEHGPHAARGFINNVQRTVNYWVLNHGMSIGIGDTVADAKTMAKVNEIIEEAKRKVKEVVEKYQQNALEAQPGRTIHESFEAQVNQILNKCRDDAGKAAYMSVDLS-NNIIKMVTAGSKGSNINISQMMGCVGQQNVEGKRIPFGFQNRTLPHFNKDDLGPEARGFVGNSYLRGLTPQEFFFHAMGGREGLIDTAVKTASTGYIQRRLVKAMEDMVVRYGGTVRNSQGDVVQFLYGEDGMDAVRIEGQMFEYLKWDPAKLDKAYRIDTTRDPAVEQAMRDEMAQIKEDLRVLREEVLTNGDE-----KVNIPLNLARLIWNAQTKFNCKPHRPGWTGLQVKEVITKVRELCERLVVVIGSDGLSVEAQRNATIMFHSLVRMHLASKRVMSEYKLNNKALDWLLGELETRFFLAQAHAGECVGTVAAQSL
GGYFIINGSEKVLIAQEKMATNTVYVFKKKD-SKYAFTSEIRSSLENSSRPTSSMWVNMLARGGQRITAIIPYIRQEIPIIIVFRALGFVSDRDILEHIIYDFDDPEMMEMVKPSLDEAF-VIQEQNVALNFIGSRGAKP---GVTKEKRIKYAREILQKEMLPHVGISDFCETKKAYFLGYMVHRLLSAALGRRELDDRDHYGNKRLDLAGPLL-AFLFRGLFRNLMKEVRLYAQKFIDRGKDFNLELAIKTRIITDGLKYSLATGNWGDQKKAHQARAGVSQVLNRLTYASTLSHLRRLNSPIGRDGKLAKPRQLHNSLWGMICPAETPEGHAVGLVKNLALMAYISVGSQPSPILEFLEEWSMENLEEISPSAIANA--TKIFVNGCWVGIHRDPEQLMNTLRKLRRQMDIIVSEVSMVRDIREREIRIYTDAGRICRPLLIVENLLLKTRHIDQLKEDSYSWQDLVASGVVEYIDPLEEETIMLAMFPEDLQDKG--EQYCSTYTHCEIHPAMILGVCASIIPFPDHNQSPRNTYQSAMGKQAMGVYITNFHVRMDTLAHVLYYPQKPLVTTRSMEYLRFRELPAGINAIVAISTYTGYNQEDSIIVNKSSVDRGFFRSVFYRSYKDAENKS----------AYDQEETFERPERSFCT-GMRHAI---YDKLDDDGLVSPGIRVSGDDVVIGKTVMLPENDELEGTTQRFKKRDVSTFLRTSETGIVDQVMISINQDGY--KFTKIRVRSVRVPQIGDKFASRHGQKGTCGITYRAEDMPFTSEGVQPDLIVNPHAIPSRMTIGHLIECIQGKVSANKGEIGDATPFNDTVNVQKISNLLHEYGYQQRGNEVLYNGHTGRKLNTQVFFGPTYYQRLKHMVDDKIHSRARGPVQILNRQPMEGRSRDGGLRFHIELAKPVFHTGFLTKTIKVLRCVCFYCSRLLVEK-GNPKIRQIMAKSKGQPRKRLAHVYELCKGKNICEGGEE-MDNTFDVQQRDRKVGHGGCGRYQPKIRREGMELIAEWKH-VNED---------SQEKKIVVSAERVHEIFKRISDEESEILGMDPRFARPEWMINTVIPVPPLCVRPSVVMGGG---SARSQDDLTHKL--ADIIKANQQLKRNEQNGTASHIILEDVKLLQYHVATLSDNDMPGVPKALQKSG-RPLKSIKQRLKAKEGRIRGNLMGKRVDFSARTVITPDPNLKIDEVGVPRSIACNMTYPEIVTPFNIERMQELVRRGNNQYP---GAKYIIRDSGDRIDLRYHPKPSDLHLQVGYKVERHIKDGDVIVFNRQPTLHKMSMMGHKVKVLPWSTFRMNLSVTTPYNADFDGDEMNLHVPQTMETRAEILQLAMVNRMIITPQSNRPVMGIVQDTLTAVRKMTKRDSFIEKPDFMNLLMYLGDWDGYIPQPAILKPKPLWTGKQLFSLIIPPGINCIRNH-ST-------HPDGEDSHISPGDTRVLVENGILLSGIICKKSLGTSSGSLCHVVALEKNADVCREFYSNIQTCVNNWLMIEGHSIGIGDTIADAQTYQDIQTQIRKAKQEVIEVIEKAHKEDLQPTPGNTLRQTFENQVNRILNDARDKTGSSAQKSLSDF-NNFKAMVVAGSKGSKINISQVIAVVGQQNVEGKRIPFGFRHRTLPHFIKDDYGPEARGFVENSYLAGLTPTEFYFHAMGGREGLIDTAVKTAETGYIQRRLVKAMEAVMVRYDGTIRQCNDFMIQLCYGEDGLAGEKVEFQNLATLKPSHATFNKKFRFDYSKEVTIQQELETEFDQLQQDRENIR-AIFPTGDSK----VVVLPVNLSRLIWNAQKIFHIDLRSP--SNLNPQRVIEGVRDLSKKLVIVCGEDRLSKEAQSNATLLFNVHLRSTLCSRRVADEFRLSAEAFEWILGEIETKFQQAQVHPGEMVGALAAQSL
----------------------------------------------------------------------------------------------------------------------------------------------------------------------------------------------------------------DLAGPLL-AGLFRTLFHKLTKDVYKYLQKCVENNKDFNMALAVKSTHITNGLRYSLATGNWGDQKKAAQSKAGVSQVLNRYTFASTLSHLRRTNTPIGRDGKIAKPRQLHNTHWGLVCPAETPEGQACGLVKNLALMCYITVGTPSEPIIDFMIQRNMEVLEEYEPLSSPNA--TKIFVNGVWVGVHRDPAHLVSTVQNLRRKGMISH-EVSLIRDIRDREFKIFTDAGRVCRPLFVIENLVLTKQMLEQLEQDKLGWYRLINNGVVEYVDAEEEETIMIVMTPEDLLISQQ-TCAQRETAICEIHPSMILGICASIIPFPDHNQLPRNTFQ--MGKQAMGVFLTNYNVRMDTMANILYYPQKPLATTRSMEFLKFRELPAGQNAIVAIACYSGYNQEDSVIMNQSSIDRGLFRSLFYRAYTDQEKRI----------GMSVVEQFEKPMRSDTL-KLKHGT---YDKLDDDGIVAPGVRVSGEDIIIGKTAPIAPDEELGQRTKLHVKRDASTPLRSTENGIVDQVVLSTNADGL--RFAKVRMRTTKIPQIGDKFASRHGQKGTIGITYRQEDMPFTSEGVVPDLIINPHAIPFRMTIAHLIECQLS---------------------------------------------------------------------------------------------------HIELAVPVFHVGFMTKIKKLLETVCHNCGKIKLDE-SNPKF-ADALRF-RDPKKRFDAIWRHCKVKMVCETTVA-LDEDAPPEKQKPKHEHGGCGNVQPEIRREGLRLTGTWKPQKGDEETE-----GQQPEKKPITPQMALNIFRHISEEDIATLGLSKDYARPEWMIITVLPVPPPPVRPSISVDGG-N-GMRGEDDLTYKL--GDIIRANGNVRRCETEGSPAHVVNEFEQLLQFHVATYMDNDIAGQPQALQKSG-RPVKSIRARLKGKEGRLRGNLMGKRVDFSARTVITGDPNLSLDEVGVPRSVARTLTYPETVTPYNIHKLHQLVKNGPNDHP---GAKYVIRADGERIDLRHHKRAGEIPLQYGWKVERHIVDGDFIIFNRQPSLHKESMMGHRVRVMPYSTFRLNLSVTSPYNADFDGDEMNLHVPQSEETRAEVSQLCMVPLNIVPPQRNGPLMGIVQDTLCGIYKMCRRDVFLTKEQVMNILLWVPDWDGVIPQPAIVKPRPLWTGKQILSLVMPVGLNLLRVS-NE-------GFSP------LRDDGLLISGGEIMYGLLNKKTVGASGGGVVHIIFNEKGPEAAMKFFNGAQTVVNYWLLHNGFSIGIGDTIPDRATIGKIEAAVNKQKDEVGVITKSATENELESLPGMNVRETFESKVSKALNNARDDAGRVTEESLKDL-NNATQMARSGSKGSTINISQMTAVVGQQSVEGKRIPFGFKYRTLPHFTKDDYSPESRGFVENSYLRGLTPTEFFFHAMAGREGLIDTAVKTAETGYIQRRLVKALEDVMAKYDGTVRNSLGDIVQFVYGEDGLDAVHIESQRVDIITCSDKQFEKKFKVDLMDPLETQQYLDDEYNKLLAAREFLRSTRADDNE------QLQLPLNVIRILDTAKTTFKIKNGAR--SNLQPVEVVTKVNELLDKLVIVRGDDELSREGQHNATLLFKAQLRSRLAFKRLVMENSLNKLAFQHVIGEIESRFSRAAVNPGEMVGVLAAQSI
GGYFIINGSEKVLIAQERMATNHVYVFAKAQPSPINFLAEIRSAVERGGKTISQFQVKMFHRNGNVMKATIPYIKVDIPIWVVFRALGVISDRDILEHICYDMQDAQMLEMLKPCIDDGF-VIQDREVALDFIGNRGTTT---GLPRDRRIRYAQEILQKEMLPHISMAEGSESKKAYFFGYMIHRLLLAALERRELDDRDHFGKKRLDLAGPLL-ANLFRMLFRKLTKDVYRYLQKCVETHKEFNLSLAVKHQTITNGLKYSLATGNWGDQKKSMSSKAGVSQVLNRYTYASTLSHLRRCNTPLGREGKIAKPRQLHNTHWGMVCPAETPEGQACGLVKNLALMACISVGSYSAPVIEFLEEWGLESLEENAHSTTPC---TKVFVNGVWMGVHRDPANLVKTIKKLRRKDDISP-EVSVVRDIRERELRLYTDAGRVCRPLFIVENLVLQKKHVRWLANSEWKWENLIKSGIVELLDAEEEETVMICMTPEDLEVSRRQGTHAHTWTHCEIHPSMILGICASIIPFPDHNQSPRNTYQSAMGKQAMGIFLTNFLIRMDTMANILYYPQKPLATTRSMEYLKFRELPAGQNSIVAILCYSGYNQEDSVIVNQSSIDRGLFRSIYYRSYMDLEKKS----------GIQQLEEFEKPTRETTL-RMKHGT---YDKIEDDGLIAPGTNVTGEDIIIGKTAPIPPDEELGQRTRTHTRRDVSTPLKSTENGIVDQVLITTNSEGQ--KFVKVRVRSTRIPQIGDKFASRHGQKGTIGIAYRQEDMPFTAEGIVPDLIINPHAIPSRMTIGHLVECLLSKVATLIGNEGDATPFTD-LTVEGVSTFLRQRGYQSRGLEVMYHGHTGRKLQAQVYLGPTYYQRLKHMVDDKIHSRARGPVQILTRQPVEGRSRDGGLRFHIELARPVFHPGFFNKVKKILECICVNCGKLKADI-TDPAFAEKIRHI-RNPKQRMAVVWDHCKTKTICEADEP-REEGAEGDGDEPKKGHGGCGHQQPQIRKEGLKMFVQYKKSKDDDD----EMKSLQPDKRLITPSEILTVFKKISDHDLHLLGLSDEYARPEWMILTVLPVPPPPVRPSIAVDGG---TMRSEDDLTYKL--GDIIKASSNVKRCEEEGVPAHIISEFEQLLQFHVATYMDNDFAGIPQALQKSG-RPVKAIRARLKGKEGRLRGNLMGKRVDFSARTVITGDPNLELDEVGVPKSIAMNLTYPERVTPYNIAYLQELVRNGPTTYP---GARYVVRDTGERIDLRYNKRADAF-LQLGWIVERHLKDGDYVLFNRQPSLHKMSMMSHRVRLMPYSTFRLNLSVTPPYNADFDGDEMNMHVPQSEETRAELSQIAWVPRQIVSPQANKPVMGIVQDTLCGIRKFTLRDTFLDWNHVQNILLWVPEWDGVVPTPAILKPKPLWTGKQILSLTIPRGINIQRAS-EN-------KSSNP-----VFDDGMLIENGEFIYGIVDKKIVGASAGGLVHVVFREKGPEATKQLFTGLQMIVNFWLFHNGFSIGIGDTIADARTMEFITKNIAESKAKVAQVIEDANMDRLKTKPGMTLRESFESEVEGILNKARDSSGQYAQKHLKED-NNVKQMVVAGSKGSFINISQMSVCVGQQSVEGRRIPFGFRHRTLPHFTKDDFSPEARGFVENSYLRGLTPQEFFFHAMAGREGLIDTAVKTAETGYIQRRLVKALEDVMVCYDGTVRNSLGDLIQFVYGEDGMDAAFIEKQNIETFALSDKEFDHRYRVDVMDPLELQSKLDEEYARLVEDRRLLRNFIFPRRSANV---DFYLPVNLQRLVQNASQIFHIDRRKP--SDLDPAYIVDSIHELGKRLVIVRGDDPLSKEAQDNSTLLFRMHLRATFAARKVIEQMRLTREAFEWILGEIETKFNQSIAHPGEMCGTLAAQSI
------------------------------------------------------------------------------------------------------------------------------------------------------------------------------------------------------------------------ANLFRMLFRKLTKDVYRYLQKCVETHKEFNLALAVKHQTITNGLKYSLATGNWGDQKKSMSSKAGVSQVLNRYTYASTLSHLRRCNTPLGREGKIAKPRQLHNTHWGMVCPAETPEGQACGLVKNLALMSCISVGSYSAPVIEFLEEWGLESLEENAHSSTPC---TKVFVNGVWMGVHRDPANLVKTIKKLRRKDDISP-EVSVVRDIREKELRIYTDAGRVCRPLFIVENLLLQKKHIRWLNNGEYKWEQLIKGGVIELLDAEEEETVMISMTPEDLENSRLQGTHAHTWTHCEIHPSMILGICASIIPFPDHNQSPRNTYQSAMGKQAMGIYLTNFLIRMDTMANILYYPQKPLATTRSMEYLKFRELPAGQNAIVAILCYSGYNQEDSVIMNQSSIDRGLFRSIYYRSYMDLEKKS----------GIQQLEEFEKPTRETTL-RMKHGT---YDKLEDDGLIAPGTGVRGEDIIIGKTAPIPPDEELGQRTRTHTRRDVSTPLKSTESGIVDQVLITTNSEGQ--KFVKVRVRATRIPQIGDKFASRHGQKGTIGITYRQEDMPFTAEGIVPDIIINPHAIPSRMTIGHLVECLLSKVATLIGNEGDATPFTD-LTVESVSTFLRQKGYQSRGLEIMYHGHTGRKLQAQVYLGPTYYQRLKHMVDDKIHSRARGPVQILTRQP----------------ARPVLHPGFIVKVKKILECICVNCGRLKADI-SDPNFADKIRHL-RDPKARMAVVWSHCKTKTVCEPDEV-KEEG-DPETEETKKGHGGCGHIQPQIRKEGLKLFVQYKKTKDDDD----EAKSMQPDKRPITPSEVYTVFKKMSDSDLHLLGLSDEYARPEWMILTVMPVPPPPVRPSIAVDGG---AMRSEDDLTYKL--GDIIKASANVRRCEQEGAPAHVISEFEQLLQFHVATYMDNDIAGIPQALQKSG-RPVKAIRARLKGKEGRLRGNLMGKRVDFSARTVITGDPNLELDEVGVPRSIAMNLTFPERVTPYNIAYLQELVRNGPTNYP---GARYVVRDTGERIDLRYNKRADAF-LQFGWIVERHLKDGDYVLFNRQPSLHKMSMMSHRVRLMPYSTFRLNL--------------------------------------IISPQANKPVMGIVQDTLCGIRKFTLRDTFLDWNQVQNILLWVPEWDGSIPTPAILKPKPLWTGKQILSLTIPRGTNIHRSP-DP-------KSSNP-----VFDDGILIENGELIFGIVEKKTAGAQQGGLIHVVFREKGPEVTRALFTGLQRVVNYWLFHNGFSIGIGDTIADSKTMSYITQTIADRKAKVSEIIDDATHDRLKPKPGMTIRESFESMVERELNLARDTSGQYAQKHLKED-NNVKQMVVAGSKGSFINISQMS----------------------------------------------------------------TAVKTAETGYIQRRLVKALEDVMVCYDGTVRNSLGDLIQFIYGEDGMDGAFIEKQTVETFGLNNKEFEHSYRVDVTDPLELQSKLDEEFNQLVKDRTTLRSFIFPRTPTTQ---PHYLPVNLHRIVQNATQIFHIDRRKP--SDLEPSYIVDAVRELGHRLLVSRGDDPLSAEAQENATLMFKMHLRATFATRRVLEKFHLTREAFDWVLGEVESKFNQS----------------
GGYFIISGSEKVLIAQERMATNHVFVFLKAAPARFTYFAEINSQKEKGGRVANHTEVRMYARAGGVIRVSLPYTKVDIPLVVVFRALGIVPDRDVLSHICFGAEDEALLEMLQPSIEESF-AVQDRDTALDFIGRRGQHE---KAPRAQRQRAAFDILHKEFLPHVSTAEGFESKKAYFLGYMVHRLCMAALGRRELDDRDHFGNKRLDLAGPLM-AEMFNVVFGKLREDMYRYLKKCVEQNKEFALNMAIRPNTITDGLKYALATGNWGKRDNT---RAGVSQVLNSYTFTSTLSHLRRTNTPIGRDSKAAKPRQLHDTHWGMVCPAETPEGSACGLVKNLALMSYISVGSYSAPVMEFLEEWGLEDLSEYQDAPT-A---TKVFVNGVWMGIHRDAPTLHNNLLQMRRGGQLKY-EVSIVRDIRERELRLYTDAGRVCRPLFIVDQLRLKRDHIDRIDQMSGAWDKLLSEGIVEYVDAAEEETILIAMTPEDLVNARTATVWSQQYTHMEIHPSMILGVCASIIPFPDHNQSPRNTYQSAMGKQAMGVCLTNYQLRMDTMVNVLYYPQKPLATTRSMEYLKFSELPAGQNAIVAIMCYSGYNQEDSVIMNQSSIDRGLFRSLYFRSYTDTEKMK----------GMVKAETIEKPDRNETL-RMKHGTGDRYAKLDVDGLVAPGTNVNGDDILIGKTAPLPEDEELGQRTQLHTKRDISTPLKSTEQGVVDQVMLSTNGEGN--MFVKIRVRSTRVPQIGDKFASRHGQKGTIGITYRQEDMPFTAEGLVPDIIINPHAIPSRMTIGHLVECLLSKVSTLTGAEGDATPFTE-LTVEAVSKVLRAKGYQSRGFELLYHGHTGRKLQAQVYFGPTYYQRLKH---------------------------------HIELARPVFHQGFIVKVKKILECVCYSCGKLKVDM-RDPMVANAVRRI-KAQH-RLKAIWALAKDKKHCEPDEL-DEKDNGDATFEAMKGHGGCGHEQPVWRKKGLKLMGVWKPT-DKGED-----EAAEPEERNISPGEVYNILKKITPEDLHIMGLNADYARPDWMILTVLPVPPAAVRPSIAVDGG---AMRSEDDLTYKL--SQIIKFNGVVRRMEAEGVPPSVVNEQFDLLQYHVCTYMDNDIAGLPRDQQKGG-RAIKAIRARLKGKEGRMRGNLMGKRVDFSARTVITGDPNLQLDQVGVPKSIAMTLTYPERVTPYNIVYLQTLVNNGPATYP---GARYYVKDTGERVDLKYRKSGEPISLQFGWIVERHLKDGDYVLFNRQPSLHKMSMMSHRVKLMNYSTFRLNLSVTSPYNADFDGDEMNLHVPQSEETRAELSQIAWVPRQIVSPQANKPVMGIVQDTLCGIRKFTLRDNFLDWLQVQHILLWLPEWDGTIPPPAIFKPKPMWTGKQLLSMTIPKGINITYKN-NE-------KPSPID----VTDENVLIENGELVHGTIVKNMAGSANNGLVHVIFRELGHIAARDFFSAVQRVVNYWLLHFGFSVGIGDTIVDKATMAGITNRMVEAKEAVQKLIQEAEANRMKPKPGMTIRETLEASIAAELNKARDWTGKTTQDNLKAD-NNVKQMVVSGAKGSFINISQMSGVVGQQFVEGKRISFGFRHRSLPHFSRDDYGPESRGFVENSYLRGLTPQEFWFHAMGGREGLIDTAVKTAETGYIQRRLVKAMEDLKVAYDGTVRNSVNEVVQFLYGEDGMDGAAMEKQSLDIIRLSDQAFERRYKIDVLG-ISLQKLLDEEFAQISEDRRILRSEIYPDGTP-----GHPLPVNIQRVIQNSQQIFHIDPRVP--SDLDPVYLLEQRDALADRLLVVRGDDKLSRAAQKNATLVFNMLLRSHLATRRVLEEYHLNREAFDWVIGEVEQIFNKAVVNAAEMVGTLAAQSI
-------------------------------------------------------------------------------------------------------------------------------------------------------------------------------------------------------------------------------------------------------------------------------------------------------------------------------------------------------LMVYITVGSSANPILEFLEEWSTENFEEISPAAIPTS--TKIFVNGCWVGIHRDPELLVRTLRQLRRQVDVNP-EVGVVRDIRLRELRLYTDYGRCSRPLFVVENLKIRKQDINNLQASEDGWHELITQGCIEYVDTEEEETTMISMTINDLVNARTNDAYSHTYTHCEIHPSLILGVCASIIPFPDHNQSPRNTYQSAMGKQAMGIYVTNYQLRMDTLAYVLYYPQKPLVTTRAMEHLHFRQLPAGINAIVAISCYSGYNQEDSVIMNQSSIDRGFFRSLFFRSYRDEEKRA----------GTLVKEEFGRPNRENTM-GMRHGS---YDKLDDDGLAPPGTRVSGEDVIIGKTTPIAQDDSAGQVSKY-PKRDQSTSLRHSESGMVDQVLLTTNQDGL--RFVKVRMRSVRIPQIGDKFSSRHGQKGTVGMTYTQEDMPWTVEGITPDIIVNPHAIPSRMTIGQLIECIMGKVAAHMGKEGDATPFTD-VTVDSISKALHKCGYQMRGFETMYNGHTGRKLSAMIFLGPTYYQRLKHMVDDKIHSRGRGPVQILTRQPAEGRSRDGGLR-HLELAKPMYHIGFLKTILSILRCVCFNCSRILADE-EDHRF-KQALKV-KNPKHRLRKVLDCCKNKTKCEGGDV-IDEDQGQDGDDKKKRQGGCGAQQPKIYIDGMKIMAEYKAPRKKADDPEQLMPEPVERKQQLSAERVLSVLKRISDEECQLLGLNPKYARPDWMILQVLPVPPPPVRPSVMMDTT----SRSEDDLTHQL--AMIIRHNENLKKQEKTGAPAHIISEFAQLLQFHIATYFDNELPGQPRATQRSG-RPIKSICSRLKAKEGRIRGNLMGKRVDFSARTVITPDPNINIDELGVPWSIALNLTYPETVTPYNIERLKELVEYGPHPPPGKTGAKYIIREDGQRLDLRYLKKSSDHHLELGYKVERHLNDGDFVLFNRQPSLHKMSIMGHRIRIMPYSTFRLNLSVTSPYNADFDGDEMNMHVPQSFETRAEVLELMMVPKCIVSPQSNRPVMGIVQDTLLGCRKITKRDTFIEKDVFMNILMWWEDFDGKIPAPTILKPRPLWTGKQVFNLIIPKQINLIRYS-AW-------HAESETGFITPGDTCVRIEKGEVISGTLCKKTLGTSSGSLIHVIWEEVGPDAARKFLGHTQWLVNYWLLQQGFSIGIGDTIADAATMEVINETISKAKNEVKQLIKAAQDKQLEAEPGRTMMESFENRVNQVLNKARDDAGSSAQKSLSES-NNLKAMVTAGSKGSFINISQMTACVGQQNVEGKRIPYGFDGRTLPHFTKDDKGPESRGFVENSYLRGLTPQEFFFHAMGGREGLIDTAVKTSETGYIQRRLVKAMEDIMVKYDGTVRNSLGDVIQFLYGEDGMDAVWIESQKLDSLKMKRKEFENVYRYEIDQEREFQNVFDAELQKLESDRRQLGTEIAPSGDN-----SWPMPVNLKRLIWNAQKTFKIDPRKR--SDMHPMEIVEAIDKLQERLKVVPGDDLISIEAQKNATLFFNILLRSTFASKRVLKEYHLTKEAFEWVVGEIESRFLQSIVAPGEMIGCVAAQSI
GGYFIINGSEKALIAQERMGNNAVYVFKRASTAPYSHVAECRSVLDRGNKPARTTQVKITRGGGQCIMVSLPYIRADIPLAVVFRALGLESDREIMERVIYDTDDEEMQTLLMPSLDMGS-VITDQNLALDFIGKRGNSV---GATRDRRIRYAREVLQLEFLPHIGI-GAYEPAKAWFLGYMTHQLLATVLGRREEDDRDHYGLKRLDLAGPLL-TGLFRQLFQKVVKDARSILQHQLDMGKELNIALAVKGRTITDNLKYAIATGNWRADRKAAV-RTGVSQVLNRLTYAASLSHLRRLNSPIGREGKLAKPRQLHNTQWGMICPAETPEGQSCGLVKNLALMAYISVGTPVADILEMLYNFEMEPLYEVTAERIKRQ--TKVFLNGSWVGIHPRPEELVTALRVLRRSGEIAD-EVSIVFDVSHGELRIGTDAGRVCRPLFIVDTLRIRKQHIDLLRDYGYTFSRLVREGLVEYLDVNEEETVMIAMDQEHLATSGDH----ATYTHMEIHPSMIFGVCASIIPFPDHNQSPRNTYQSAMGKQAMGMYLTNYNLRMDTMAHVLYYPQKPLVTTRVMEHLQFRTLPAGINAVVAIACYSGYNQEDSLIMSQAAVDRGLFRSVYYKTFKEEEQKK----------LFGQQETISKPDPAVTL-GMKEAHA--YSKLESDGLIGVGERVRGGDVLVGKTAPLGASGMAAL-SGMRTRKDCSLVMKRTERGVTDKVLICTGEAGT--RMVKVRVRTELIPQVGDKFASRHGQKGTMGLCMPEEDLPFNVDGIRPDIIMNPHAVPSRMTIAHLIEALLGKVCALSGVEGDATAFTP-VTVDAIGRELVRHGYDPRGWELLFNGQTGRPMNAAIFMGVNYYQRLRHVVYQKLGARARGAVQVLTRQPVEGKSRGGGLRIHIELVKPVFNVLMLSTVLKTLRCVCYYCSRLLVDG-SDSRM-LRAARI-KDPVKRFQAVFQLCNGTRVCGGGAD-SSEEQLMLPAAIGKPREGCGNLQPHVTRDGLRILAEFPDAEA----------FAAERKQELAAERVQQIFRHIRDEDLELLGFHPRFSRPEWMVLSVLPVPPPHVRPSIQMDAV----SRGEDDLTFKL--GDIIKANNALQRLEAEGAPAHVIREQYVLLQFHVATFMNNDLPGMPRATLRSG-RPLKSIAQRLKGKEGRVRNNLMGKRVNFSARTVITADPQLALDEVGVPRSVAMTLTYPEVVTPYNIDRLWEAVRNGPNAYP---GALFVIRNDGKRIALQFVRRSADIVLEPGCVVERHLLNGDLVLFNRQPSLHRMSIMGHRVRILPYSTFRMNLSATSPYNADFDGDEMNLHVPQSEEVRAEIKELMAVPKNIVSPQANRPVMGIVQDSLLGCMLFTLRDTFLEEDTVFNLLLHLPHFDGRIPAPAILKPRPLWTGKQIFSLLLPDGVNLERLS-NG-------HPDHERTIMTPSDTRVLIQNGELITGIVDKRTVGSSAGSLIHVTWKESGPERTSQLISDIQLLINYWLMQNGMSIGIGDCIADAHTMAAINRTIQEAKDEVRQLIRLAQEGRLERQPGKTMLESFEACVNRVLNSARDKAGGFAQESLLPS-NNIKRMVSAGSKGSFINVSQIVACVGQQNVEGKRIPYGFRRRTLPHFVVDDLSPEARGFVENSYLRGLTPEEVFFHAMGGREGLIDTAVKTAETGYIQRRLMKAMEDIRIEYDGTVRNSLGDVMQFLYGDDAADGAMLEVQELRLVRASNQEMEALFRLDVYDRPEVALELEEEYQQLLADREQLC-AVFPTGEA-----KWPLMVNVQRLIQNCRSIFGIQHDTL--SDLHPRQIIQGVRVLLQRCVVVPGDDELSREAQRNAVLLFAAHVRAELATKRVLQIHRLNSKAFAWLLGEIETRFVRARATPGEMVGAVAAQSL
----------------------------------------------------------------------------------------------------------------------------------------------------------------------------------------------------------------------------------------------------------------------------------------------------------------------------------------ETPEGQACGLVKNLALMVYITVGSAANPILEFLEEWSTENFEEISPAVIPNA--TKIFVNGCWVGIHRDPDLLVKTLRQLRRQVDVNT-EVGVVRDIRLSELRLYTDYGRCSRPLFIVEKLLIKKSDIRTLQQREEGWHDLVAKGFIEYVDTEEEETTMISMTISDLVNARNSSSSIVKYTHCEIHPSLILGVCASIIPFPDHNQSPRNTYQSAMGKQAMGIYVTNYQLRMDTLAYVLYYPQKPLVTTRAMEHLHFRQLPAGINAIVAIACYSGYNQEDSVIMNQSSIDRGFFRSLFYRSYRDEEKRM----------GTLVKEEFGRPNRENTT-GMRHGS---YDKLDDDGLAPPGTRVSGEDVIIGKTTPITQDEAGGQAARY-TKRDQSTSLRHSESGMVDQVLLTTNADGL--RFVKVRMRSVRIPQIGDKFSSRHGQKGTVGMTYTQEDMPWTVEGITPDIIVNPHAIPSRMTIGQLIECIMGKVAAHMGKEGDATPFTD-VTVDNISKALHKCGYQMRGFETMYNGHTGRRLSAMIFLGPTYYQRLKHMVDDKIHSRGRGPVQILTRQPAEGR--------HLELVKPMYHIGFLKTVLSILRSVCFNCSRILADE-EDHRF-KQALKI-KNPKHRLRKVLDCCKNKTKCEGGDE-IDDDQAQDGEEKKKRHGGCGAQQPKISIDGMKIIAEYKATRKKADEQEQLMPEPVERKQQLSAEKVLDILKRISDEDCQMLGLNPKYARPDWMILQVLPIPPPPVRPSVMMDTT----SRSEDDLTHQL--AMIIRHNENLRRQERNGAPAHIITEFAQLLQFHIATYFDNDLPGQPRATQRSG-RPIKSICNRLKAKEGRIRGNLMGKRVDFSARTVITPDPNINIDELGVPWSIALNLTYPETVTPYNIERLKELVDNGPHPPPGKTGARYIIRDDGQRLDLRYLKKSSDHHLELGYKVERHLMDGDFVLFNRQPSLHKMSIMGHRIRIMPYSTFRLNLSVTSPYNADFDGDEMNMHVPQSFETRAEVLELMMVPKCIVSPQSNRPVMGIVQDTLLGCRKITKRDTFIEKDVFMNILMWWENFDGKIPSPTILKPRPLWTGKQVFNLIIPRQINLIRYS-AW-------HSESETGFITPGDTCVRIEKGEVLSGTLCKKTLGTSSGSLIHVIWEEVGPDAARKFLGHTQWLVNYWLLQQGFSIGIGDTIADAATMETINETISKAKAEVNQLIQLAHQKALEAEPGRTMMESFENRVNQVLNKARDDAGSSAQKSLSES-NNLKAMVTAGSKGSFINISQMTACVGQQNVEGKRIPFGFFGRSLPHFTRDDYGPESRGFVENSYLRGLTPQEFFFHAMGGREGLIDTAVKTSETGYIQRRLVKAMEDIMVKYDGTVRNSLGDVIQFLYGEDGMDAVWIESQKLDSLKMKRSEFENVYRYEIDNEREFQNVFDAQVQKLEADRRQLGTEIAPSGDN-----SWPMPVNLKRLIWNAQKTFKIDLRKP--SDMHPMEIVEAVDKLQERLKVVPGDDLMSIEAQKNATLFFNILLRSTFASKRVLKEYRLTREAFEWVIGEIESRFLQSLVAPGEMIGCVAAQSI
GGYFIINGSEKVLIAQEKMNNNHVYVFKKSPPSKYSYVAEIRSCQETGSRPTSTMYLKMLHNTPVGIKATVPYIKQDVPVIIVFRALGFVADKDILEHICYDFKDAQMMDLMRPSLEESF-VIQSQEVALDYLGKRGST----MGTREQRIKFAREVLQKEMLPHVSVAEFYETKKAFYFGYITHRLLLASLERRPLDDRDHFANKRLDLAGPLL-GTLFRQLFKKLTKDVRLYLQRCIDKDKEFIASSAVKSKTITSGLKYSLATGNWGSSKSGGT-KSGVAQVLNRLTFASTLSHLRRLNTPIGREGKLAKPRQLHNTHWGIVCPSETPEGQACGLVKNLAMMSYISVGSASQPILEFLEEWTTENLEEISDLSSIFSA-TKIFVNGMWVGIHHQPDKLLSTLRLLRRCGDVSV-EVSVVRDIREKELRLYTDPGRCCRPLFVVQDVQIKKQHINKLINNEYKWQDLLSEGIVEYIDAEEEETVLIAMTPEDLVPMPN-EQIVHTYTHCEIHPSMILGICCSIIPFPDHNQSPRNTYQAAMGKQAMGVYITNYQLRMDTMAHVLFYPQKPLVTTRSMEYLHFRELPAGQNVCVAIACYSGYNQEDSVILNQSAIDRGLFRSMFYRAYKDEQKKQ----------TSLMEEVFEKPERDTCA-GMRHGS---YEKIDDDGLVAPGVRVAGDDIIIGKTTPLPPSDDLGPKTRRHTKRDSSTALRSSETGIVDQVILTTSGEGF--KFCKVRVRSMRVPQIGDKFSSRHGQKGTCGMAYRQEDLPFTVEGIVPDIIVNPHAIPSRMTIGQLIECLLGKVSASTGDEGDATPFTD-VTVEAISQALHKIGYQMTGHEVMYNGHTGRRMDAQIFIGPTYYQRLKHMVDDKIHSRSRGPVQILTRQPVEGRSRDGGLRFHIELAKPVFHIGFIDTVLKILRCVCYHCSKLLTDT-NEHSF-RQALKI-RNQKHRLNAVVDCCKNKKVCAIGGE-EEEEHDLSKTDKPVKHGGCGNVLPKITKEDLKIIVEFKDVTDESI----------EKKSVLSAERVLNILKRIKDEDSRAMGINPDWARADWMIATVLPVPPPPVRPSIMMDTS----TRGEDDLTHKL--ADIVKANRELQRQEKNGAPAHIIAEATQFLQFHVATYVDNEIPGLPQAQQRSG-RPLKSIRQRLKGKEGRIRGNLMGKRVDFSARTVITADPNLSIDQVGVPRSIALNLTYPETVTPFNIDKMRELIRNGPSEHP---GAKYIIREDGTRFDLRFVKKVSDTHLECGYKVERHINDGDVVIFNRQPSLHKMSMMGHRIKVMPYSTFRLNLSVTSPYNADFDGDEMNLHVPQTLETRAEVIEIMMVPRQIVSPQSNRPVMGIVQDTLLGSRLFTKRDCFMEKDLVMNILMWLPSWDGKVPPPAILKPKQLWTGKQLFSLIIPD-INLIRFT-ST-------HNDKEPNECSAGDTRVIIERGELLAGILCKRSLGAANGSIIHVVMNEHGHDTCRLFIDQTQTVVNHWLINRGFTMGIGDTIADSATMAKVTLTISSAKNQVKELIIKAQNKQFECQPGKSVIETFEQKVNQVLNKARDTAGSSAQDSLSED-NNLKAMVTAGSKGSFINISQMMACVGQQNVEGKRIPFGFQSRTLPHFTKDDYGPESRGFVENSYLRGLTPQEFFFHAMGGREGLIDTAVKTSETGYIQRRLVKAMEDVSIKYDATVRNSLGDVIQFAYGEDGIDGCFVENQSIDSLRKDNTELERMYRHQVDKPSLTRDTLEKEFERIKSDRSLLRNEIIPSGEA-----NWPLPVNLRRLINNAQKLFNIDIRRV--SDLNPAVVVLEIEKLVARLKIIATFNRAWAEVYFNATMLFSILVRSTFASKRVLTEFRLTEKAFLWVCGEIESKFLQALAHPGEMVGALAAQSI
GGYFIINGSEKVLIAQEKMATNTVYVFSMK-DGKYAFKTEIRSCLEHSSRPTSTLWVNMMARGGQRIIAILPYIKQEIPIMIVFRALGFVADRDILEHIIYDFDDPEMMEMVKPSLDEAF-VVQEQNVALNFIGARGARP---GVTKDKRIKYAKEILQKEMLPHVGVSDFCETKKAYFLGYMVHRLLLASLGRRELDDRDHYGNKRLDLAGPLL-AFLFRGLFKNLMKEVRMYTQKFIDRGKDFNLELAIKTNIITDGLRYSLATGNWGDQKKAHQARAGVSQVLNRLTFASTLSHLRRVNSPIGRDGKLAKPRQLHNTLWGMLCPAETPEGAAVGLVKNLALMAYISVGSQPSPILEFLEEWSMENLEEIAPSAIADA--TKIFVNGCWVGIHRDPEQLMATLRKLRRQMDIIVSEVSMIRDIRDREIRIYTDAGRICRPLLIVENLLLKKTHVEMLKERNYSWQVLVASGVVEYIDTLEEETVMIAMSPYDLKQDKD-YAYCTTYTHCEIHPAMILGVCASIIPFPDHNQSPRNTYQSAMGKQAMGVYITNFHVRMDTLAHVLYYPMKPLVTTRSMEYLRFRELPAGINSIVAILCYTGYNQEDSVILNASAVERGFFRSVFYRSYKDSENKR----------VGDQEENFEKPHRGTCQ-GMRNAH---YDKLDDDGIIAPGIRVSGDDVVIGKTITLPENDELDSNTKRFSKRDASTFLRNSETGIVDQVMLTLNSEGY--KFCKIRVRSVRIPQIGDKFASRHGQKGTCGIQYRQEDMAFTCEGLAPDIIINPHAIPSRMTIGHLIECLQGKLGSNKGEIGDATPFNDAVNVQKISTFLQEYGYHLRGNEVMYNGHTGRKINAQVFLGPTYYQRLKHMVDDKIHSRARGPVQILVRQPMEGRARDGGLRFHIDLAKPVFHIGFITKTIKILRCVCFYCSKMLVSP-HNPKIKEIVMKSRGQPRKRLAYVYDLCKGKTICEGGED-MDLTKENQQPDKKPGHGGCGHYQPSIRRTGLDLTAEWKH-QNED---------SQEKKIVVSAERVWEILKHITDEECFILGMDPKYARPDWMIVTVLPVPPLAVRPAVVMFGA----AKNQDDLTHKL--SDIIKANNELRKNEASGAAAHVIQENIKMLQFHVATLVDNDMPGMPRAMQKSG-KPLKAIKARLKGKEGRIRGNLMGKRVDFSARTVITPDPNLRIDQVGVPRSIAQNLTFPELVTPFNIDRMQELVRRGNSQYP---GAKYIVRDNGERIDLRFHPKSSDLHLQCGYKVERHLRDDDLVIFNRQPTLHKMSMMGHRVKVLPWSTFRMNLSCTSPYNADFDGDEMNLHVPQSMETRAEVENIHITPRQIITPQANKPVMGIVQDTLTAVRKMTKRDVFITREQVMNLLMFLPTWDAKMPQPCILKPRPLWTGKQIFSLIIPGNVNMIRTH-ST-------HPDEEDEWISPGDTKVMVEHGELIMGILCKKSLGTSAGSLLHICFLELGHDIAGRFYGNIQTVINNWLLFEGHSIGIGDTIADPQTYNEIQQAIKKAKDDVINVIQKAHNMELEPTPGNTLRQTFENKVNRILNDARDKTGGSAKKSLTEY-NNLKAMVVSGSKGSNINISQVIACVGQQNVEGKRIPYGFRKRTLPHFIKDDYGPESRGFVENSYLAGLTPSEFYFHAMGGREGLIDTAVKTAETGYIQRRLIKAMESVMVNYDGTVRNSVGQLIQLRYGEDGLCGELVEFQNMPTVKLSNKSFEKRFKFDWSNESEAIQELEAEWDRLVSDRDSLR-QIFPNGES-----KVVLPCNLQRMIWNVQKIFHINKRLP--TDLSPIRVIKGVKTLLERCVIVTGNDRISKQANENATLLFQCLIRSTLCTKYVSEEFRLSTEAFEWLVGEIETRFQQAQANPGEMVGALAAQSL
------------------------------------------------------------------------------------------------------------------------------------------------------------------------------------------------------------KKRMDLAGPLL-ASLFRMLFKKLTKDVSKYLQKCIESSREFNLTLAVKSNTITNGLKYSLATGNWGDQKKAMQSKAGVSQVLNRYTFASTLSHLRRCNTPIGRDGKIAKPRQLHNTHWGMVCPAETPEGQACGLVKNLALMSYISVGSAAAPIIEFLGEWTMENLEELSASNIPDA--TKIFVNGVWVGIHRDPAELVRTLKELRRCVDISP-EVSVVRDIREKELRLYTDAGRCCRPLFIVEKLLIKKDHITKLAESSYGWQDLVSGGLVEYIDAEEEETAMICMTPEDLSESREMSGYAHTWTHCEIHPSMILGICASIIPFPDHNQSPRNTYQSA-------IYLTNYQVRMDTLANILYYPQKPLVTTRSMEYLRFRELPAGQNAIVAILCYSGYNQEDSVIMNQSSIDRGLFRSLFFRSYMDAEKKV----------GMMVMEEFEKPTRDTTL-RLKHGT---YEKLEEDGLIAPGTRVSGEDIIIGKTAPIPPDEELGQRTGTHSKRDASTPLRSTETGIVDQVMVTTNQEGL--KFVKVRVRSTRVPQMGDKFASRHGQKGTIGITYRQEDMPFSAEGVTPDLIINPHAIPSRMTIGHLVECLLGKVSTLTGNEGDATPFTD-VTVEAISQALKAQNYQQRGFEVMYNGHTGRKLAAQVYLGPTYYQRLKHMVDDKIHSRARGPLQILTRQPVEGRSRDGGLRF-------------------------------------------------------------------------------------------------------------------------------------------------------------------------LTVLPVSPPPVRPSIQMDGT----SRGEDDLTHKL--SDILKANQNVRRCETEGAPVHVVQEFEQLLQFHVATYMDNDIAGQPQALHKSG-RPLKSIRARLKGKEGRLRGNLMGKRVDFSARTVITGDPNLMLDEVGVPRSIARNLTYPEIVTPYNIDKLQLMVRNGPTEHP---GAKYVIRDTGERIDLRYHKRAGDIPLSYGYKVERHINDGDVVIFNRQPSLHKMSMMGHRIRVMPYSTFRLNLSVTSPYNADFDGDEMNLHVPQSVETRAEITEICRVPKQIVSPQSN-PVMGIVQDTLCGIRKFTKRDCFLTKEMVMNIVLYVPAWDGQIPA-AILKPKPMWTGKQIVSMVIPE-INCDTFH-SS-------HPEAENTWMSPGDTRVHIEDGDLICGIVCKKTVGTADGGLIHTIVNELGHTAARDFLSGTQTVVNFWLLNHGFSIGIGDTIADKETMNSITNIISTAKSRVSDIILAAQQDKLECEPGMTIRESFEAKVNQALNKARDDAGKKAQASLRED-NNVKQMVVSGSKGSFINISQMSACVGQQNVEGKRIPYGFKFRTLPHFTKDDHSPESRGFVENSYLRGLTPQEFFFHAMGGREGLIDTAVKTAETGYIQRRLVKALEDVMVKYDGTVRNSLGDVIQFCYGEDGMDACFVERQKLHSLDCKQTDFERRYRLDVLNTEDVQGLLDEEFQQLQEDRDTLSKFIFKTGDG-----KWPLPTNLQRLITNAQQIFHIDRRKP--SDLNPVNIIEGVRKLSEELLVVRGSDKISVEAQRNATLLYQILLRSTFSTKRVLEEFHLNSAAFTYVLGEIKSRFLTSVVAPGGMVGTIAAQSI
-----------------------------------------------------------------------------------------------------------------------------------------------------------------------------------------------------------------------------------------------------------------------------------------------------------------------------------------------------LALMVYITVGSSANPILEFLEEWSTESFEEISPAVIPTA--TKVFVNGCWVGIHRNPDQLVNTLRQLRRQVDVNP-EVGVVRDIPLKELRLYTDYGRCSRPLFVVKNLLIRKPDIIRLQERDEGWHDLVARGFIEYVDTEEEETTMISMTINDLVQARRHEAYTTTYTHCEIHPSLILGVCASIIPFPDHNQSPRNTYQSAMGKQAMGIYVTNYQLRMDTLAYVLYYPQ-PLVTTRAMEHLHFRQLPAGINAIVAIACYSGYNQEDSVIMNQSSIDRGFFRSLFFRSYRDEEKKM----------GSLVKEDFGRPSRENTA-GMRHGS---YDKLDEDGLAPPGTRVSGEDVIIGKTTPVTQ-EES-MGGRY-TRRDQSTSMRHSESGMVDQVLLTTNQDGL--RFVKIRMRSVRIPQIGDKFSSRHGQKGTVGMTYTQEDMPWTIEGVSPDIIVNPHAIPSRMTIGQLIECIMGKVAAHMGKEGDATPFTD-VTVDNISKALHKCGYQMRGFETMYNGHTGRRLPAMIFLGPTYYQRLKHMVDDKIHSRGRGPVQILTRQPAEGR--------HLELAKPMYHIGFLKTVLSILRCVCFNCSRILADE-EDHRF-KQAMKV-KNPKHRLKRVLDCCKNKTKCEGGDS-IEEDQAQDADEKKKPHGGCGSQQPKITIDGMKIIAEYRAPRKKADEQDQLMPEPVERKQQLTAERVLNILKRISDEECQMLGFDPQFARPDWMILQVLPIPPPPVRPSVMMNST----SRSEDDLTHQL--AMIIRHNETLKKQEKNGAPAHIVTEFAQLLQFHVATYFDNELPGQPRATQRSG-RPIKSICSRLKAKEGRIRGNLMGKRVDFSARTVITPDPNINIDQLGVPWSIALNLTYPEVVTPYNIERLKELVEYGPHPPPGKTGAKYIIRDDGQRLDLRYLKRSSDHHLELGYKVERHLNDGDFVLFNRQPSLHKMSIMGHRIKIMPYSTFRLNLSVTSPYNADFDGDEMNMHVPQSFETRAEILELMMVPKCIVSPQSNRPVMGIVQDTLLGCRKITKRDTFIEKDVFMNILMWWEDFDGKVPAPAILKPRPIWTGKQVFNLIIPKQINLVRYS-AW-------HNESDRGHLTLGDTVVRIEKGEVITGTLCKKTLGASSGSLIHVIWEEVGPDAARKFLGHTQWLVNYWLLQQGFSMGIGDTIADATTMDTINETIQDAKIKVQELIEKYMAHKLEQEPGRTLLESFENQVNQVLNKARDDAGNSAQRSLSES-NNLKAMVTAGSKGSFINISQMTACVGQQNVEGKRIPYGFQGRTLPHFVKDDKGPESRGFVENSYLRGLTPQEFFFHAMGGREGLIDTAVKTSETGYIQRRLVKAMEDIMVKYDATVRNSLGDVIQFLYGEDGMDAVRIESQKLDHLKMKKKEFDETFKHELGQESEFQDVLVAEYKKLQLDRRQLGMEIAPTGEN-----SWPLPVNLKRLIWNAQKIFKVDPRKT--SDMQPLEIVDTIDKLQERLKVVPGDDPLSFEAQKNATLFFNILLRSVFASKRVLKEYHLTREAFDWVIGEVENRFLQSLVAPGEMIGCVAAQSI
---------------------------------------EIRSAVEQGGKTISQFQVKMYHRGGSVMKATIPYIKVDIPIWVVFRALGVISDRDILEHICFDMNDSSMLEMLKPCIDDGF-VIQDREVALDFIGNRGTAT---GLNRDKRLRYAQEILQKEMLPHISMAEGSESKKAYFFGYMIHRLLLAALERRELDDRDHFGKKRLDLAGPLL-TGLFRMLFRKLTKDVYRYLQKCVETHKEFNINMAIKTQTLTNGLKYSLATGNWGDQKKAMSSKAGVSQVLNRYTYASTLSHLRRCNTPLGREGKIAKPRQLHNTHWGMVCPAETPEGQACGLVKNLALMAVISVGSVSGPVIDFLEEWGLETLEENTQSTNL----TKVFVNGVWLGVCRDPLNMVNTLRTLRRMQDFDS-EVSIVRDIREREIRIYSDAGRVLRPLFIVEDLKLKRQHLRWLQEKPFTWSSLIRDGVIELLDAEEEETVMICMTPDDLLESRLLLPIAHTWTHCEIHPSMILGICASIIPFPDHNQSPRNTYQSAMGKQAMGIYLTNFLMRQDTMANILYYPQKPLATTRAMEYLKFRELPAGQNAIVAILCYSGYNQEDSVIMNQSSIDRGLFRSLYYRTYMDQEKRS----------GAIIVDEFEKPTRDTTL-RMKHGT---YDKLEDDGLIAPGVNVRGDDIIIGKTAPIPPDEELGQRTRGHTKRDISTPLKSTEQGIVDQVVVTTNAEGT--KFVKIRVRSTRIPQIGDKFASRHGQKGTIGITYRQEDMPFTAEGITPDIIINPHAIPSRMTIGHLVECLLSKLATIVGNEGDATPFTD-LTVDSVSSVLREKGYQSRGLEVMYHGHTGRKLQAQVYLGPTYYQRLKHMVDDKI--------------------------------------GFIV-VKKILECICVNCGKLKADI-TDPAFADRIRLA-RDPKRRMAAVWSYCKGKMTCQPDED-QGDAEGMENVELKKGHGGCGHQQPQIRKEGLKLLLHYKKNKNEEEE---EFKAAQPDKRPFTPAEVFNVLRKISDEDLGLLGLSEEYARPDWMILTVLPVPPPPVRPSISADGG---ALRSEDDLTYKL--GDIIKASANVPRFEEEGAPAHVISEFEQLLQ-----------------------------------------------------------------------------------------------------------------------------------------------------------------------------------------------DEMNMHVPQSEETRAELSQIAWVAKQIISPQANKPVMGIVQDTLCGIRKFTLRDCFLDWQQVQNILLWVPNWDGTIPTPTILKPKPLWSGKQILSLTIPRGINIYRSP-DP-------KSSNP-----VFDDGMLIENGEIIFGVVEKKTVGASQGGLIHVCFREKGPEATRTLFTGLQQVVNYWLFHNGFSIGIGDTVADKKTMAYITEQIKMRKQNVAKAVEDASSDRLKAAPGMTIRESFESRVERELNLARDHSGQYAQKNLKED-NNVKQMVVAGSKGSFINISQMSVCVGQQSVEGKR-PFGFRHRTLPHFTKDDFSPEARGFVENSYLRGLTPQEFFFHAMAGREGLIDTAVKTAETGYIQRRLVKALEDVT-CYDGTVRNSLGDLIQFVYGEDGMDGAFIERQTIRTFGINDREFEHRY-VDVTDPVELQEKLDTEYERLLEDRRLLREFIFPGRDNST---AHYLPVNLNRIVQNATQIFH-DRRKP--SDLEPAYIIDQIQQLADRLIVVRGD-HLTREAAENASLAFKMHLRATFAARPVLEEFH-NREAFDWVLGEVETKFNQSMAHPGEMCGTLAAQSI
------------------------------QPSPINFLAEIRSAVEKGGKTVSTFQVKMFHRSGNVIKSTIPYIKTDIPIWVVFRALGVISDRDILEHICYDMQDAQMLEMLKPCIDDGF-VIQDRDVALDFIGNRGTTI---GLSRDRRLRYAQEILQKEMLPHIAMSEGAESKKAYFFGYMVHRLLLAALERRELDDRDHFGKKRLDLAGPLL-ASLFRMLFRKLTKDVYRYLQKCVETHKEFNLNLAVKPNTITNGLKYSLATGNWGDQKKSMSSKAGVSQVLNRYTYASTLSHLRRCN---------------------------TPEGQACGLVKNLALMACISVGSPSPPVIEFLEEWGLESLEENAHSATPC---TKVFVNGVWLGVHRDPANLVKTIKKLRRKDDISP-EVSVVRDIRERELRLYTDAGRVCRPLFIVENLALQKKHIKWLQQGQYKWDDMVKGGIIELLDAEEEETVMISMTPEDLENSRLQVMHAHTWTHCEIHPSMILGICASIIPFPDHNQSPRNTYQSAMGKQAMGIYLTNFLIRMDTMANILYYPQKPLATTRSMEYLKFRELPAGQNAIVAILCYSGYNQEDSVIMNQSSIDRGLFRSMYYRSYMDMEKTS----------GIHQLEEFTKPTRDTTL-RMKHGT---YDKLEDDGLIAPGTGVRGEDIIIGKTAPIPAEEELGQKTSSHTRRDVSTPLKSTESGIVDQVLITTGSDGQ--RFVKVRVRSTRIPQIGDKFASRHGQKGTIGITYRQEDMPFTAEGITPDIIINP----------------------------------------------------------------------------------------------------------------------------VFHIGFIVKVKKILESICVNCGKLKADL-SDPAFADKVKHL-RDAKSRMSVVWNHCKSKNLCEPDVI-EENEGEVPDEVVKKGHGGCGHVQPQVRKEGLKLFLQYKKTKDEDDM---DVKSTQPEKRLFTASECFNVLRKIPTADISLLGLNEEFARPDWMILTVMPVPPPAVRPSIAVDGG---TVRSEDDLTFKL--TDILKASANVRRCEQEGAPAHVTTEFEQLLQ----------------------------------------------------------------------------------------------------------------------------------------------------------------------------------------YNADFDGDEMNMHVPQSEETRAELSQIAWVPRQIISPQANKPVMGIVQDTLCGIRKFTLRDTFLDWNQVQNILLWVPDWDGTVPIPAIVKPKPLWTGKQLLSMCIPRGIDISRNP-DD-------HTANP-----VVDDGMLIENGDIIYGVVEKKTVGASQGGLVHVVFREKGPEACVGLFTGLQMVVNFWLFHNGFSIGIGDTIADKQTMLIINQRITEAKTKVHEILEEAYQDRLRPSPGMTIRESFESKVNRELNVARDETGQDVQKSLKDD-NNVKQMVVAGSKGSFINISQMAVCVGQQSVEGKRIPFGFRHRTLPHFTKDDYSPEARGFVENFYLRGLTPQEYFFH-M-G-EGLIDTAVKTAETGYIQRRLVKALEDVMVCYDGTVRNSLGDLLQFTYGEDGMDGAFIERQSVDPYHLTDKSFERRYRVDVTEPLDLQAKLDEEWNQLVEDRRLLREFIFKSADPSR---PHYLPVNLRRVVQNAQQIFHIDRRKP--SDLEPAYIVDSVRSLGSRLIVVRGDDPISCEMQANATLLFGMHLRSTFAARPVLEEFHLNREAFEWVLGEVETKFNHSLVNPGEMCGTLAAQSI
---------------------------------------------------------------------------------------------------------------------------------------------------------------------------------------------------------------------------------------------------------------------------------------------------------------------------------WGMMCPAETPEGQACGLVKNLALMVYITVGSAANPILEFLEEWSTENFEEISPAVIPSA--TKIFVNGCWVGIHRDPDLLVKTLRQLRRQVDVNT-EVGVVRDIRLRELRLYTDYGRCSRPLFIVEKLLIKKADIRALQQREEGWHDLVAKGFIEYVDTEEEETTMISMTISDLVTARNNEAYSHTYTHCEIHPSLILGVCASIIPFPDHDQSPRNTYQSAMGKQAMGIYVTNYQLRMDTLAFVLYYPQKPLVTTRAMEHLHFRQLPAGINAIVAISCYSGYNQEGSVIMNQSSIDRGFFRSLFYRAYRDEEKRM----------GTLVKEEFGRPNRENTT-GMRHGS---YDKLDDDGLAPPGTRVSGEDVIIGKTSPISRMKQGGQVARY-TKRDQSTSLRHSESGMVDQVLLTTNADGL--RFVKIRMRSVRIPQIGDKFSSRHGQKGTVGMTYTQEDMPWTVEGITPDIIVNPHAIPSRMTIGQLIECIMGKVAAHVGKEGDATPFTD-VTVDNISKALHKCGYQMRGFETMYNGHTGRKLSAMIFLGPTYYQRLKHMVDDKIS--------------------------HLELAKPMYHIGFLKTVLSILRCVCFNCSRILADE-EDHRF-KQALKI-RNPKHRLRKVLDCCKNKTKCEGGDE-IDDDQGQDGEEKKKRHGGCGAQQPKISIDGMKMVAEYKLPRKKADEQEQLMPEPIERKQQLTAEKVLSVLKRISDEECQLLGLNPKYARPDWMILQVLPIPPPPVRPSVMMDTT----SRSEDDLTHQL--AMIIRHNENLKRQERNGAPAHIITEFAQLLQFHIATYFDNDLPGQPRATQRSG-RPIKSICNRLKAKEGRIRGNLMGKRVDFSARTVITPDPNINIDQLGVPWSIALNLTYPETVTPYNIERLKELVEYGPHPPPGKTGAKYIIREDGQRLDLRYLKKSSDHHLELGYKVERHLNDGDFVLFNRQPSLHKMSIMGHRIKIMPYSTFRLNLSVTSPYNADFDGDEMNMHVPQSFETRAEVLELMMVPKCIVSPQSNRPVMGIVQDTLLGCRKVTKRDTFIEKDVFMNILMWWEDFDGKIPSPTILKPRPLWTGKQVFNLIIPRQINLIRYS-AW-------HSESETGFITPGDTCVRIEKGEVLSGTLCKKTLGTSSGSLIHVIWEEVGPDAARKFLGHTQWLVNYWLLQQGFSIGIGDTIADAATMETINETISKAKNEVKQLIKAAQEKALEAEPGRTMMESFENRVNQVLNKARDDAGSSAQRSLSES-NNLKAMVTAGSKGSFINISQMTACVGQQNVEGKRIPYGFDGRTLPHFTKDDNGPESRGFVENSYLRGLTPQEFFFHAMGGREGLIDTAVKTSETGYIQRRLVKAMEDIMVKYDGTVRNSLGDVIQFLYGEDGMDAVWIESQKLDSLKMKRKEFENVYKYEIDNEREFRNVFDAEVQKLEADRRQLGTEIAPSGDN-----SWPMPVNLKRLIWNAQKTFKIDLRKP--SDMHPMEIVEAVDKLQERLKVVPGDDLMSIEAQKNATLFFNILLRSTFASKRVLKEYRLTREAFEWVIGEIESRFLQSLVAPGEMIGCVAAQSI
----------------ERMATNTVYVFTKSPPSPFSYTAEIRSAMEKGSKLASSLTIKLMAKTGQFIQATMPYIKKDVPVVIAFRALGAVSDQDFLQYVCYDPSDHQMLEALKPCIEEAF-AVQSMEVAADWIGRRGTTT---GATRDKRIKYAKDILQKELLPHVSTEYGCEKRKAFFLGYMVHRLLLAALGRRELDDRDHYGKKRMDLAGPLL-ASLFRMLFKKLTKDVSIYLRKCIDSNREFNLNLAIKAQTITNGLKYSLATGNWGDQKKAMQSRAGVSQVLNRYTFASTLSHLRRCNTPMGRDGKIAKPRQLHNTHWGMVCPAETPEGQACGLVKNLSLMSYISVGSASKPIIDFLEEYGMINLNQ-QFDPANIKDNTKVFVNGKWAGISSSPEQLSYTLKGLRRTVDVSP-EVSVVRDIRERELRIYTDAGRVCRPLFIVENLRITKGLIQKLDVFTFGWQDLISNSVIEYIDAEEEETVMICMTPEDLAAARVFNLKIHSWTHCEIHPSMILGICASIIPFPDHNQSPRNTYQSAMGKQAMGIYVTNYQLRMDTLANILYYPQKPLVTTRAMEFLRFRELPAGQNAIVAILCYSGYNQEDSVIMNQSSIDRGLFRSIFYRSYMDQEKKV----------GMLTIEEFEKPTKETTL-RLKHGT---YEKLEEDGLIAPGTRVSGDDIIIGKVTPISPDVELGQRKTSHTKRDASTPMRSTETGIVDQVMVTTNAEGM--KFVKVRVRSTRVPQMGDKFASRHGQKGTIGITYRQEDMPFTAEGITPDLVINPHAIPSRMTIGHMVECLLGKVSTLTGQEGDATPFTD-VTVEAISQSLRSQGYQSRGFEVMYNGHTGRKLSAQVFLGPTYYQRLKHMV-------------------------------HIELAKPVFHIGFLPKVKKILECICIHCSKLKTDD-SNAKF-AVARKI-RDPKRRLRAVWDICKSKTICEKGEE-QENDPDKTSDYVKKPHGGCGARQPTIRKDGLKLYMNYKARDSEE-------QTGQETRQVLTPAQVYIIFKKISSEDLIDLGLNEEYARPDWMIITCLPVPPPPVRPSIQMDGT----SRGEDDLTHKL--ADILKANQNLRRYESDGSPAHVVSEFESLLQFHCATYMDNEMAGQPQALQKSG-RPLKSIRARLKGKEGRLRGNLMGKRVDFSARTVITGDPNISVDEVGVPKSIASNLTFPEIVTPFNVDLLQELVKNGPTVHP---GAKYVIRDTGERIDLKHTSGTNVVRLQNGWKVERHINNGDVIIFNRQPSLHKMSMMGHKVRVMPFSTFRLNLSVTSPYNADFDGDEMNMHVPQSVETKAEIKEICMVPKQIVSPQSNKPVMGIVQDTLCAIRKFTKRDCFLSKDLVMNILMWVKDWDGKIPIPCILKPIPLWTGKQILSMIIPKGINS-NLRHST-------HPDGENTDMSPGDTKVLIEDGELLCGIVCKKTVGTAQQGLIHVIMQELGPNRAKDFLNGCQAVVNYWLLQNGFSIGIGDTIADKDTMDSITQTINNAKERVKEVILSAQQNKLECQPGMTIRESFENQVNKELNTARDSAGRSAEKSLSED-NNVKQMVIAGSKGSFINISQMTACVGQQNVEGKRIPYGFKFRTLPHFTKDDHSPESRGFVENSYLRGLTPQEFFFHAMGGREGLIDTAVKTAETGYIQRRLVKALEDVMVKYDGTVRNSLGDILQFCYGEDGMDACYVESQNIDSLPISNDTFDKKYLVELPKPEIVKDKIKAEYEQLKEDRHLLQTFIFPKGDN-----RWPLPVNIKRLIKNAQQKFKIIPSQRTKSDLQFVDVIDSIDELLSKLEVVKGKDRISVEAQSNATLLFKILIRSWLASKRVIDEFHLNQQALKWILGEIESRFRRSLVSPGEMVGTVAAQSI
--------------------------------------------------------------------------------------------------------------------------------------------------------------------------------------------------------DHFGKKRLDLAGPLL-ANLFRMLFRKLTKDVYRYLQKCVETHKEFNLSLAVKHNTITNGLKYSLATGNWGDQKKSMASKAGVSQVLNRYTYASTLSHLRRCNTPLGREGKIAKPRQLHNTHWGMVCPAETPEGQACGLVKNLSLMACISVGSLSAPVIEFLEEWGLESLEENAHSSTPC---TKVFVNGVWMGVHRDPANLVKTIKKLRRKDDISA-EVSVVRDIRERELRLYTDAGRVCRPLFIVENLLLQKKHIEWLIRSDYKWDHLIRDGVIELLDAEEEETVMICMTPEDLENSRLQPTNAYTWTHCEIHPSMILGVCASIIPFPDHNQSPRNTYQSAMGKQAMGIYLTNFLVRMDTMANILYYPQKPLATTRSMEYLRFRELPAGQNAIVAILCYSGYNQEDSVIMNQSSVDRGLFRSMYYRSYMDLEKKS----------GVQQVEAFEKPTRDTTL-RMKHGT---YDKLEDDGLIAPGTNVNGEDIIIGKTAPIAPDEELGQRTRTHTKRDVSTPLKSTEQGIIDQVLITTNAEGQ--KFVKIRVRSTRIPQIGDKFASRHGQKGTIGITYRQEDMPFTAEGITPDIIINPHAIPSRMTIGHLVECLLSKVATLIGNEGDATPFTD-LTVESVSQFLRQKGYQSRGLEVMYHGHTGRKLQAQVYLGPTYYQRLKHMVDDKIHSRARGP----------------------------FHPGFIVKVKKILECICVNCGRLKADS-SDPTFSDRIRHV-RDPKARMQVVWNYCKSKMVCEPDEP-KDENDGAENDDTKKGHGGCGATQPLVRKEGLKLFVQYKRSKDEDE----DMKSLQPDKRLFPPHEVLTALKKISDADLHLLGLSDEYARPEWMILTVMPVPPPPVRPSIAVDGG---TIRSEDDLTYKL--GDIIKASANVRRCEQEGAPAHVITEFEQLLQ-----------------------------------------------------------------------------------------------------------------------------------------------------------------------------------------------------VPQSEETRAELSQIAWVPRQIISPQANKPVMGIVQDTLCGIRKFTLRDTFLDWNQVQNILLWVPDWDGTVPIPAIIKPKPLWTGKQILSLTIPRGINIHRSP-EP-------KSSNP-----VFDDGMMIENGDIIFGVVEKKTVGASQGGLVHVVFREKGPEATRQLFSGLQQVVNYWLFHNGFSIGIGDTIADRKTMAYIQDQIAMRKGNVREIIDDATHDRLKAAPGMTIRESFEKRVERELNLARDHSGQYAQKNLKED-NNVKQMVVAGSKGSFINISQMSVCVGQQSVEGKRIPFGFRHRTLPHFTKDDYSPEARGFVENSY-----------HAMGGREGLIDTAVKTAETGYIQRRLVKA-EDVMVCYDGTVRNSLGDLIQFVYGEDGMDGAFIERQNIETFALNNAQFEHDYRVDVTDPVELQAKLDEEFAQLSEDRRLLREFIFPRTDPSS---PRYLPVNLQRIVQNAMQIFHIDRRKP--SDLEPGYIIDSVRELCSRLVVVRGESPLSQEGQENATLLFRMHIRATFAGRRVLERYHLNREAFEWVLGEIEAKFNQSLAHPGEMCGTLAAQSI
GGYFIINGSEKVLIAQEKMATNTVYVFAKK-DSKYAYTGECRSCLENSSRPTSTIWVSMLARGGQRIVATLPYIKQEVPIIIVFRALGFVSDRDILEHIIYDFEDPEMMEMVKPSLDEAF-VIQEQNVALNFIGSRGAKP---GVTKEKRIKYAKEVLQKEMLPHVGVSDFCETKKAYFLGYMVHRLLLAALGRRELDDRDHYGNKRLDLAGPLL-AFLFRGMFKNLLKEVRIYAQKFIDRGKDFNLELAIKTRIISDGLKYSLATGNWGDQKKAHQARAGVSQVLNRLTFASTLSHLRRLNSPIGRDGKLAKPRQLHNTLWGMVCPAETPEGHAVGLVKNLALMAYISVGSQPSPILEFLEEWSMENLEEISPAAIADA--TKIFVNGCWVGIHKDPEQLMNTLRKLRRQMDIIVSEVSMIRDIREREIRIYTDAGRICRPLLIVEKLLLKKRHIDQLKERNYSWQDLVASGVVEYIDTLEEETVMLAMTPDDLQEKE--VAYCSTYTHCEIHPSMILGVCASIIPFPDHNQSPRNTYQSAMGKQAMGVYITNFHVRMDTLAHVLYYPQKPLVTTRSMEYLRFRELPAGINSIVAIASYTGYNQEDSVIMNRSAVDRGFFRSVFYRSYKEQESKK----------GFDQEEVFEKPTRETCQ-GMRHAI---YDKLDDDGLIAPGVRVSGDDVIIGKTVTLPENDELESTNRRYTKRDCSTFLRTSETGIVDQVMVTLNQEGY--KFCKIRVRSVRIPQIGDKFASRHGQKGTCGIQYRQEDMPFTCEGITPDIIINPHAIPSRMTIGHLIECLQGKVSANKGEIGDATPFNDAVNVQKISNLLSDYGYHLRGNEVLYNGFTGRKITSQIFIGPTYYQRLKHMVDDKIHSRARGPIQILNRQPMEGRSRDGGLRFHIELAKPVFHVGFLVKTMKVLRCVCFFCSKLLVDS-NNPKIKDILAKSKGQPKKRLTHVYDLCKGKNICEGGEE-MDNKFGVEQPEKEKGHGGCGRYQPRIRRSGLELYAEWKH-VNED---------SQEKKILLSPERVHEIFKRISDEECFVLGMEPRYARPEWMIVTVLPVPPLSVRPAVVMQGS----ARNQDDLTHKL--ADIVKINNQLRRNEQNGAAAHVIAEDVKLLQFHVATMVDNELPGLPRAMQKSG-RPLKSLKQRLKGKEGRVRGNLMGKRVDFSARTVITPDPNLSIDQVGVPRSIAANMTFAEIVTPFNIDRLQELVRRGNSQYP---GAKYIIRDNGDRIDLRFHPKPSDLHLQTGYKVERHMCDGDIVIFNRQPTLHKMSMMGHRVRILPWSTFRLNLSVTTPYNADFDGDEMNLHLPQSLETRAEIQELAMVPRMIVTPQSNRPVMGIVQDTLTAVRKFTKRDVFLERGEVMNLLMFLSTWDGKVPQPAILKPRPLWTGKQIFSLIIPGHINCIRTH-ST-------HPDDEDSHISPGDTKVVVENGELIMGILCKKSLGTSAGSLVHISYLEMGHDITRLFYSNIQTVINNWLLIEGHTIGIGDSIADSKTYQDIQNTIKKAKQDVIEVIEKAHNNELEPTPGNTLRQTFENQVNRILNDARDKTGSSAQKSLSEY-NNFKSMVVSGAKGSKINISQVIAVVGQQNVEGKRIPFGFKHRTLPHFIKDDYGPESRGFVENSYLAGLTPTEFFFHAMGGREGLIDTAVKTAETGYIQRRLIKSMESVMVKYDATVRNSINQVVQLRYGEDGLAGESVEFQNLATLKPSNKAFEKKFRFDYTNEAHIQNELEREFERMREDREVLR-VIFPTGDS-----KVVLPCNLLRMIWNAQKIFHINPRLP--SDLHPIKVVEGVKELSKKLVIVNGDDPLSRQAQENATLLFNIHLRSTLCSRRMAEEFRLSGEAFDWLLGEIESKFNQAIAHPGEMVGALAAQSL
--------SEKVLIAQERMAANHVYVFAKAQPSPISFLAEVRSAVEKGGKTISTMQVKMFHRNGNVIRASLPYIRDDIPIWVVFRALGITSDRDILEHICYDTNDTQMVEMLKPCIDEGF-VIQEREVALDLIGKRGTTT---GLSKDKRLRYAQEILQKEMLPHVSMGEGSESKKAFFFGYMIHRLLLAALERRELDDRDHFGKKRLDLAGPLL-ASLFRMLFRKLTKDVYRHLQKCVETHKDFNISIAVKSNTITNGLKYSLATGNWGDQKKSMSSKAGVSQVLNRYTFASTLSHLRRCNTPLGRDGKIAKPRQLHNTHWGMVCPAETPEGQACGLVKNLSLMACISVGSLSAPVIEFLQEWGLESLEENANAHGSA---TKVFVNGVWMGVHRDAPNLVKTLRRLRRKDDISS-EVSIVRDIREKELRLYTDAGRVCRPLFIVENLLLKKEHVNMLNDKPYKWTHLVKDGVIELLDAEEEETVMICMTPDDLENSRTNTMTAHTWTHCEIHPSMILGICASIIPFPDHNQSPRNTYQSAMGKQAMGIYLTNYQVRMDTMANILYYPQKPLATTRSMEYLRFRELPAGQNATVAILCYSGYNQEDSVIMNQSSIDRGLFRSMYYRSYTDAEKKV----------GVLPLEEFEKPTRDTTL-RMKHGT---YEKLEDDGLIAPGTGVAGEDIIIGKTAPLPPDEELGQRMRTHTRRDVSTPLKSTENGIVDQVLVTTNQDGL--KFVKIRIRSTRIPQVGDKFASRHGQKGTVGITYRHEDMPFTAEGITPDIIINPHAIPSRMTIGHLIECLLSKLATLIGNEGDATPFTE-LTVESVSQLLRENGYQSRGLEVMYHGHSGRKLQAQVYLGPTYYQRLKH---------------------------------HIELARPVFHVGFLGKVKKILECVCVQCGRLKIDF-SDVSFVEKLKHI-RDVKVRMTKVHDHCKGKMICDATEP-DMDTEADQNAIDALKKTGCGHVQPLIRKEALKLFLVYKKIKDDDE---QDIRTQLPDKRQFTASDVYNTLKKISEEHLELMGLSVEYARPEWMILTVLPVPPPPVRPSISVDGG---TMRSEDDLTFKL--GDVLKASASVRKCEQEGAPPHVITEYEQLLQFHVATYMDNDISGIPQAMQKSG-RPVKAIRSRLKGKEGRLRGNLMGKRVDFSSRTVITGDPNIMLDEVGVPKSIAMTLTYPERVTPYNIAQLQELVRNGPREYP---GARYVVRDTGERIDLRYNKRADAF-LQYGWIVERHLRDGDYVLFNRQPSLHKMSMMSHRVKLMPYSTFRLNLSVTPPYNADFDGDEMNMHVPQSEETRAELSQIAWVPRQIISPQANKPVMGIVQDTLCGIRKFTLRDTFLDWSAVQNILMWVPDWDGNVPIPAVLAPKPLWTGKQILSMTIPVGINIVRAP-EV-------SSPNP-----VEDDGMLIENGEIIYGIVDKKTVGAAQGGLVHVVFREKGPEACRGLFSGLQMVVNYWLFHNGFSIGIGDTIADEKTMDHITNRIAMAKAKVYKYIEQGQRDEIKAKPGMTIRESFESEVNAELNICRDDTGRHAEKSLKND-NNVKQMVVAGSKGSFINISQMSACVGQQSVEGKRIPFGFKHRTLPHFAKDDYSPEARGFVENSYLRGLTPQEFFFHAMAGREGLIDTAVKTAETGYIQRRLVKALEDVAVCYDGTVRNSLGDILQFIYGEDGMDGAFIERQRVDTYHLSNRAFYRKYRVDVIGEPELQRELDM-WEQLQADRKILREFVFGNSDPSR---PHYLPVNLRRIIQNSQQIFHIDRRKA--SDLDPIHIIAEVRNLGERLVIVRGNDNIAKELQYNATLLFLMHMRGSLACRPVLQEHHLNREAFDWVIGEIEAKFNQALVNPGEMCGTLAAQSI
------------------------------------------------------------HRNGNVMKATIPYIRVDIPIWVVFRALGVISDRDILEHICYDMQDAQMLEMLKPCIDDGF-VIQDREVALDFIGNRGTTT---GLSRERRIRYAQEILQKEMLPHVSMAEGSESKKAYFFGYMIHRLLLAALERRELDDRDHFGKKRLDLAGPLL-ANLFRMLFKKLTRDVYRYLQKCVETHKEFNLSLAVKHQTITNGLKYSLATGNWGDQKKSMASKAGVSQVLNRYTYASTLSHLRRCNTPLGREGKIAKPRQLHNTHWGMVCPAETPEGQACGLVKNLALMSCISVGSYSAPVIEFLEEWGLESLEENAHSSTPC---TKVFVNGVWMGVHRDPANLVKTIKKLRRKDDISP-EVSVVRDIRERELRLYTDAGRVCRPLFIVENLMLQKKHVKWLNQGEYKWEQLIKGGIIELLDAEEEETVMISMTPEDLENSRLQGINAHTWTHCEIHPSMILGVCASIIPFPDHNQSPRNTYQSAMGKQAMGIYLTNFLVRMDTMANILYYPQKPLATTRSMEYLKFRELPAGQNAIVAILCYSGYNQEDSVIMNQSSIDRGLFRSIYYRSYMDLEKKS----------GVQQLEEFEKPTRDTTL-RMKHGT---YDKIEDDGLIAPGTGVSGEDIIIGKTAPIPPDEELGQRTRTHTRRDVSTPLKSTENGIVDQVLITTNSEGQ--KFVKVRVRSTRIPQTGDKFASRHGQKGTIGITYRQEDMPFTAEGIVPDIIINPHAIPSRMTIGHLVECLLSKVATLIGNEGDATPFTD-LTVESVSTFLRQKGYQSRGLEVMYHGHTGRKLQAQVYLGPTYYQRLKHMVDDKIHSRARGPVQILTRQPVEGRSRDG---------------GFIVKVKKILECICVNCEKLKADISSDPNFADKIRHV-RDPKARMAVVWAHCKTKMTCETDEP-KEEGDNGDTEEPKKGHGGCGHIQPQIRKEGLKLFVQYKRPKDEDE----DVKSLQPDKRLFTPSEVYTTFKKMSDSDLHLIGLSDEYARPEWMILTVMPVPPPPVRPSIAVDGG---AMRSEDDLTYKL--GDIIKASVNVRRCEQEGAPAHVITEFEQLLQFHVATYMDNDIAGIPQALQKSG-RPVKAIRARLKGKEGRLRGNLMGKRVDFSARTVITGDPNLQLDEVGVPRSIAMNLTYPERVTPYNIAYLQELVRNGPTAYP---GARYVVRDTGERIDLRYNKRADAF-LQYGWIVERHLKDGDFVLFNRQPSLHKMSMMSHRVKLMPYSTFRLNLSVTPPYNADEDGDEMNMHIPQSEETRAELSQIAWVPRQIISPHANKPVMGIVQDTLCGIRKFTLRDTFLDWNQVQNILLWVPDWDGAVPTPAIIKPKPLWTGKQILSLVIPRGINIHRAP-DP-------KSSNP-----VFDDGMMIENGEIVFGIVEKKTVGASQGGLIHVVFREKGPEATRDLFTGIQMVVNFWLFHNGFSIGIGDAIAGPNVMSFITQEINDRKQQVTTIIEDAYHDRLKAMPGMTIRESFESKVERELNRARDTSGRYAQENLKED-NNVKQMVVAGSKGSYINISQMSVCVGQQSVEGRRIPFGFRHRTLPHFTKDDFSPEARGFVENSYLRGLTPQEFFFHAMAGREGLIDTAVKTAETGYIQRRLVKALEDVMVCYDGTVRNSLGDLLQFVCGEDGMDGAFIERQKIDTFGLGDKEFEHNYRVDVTDALDLQAKLDEEYNQLVSDRRQLREFVFPGATNLT---PHYLPVNLQRIIQNAIQTFHIDRRKP--SDLEPAYIVEAVQQLTSRLVVVLGDDHLSKETQANASLTFRMHIRATLASRCVLERFHLNREAFEWVLGEIETKFNQSLVNPGEMCGTLAAQSI
------------------MATNHVYVFAKAQPSPINFLAEIRSAVEKGGKTISQFQVKMFHRNGNVMKATIPYIKVDIPIWVVFRGLGVISDRDILEHICYDMQDAQMLEMLKPCIDDGF-VIQDREVALDFIGNRGTTT---GLSRERRIRYAQEILQKEMLPHVSMAEGSESKKAYFFGYMIHRLLLAALERRELDDRDHFGKKRLDLAGPLL-ANLFRMLFRKLTKDVYRYLQKCVETHKEFNLALAVKHQTITNGLKYSLATGNWGDQKKSMSSKAGVSQVLNRYTYASTLSHLRRCNTPLGREGKIAKPRQLHNTHWGMVCPAETPEGQACGLVKNLALMACISVGSYSAPVIEFLEEWGLESLEENAHSSTPC---TKVFVNGVWMGVHRDPANLVKTIKKLRRKDDISP-EVSVVRDIREKELRLYTDAGRVCRPLFIVENLALQKKHVKWLSNGEYKWEHLVKGGIIELLDAEEEETVMISMTPEDLENSRLQGTHAHTWTHCEIHPSMILGICASIIPFPDHNQSPRNTYQSAMGKQAMGIYLTNFLIRMDTMANILYYPQKPLATTRSMEYLKFRELPAGQNAIVAILCYSGYNQEDSVIMNQSSIDRGLFRSIYYRSYMDLEKKS----------GVQQLEEFEKPTRENTL-RMKHGT---YDKIEDDGLIAPGTGVAGEDIIIGKTAPIPPDEELGQRTQTHTRRDVSTPLKSTESGIVDQVLITTNSEGQ--KFVKVRVRSTRIPQIGDKFASRHGQKGTIGITYRQEDMPFTAEGIVPDIIINPHAIPSRMTIGHLVECLLSKVATLIGNEGDATPFTD-LTVESVSTFLRQKGYQSRGLEVMYHGHTGRKLQAQVYLGPTYYQRLKHMVDDKIHSRARGPVQILTRQPVEGRSRDGGLRFHIELARPVFHPGFIIKVKKILESICVNCGKLKADI-LDPNFADKIRHI-RDPKTRMAVVWAHCKTKTTCETDDP-KEEGADAENDEPKKGHGGCGHSQPQIRKEGLKLFLQYKKPKDDDD----------PDKRLITPSEVYTVFKKMSDHDLHLLGLSDEYARPEWMILTVMPVPPPPVRPSIAVDGG---AMRSEDDLTYKL--GDIIKASANVRRCEQEGAPAHVITEFEQLLQFHVATYMDNDIAGIPQALQKSG-RPVKAIRARLKGKEGRLRGNLMGKRVDFSARTVITGDPNLELDEVGVPRSIAMNLTYPERVTPYNIAYLQELVRNGPTAYP---GARYVVRDTGERIDLRYNKRADAF-LQYGWIVERHLKDGDFVLFNRQPSLHKMSMMSHRVKLMYYSTFRLNLSVTPPYNADFDGDEMNMHVPQSEETRAELSQIAWVPRQIISPQANKPVMGIVQDTLCGIRKFTLRDTFLDWNQVQNILLWVPEWDGSVPIPAILKPKPLWTGKQILSLAIPRGINIHRSP-DP-------KSSNP-----VFDDGVLIENGELIFGIVEKKTVGASQGGLVHVVFREKGPEATRQLFTGLQMVVNYWLFHNGFSIGIGDTIADRGTMSYITQTIADSKANVAKIINDATHDRLKAAPGMTIRESFESLVERQLNLARDTSGQYAQKHLKED-NNVKQMVVAGSKGSFINISQMSVCVGQQSVEGRRIPFGFRHRTLPHFTKDDFSPESRGFVENSYLRGLTPQEFFFHAMAGREGLIDTAVKTAETGYIQRRLVKALEDVMVCYDGTVRNSLGDLIQFVYGEDGMDGAFIEKQTIETFGLDDKEFEHNYRVDVTDPLELQSKLDEEFARLVEDRRLLRHFIFPRVPTTQ---PHYLPVNLHRIVQNAIQIFHIDRRKP--SDLEPGYIVDGVNELCGRLVVVRGDDPLSREAQLNATLTFRMHLRATFASRRVLEKFHLTREAFDWVMGEVETKFNQSVVHPGEMCGTLAAQSI
------------------------------------FLAEIRSAVERGGKTISQFQVKMFHRNGNVMKATIPYIKVDIPIWVVFRGLGVISDRDILEHICYDMQDTQMLEMLKPCIDDGF-VIQDREVALDFIGNRGTTT---GLSRERRIRYAQEILQKEMLPHVSMAEGSESKKAYFFGYMIHRLLLAALERRELDDRDHFGKKRLDLAGPLL-ANLFRMLFRKLTKDVYRYLQKCVETHKEFNLALAVKHQTITNGLKYSLATGNWGDQKKSMSSKAGVSQVLNRYTYASTLSHLRRCNTPLGREGKIAKPRQLHNTHWGMVCPAETPEGQACGLVKNLALMSCISVGSYSAPVIEFLEEWGLESLEENAHSATPC---TKVFVNGVWMGVHRDPANLMKTIKKLRRKDDISP-EVSVVRDIREKELRIYTDAGRVCRPLFIVENLLLQKKHIRWLNSGEYKWEQMIKGGVIELLDAEEEETVMISMTPEDLENSRLQGTHAHTWTHCEIHPSMILGICASIIPFPDHNQSPRNTYQSAMGKQAMGIYLTNFLIRMDTMANILYYPQKPLATTRSMEYLKFRELPAGQNAIVAILCYSGYNQEDSVIMNQSSIDRGLFRSIYYRSYMDLEKKS----------GIQQLEEFEKPTRETTL-RMKHGT---YDKLEDDGLIAPGTGVRGEDIIIGKTAPIPPDEELGQRTRTHTRRDVSTPLKSTESGIVDQVLITTNSEGQ--KFVKVRVRSTRIPQIGDKFASRHGQKGTIGITYRQEDMPFTAEGIVPDLVINPHAIPSRMTIGHLVECLLSKVATLIGNEGDATPFTD-LTVESVSTFLRQKGYQSRGLEVMYHGHTGRKLQAQVYLGPT-----------------------------------------------VFHPGFIVKVKKILECICVNCGKLKADI-SDPNFADKIRHI-REPKARMAVVWAHCKTKNVCEPDDI-KDESADPDNDEPKKGHGGCGHVQPQVRKEGLKLFVQYKKSKDDDD----EVKSLQPDKRLITPSEVYTVFKKMSDSDLHLLGLSDEYARPEWMILTVMPVPPPPVRPSIAVDGG---AMRSEDDLTYKL--GDIIKASANVRRCEQEGAPAHVISEFEQLLQ-----------------------------------------------------------------------------------------------------------------------------------------------------------------------------------------------------VPQSEETRAELSQVAWVPRQIISPQANKPVMGIVQDTLCGIRKFTLRDTFLDWNQVQNILLWVPDWDGTIPIPAILKPKPLWTGKQILSMTIPRGINIHRSP-DP-------KSSNP-----VFDDGVLIENGELIFGIVEKKTVGASQGGLVHVVFREKGPEVTRQLFTGLQRVVNYWLFHNGFSIGIGDTIADVKTMSFITQTIAERKTKVAEIIDDATHDRLKPKPGMTIRESFESMVERELNLARDQSGQYAQKHLKED-NNVKQMVVAGSKGSFINISQMSVCVGQQSVEGRRIPFGFRHRTLPHFTKDDFSPESRGFVENSYLRG---------------------------------------------------------------------------------------------------------------------------------------------------------------------------------------------------------------------------------------------------------------
GGYFIINGSEKVLIAQERSAANIVQVFKKAQPNKYLYQAEIRSALEKGSRLVSTLTMKLTSKGGQTIHLNLPYTSGDLPIAIVFRALGVVSDEDILNHIVLDKNDTQMLEMLRPSIEEAF-CIQDREVALDFIAKRVGKDGGHSNSRHLRLKVARDILQKDTLPHISQAEGCETRKAFFLGYMVHKILQCALGRRDVDDRDHFGKKRLDLAGPLL-AKLFRGIIRKLTNDMMGGLRRCIDAGRDFDLTASLKPNTLTNGLKYSLATGNWGDQKKAASSTAGVSQVLNRYTFASTLSHLRRTNTPIGRDGKLAKPRQLHNTHWGLVCPAETPEGQACGLVKNLSLMCMVSVGTPAEPIYDFLVARGMDVLEEYEPSNSSST--SKIFINGTWVGVANKIEELVDLVYDLRRKSRVDP-EVSLIHDVREGEFRIFSDAGRVMRPLFVVNQLVLTKEHVAKLHADHYGWQGLKSDGVLDLMDAEQEETAMICMSPSDLDKFRALNPTTHMYTHCEIHPSMLLGICASIIPFPDHNQSPRNCYQSAMGKQAMGFFLTNYNRRMDTMANILYYPQKPLGTTRSMEYLKFRELPAGQNAIVAIACYSGYNQEDSVIMNQSTIDRGLFRSLFFRSYTDSEKRV----------GINMVEKFEKPFRADTL-RLKQGT---YDKLEDDGIVAPGTRVSGEDIIIGKTAPIPADQELGQRTVQHTKRDASTPLRSTESGIVDQVIVTTNQDGL--KYVKVRVRTTKIPQIGDKFASRHGQKGTIGVTYRHEDMPFTREGITPDIIINPHAIPSRMTIAHLIECLLSKVATLKGMEGDATPFTE-VTVDSVSNLLREHGYQSRGFEVLYHGHTGRKLRAQVFFGPTYYQRLRHMVDDKIHARARGPVNIMTRQPVEGRARDGGLRFHIELAKPVYHPGFINKTKKILEMN------------NDEQF-AQALRL-RDPKARFAMVWKACKGKKVCEIETG-GKDEKDSIDTAEKVPHGGCGSTHPDIRKKALQLYAKVEE-AREEG------MKKEVKDKLITPEQAHHILKHIPEDDLWKMGLNKDYARPEWLIVTVLPVPPPPVRPSISVDGTSQ-GMRSEDDLTYKL--GDIIRANGNVKQAHAEGAPNHICTEFEELLQYHVATYMDNDIASIPRSLQKSG-RPIKSIRARLKGKEGRLRGNLMGKRVDFSARTVITGDANISLHEVGVPRSIARTLTYPETVTPHNIDRLHQYVVNGPNEHP---GAKYIVRTDGTRIDLRHVKNRGSTQLEYGQKVERHLLTGDYIIFNRQPSLHKESMMGHQVRVMPYSTFRLNLSVTSPYNADFDGDEMNLHVPQTEETRAEVKELCMVPLNIVSPQRNSPLMGIVQDTLAGTYKLCRRDVFLTKEAVMDIMLWVPDWDGIIPQPAILRPRPRWTGKQIISMVIPDFVTTHQGG-DW-------NPLN--------DDALLIQSGELMFGLLTKKNVGAASGGIIHICYNEQGPARAMAFLNGCQRVVNYWLLHNGHSIGIGDTIPDPVTIEKIQAHINEQKAEVAELTDLATTNRLEALPGMNIRETFESKVSKALNTAREKAGTTTEKSLKDI-NNAVTMSRSGSKGSSINISQMTALVGQQIVEGKRIPFGFKYRTLPHFTKDDFSPEARGFVENSYLRGLTPSEFFFHAMAGREGLIDTAVKTAETGYIQRRLVKALEDVAAKYDGTVRNSLGDIIQFIYGEDGLDGMAIEKQKMDHLNISNGKFDGMYKLDLMTAPAVQQLLDEEYDAIKADRQLIREINYKKKDDN----DMQLPLNVARVIENAKKLFKIDDAQR--SDLKPQDVIPVVKGFLERMVVVPGDDPISKEANYNSSILFKAQLRSRLAFKRLAVRERLNRIAFDHVIGEMESRWQRSFVSPGEMVGVLAAQSI
---------------------------------------------------------------------------------------------------------------------------------------------------------------------------------------------------------------------------------------------------------------------------------------------------------------------------------WGMMCPAETPEGQACGLVKNLALMVYITVGSAANPILEFLEEWSTENFEEISAAVIPQA--TKIFVNGCWVGIHRNPDLLVKTLRLLRRRIDVNT-EVGVIRDIRLKELRLYTDYGRCSRPLFIVDQLLIKKKHIHALQQREEGWHDLVAKGFIEYVDPEEEETTMISMTISDLISARHNEAYSETYTHCEIHPSLILGVCASIIPFPDHNQSPRNTYQSAMGKQAMGIYVTNYQLRMDTLAYVLYYPQKPLVTTRAMEHLHFRQLPAGINAIVAIACYSGYNQEDSVIMNQSSIDRGFFRSLFFRSYRDEEKKM----------GTLVKEDFGRPNRESTM-GMRHGS---YDKLDDDGLAPPGTRVSGEDVIIGKTIPIAQDDVQGQVTRY-TRRDHSTSLRHSESGMVDQVLLTTNADGL--RFVKVRMRSVRIPQIGDKFSSRHGQKGTVGMTYTQEDMPWTPEGITPDIIVNPHAIPSRMTIGQLIECIMGKVAAHMGKEGDATPFTD-VTVDNISKALHKCGYQMRGFETMYNGHTGRRLPAMIFLGPTYYQRLKHMVDDKIH--------------------------HLELAKPMFHIGFLKTVLSIMRCVCFNCSKILVDE-EDHKF-KQSQKI-RNPKHRLRKVLDACKNKTKCDGGDD-IEVRD-QDLEEKK-RRGGCGAQQPKLTVEGMKMIAEYKATRKKNDDQEQ-LPEPVERKQQLSAERVLSVLKRISDEDCLLLGLNPKYARPDWMILQVLPIPPPPVRPSVMMDTS----SRSEDDLTHQL--AMIIRHNENLRRQERNGAPAHIISEFAQLLQFHIATYFDNELPGQPRATQRSG-RPIKSICSRLKAKEGRIRGNLMGKRVDFSARTVITPDPTINIDELGVPWSIALNLTYPETVTPYNIERLKELVEYGPHPPPGKTGAKYIIREDGQRLDLRYLKKSSDHHLELGYKVERHLNDGDFVLFNRQPSLHKMSIMGHRIKIMPYSTFRLNLSVTSPYNADFDGDEMNMHVPQSFETRAEVLELMMVPKCIVSPQSNRPVMGIVQDTLLGCRKITKRDTFIEKDVFMNILMWWEDFDGKIPAPTILKPRPLWTGKQVFNLIIPKQINLIRTS-AW-------HSEAETGFITPGDTQVRIERGELLAGTLCKKTLGTSTGSLIHVIWEEVGPDAARKFLGHTQWLVNYWLLQNGFSIGIGDTIADASTMEKINETISKAKNEVKELIKAAQEKQLEAEPGRTMMESFENRVNQVLNKARDDAGSSAQKSLSES-NNLKAMVTAGSKGSFINISQMTACVGQQNVEGKRIPYGFIDRTLPHFTKDDYGPESRGFVENSYLRGLTPQEFFFHAMGGREGLIDTAVKTSETGYIQRRLVKAMEDIMVKYDGTVRNSLGDVIQFLYGEDGMDAVWIESQKLDSLKMKKREFDNVFRYEFDNAREFRNVFDAEVQKLEADRYQLGTEIATTGDN-----SWPMPVNLKRLIWNAQKTFKVDLRRP--SDMHPMEIVEAVDKLQERLKVVPGDDFLSMEAQKNATLFFNILLRSTFASKRVLKEYRLTREAFEWVIGEIESRFLQSLVAPGEMIGCVAAQSI
---------------------------------------------------------------------------------------------------------------------------------------------------------------------------------------------------------HFGKKRLDLAGPLL-ANLFRMLFRKLTKDVYRYMQKCVETHKEFNLTAAVKHQTITNGLKYSLATGNWGDQKKSMSSKAGVSQVLNRYTYASTLSHLRRCNTPLGREGKIAKPRQLHNTHWGMVCPAETPEGQACGLVKNLALMSCISVGSYSAPVIEFLEEWGLESLEENAHSSTPT---TKVFVNGVWMGVHRDPANLVKTIRKLRRKDDISP-EVSVVRDIREKELRLYTDAGRVCRPLFIVDNLVLQKKHVKWLLNGEFKWEHLVKHGIIELLDAEEEETVMISMTPEDLENSRLQGINAHTWTHCEIHPSMILGICASIIPFPDHNQSPRNTYQSAMGKQAMGIYLTNFLIRMDTMANILYYPQKPLATTRSMEYLKFRELPAGQNAIVAILCYSGYNQEDSVIMNQSSVDRGLFRSIYYRSYMDLEKKS----------GIQQLEEFEKPTRDNTL-RMKHGT---YDKIEDDGLIAPGTGVRGEDIIIGKTAPIPPDEELGQRTRTHTRRDVSTPLKSTESGIVDQVLITTNSEGQ--KFVKVRVRSTRVPQIGDKFASRHGQKGTIGITYRQEDMPFTAEGIVPDIIINPHAIPSRMTIGHLVECLLSKVATLIGNEGDATPFTD-LTVESVSMFLRQKGYQSRGLEVMFHGHTGRKLQAQVYLGPTYYQRLKHMVDDKIHSRARGPV-----------------------ARPVFHPGFIIKVKKILECICVNCGKLKADI-ADPNFADKIRHV-RDPKKRIAVVWAHCKSKMICEPDDP-KEEGAEPEPDDAKKGHGGCGHVQPLVRKEGLKLFLQYKKPKDDDE----EIKSMQPDKRLMTPSEVYNTFKKMTDSDLHLIGLSEEYARPEWMILTVMPVPPPPVRPSIAVDGG---AMRSEDDLTYKL--GDIIKASANVRRCEQEGAPAHVISEFEQLLQF----------------------------------------------------------------------------------------------------------------------------------------------------------------------------------------------DEMNMHVPQSEETRAELSQVAWVPRQIISPQANKPVMGIVQDTLCGVRKFTLRDTFLDWNQV-NILLWVPEWDGSVPIPAILKPKPLW-GKQILSLAIPRGTNIHRAP-DP-------KSSNP-----VFDDGMLIENGEIIFGIVEKKTVGPTQGGLIHVVFREKGPEATRQLFTGLQ-VVNYWLFHNGFSIGIGDTIADNNTMSYITETIASRKANVAKIIEDATHDRLKPAPGMTIRESFESLVERELNLARDKSGQY-QKSLKED-NNVKQMVVAGSKGSFINISQMSVCVGQQSVEGRRIPFGFRHRTLPHFTKDDFSPEARGFVENSYLRGLTPQEFFFHAMGGREGLIDTAVKTAETGYIQRRLVKAL-DVMVCYDGTVRNSLGDLIQFVYGEDGMDGAFIEKQNIDTFSLNHREFEHNYRVDVTDPLELQKKLDEEYDQLCEDRRMLREFIFPRTDTAS---SQYLPVNLSRIVQNATQIFHIDRRKP--SDLDPTVIIDAVKALCQRLVVVRGNDALSVEGQANATLRFHMHLRATFGCRRVLERFHLNKEAFEWVMGEVEAKFNQSLANPGEMCGTLAAQSI
--------SEKVIIAQERMAANQVYIFTSNRPGGVSIQAEIRSQMEKGARKISSCAIKRMPRKQMNLYSTVPLLKSDVPVVVLFRALGVLSDREILEHCCYDFDDSQMLEMLRPSIEEGN-EIQEREVALDFIGKRAQTM---GLSRDKRIAFAAQILQKELLPHIGIQARSEGRKAWFLGYMIHRLLLCALERREADDRDHFGKKRLDLAGPLM-ANLFRMLFRRLTQDISRALRKAVESHREFNMVSAVQHQIITRGLQFSLATGNWGDQRKMMQTRAGVSQVLSRYTYASTLSHLRRLNSPIGREGKLAKPRQLHNTHWGMVCPAETPEGQACGLVKNLALMAYISVGSPVEPLVDFLQEWTLEDLEELSADDIRDK--CKVFLNGVWIGVHRNPEELMRIFRDYRRKISISA-EVSAVWDVREKELRFLSDAGRICRPLFVVNNLEIRKGHIAKLQNQTWKWGDLVSNGLVEYVDTDEEETTMIAMSFDDLRDSMIATVLTRYWTHAEIHPSMILGICASIIPFPDHNQSPRNTYQSAMGKQAMGVFLTNFQLRMDTMSNILYYPQKPLVTTRAMEHLHFRELPAGQNAIVAIACYSGYNQEDSVIMNQSSIDRGLFRSLYYRAYMDSEKKL----------GIQQAETFEKPVRDATI-KMRGTS---YDTLEDDGFVAPGTRVSDGDILIGKTVPLPKGEELGARTARHEKKDASTTMRGAETGIIDQVMLSTDSQGQ--NMVKVRIRSTRIPQMGDKFASRHGQKGTVGITYRHEDMPFTAEGICPDIIINPHAIPSRMTIGHLVECLLGKVSALAGEEGDATPFME-TTVGAISSALKGLGYQQRGYEVLYNGHTGRKLQAQIFLGPTYYQRLKH---------------------------------HIELAKPVFHEGFVTTIKKLLESVCLFCGKLKSDD-SDPDFFRKSRLR-DRR-ARFTGVWSLCKTKMVCQGSEE-DADEEQQQQQQRKGAHGGCGRRQPKIRKEGLTLLAHYA--KETED------ADLAPRPLL-PDQ-VQKILLQISDADCVSLGLNPEWSRPEWMIITVLPVPPPQVRPSVVGDGT---GLRSQDDLTYKL--ADILKANASLKRHEQDGGPTHVVNEFWDLLQYHVATMMDNQISGLPVAQQKGG-RPIKGIRQRLKGKEGRLRGNLMGKRVDFSARTVITGDPNISIDEVGVPRSICRNLTFPEIVNDYNRDHLQKLVANGTNEYP---GANRVIRANGDIVSLKHTAGSGETLLNIGDRVERHLVDGDYIIFNRQPSLHKMSMMGHKVRVMPFSTFRLNLSVTSPYNADFDGDEMNLHAPQSYETRAEIMEIMRVPRQIISPKHNQPVMGIVQDTLCGIRKFTIRDNFLSRDMVMNILMWVEDWDGVIPLPAIVKPVPLWTGKQMMSLAIPD-INLVGFS-AT-------HPDDEKGDMSVGDTKVIIEGGTILSGTMCKKTVGSSAGGVIHTIMNEHGPDAAKKFFNGTQKIVNYWLLHNGFSVGIGDTIADGVTMQSITDTIKKAKADVAEIIKNAQANKLDAEPGMTVRETFESKVNKVLNKARDDAGKKAEKSLKIY-NNVKQMVIAGSKGSFINISQMTACVGQQNVEGKRIPYGFRYRTLPHFTKDDHSPESRGFVENSYLRGLSPQEFFFHAMGGREGLIDTAVKTAETGYIQRRLVKALEDVMVKYDGTVRNSLGHVVQFVYGEDGMDATGVERQQLETIRMTEEEFKRRYKLDLMTPDENAKVLEMEYTQLVEDRNVMRNFIFRNGDS-----NWPLPSNIRRLIWNARNMAKISHNTL--SNLRPEEIVRDVNDLLSRCIVITGEDGLSTMAQHNATLLFNILVRHLLATKRVYAEHRLNRNAFRWLIGEIESRFKAAKVNPAEMVGTIAAQSI
--------SEKVLIAQEKMAGNTVYVFEKK-DSKHMFVTEMRSIVEDSNRPTSTMMVKMLRGGGRVIHASLPYIRQDIPVVVLFRALGFEDDRSILEHIIYDFDDMEMMELLKPSLDEAF-VVQTREVALDLIGRRSMAAV--GMSKDMRVRFARDILQKEMLPHIGVGPQCEQAKAFFLGYMVHRTLQAALRRRELDDRDHYGNKRLDLAGSLV-AYLFRTLFKQLTKKLTRKVTDLVNRNHKFMVITLLDVEILGSGLRYSLATGNWGDQKKAHEARAGVSQVLNRLTFASTLSHLRRLNSPIDRTGKIAKPRQLHNTHWGYICPAETPEGHAVGLVKNLSLMASLTVGSDDTPVHDLLGASGLDYLDRLPSRSAIKTA-TKVFVNGNWVGIHSHPDELVTTMRQMRRAHSVAS-EVSIFRNIREREVHIVTDSGRTTRPLLIVNKANRCRFALKNSHVMQMSWTHLVQRGVVEYIDVNEEETTMIAMYGHDPLALLALTSYCNTYTHCEIHPSMILSICASIIPFPDHNQSPRNTYQSAMGKQAMGVYITNFHVRMDTLAHVLYYPQRPLVQTRSMNYLRFAELPAGINAIVGIMTYTGYNQEDSVIMNRYSVERGLFRSVFYRSYAASEHS-----------ERGEIIKIDKPSRENCI-GMRRAN---YDKLEDDGIVAPGIRVSGDDAIVGRLLELPE-ATRQASGGRFEKRDKSLFLRSSESGIIDGVMISVNQKGE--KFVKIRVRSVRTPQIGDKFASRHGQKGTCGMQYAQEDMPFAASGVVPDIIVNPHAIPSRMTIGHLIECLLGKSASHSGTIGDATPFTK-VNVTDVADILEGYNFQRYGNEVMYNGFTGRKMQAQVFLGPTYYQRLKHMVDDKIHARARGPLQNLTRQPMEGRSRDGGLRFHIVLAKPVFHAGFLPKIISVLRCVCLYCSKLRVEH-SDQQLQAILSQTKDNPKHRLQAVSRLCSNKRQCHRDEP-PDTFNPEGQPEVALSAGGCGKMQPRVRRSQEEGRTLQLLGEWEE-----VNDDEVDRKRPITAAEVLKCFRGISDEDCRIIGFDPVYTRPDFMIIEVLPVPPLAVRPSVELGES----GHSADDLTYQL--GDIIKTNISLQENIANGATPHMIEECVEYIQFKVATLMDNNLPHMPQSQQRSG-RPIKAISQRLKGKEGRVRGNLMGKRVDFSARTVITPDPNLAIDQVGVPRTVAAKLTVPERVTNFNLNKMNQYVANGPTQHP---GARYIIQEDGTRIDLHIARSHSDRTLQPGFIVERHLQDNDVIIFNRQPTLHKMSMMGHRVKVLPWSTFRMNLSVTSPYNADFDGDEMNLHVPQSLGSRAEIEEIMMVHKNILTPQSNRPVMGIIQDTLTVARRMTFRDCFIEREQLMHLLMWMPNWDGKIPVPAIVAPKELWTGKQLVSMIIPRRINLEGKH-ST-------HEDKVDR--TVHDTKVIISKGVLISGILCKSMLGAKGGGVIHAITVEHGLEEARQFYGNIQTVINNWLLIHGHSIGIGDAVADQDTNKRIEELTQEATRSVDELITKAQADDIKPKPGNTVRETFEVEVNTVLNDMVNKAGKSAQNSLSIH-NNFKAMSTAGSKGGPINISQIIACVGQQNVEGKRIPFGFKYRTLPHFVKDDYGPDSRGFVFNSYFKGLSAQEMFFHAMGGREGLIDTAVKTAETGYIQRRLVKSMEGLRLNYDGSIRNSNGDLIQLCYGEDGMDGACLEKQGLPTLTPSDQGFERDFCNTGNKLDEMLQELEDEWQRLQDDRQFLR-SVFPKGEA-----DVVLPVQLRRLIISAQKEFNIDPRRP--TDLSPAHVAQAIRTFTDRLVVIPGDDPLSKVAQRNATLLFNCNLRSVLSSRQCIVRHRLNTKAFDWILGEVEKRFMQAQAQPGEMVGALAAQSL
--------SEKVLIAQERMATNTVYVFSKAPPSNFQYTAEIRSQNEKGSKNASPLFIKMMRASGQCIRAALPYIRSEVPIVIVFRALGQVADRDVLEHICYDRNDYEMLELLKPSIEEAF-VIQDQDVALDFIGKRGTTV---GATRERRIKYASEILQKELLPHVGTAYKTETRKSYFFGYMIHRLLLAALERRELDDRDHYGKKRMDLAGVLM-SGLFRLLFKKLTKDVAKYLQKCIESSREFNLTLAVKSNTITNGLKYSLATGNWGDQKKAAQARAGVSQVLNRYTFASTLSHLRRCNTPIGRDGKIAKPRQLHNTHWGLVCPAETPEGQACGLVKNLALMSYISVGSAATPLIMFLEEWAMENLEELSATSIADA--TKVFVNGVWIGIHRDPGELINSLKQMRRSVDISP-EVSIVRDIREKELRMYTDAGRCCRPLFLVENLRLNREHIMRIQDTDFGWQDMIADGIVEYVDADEEETAMICMTPEDLAESRMTGSYSHTWTHCEIHPSMILGICASIIPFPDHNQSPRNTYQSAMGKQAMGVYLTNFQTRMDTLANILYYPQKPLTTTRSMEFLRFRELPAGQNAIVAILCYSGYNQEDSVIMNQSSIDRGLFRSLFFRTYMDAEKKA----------GMMFMEEFEKPTRDSTL-RLKHGT---YEKLEDDGLIAPGTRVSGDDIIIGKTAPIPADEELGQRTTTHNKRDASTPLRSTETGIVDQVMLTTNQDGL--KFVKVRVRSTRVPQMGDKFASRHGQKGTIGMTYRQEDFPFSAEGITPDLIINPHAIPSRMTIGHMIECLLGKVSTLTGNEGDATPFTD-VTVEAISQALQAQGYQSRGFEVMYNGFTGRKLNVQVFLGPTYYQRLKHMV----------------------------------------------------------------------------------------------------EAEDG-LEEKEEFDNGKRKSTHGGCGYKQPLIRKDGLKLYAQFRANAGDD--------NGGEGRQQLTAAKVLQILKNISDQDIRDMGLSEEFARPEWMITTVLPVPPPQVRPSIQMDGT----SRGEDDLTHKL--SDVLKANANVRRCESEGAPVHVVQEFEQLLQFHIATYMDNDIAGQPQALQKSG-RPLKSIRARLKGKEGRLRGNLMGKRVDFSARTVITGDPNLNLDQVGVPRSIARNLTYPEIVTPYNIDKLQALVRNGPLEHP---GAKYVIRDNGERIDLRYRKRAGEIPLQYGYRVERHINDDDVVIFNRQPSLHKMSMMGHRVKVMPYSTFRLNLSVTSPYNADFDGDEMNLHVPQSLETRAEVTEICMVPKQIVSPQSNKPVMGIVQDTLCGIRKFTLRDCFMTKDLVMNIVMWVPSWDGYIPPPAILKPKPMWTGKQIVSMVIPKGINCQTFH-ST-------HPDGESTLISPGDTRVIIENGELICGIVCKKTVGTAGGGLIHTIMNELGPEAAKNFLGGTQQVVNYWLLQNGFSIGIGDTIADKVSMATITNIISQAKQRVQEVIITAQQDKLEVQPGMTLRESFEAKVNQTLNKARDDAGKMAQNSLKED-NNVKQMVISGSKGSFINISQMSACVGQQNVEGKRIPYGFKFRTLPHFSKDDHSPESRGFVENSYLRGLTPTEFFFHAMGGREGLIDTAVKTAETGYIQRRLVKALEDVMVKYDGTVRNSLGDIIEFCYGEDGMDALSVESQKFFSLKCNQEEFEKRYKIDVMNKETAQAYLDHEFYQLTEDRNKLRTNIFKNGDD-----KWPLPVNLTRLITNSQQIFHIDPRKP--SDIHPLQIVDGVNALAQRLLVVRGSDKISNETQKNATLLFGILLRSTFSVKRVVEEFHLTSQAFEWILGEIESRFLTSIVAPGEMVGTIAAQSI
GGYFIINGSEKVLIAQEKMATNTVYVFAKK-DSKYAYTGECRSCLENSSRPTSTIWVSMLARGGQRIVATLPYIKQEVPIIIVFRALGFVSDRDILEHIIYDFEDPEMMEMVKPSLDEAF-VIQEQNVALNFIGSRGAKP---GVTKEKRIKYAKEVLQKEMLPHVGVSDFCETKKAYFLGYMVHRLLLAALGRRELDDRDHYGNKRLDLAGPLL-AFLFRGMFKNLLKEVRIYAQKFIDRGKDFNLELAIKTRIISDGLKYSLATGNWGDQKKAHQARAGVSQVLNRLTFASTLSHLRRLNSPIGRDGKLAKPRQLHNTLWGMVCPAETPEGHAVGLVKNLALMAYISVGSQPSPILEFLEEWSMENLEEISPAAIADA--TKIFVNGCWVGIHKDPEQLMNTLRKLRRQMDIIVSEVSMIRDIREREIRIYTDAGRICRPLLIVEKLLLKKRHIDQLKERNYSWQDLVASGVVEYIDTLEEETVMLAMTPDDL------VAYCSTYTHCEIHPSMILGVCASIIPFPDHNQSPRNTYQSAMGKQAMGVYITNFHVRMDTLAHVLYYPQKPLVTTRSMEYLRFRELPAGINSIVAIASYTGYNQEDSVIMNRSAVDRGFFRSVFYRSYKEQESKK----------GFDQEEVFEKPTRETCQ-GMRHAI---YEKLDDDGLIAPGVRVSGDDVIIGKTVTLPENDELESTNRRYTKRDCSTFLRTSETGIVDQVMVTLNQEGY--KFCKIRVRSVRIPQIGDKFASRHGQKGTCGIQYRQEDMPFTCEGITPDIIINPHAIPSRMTIGHLIECLQGKVSANKGEIGDATPFNDAVNVQKISNLLSDYGYHLRGNEVLYNGFTGRKITSQIFIGPTYYQRLKHMVDDKIHSRARGPIQILNRQPMEGRSRDGGLRFHIELAKPVFHVGFLVKTMKVLRCVCFFCSKLLVDS-NNPKIKDILAKSKGQPKKRLTHVYDLCKGKNICEGGEE-MDNKFGVEQPEKEKGHGGCGRYQPRIRRSGLELYAEWKH-VNED---------SQEKKILLSPERVHEIFKRISDEECFVLGMEPRYARPEWMIVTVLPVPPLSVRPAVVMQGS----ARNQDDLTHKL--ADIVKINNQLRRNEQNGAAAHVIAEDVKLLQFHVATMVDNELPGLPRAMQKSG-RPLKSLKQRLKGKEGRVRGNLMGKRVDFSARTVITPDPNLSIDQVGVPRSIAANMTFAEIVTPFNIDRLQELVRRGNSQYP---GAKYIIRDNGDRIDLRFHPKPSDLHLQTGYKVERHMCDGDIVIFNRQPTLHKMSMMGHRVRILPWSTFRLNLSVTTPYNADFDGDEMNLHLPQSLETRAEIQELAMVPRMIVTPQSNRPVMGIVQDTLTAVRKFTKRDVFLERGEVMNLLMFLSTWDGKVPQPAILKPRPLWTGKQIFSLIIPGHINCIRTH-ST-------HPDDEDSHISPGDTKVVVENGELIMGILCKKSLGTSAGSLVHISYLEMGHDITRLFYSNIQTVINNWLLIEGHTIGIGDSIADSKTYQDIQNTIKKAKQDVIEVIEKAHNNELEPTPGNTLRQTFENQVNRILNDARDKTGSSAQKSLSEY-NNFKSMVVSGAKGSKINISQVIAVVGQQNVEGKRIPFGFKHRTLPHFIKDDYGPESRGFVENSYLAGLTPTEFFFHAMGGREGLIDTAVKTAETGYIQRRLIKSMESVMVKYDATVRNSINQVVQLRYGEDGLAGESVEFQNLATLKPSNKAFEKKFRFDYTNEAHIQNELEREFERMREDREVLR-VIFPTGDS-----KVVLPCNLLRMIWNAQKIFHINPRLP--SDLHPIKVVEGVKELSKKLVIVNGDDPLSRQAQENATLLFNIHLRSTLCSRRMAEEFRLSGEAFDWLLGEIESKFNQAIAHPGEMVGALAAQSL
--------SEKVLIAQERSAANIVQVFKKPPGGSVSYQAEIRSALEKGSRLISSLQMRLHTKAANTVSVTLPYVKEEVSLAIVFRALGVVSDEDILNHICYDRRDSQMLEALRPCIEEAF-CIQDREVALDYIGKRGNGST--GINRNGRIKAAKEMLQKELLPHISQAEGCETRKAFFLGYMVHKLLQCVLGRRDTDDRDHFGKKRLDLAGPLL-AKLFRGIVRRLTQDLMGYMKRCVDTNKHFSLALGIKASTLTNGLKYSLATGNWGDQKKAMSSTAGVSQVLNRYTFSSTLSHLRRTNTPIGRDGKLAKPRQLHNTHWGLVCPAETPEGQACGLVKNLSLMCFVSVGTLADPIIEFMIARNMEVLEEYEPLRYPNA--TKVFVNGTWVGVHQDPKHLVTLVQNLRRKNIISF-EVSLVRDIRDREFKIFSDAGRVMRPLFVVEQLILTKEHIRRLEQDYFGWQGLLESGAIEYLDAEEEETAMICMTPEDLDTYRQHNPTTHMYTHCEIHPSMLLGICASIIPFPDHNQSPRNTYQSAMGKQAMGFFLTNYSRRMDTMANILYYPQKPLATTRSMEYLKFRELPAGQNAIVAIACYSGYNQEDSVIMNQSSIDRGIFRSLFFRSYTDCEKRV----------GINIVEQFEKPDRSNTL-RPKHGT---YDKLENDGIIAPGIRVTGDDIIIGKTSPINPDQELGQRTAQHVKRDASTPLRSTESGIVDSVAFTTNQDGL--RYVKVRVRTTKIPQIGDKFASRHGQKGTIGVTYRQEDMPFTAEGITPDIIINPHAIPSRMTIAHLIECLLSKVGALKGMEGDATPFTD-VTVDSVSNLLREHGYQSRGFEIMYHGHTGKKLRAQVFFGPTYYQRLRH---------------------------------HIELARPVYHPGFIKRVKKMLEIVCHNCSKVLADR-NDKEF-AAAMRI-RDPKVRFNRVWAVCKKKRRCENEVV-KKSDDDEFNPLELPGHGGCGNDHPTVRQQALTLYAQFDT-KDEEG-------VKSKEKKIITPEMALNILHNMTESDMIDIGINISQARPEWMIITVLPVPPPPVRPSISMDGTGT-GMRNEDDLTYKL--GDIIRANGNVRQAIQEGSPAHIINDFENLLQYHVATYMDNDIAGQPQALQKSG-RPVKAIRARLKGKEGRLRGNLMGKRVDFSARTVITGDANISLDEVGVPRSIARTLTYPETVTPYNIGKLTQYVQNGPNEHP---GAKYVIRSDGSRVDLRHQRRTGPLQLEYGWKVERHLIDGDYIIFNRQPSLHKESMMGHRVKVMPYSTFRLNLSVTSPYNADFDGDEMNLHVPQTEETRAEVKELCMVPLNIVSPQRNGPLMGIVQDTLAGAYKLCRRDVFLTKEEVMNIMLWVPEWDGIIPVPAILKPRPRWTGKQIISMVVPKIINLKNID-ED-------DGECP-----LKDKGILIQQGEVIFGLMTKKIVGAASGGIVHLCYNELGPSGAMDFLNGCQRVVNYWLLHNGHSIGIGDTIPDAATIAKVQTHIDDAKAEVKQLTDMATNNQLEPLPGMNIRETFENKVSKALNTARDKAGTTTESSLKDI-NNAVTMALSGSKGSSINISQMTALVGQQIVEGKRIPFGFKYRTLPHFTKDDYSPEARGFVENSYLRGLTPSEFFFHAMAGREGLIDTAVKTAETGYIQRRLVKALEDSAAQYDGTVRNSLGDIIQFVYGEDGLDGIAIENQPVDHFTISNKAFDKRYRLDVMDEPTVQELLDQEYEQLSVDRHMLREIQRTKGNNDT---KMQLPLNIIRIIDTAKKLFKVDETAR--SDLTPKDVIPAVKAMLDRMIVVRGDDPISKEADYNATILFKAQLRSRLAFKRLAVQDRINKLAFNHILGELENRWSRSMVSPGEMVGVLAAQSI
---------------------------------------------------------------------------------------------------------------------------------------------------------------------------------------------------------------------------------------------------------------------------------------------------------------------------------WGMMCPAETPEGQACGLVKNLALMVYITVGSAANPILEFLEEWSTENFEEISPAVIPQA--TKIFVNGCWVGIHRNPELLVKTLRQLRRQVDVNT-EVGVIRDIRLKELRLYTDYGRCSRPLFIVEKLLIKKKDIRALQLREEGWHDLVAKGFIEYIDTEEEETTMISMTISDLVSARLNEAYSETYTHCEIHPSLILGVCASIIPFPDHNQSPRNTYQSAMGKQAMGIYVTNYQLRMDTLAYVLYYPQKPLVTTRAMEHLHFRQLPAGINAIVAIACYSGYNQEDSVIMNQSSIDRGFFRSLFFRSYRDEEKKM----------GTLVKEDFGRPNRENTM-GMRHGS---YDKLDDDGLAPPGTRVSGEDVIIGKTSPISQDDSQGQASRY-TRRDHSTSLRHSESGMVDQVLLTTNADGL--RFVKVRMRSVRIPQIGDKFSSRHGQKGTVGMTYCQEDMPWTVEGITPDIIVNPHAIPSRMTIGQLIECIMGKVAAHMGKEGDATPFTD-VTVDNISKALHKCGYQMRGFETMYNGHTGRRLSAMIFLGPTYYQRLKHMVDDKIH--------------------------HLELAKPMFHIGFMKTVLAILRCVCFNCSHILADE-EDHRF-KQALKI-RNPKARLKKVLDCCKSKQKCEGGDD-IDEDQGQDLEDKKKKRGGCGAMQPKITIEGMKIIAEYKVPRKKSDEQEQMLPEPVERKQQLSAERVLNVLKRISDEDCLLLGLNPKYARPDWMILQVLPIPPPPVRPSVMMDTS----SRSEDDLTHQL--AMIIRHNENLRRQERNGAPAHIISEFAQLLQFHIATYFDNELPGQPRATQRSG-RPIKSICSRLKAKEGRIRGNLMGKRVDFSARTVITPDPTINIDELGVPWSIALNMTYPETVTPYNIERLKELVENGPHPPPGKTGAKYIIREDGQRVDLRYLRKSSDHHLELGYKVERHLIDGDFVLFNRQPSLHKMSIMGHRIKIMPYSTFRLNLSVTSPYNADFDGDEMNMHVPQCFETRAEVLELMMVPKCIVSPQSNRPVMGIVQDTLLGCRKITKRDTFIEKDVFMNILMWWEDFDGKIPAPAIMKPRPLWTGKQVFNLIIPKQINLIRYS-AW-------HSESETGFITPGDTCVRIERGELLSGTLCKKTMGTSSGSLIHVIWEEVGPDAARKFLGHTQWLVNYWLLQNAFSIGIGDTIADASTMEKINETISKAKNEVKELIKAAQEKQLEAEPGRTMMESFENRVNQVLNKARDDAGSSAQRSLSES-NNLKAMVTAGSKGSFINISQMTACVGQQNVEGKRIPFGFIDRTLPHFTKDDYGPESRGFVENSYLRGLTPQEFFFHAMGGREGLIDTAVKTSETGYIQRRLVKAMEDIMVKYDGTVRNSLGDVIQFLYGEDGMDAVWIESQKLDSLKMKKSEFDKVFKFEFDDEKELQDVFHAEVQKLETDRRQLATEIATTGDN-----SWPMPVNLKRLIWNAQKTFKVDLRRP--SDMHPMEIVEAVDKLQERLKVVPGEDAMSMEAQKNATLFFNILLRSTFASKRVSKEYRLTREAFDWVIGEIESRFLQSLVAAGEMIGCVAAQSI
--------SEKVLIAQEKMSTNHVYVFKKRQPNKYAYVAEVRSMAENQNRPASSMFVRMLSRAGQYIRATLPYIRADIPIIIVFRALGFVADKDILEHICYDFSDTQMMELLRPSLEEAF-VIQNQQVALDYIGKRGATV---GVTKEKRIKYAKEILQKEMLPHVGVGEFCETKKAYYFGYIIHRLLMCALGRRAEDDRDHYGNKRLDLAGPLL-GGLFRMLFRKLTRDVRSYVQKCVDNGKEVNLQFAIKAKTITSGLKYSLATGNWGQANQAGT-RAGVSQVLNRLTYASTLSHLRRLNSPIGREGKLAKPRQLHNSHWGMMCPAETPEGQACGLVKNLALMVYITVGSAANPILEFLEEWGTENFEEISPAVIPQA--AKIFVNGCWVGIHRNPDLLVKTLRRLRRQIDVNT-EVGVVRDIRLKELRLYTDYGRCSRPLFIVENLLIKKRHIRALQQREEGWHDLVAKGFIEYIDTEEEETTMISMTINDLIGARHNEAYSETYTHCEIHPSLILGVCASIIPFPDHNQSPRNTYQSAMGKQAMGIYVTNYQLRMDTLAYVLYYPQKPLVTTRAMEHLHFRQLPAGINAIVAIACYSGYNQEDSVIMNQSSIDRGFFRSLFFRSYRDEEKKM----------GTLVKEEFGRPNRENTM-GMRHGS---YDKLDDDGLAPPGTRVSGEDVIIGKTSPIPQDDAQGQATRY-TKRDHSTSLRHSESGMVDQVLLTTNADGL--RFVKVRMRSVRIPQIGDKFSSRHGQKGTVGMTYTQEDMPWTIEGITPDIIVNPHAIPSRMTIGQLIECIMGKVAAHMGKEGDATPFTD-VTVDNISKALHKCGYQMRGFETMYNGHTGRKLTAMIFLGPTYYQRLKHMVDDKIHSRGRGPVQILTRQPAEGRSRDGGLRFHLELAKPMFHIGFIKTVLSIMRCVCFNCSKILADE-DDIKF-KQALKI-RNPKNKLKRIYDACKNRKICAGGDN-LDVQEQQGTDDPVKKRGGCGAQQPNITVDGMKMVAEYKAPKKKNDDQEQ-LPEPVDRKQILSAER---------------------------------------------------------DDLTHQL--AMIIRHNENLRRQERNGAPAHIITEFAQLLQFHIATYFDNELPGQPRATQRSG-RPIKSICSRLKAKEGRIRGNLMGKRVDFSARTVITPDPNINIDELGVPWSIALNLTYPETVTPYNIERLKELVEYGPHPPPGKTGAKYIIREDGQRLDLRYVKKSSDQHLELGYKVERHLNDGDFVLFNRQPSLHKMSIMGHRIKIMPYSTFRLNLSVTSPYNADFDGDEMNMHVPQSFETRAEVLELMMVPKCIVSPQSNRPVMGIVQDTLLGCRKITKRDTLIEKDVFMNILMWWEDFDGKVPAPAILKPRPIWTGKQVFNLIIPKQINLIRFS-GW-------HSEAETRFITPGDTMVRIEKGELLSGTLCKKTLGTSTGSLIHVIWEEVGPDAARKFLGHTQWLVNYWLLQNGFSIGIGDTIADAATMENINETISKAKNDVKKLIKQFRDNQLEAEAGRTTMESFENRVNEVLNKARDVAGSSAEKSLSES-NNLKAMATAGSKGTFINISQMTACVGQQNVEGKRIPFGFTNRTLPHFTKNDYGPESRGFVENSYLRGLTPQEFFFHAMGGREGLIDTAVKTSETGYIQRRLVKAMEDIMVKYDGTVRNSLGDVIQFLYGEDGMDAIWIESQKLDSLKMKKAEFDNVFRYELDDESEIRNVFEAEVQKLEADRFQLGTEIATTGDN-----TWPMPVNLKRLIWNAQKTFKIDLRRP--SDMHPMEIVDAIDKLQERLKVVPGDDDISIEAQKNATLFFNILLRSTFASKRVLKEYRLTKEAFEWVIGEIESRFLQSLVAPGEMIGCVAAQSI
------------------------------------------------------------------------------------------------------------------------------------------------------------------------------------------------------------KKRMDLAGPLL-ASLFRMLFRKLTKDIGAYLRKCIDTSREFNLNLAVKAQTITNGLKYSLATGNWGDQKKAMQSRAGVSQVLNRYTFASTLSHLRRCNTPMGRDGKIAKPRQLHNTHWGMVCPAETPEGQACGLVKNLALMSYISVGSSSDPIIEFLEEFGMQNLAEIQSSNVNLNEATKIFVNGSWAGVTHDPEELVNTLKRLRRCVDVSP-EVSVVRDIRERELRLYTDAGRVCRPLFIVQDLVITKEIVQKLEESTFGWQDLIANGCIELIDAEEEETVMICMTPQDLAESRRYAAYTSTWTHCEIHPSMILGICASIIPFPDHNPSPRNTYQSAMGKQAMGVYVTNYQLRMDTLANILYYPQKPLVTTRAMEFLRFRELPAGQNAIVAILCYSGYNQEDSVIMNQSSIDRGLFRSMFYRSYMDQEKKV----------GMLTIEEFEKPTRETTL-RLKHGT---YEKIEEDGLVAPGTRVSGDDIIIGKVTPIPPDLELGQRQSTHTKRDASTPLRSTESGIVDSVMVTTNQEGM--KFVKVRVRSTRIPQMGDKFASRHGQKGT-----------------------------------------------------------------------------------------------------------------------------------------------------------------------------------------------------------------------------------------------------------------------------------------------------------------------ITVLPVPPPPVRPSIQMDGA---G-RGEDDLTHKL--VDILKANQNVRRCESEGQPAHVISEFETLLQFHCATYMDNEMAGQPQALQKSG-RPLKSIRARLKGKEGRLRGNLMGKRVDFSARTVITGDPNISVDEVGVPRSIARNLTYPELVTRLNIDHLQELVRNGPSEHP---GAKYVIRDTGERIDLKHYKRAGEVRLQIGWKVERHIDDGDIVIFNRQPSLHKMSMMGHRVRVMPYSTFRLNLSVTTPYNADFDGDEMNMHIPQSVETKAEIMEICMVPKQIVSPQSNKPVMGIVQDTLCAIRKFTKRDCFLTRDLVMNILMWVPDWDGHIPIPCILKPVPMWTGKQILSIIIPKGVNSDNLRHST-------HPDNETSDISPGDTKVLIEDGELLSGIVCKKTVGTSQQGLIHVIMQELGPEAAKNFLNGCQGVVNYWLLQNGFSIGIGDTIADKDTIESIAQTISNAKSRVQEIIIQAQQDKLEPQPGMTIRKTFENKVNKELNTARDAAGRSAEKSLGEY-NNVKQMVISGSKGSFINISQMSACVGQQNVEGKRIPFGFKYRTLPHFTKDDHSPESRGFVENSYLRGLTPTEFFFHAMGGREGLIDTAVKTAETGYIQRRLVKALEDVMVKYDGTVRNSLGDVIRFCYGEDGTDGCYVESQTLDSLRLSDADFEKKYYIDLRKDDKYQQHLDQEYSKLLEDRKILREFIFPNGDN-----KWPLPVNIKRLIKNSQQTFKSHLRGG--SDIDPIEAITDLNKLSERLKVVNGEDKISIEAQRNSTLLFQILLRSTPATRRLIEEYHLDTQAFKWILGEIEERFQRSLVAPGEMVGTVAAQSI
GGYFIINGSEKVLIAQERMATNHVYVFAKAQPSPISFLAEIRSAVEKGGKTISQFQVKLYHRNGNVMKATIPYIKVDIPIWVVFRALGVISDRDILEHICYDMQDAQMLEMLKPCIDDGF-VIQDREIALDFIGNRGTTT---GLNRERRLRYAQEILQKEMLPHISMSEGSESKKAYFFGYMIHRLLLAALERRDLDDRDHFGKKRLDLAGPLL-ANLFRMLFRKLTRDVYRYLQKCVETHKEFNLSLAVKHNTITNGLKYSLATGNWGDQKKSMSAKAGVSQVLNRYTYASTLSHLRRCNTPLGREGKIAKPRQLHNTHWGMVCPAETPEGQACGLVKNLSLMSCISVGSLSAPVIEFLEEWGLESLEENAHSATPC---TKVFVNGVWMGVHRDPANLVKTIKKLRRKDDISP-EVSVVRDIRERELRLYTDAGRVCRPLFIVENLTLRKKHIEWITNGPYEWNNLIKDGIIELLDAEEEETVMICMTPEDLENSRLQLTLAHQWTHCEIHPSMILGVCASIIPFPDHNQSPRNTYQSAMGKQAMGIYLTNFLVRMDTMANILYYPQKPLATTRSMEYLKFRELPAGQNAIVAILCYSGYNQEDSVIMNQSSIDRGLFRSMYYRSYMDLEKKS----------GVQQLEEFEKPTRDTTL-RMKHGT---YDKLEDDGLIAPGTGVNGEDIIIGKTAPIPPDEELGQRTRTHTKRDVSTPLKSTESGIIDQVLITTNAEGQ--KFVKIRVRSTRIPQIGDKFASRHGQKGTIGITYRQEDMPFTAEGITPDLIINPHAIPSRMTIGHLVECLLSKVATIVGNEGDATPFTD-LTVESVSQILREQGYQSRGLEVMYHGHTGRKLQAQVYLGPTYYQRLKHMVDDKIHSRARGPVQILTRQPVEGRSRDGGLRFHPEVMDETTHKGFIVKVKKILECICVNCGRLKADI-SDPTFADRIRHV-RDPKARMQVVWNYCKGKMLCEPDEP-RDETDNMDNDEPKRGHGGCGAAQPQIRKEGLKLFVQYKRSKDEDE----EVKTLQPDKRLFPPHEVYNALKKIPDSDLHLLGLSDEYARPEWMILTVLPVPPPPVRPSIAVDGG---TMRSEDDLTYKL--GDIIKASANVRRCEQEGAPAHVINEFEQLLQFHVATYMDNDIAGIPQALQKSG-RPVKAIRARLKGKEGRLRGNLMGKRVDFSARTVITGDPNLELDEVGVPRSIAMNLTFPERVTPYNIHWLQDLVRNGPTTYP---GARYVVKDTGERIDLRYNKRADAF-LQFGWIVERHLKDGDYVLFNRQPSLHKMSMMSHRVRLMPYSTFRLNLSVTPPYNADFDGDEMNM--------------------QIISPQANKPVMGIVQDTLCGIRKFTLRDTFLEWTQVQNILLWVPDWDGTVPTPIIIKPKPLWTGKQILSMCIPRGINIHRNP-DP-------KSSNP-----VFDDGMLIENGELIFGIVDKKTVGAAQGGLVHVVFREKGPEMTRQLFTGLQQVVNYWLFHNGFSIGIGDTIADRKTMAHITEQIAIRKQNVAQIIDDAAHDRLKPQPGMTIRESFESKVERELNLARDQNGQYAQKHLKED-NNVKQMVVAGSKGSFINISQMSVCVGQQIVEGRRIPFGFRHRTLPHFTKDDFSPEARGFVENSYLRGLTPQEFFFHAMAGREGLIDTAVKTAETGYIQRRLVKALEDVMVHYDGTVRNSLGDLIQFVYGEDGMDGAYIERQNIETFALNNREFEHDYRVDVTDPLELQAKLDEEFAQLSEDRRLLREFIFPRSDPAT---ARYLPVNLQRIVQNAVQIFHIDRRKP--SDLEPAYIIDAIKALCERLIVVRGDDPLSKEAQANATLLFRMHLRATFATRRVLEKFHLNKEAFEWVLGEVESKFNQSLAHPGEMCGTLAAQSI
--------SEKVLIAQERMAANHVCVYAKAAPSPVSFLCEIRSAVEKGSKTISSMQVKMYGGHGATIKTTLPYIRNDVPIVVVFRALGIIPDKEILDHICYDRNDIGMLEMLKPCLEDSF-PIQEQEVALDFIGRRGTST---GLSRERRLQYAEEILQKEMLPHISMSEGQQGKKAYFFGYMVHRLLLAALDRRDLDDRDHFGKKRLDLAGPLL-ASLFRILFRKLTKDVYRHLQKCVEMQKPFNLNAAVKSNTITNGLKYSLATGNWGDQKKAMQAKAGVSQVLNRYTFASTLSHLRRCNTPIGRDGKIAKPRQLHNSHWGMVCPAETPEGQACGLVKNLALMSYISVGSPSAPIVEFLEEWGMESLDEYSSDMASG---TKVFVNGVWQGVHRSPADLLDTIKRLRRCGDIEP-EVSVMRDVRERELRVFTDGGRVCRPLFIVENLLLKKEHVEWLSNGPFGWSQLVARGIVEYLDAEEEETVMICMTPEELEQSREYSMYSHTWTHCEIHPAMILGICASIIPFPDHNQSPRNTYQSAMGKQAMGVYLTNFRMRMDTMANILYYPQKPLATTRSMEYLRFRELPAGQNAIVAILCYSGYNQEDSVIMNQSSIDRGLFRSFYYRSYMDQEKKA----------GALSMEEFEKPSRETTL-RLKQGT---YDKLDEDGIINPGTRVSGDDIIIGKTASIPEGEEMGQRDKSHTKRDVSMPLKSTENGIIDQVLITTNSDNL--KFVKVRIRSTRIPETGDKFASRHGQKGTVGILYRQEDMPFTSEGVCPDIIINPHAIPSRMTIGHLVECLLSKVSTITGNEGDATPFSE-VTVEAISSLLKENGYHSRGLEIMFNGHTGRKLRAQCYLGPTYYQRLKHMVNDKIHSRARGPVQILTRQPVEGRSRDGGLRFHIDLARKVYHVGFMNRVKKILECVCVKCGKLKADIRTDPALELLYRRT-KDPKRRFVAVHQLCRGKNICETDST-DEPPPDHPEDIPPKGHGGCGHYQPQIRKEGLKMFLQYTRRKGDDDEDG-GGTLAGTERRPLPAHDAYNILHQIPDEDLRIMGLHTEEARPEWMVLTALPIPPPPVRPSIAMDGG---ATRGEDDLTYKL--AEVIKTNKALGEHILAGSPAHIITEFETLLQWHIATYMDNDLPGQPQAMQKSG-RPIKSIRARLKGKEGRLRGNLMGKRVDFSARTVITGDPNLQLDQVGVPYSIARNLTYPERVTPYNISYLQELVQNGPTEYP---GARYVIRDTGDRIDLKYNKRA-DTFLQYGWIVERHLKDGDYVLFNRQPSLHKMSMMAHRIKLMPYSTFRLNLSVTPPYNADFDGDEMNLHVPQSEETRAELAQIAWVPRNIVSPQANKPVMGIVQDTLCGVRKFTLRDCFMDRDFVQNILLWVPGWDGVVPPPAILKPKPLWTGKQILSMCIPKGINLFRDD-EN-------QTSIP-----VADKGMWIEDGEIIYGVVDKKTVGASQGGIIHVIFREKGPEVTRGLFSGIQMVVNYWLLHHGFSIGIGDTVPDKATMEAITNFISDAKREVSDVIIAAQEDKLLPEPGMTIRESFEAKVNRALNMARDNAGRSAEQSLKDD-NNVKQMVTAGSKGSFINISQMSACVGQQSVEGKRIPYGFKYRTLPHFTKDDYSPESRGFVENSYLRGLTPQEFFFHAMAGREGLIDTAVKTAETGYIQRRLLKALEDVMVTYDGTVRNSLGDIVQFVYGEDGVDGGTVEYQNLDPVRLSNEKFDKKFRVDVTDPAALQSVLDKEWEQLIKDRKMLREFIFTDGNG-----RKPLPVNIRRIIQNAQQIFHIDFRKP--SDLPPPDIIQMVNDLCNRLIVVRGDDALSRAAQ-NATLLFRILLRSNFATRRVLEEFHLSREAFVWVLGEIEARFNQSLAAPGEMCGTLAAQSI
GGYFIINGSEKVLIAQEKMSTNHVYVFKKRQPNKYCYVAEVRSMAENQNRPPSGMFVRMLSRAGQYIRATLPYIRTEIPIIVVFRALGFVADKDILEHICYDFSDTAMMELLRPSLEEAF-VIQNQQVALDYIGKRGSTV---GVTREKRIKYAKEILQKEMLPHVGVGEFCETKKAYFFGYIIHRLLLCAIGGAE-DDRDHYGNKRLDLAGPLL-GGLFRMLFRKLTKDVRGYLQKCVDNGKEINLAYAVKAKTITSGLKYSLATGNWGQANTAGV-RAGVSQVLNRLTYASTLSHLRRLNSPIGREGKLAKPRQLHNSHWGMMCPAETPEGQACGLVKNLALMAYITVGSAANPILEFLEEWSTENFEEISPAVIPNS--TKIFVNGLWVGIHRNPELLVRTLRQLRRQVDVNT-EVGVVRDIRLKELRLYTDYGRCSRPLFIVEKLLIKKQDVRALQMKENSWYDLVSKGFIEYVDTEEEETTMISMTIADLVNARNNEAYSDTYTHCEIHPSMILGVCGSIIPFPDHNQSPRNTYQSAMGKQAMGIYVTNYQLRMDTLAYVLYYPQKPLVTTRAMEHLHFRQLPAGINAIVAIACYSGYNQEDSVIMNQSSIDRGFFRSIFYRSYRDEEKKQ----------GTLIKEEFERPNRENTT-GMRHGS---YDKLDDDGLAPPGTRVSGEDVIIGKTTPLPQDDNASQAQRY-TKRDQSTCLRHSESGMIDQVLLTTNADGL--RFVKIRVRSIRIPQIGDKFSSRHGQKGTVGMTYTQEDMPWTQEGITPDIIVNPHAIPSRMTIGQLIECIMGKVAAHMGKEGDATPFTD-VTVDNISKALHKCGYQMRGFEVMYNGHTGRRLTAHIFLGPTYYQRLKHMVDDKIHSRGRGPVQILTRQPAEGRSRDGGLRFHLELAKPMFHIGFLKTVLSILRCVCHNCSRCLADE-EDHRF-KQARKV-RNPKHRLKKVLDCCKSKTKCDAGDE-LDENDTRYGEEKKKSHGGCGAQQPKTTIDGMKLVAEFKASRKKGDEQDQHMPEPVERKQQLTAEKVLSILKRISDEDCAILGLNPKFARPDWMILQALPIPPPPVRPSVMMDSS----ARSEDDLTHQL--AMIIRHNNNLKKQEQNGAPTHIINEFAQLLQFHIATYFDNDLPGQPRATQRSG-RPIKSICARLKAKEGRIRGNLMGKRVDFSARTVITPDPNINIDELGVPWSIALNLTYPETVTPYNMERLKELVEYGPHPPPGKTGAKYIIREDGQRLDLRFLKRSSDRHLELGYKVERHMNDGDFVLFNRQPSLHKMSIMGHRIRIMPYSTFRLNLSVTSPYNADFDGDEMNMHVPQSFETRAEVLELMMVPKCVVSPQSNRPVIGIVQDTLLGCRKVTKRDTFIEKDVFYNILMWWEEFAGKIPIPTILKPRPLWTGKQIFTLIIPKQINLMRQA-FW-------HPDSEVGDLSPGDTQVRIEKGEVVAGTLCKKTLGTGQGSLIHVIWEEVGPDAARKFLGHTQWLVNYWLLQQGFSIGIGDTIADAATMEKINETISIAKNDVKDLIKMAQDKQLEAQPGRTMKESFENRVNGVLNKARDEAGASAQRSLSES-NNLKAMVTAGSKGTFINISQMTACVGQQNVEGKRIPYGFVDRTLPHFTKDDYGPESRGFVENSYLRGLTPQEFFFHAMGGREGLIDTAVKTSETGYIQRRLVKAMEDVMVKYDGTVRNSLGDVIQFLYGEDGMDSVWIESQKLDSLKMKKAEFNRVYKFEIDRD-------DAEVSKLEADRRQMGLEIAPTGEA-----NWPLPVNLKRLIWNAQKIFKVDFRKP--SDMHPMEIVEAVDKLQERLRVVPGDDQISMEAQRNATLFFGCLLRSTLASKRVLKDYRLTREAFDWVIGEIETRFLMSLVAPGEMIGCVAAQSI
GGYFIINGSEKVLIAQERMSNNHVYCFRKNAASKYSWVCETRSHVEHGVRPTSTMYVQMYQKSGNQIRAVIPYIRQDIPVVIIFRALGFVADREILEHICYDFSDAELMERFKSSLEEAF-VIQEQEVALDFIGRRGSAI---NVSKADRIRYAQDILQKEMLPHVGVEDHNETKKAYFLGYVVHKLLMCSLGRIGEDDRDHYGNKRLDLAGPLL-GGLFRILFKKLTKDVKSFLQKCVDNGKDFNLTLAIRSRTITNGLRYSLATGNWGMQKSA--SKAGVSQVLNRLTYASSLSHLRRLNTPLGREGKQAQPRQLHNTHWGMICPAETPEGQAVGLVKNLALMAYISVGSPQAPILEFLEEWATENLEEIKPQIIPHS--TKIFVNGNWVGVHREPNELIRTLRSLRRCVDIDA-EVSVIRDLMNKELRIYTDAGRVCRPLFIVEDLLLQKEQVVKLQNHNYRWHNLLTDGVVELIDTEEEEVCMIAMEPKDVGTGSQI------HTHCEIHPSMILGICASIIPFPDHNQSPRNTYQSAMGKQAMGIYCSNFRARMDTMANVLNYPQKPLVTTRAMEYLHFRELPSGINAIVGIASYTGYNQEDSLIMNQSAIDRGFFRSTFYRCYIDQERNKSPHGGPGGGAGGANCEEFEKPSRENCL-GLRHGS---YHKLDNDGLVAPGTRVSGNDIIIGKTSPLPQ-SEDSSLEQRHQKRDASTALRSHENGIIDSVMLTTNADGF--KFTKVRFRNIRVPQIGDKFASRHGQKGTIGMTYRQEDMPFTVEGITPDIVVNPHAIPSRMTVGHLVECLLGKVSSQTGDEGDATPFTD-VTVQAIADTLHNLGYQKHGNEVMYSGHTGRRLTAQIFIGPTFYQRLKHMVDDKIHSRSRGPVTMLTRQPMEGRAREGGLRMHIELARPMYHMGFIKEVLKILRSVCFHCSKVLSDE-RDHRF-RSAMKI-KNGKRRLKAVYEICSNKSMCEYGEE-ADMEKMREDLNKEGGHGGCGGLQPKYRKQGIKLLVEFPEQMED-------VPGSGDRKQNLPAAKVLSIFKNISDEDCFALGLDPRWARPDWLVMTLMPVPPPHVRPSVAIDGM----ARGEDDLTHNL--ASIVKANLALLNCVRKGEPSHIIEQFEQLLQFHLATFLNNEQPGLPQAQQRSG-KPLKTLRQRLRGKEGRIRGNLMGKRVDFSARTVITADPNIAIDQVGVPRSIAMNLTVPERVTPFNMNYMHQLIANGPLEHP---GAKYIIREDGNRIDLRYIKNKSDLALKCGWIVERHLRDDDLVLFNRQPSLHKMSIMSHRVKVFDWSTFRLNLSVTSPYNADFDGDEMNLHVPQSMTARADAQELMMVHKVIITPQSNRPVMGIVQDSLLGAQKFTKRDIFLTKDWVMNLLMWVSNWDGKVPTPAILVPKKGELGKYTPIWTGKQLFSTIVPG-INFTGFSSTHNSKEKFDLSPIDSRVIIQQGELLAGIIDKKIIGSSAGGLIHITMLEKGPDETKRLLGAIQQLVNNWLVGRSFTVGVSDTIADVSTLKTIVDIITQAKVQVHDLVVRGQKGKLETQPGRTMVESFEGLVNIVLNTARDQAGREAQGSLDET-NNIKATVTSGSKGSFINISQIIACVGQQNVEGKRIPYGFNHRTLPHYGKDDLGPESRGFVENSYLKGLTPQEFFFHAMGGREGLIDTAVKTAETGYIQRRLVKAMESVMTRYDGTVRNAQGEIIQFLYGEDGMDAVWVEKQRFESHKLNKVQFEKKYVFDPSDEQRTQQLLREELAQLQKDRVNLRVILASRGQGQESDNAAQIPVNIRRLVENAQQLFSIDMRKP--SSLHPSRIIEGVKELCKKIIVVQGDDRLSIEAQENATLFFQILLRSTLASKCVTLEHRLTETAFEWLMGEIESKFTSALVSAGEMAGVVGAQSI
GGYFVINGSEKVLIAQERSAANIVQVFKKAAPSPISHVAEIRLALEKGSRLISSMQIKLYGRD-RTIKATLPYIKEDIPIVIVFRALGVVPDGDILEHICYDANDWQMLEMLKPCVEEGF-VIQEREVALDFIGRRGV-L---GIRREKRIQYAKDILQKELLPNITQEEGFESRKAFFLGYMVNRLLLCALERKEPDDRDHFGKKRLDLAGPLL-ANLFRILFRKLTKDIYNYMQRCVENDKEFNLTLAVKSQTITDGLRYSLATGNWGEQKKAMSSRAGVSQVLNRYTYSSTLSHLRRTNTPIGRDGKIAKPRQLHNTHWGLVCPAETPEGQACGLVKNLSLMTCISVGTPSEPILYFLEEWGMEPLEDYVPSNSPDS--TRVFVNGVWVGTHRDPANLVDTMRSLRRRGDISP-EVSIIRDIREKEFKIFTDAGRVYRPLFIVDDLKLQKEHVHNLLSSSYTWLSLINDGVVEYVDAEEEETIMIAMTPEDLEASKNASAATHTFTHCEIHPSMILGVAASIIPFPDHNQSPRNTYQSAMGKQAMGVFLTNYSVRMDTMANILYYPQKPLATTRAMEHLKFRELPAGQNAIVAIACYSGYNQEDSVIMNQSSIDRGLFRSLFFRTYMDLEKRQ----------GMKALETFEKPSRSDTL-RLKHGT---YEKLDDDGLIAPGVRVSGEDIIIGKTTPIPPDEELGQRTQYHTKRDASTPLRSTESGIVDQVLLTTNGDGA--KFVKVRMRTTKIPQIGDKFASRHGQKGTIGVTYRHEDMPFTAQGIVPDLIINPHAIPSRMTVAHLIECLLSKVSSLSGLEGDASPFTD-VTAEAVSKLLREHGYQSRGFEVMYNGHTGKKLMAQVFFGPTYYQRLRHMVDDKIHARARGPVQVLTRQPVEGRSRDGGLRFHIELAKPVFHIGFIAKIKKVCECVCMHCGKLLLDE-NNPAM-AQAIKI-RDPKKRFNAVWQLCKAKMVCETDII--EEGAT-----ETTTRGGCGHTQPTIRRDGLKLWGTWRHNKNFEENE-------QPERRLLTPSEILNVLKHISSLDCLRLGFNEDYARPEWMLITVLPVPPPPVRPSIAFNDT----ARGEDDLTFKL--ADVLKANINVQRLEMDGSPQHVISEFEALLQFHVATYMDNDIAGQPQALQKTG-RPIKSIRARLKGKEGRLRGNLMGKRVDFSARTVISGDPNLDLDQVGVPISIARTLSYPEVVTPYNIHRLTEYVRNGPNEHP---GAKYVIRDTGDRIDLRYNKRAGDIALQYGWKVERHLMDNDPVLFNRQPSLHKMSMMAHRVKVMPYSTFRLNLSVTSPYNADFDGDEMNLHVPQSPETRAELSEICAVPLQIVSPQSNKPVMGIVQDTLCGIRKMTLRDNFIDYDQVMNMLYWIPNWDGVIPPPAIAKPKPLWTGKQLLSMAIPKGIHLQRFD-GG-------KDLLS-----PKDTGMLIVDGEIMFGVVDKKTVGATGGGLIHTVMREKGPRVCAQLFSSIQKVTNYWLLHNGFSIGIGDTIADVSTMKDITSTISEAKIKVQEIILDAQLNKLEPEPGMTLRESFEHNVSRVLNQARDTAGRSAEMNLKDL-NNVKQMVVSGSKGSFINISQMSACVGQQIVEGKRIPFGFSDRTLPHFTKDDYSPESKGFVENSYLRGLTPQEFFFHAMAGREGLIDTAVKTAETGYIQRRLVKALEDIMVHYDGTTRNSLGDIIQFVYGEDGIDGTQVEKQSVDTIPGSNDSFERRFRIDVLDSVKLQKVLDEEYKQLLDDRKYLREVCFPNGDF-----SWPLPVNLRRIIQNAQQIFHNGRYKA--SDLRLDEVIVGVRSLCEKLLVVRGDTELVKEAQANATLLFQCLVRSRLASRRVIEEFKLNRSSFEWVVGEIETQFQKSIVHPGEMVGVIAAQSI
----------------------------------------------------------------------------------------------------------------------------------------------------------------------------------------------------------------------------------------------------------------------------------------------------------------------------------------------------NLALMVYITVGSSPNPILEFLEEWSTENFEEISPAVIPTA--TKIFVNGCWVGIHRDPELLVKTLRQLRRQVDVNP-EVGVVRDIRLKELRLYTDYGRCSRPLFVVEKLSIKKSDITRLQEREEGWHDLVTRGFIEYVDTEEEETTMISMTINDLVSARNNEAYSHTYTHCEIHPSLILGVCASIIPFPDHNQSPRNTYQSAMGKQAMGIYVTNYQLRMDTLAYVLYYPQKPLVTTRAMEHLHFRQLPAGINAIVAISCYSGYNQEDSVIMNQSSIDRGFFRSLFFRSYRDEEKRM----------GTLVKEEFGCPNRENTL-NMRHGS---YDKLDDDGLAPPGTRVSGEDVIIGKTTPVTQEETSGQQQRY-IRRDQSTSLRHSESGMVDQVLLTTNQDGL--RFVKVRMRSVRIPQIGDKFSSRHGQKGTVGMTYTQEDMPWTSEGITPDIIVNPHAIPSRMTIGQLIECIMGKVAAHMGKEGDATPFTD-VTVDSISKALHKCGYQMRGFETMYNGHTGRKLSAMIFLGPTYYQRLKHMVDDKIHSRGRGPVQILTRQPAEGR--------HL-LAKPMYHIGFLKTVLSILRCVCFNCSRILADE-DDHRF-KQALKV-KNPKHRLKKVLDCCKNKTKCEGGDV-IDEDQGQDGDEKKKRHGGCGAQQPKITIDGMKIIAEYKAPRKKADEQEQLMPEPAERKQQLSAERVLNVLKRITDEECQMLGLNPKYARPDWMILQVLPVPPPPVRPSVMMDTT----SRSEDDLTHQL--AMIIRHNENLKKQEKNGAPAHIITEFAQLLQFHIATYFDNELPGQPRATQRSG-RPIKSICSRLKAKEGRIRGNLMGKRVDFSARTVITPDPNINIDQLGVPWSIALNLTYPETVTPYNMERLKELVEYGPHPPPGKTGAKYIIREDGQRLDLRYLKKSSDHHLELGYKVERHLNDGDFVLFNRQPSLHKMSIMGHRIKIMPYSTFRLNLSVTSPYNADFDGDEMNMHVPQSFETRAEVLELMMVPKCIVSPQSNRPVMGIVQDTLLGCRKITKRDTFIEKDVFMNILMWWEDFDGKIPAPTIYKPRPIWTGKQVFNLIIPKQINLIRTS-AW-------HSESESGVITPGDTLVRIEKGEVISGTLCKKTLGTSSGSLIHVIWEEVGPDAARKFLGHTQWLVNYWLLQQGFSIGIGDTIADAATMEVINETISKAKNEVKMLIKAAQEKQLEAEPGRTMMESFENRVNQVLNKARDDAGSSAQKSLSES-NNLKAMVTAGSKGSFINISQMTACVGQQNVEGKRIPYGFDGRTLPHFTKDDKGPESRGFVENSYLRGLTPQEFFFHAMGGREGLIDTAVKTSETGYIQRRLVKAMEDIMVKYDGTVRNSLGDVIQFLYGEDGMDAVWIESQKLDSLKMKKKEFENVYKYELDQEREFQNVFDAEVQKLESDRRQLGMEIAPSGDN-----SWPLPVNLKRLIWNSQKTFKIDARRP--SDMHPMEIVEAIDRLQERLKVVPGDDLMSIEAQKNATLFFNILLRSTFASKRVLKEYHLTREAFEWVVGEIESRFLQSLVAPGEMIGCVAAQSI
-----------------------VYVFKKRQPNKYAYVGEVRSMAESQNRPPSTMFV------RMLIRATLPYIRTEIPIIIVFRALGFVADKDILEHICYDFADTQMMELLRPSLEEAF-VIQNQQVALDYIGKR-------GVTREKRIKYAKEILQKEMLPHVGVGEYCETKKAYYFGYIIHRLLLCALGRRAEDDRDHYGNKRLDLAGPLL-GGLFRMLFRKLTRDVRSYVQKCVDNGKDVNLQFAIKAKTITSGLKYSLATGNWG-QANAA---AGVSQVLNRLTYASTLSHLRRLNSPIGREGKLAKPRQLHNSQWGMMCPAETPEGQACGLVKNLALMVYITVGSAAYPIL-------------------------KIFVNGGWVGIHRDPDMLVKTLRRLRRRVDVNT-EVGVVRDIRLKELRIYTDYGRCSRPLFIVE------------------WHDLVSKGFIEYIDTEEEETTMISMTIHDL-----------TYTHCEIHPSLILGVCASIIPFPDHNQSPRNTYQSAMGKQAMGIYVTNYQFRMDTLAYVLYYPQKPLVTTRAMEHLHFRQLPAGINAIVAIACYSGYNQEDSVIMNQSSIDRGFFRSLFFRSYRDEEKKM----------GT---EDFGRPDRSNTM-GMRHGS---YDKLDDDGLAPPGTRVSGEDVIIGKTTPIAQ-EAQGQSARY-TRRDHSISLRHSETGMVDQVLLTTNADGL--RFVKVRVRSVRIPQIGDKFSSRHGQKGTVGMTYTQEDMPWTVEGITPDIIVNPHAIPSRMTIGQLIECIMGKVAAHMGKEGDATPFTD-VTVDNISKALHKCGYQMRGFETMYNGHTGRRLSAMIFLGPTYYQRLKHMVDDKIHSRGRGPVQILTRQPAEGRSRDGGLRFHLELAKPMFHIGFMKTVLSIMRCVCFNCSKILADE-EDHKF-KQALKI-KNPKSRLKKILDACKNKTKCEGGDE-IDVQGQDNEEPVKKSRGGCGAQQPKLTIEGMKMIAEYKVQRKKSDDQEQL-PEPVERKQTLTAERVLSVLKRISDEDCQLLGLDPKYARPDWMILQVLPIPPPPVRPSVMMDTS----SRSEASLFHFLFFSMIIRHNENLRRQERSGAPAHIISEFAQLLQFHVATYFDNELPGQPRATQRSG-RPIKSICSRLKAKEGRIRGNLMGKRVDFSARTVITPDPTINIDELGVPWSIALNLTYPETVTPYNIERLKELVEYGPHPPPGKTGAKYIIRDDGQRLDLRYLKKSSDHHLELGYKVERHLNDGDFVLFNRQPSLHKMSIMGHRIKIMPYSTFRLNLSVTSPYNADFDGDEMNMHVPQSFETRAEVLELMMVPKCIVSPQSNRPVMGIVQDTLLGCRKITKRDTFIEKDVFMNILMWWEDFDGKVPAPTIVKPRPLWTGKQVFNLIIPKQINLIRTA-AW-------HMDSERGMITPGDTLVRIEKGELLSGTLCKKTLGTSSGSLIHVIWEEVGPDAARKFLGHTQWLVNYWLLQNAFSIGIGDTIADASTMEKINETISNAKNEVKDLIRKAQNKELEAEPGRTMMESFENRVNQVLNKARDDAGSSAQKSLSES-NNLKAMVTAGSKGSFINISQMTACVGQQNVEGKRIPYGFIDRTLPHFTKDDYGPESRGFVENSYLRGLTPQEFFFHAMGGREGLIDTAVKTSETGYIQRRLVKAMEDIMVKYDGTVRNSLGDVIQFLYGEDGMDSVWIESQKLDSLKMKKAEFDRVFRYEFDDERELRDVFDAEVQKLEADRYQLGTEIATTGDN-----TWPMPVNLKRLIWNAQKTFKIDTRIGRVSDIHPMEAVEAVDKLQERLKVVPGDDLLSVEAQKNATLFFGILLRSTLASKRVLQEYRLSREAFDWVIGEIESRFLQSLVAPGEMIGCVAAQSI
--YFIINGSEKVLIAQEKMSTNHVYVFKIRQPNKYAYVSEVRSMAESQNRPPSGMFVRMVSSSGQYIRATLPYIRTEIPIVVVFRALGFVADKDILEHICYEFTDNKMMDLLRPSLEEAF-VIQNQQVALDYIGKRGSTV---GVTKEKRIRYAKEILQREMLPHVGTGEYCETKKAYYFGYIIHRLLLCALGRRPEDDRDHYANKRLDLAGPLL-GGLFRMLFRKLTRDVRSYVQKCVDNGKDVNLQFAIKAKTITSGLKYSLATGNWG-QANSAGSRAGVSQVLNRLTYASTLSHLRRLNSPIGREGKLAKPRQLHNSHWGMMCPAETPEGQACGLVKNLALMVYITVGSAANPILEFLEEWSTENFEEISPAVIPLA--TKIFVNGCWVGIHRNPELLVRTLRQLRRQVDVNT-EVGVIRDIRLKELRLYTDCGRCSRPLFIVEKLQIKKKDILALQQREVGWHDLVAKGYIEYVDTEEEETTMISMTINDLTSARLCDAYSETYTHCEIHPSLILGVCASIIPFPDHNQSPRNTYQSAMGKQAMGIYVTNYQLRMDTLAYVLYYPQKPLVTTRAMEHLHFRQLPAGINAIVAIACYSGYNQEDSVIMNQSSIDRGFFRSIFYRSYRDEEKKM----------GTLVKEDFGCPNRENTM-GMRHGS---YDKLDDDGFAPPGTRVAGEDVIIGKTTPIAPDDAQGQTARY-TRRDHSTCLRHSESGMVDQVLLTTNADGL--RFVKMRMRSIRIPQIGDKFSSRHGQKGTIGMAYTQEDMPWTIEGICPDIIVNPHAIPSRMTIGQLIECIMGKVAAHMGKEGDATPFTD-VTVDNISKALHKCGYQMRGFERMYNGHTGRPLTYTIFLGPTYYQRLKHMVDDKIHSRGRGPVQILTRQPAEGRSRDGGLRF--------------------------------------------------------------------------------------------------------------------------------------------------------------------------------------------------------------------------------------------------------------------------------------------------------------------------------------------------------------------------------------------------------------------------------------NADFDGDEMNMHVPQSFETRAEVLELMMVPKCIVSPQANRPVMGIVQDTLLGCRKITKRDTFIEKDVFMNILMWWEDFDGKIPAPAILKPKPLWTGKQVFNLIIPKQINLLRTS-AW-------HAESETGPITPGDTHVRIEKGEVITGTLCKKTLGTSTGSLIHVIWEEVGPDAARKFLGHTQRLVNYWLLQSGFSIGIGDTIADAATMEKINETISKAKNEVKDLIRAAQDKQLEAEPGRTMMESFENRVNQVLNKARDDAGSSAQKSLAES-NNLKAMVTAGSKGSFINISQMTACVGQQNVEGKRIPYGFIDRTLPHFTKDDYGPESRGFVENSYLRGLTPQEFFFHAMGGREGLIDTAVKTSETGYIQRRLVKAMEDIMVKYDGTVRNSLGDVIQFLYGEDGMDAVWIETQRLDSLKMKKSEFDKKFRYEIDDGREFRNVFDAEVQKLEADRLQLGTEIATTGDN-----NWPMPVNLGRLIWNAQKTFKIDLRRP--SDMHPMEIVEAVDKLQERLKVVPGDDLLSMEAQKNATTFFNILLRSTFASKRVLSEYKLTREAFEWVIGEIESRFLQSLVAPG-----------
--------SEKVLIAQERSAGNIVQVFKKAAPSPISHVAEIRSALEKGSRFISTLQVKLYGRE-RTIKATLPYIKQDIPIVIIFRALGIIPDGEILEHICYDVNDWQMLEMLKPCVEDGF-VIQDRETALDFIGRRGTAL---GIKKEKRIQYAKDILQKEFLPHITQLEGFESRKAFFLGYMINRLLLCALDRKDQDDRDHFGKKRLDLAGPLL-AQLFKTLFKKLTKDIFRYMQRTVEEAHDFNMKLAINAKTITSGLKYALATGNWGEQKKAMSSRAGVSQVLNRYTYSSTLSHLRRTNTPIGRDGKLAKPRQLHNTHWGLVCPAETPEGQACGLVKNLSLMSCISVGTDPMPIITFLSEWGMEPLEDYVPHQSPDA--TRVFVNGVWHGVHRNPARLMETLRTLRRKGDINP-EVSMIRDIREKELKIFTDAGRVYRPLFIVEDLKVRKGHIAKLMATEYTWSSLLNEGLVEYIDAEEEESILIAMQPEDLEPAEANSHHATTFTHCEIHPSMILGVAASIIPFPDHNQSPRNTYQSAMGKQAMGVFLTNYNVRMDTMANILYYPQKPLGTTRAMEYLKFRELPAGQNAIVAIACYSGYNQEDSMIMNQSSIDRGLFRSLFFRSYMDQEKKY----------GMSITETFEKPQRTNTL-RMKHGT---YDKLDDDGLIAPGVRVSGEDVIIGKTTPISPDEELGQRTAYHSKRDASTPLRSTENGIVDQVLVTTNQDGL--KFVKVRVRTTKIPQIGDKFASRHGQKGTIGITYRREDMPFTAEGIVPDLIINPHAIPSRMTVAHLIECLLSKVAALSGNEGDASPFTD-ITVEGISKLLREHGYQSRGFEVMYNGHTGKKLMAQIFFGPTYYQRLRHMVDDKIHARARGPMQVLTRQPVEGRSRDGGLRFHIDLAKPVFHVGFIAKIKKVCECVCMHCGKLLLDE-HNELM-RQALAI-KDSKKRFAAIWTLCKTKMVCETDVP-SEDDPT-----QLVSRGGCGNTQPTIRKDGLKLVGSWKKDRATGDAD-------EPELRVLSTEEILNIFKHISVKDFTSLGFNEVFSRPEWMILTCLPVPPPPVRPSISFNES----QRGEDDLTFKL--ADILKANISLETLEHNGAPHHAIEEAESLLQFHVATYMDNDIAGQPQALQKSG-RPVKSIRARLKGKEGRIRGNLMGKRVDFSARTVISGDPNLELDQVGVPKSIAKTLTYPEVVTPYNIDRLTQLVRNGPNEHP---GAKYVIRDSGDRIDLRYSKRAGDIQLQYGWKVERHIMDNDPVLFNRQPSLHKMSMMAHRVKVIPYSTFRLNLSVTSPYNADFDGDEMNLHVPQSEETRAELSQLCAVPLQIVSPQSNKPCMGIVQDTLCGIRKLTLRDTFIELDQVLNMLYWVPDWDGVIPTPAIIKPKPLWSGKQILSVAIPNGIHLQRFD-EG-------TTLLS-----PKDNGMLIIDGQIIFGVVEKKTVGSSNGGLIHVVTREKGPQVCAKLFGNIQKVVNFWLLHNGFSTGIGDTIADGPTMREITETIAEAKKKVLDVTKEAQANLLTAKHGMTLRESFEDNVVRFLNEARDKAGRLAEVNLKDL-NNVKQMVMAGSKGSFINIAQMSACVGQQSVEGKRIAFGFVDRTLPHFSKDDYSPESKGFVENSYLRGLTPQEFFFHAMGGREGLIDTAVKTAETGYIQRRLVKALEDIMVHYDNTTRNSLGNVIQFIYGEDGMDAAHIEKQSLDTIGGSDAAFEKRYRVDLLNTLKLQVLLDEEYKQLVKDRKFLREVFVD-GEA-----NWPLPVNIRRIIQNAQQTFHIDHTKP--SDLTIKDIVLGVKDLQENLLVLRGKNEIIQNAQRDAVTLFCCLLRSRLATRRVLQEYRLTKQAFDWVLSNIEAQFLRSVVHPGEMVGVLAAQSI
GGYFIINGSEKVIIAQERSAANIVQVFKKAAPSPIAYVAEIRSALERGSRLISSMQIKLMARNGQTIRATLPYIRSDIPIVIVFRALGVVPDRDILEHICYDPNDFQMLEMMKPCIEEAF-VIQDKDIALDYIGKRGSTT---GVTREKRLRYAHDILQKELLPHITTMEGFETRKAFFLGYMIHRMLLCALERREPDDRDHFGKKRLDLAGPLL-ASLFRMLFRKMTRDVYKYMQKCVETNREFNLTLAVKSNIITNGLRYSLATGNWGDQKRSMVNRVGVSQVLNRYTFASTLSHLRRTNTPIGRDGKLAKPRQLHNTHWGMVCPAETPEGQACGLVKNLSLMSYVSVGSPSAPIIEFLEEWGLETLEDYNPSASPNA--TKVFVNGVWLGVHRDPAHLTETLRSLRRRLDISA-EVSIVRDIREKELRLFTDAGRICRPLFIVDNLCIRKEHIQQLIEDRFGWTALVSSGLIEYLDAEEEETVMIAMSPEDLEASRQMNPHVHAWTHCEIHPAMILGILASIIPFPDHNQSPRNTYQSAMGKQAMGVYLTNYQVRMDTMANILYYPQKPLATTRSMEYLKFRELPAGQNAIVAILCYSGYNQEDSIIMNQASIDRGLFRSIFYRTYTDQEKKI----------GMTVMEEFERPVRSTTL-RMKHGT---YDKLEDDGLIAPGTRVSGEDIIIGKTAPIPLDEELGQRTQLHAKRDVSTPLRSTESGIVDQVMVTTNQEGL--KFVKVRMRSTRIPQIGDKFASRHGQKGTIGMTYRHEDMPFSAQGIVPDIIINPHAIPSRMTVAHLVECQLSKVSALSGFEGDATPFTD-VTVEAVSKLLRSHGFQSRGFEVMYHGHTGRKLVAQVFLGPTYYQRLKHLVDDKIHARARGPVQILTRQPVEGRSRDGGLRFHIELAKPVFHIGFLSKIKKILECVCWNCGKLKIDS-SNPKF-NDTQRY-RDPKNRLNAVWNVCKTKMVCDTGLS-AGSDNFDLSNPANMGHGGCGAAQPTIRKDGLRLWGSWKRGKDESD---------LPEKRLLSPLEVHTIFTHISSEDLAHLGLNEQYARPDWMIITVLPVPPPSVRPSISVDGT----SRGEDDLTHKL--SDIIKANANVRRCEQEGAPAHIVSEYEQLLQFHVATYMDNEIAGQPQALQKSG-RPLKSIRARLKGKEGRLRGNLMGKRVDFSARTVITGDPNLSLDELGVPRSIAKTLTYPETVTPYNIYQLQELVRNGPDEHP---GAKYIIRDTGERIDLRYHKRAGDIPLRYGWRVERHIRDGDVVIFNRQPSLHKMSMMGHRIRVMPYSTFRLNLSVTSPYNADFDGDEMNMHVPQSEETRAEIQEITMVPKQIVSPQSNKPVMGIVQDTLAGVRKFSLRDNFLTRNAVMNIMLWVPDWDGILPPPVILKPKVLWTGKQILSLIIPKGINLIRDD-DK-------QSLSN-----PTDSGMLIENGEIIYGVVDKKTVGASQGGLVHTIWKEKGPEICKGFFNGIQRVVNYWLLHNGFSIGIGDTIADADTMKEVTRTVKEARRQVAECIQDAQHNRLKPEPGMTLRESFEAKVSRILNQARDNAGRSAEHSLKDS-NNVKQMVAAGSKGSFINISQMSACVGQQIVEGKRIPFGFKYRTLPHFPKDDDSPESRGFIENSYLRGLTPQEFFFHAMAGREGLIDTAVKTAETGYIQRRLVKAMEDVMVRYDGTVRNAMGDIIQFAYGEDGLDATLVEYQVFDSLRLSTKQFEKKYRIDLMED--VQDLLDEEYTQLVADRELLCKFIFPKGDA-----RWPLPVNVQRIIQNALQIFHLEAKKP--TDLLPSDIINGLNELIAKLTIFRGSDRITRDVQNNATLLFQILLRSKFAVKRVIMEYRLNKVAFEWIMGEVEARFQQAVVSPGEMVGTLAAQSI
--------SEKVLIAQERMATNRVYVFAKSQPSPVSYLAEIRSAVEKGGKTISSMQIKMMRRTGQTIKSTIPYIRADIPIVVVFRALDIIPDRDILDHICYDKNDPELFEMMKPCLEDAF-PIQNRDVALDFIGRRGTVT---ALSRDRRINYASEILQKEMLPHVSMAQGQNTKKAFFFGYMVHRLLLAALGRRELDDRDHFGAKRLDLAGPLL-AALFRMLFRKLTKDVYRHLQKCVETQKPFNINSAVKSTTITNGLKYSLATGNWGDQKKAMSAKAGVSQVLNRYTFASTLSHLRRCNTPIGRDGKIAKPRQLHNTHWGMVCPAETPEGQACGLVKNLALMAYISVGGPSAPIVEFLEEWGLENLEEYSSDMAKA---TKVFVNGVWQGVHRDPAELVQTIKALRRKGDIKE-EVSIVRDVRERELRLFTDAGRVCRPLFVVEDLALRREHVEALQREKLKWSDLVENGIVEYLDAEEEETVMICMTPEDLEMSRQFGVNTHTWTHCEIHPSMILGICASIIPFPDHNQSPRNTYQSAMGKQAMGVYLTNYQVRMDTMANILFYPQKPLATTRSMEYLHFRELPAGQNAIVAILCYSGYNQEDSVIMNQSSIDRGLFRSLYYRSYMDQEKKS----------GQVQLEEFERPTRESTL-RLKHGT---YEKLDGDGLVGLGERVTGEDIIIGKTAPIPTDEELGQRLKTHTKRDVSTPLKSTESGIVDQVLLTTNSEGL--KFVKIRVRSTRIPEIGDKFASRHGQKGTIGITYRHEDMPFSAEGVTPDIIINPHAIPSRMTIGHLVECLLSKVSTITGNEGDATPFSE-VTVEAISDLLKKYGYHSRGLEVMYNGHTGRKLQAQVYLGPTYYQRLKHMVGDKIHARARGPVQILTRQPVEGRSRDGGLRFHIELSRAVFHVGFLNKVKKITECICVLCGKLKVAPHEDPRLADAVRFI-RDPKKRLAVVHALVKAKMACDMDTI-DDEQQQKIANGVPRGHGGCGHDQPVLRKEGLKLFLVYGRGKDEDG------NAQQPDRKPFTATQAHALFRKISDEDLNILGLSASEAHPAWMILTVLPVPPPPVRPSISVDGG---AMRGEDDLTYKL--AEIIRANSSLRKFEEEGAPAHVVNEFETLLQWHIATYMDNDLPGQPQALQKSG-RPVKSIRARLKGKEGRLRGNLMGKRVDFSARTVITGDPNLALDEVGVPFSIARTLTYPERVTPYNISYLQELVRNGPNEYP---GARYVVRDTGDRIDLRYNKRADTF-LQYGWIVERHLKDGDIVLFNRQPSLHKMSMMAHRVKLMPYSTFRLNLSVTSPYNADFDGDEMNLHVPQSEETRAELMQIAAVPRNIISPQANKPVMGIVQDTLCGVRKFTLRDCFMDRDFIQNILLWVPDWDGVLPPPAIMKPKQLWTGKQILSMCIPSGINLYRSS-DP-------ASPCP-----PEDNGMWIENGQIMFGTVDKKTVGTSQGGLIHVIYREKGAEICRDWFSGVQKVVNYWLLHNGFSIGIGDTVPDKATMEAITGFIDAAKTEVNRVILLAQEDKLEPEPGMTIRESFESKVTRALNQARDSSGRSAERSLKAD-NNVKQMVVAGSKGSFINISQMSACVGQQVVEGKRVPFGFKFRTLPHFTKDDYSPEARGFVENSYLRGLTPQEFFFHAMAGREGLIDTAVKTAETGYIQRRLVKALEDVMVAYDGTVRNSLGDVVQFVYGEDGMDGAFIEEQVVDPIRLSDARFEARYRVDVMDDADLQRLLDYEYSVLQEDRERLRSFIFPNGDA-----TVSLPVNIRRIIQNAQQIFHIDDRKA--SDLPPAEILQTLTELCDRLVVVRGNDQLSNEAQDNATQLFRIFLRSSFAVRRVIEEYRLNREAFEWVIGEVESKFNNSMVAPGEMCGTLAAQSI
-----------------------------------NFLAEIRSAVEKGGKTISQFQVKMYHRNGNVIKATIPYIKVDIPIWVVFRALGVISDRDILEHICYDMEDAQMLEMLKPCIDDGF-VIQDREIALDFIGNRGTTT---GLSRERRLRYAQEILQKEMLPHISMSEGSESKKAYFFGYMIHRLLLAGMERRELDDRDHFGKKRLDLAGPLL-ANNFRMLFRKLTRDVYRYLQKCVETHKDFNLNLAVKHNTITNGLKYSLATGNWGDQKKSMASKAGVSQVLNRYTYASTLSHLRRCNTPLGREGKIAKPRQLHNTHWGMVCPAETPEGQACGLVKNLSLMATISVGSLSLPVIDFLEEWGLESLEENAHSATPT---TKVFVNGVWMGVHRDPANLIKTIKKLRRKDDIHP-EVSIVRDIRERELRLYTDAGRVCRPLFVVEDLAVTKKHINMLTRGEFKWNNLIKSGVVEYLDAEEEETVMICMTPEDLENSRLQGLNTHTWTHCEIHPSMILGICASIIPFPDHNQSPRNTYQSAMGKQAMGIY-TNFLVRMDTMANILYYPQKPLATTRSMEYLKFRELPAGQNAIVAILCYSGYNQEDSVIMNQSSIDRGLFRSIYYRSYMDLEKKS----------GIQQLEEFEKPTRDTTL-RMKHGT---YDKLEDDGLIAPGTGVNGEDIIIGKTAPIPPDEELGQRTRIHTRRDVSTPLKSTESGIVDQVLITTNHEGQ--KFVKVRVRATRIPQIGDKFASRHGQKGTIGITYRQEDMPFTAEGITPDIVINPHAIPSRMTIGHLVECLLSKVATLIG--------------------------------------------------------------------------------------------HIELARPVFHPGFIIKVKKILESICVNCGKLKADI-SDPHFADKIRHV-RDPKTRMAVVWGHCKGKM-CEADEP-KED-EDGAAQGAKP-HGGCGHPQPQIRKEGLK-FLQYKKSKDDDE----DMKSLQPDKRLFTASEVYTTLKKISESDLHLLGLSDEYARPEWMILTVMPVPPPPVRPSIAVDGG---AMRSEDDLT-KL--GDIIKASANVRRCEQE-A-AHVITEFEQLLQFHVATYMDN-------------------------------------------------------------------------------------------------------------------------------------------------------------------------------YNADFDGDEMNMHVPQSEETRAELSQIAWVPRQIISPQANKPVMGIVQDTLCGIRKFTLRDTFLDWNQVQNILLWVPDWDGSVPIPAIIKPKPMWSGKQILSMAIPRGINIHRSP-DP-------KSANP-----VFDDGMLIENGEIIFGIVDKKTVGASQGGLVHVVFREKGPEATRTLFTGLQTVVNYWLFHNGFSIGIGDTIADRKTMAYITQQITERKQNVQQIIEDATHDRLKSMPGMTIRESFESKVERELNLARDDSGKYAQKNLKED-NNVKQMVVAGSKGSFINISQMSVCVGQQSVEGRRIPFGFRHRTLPHFTKDDFSPEARGFVENSYLRGLTPQEFFFHAMGGSE------------------------------------------------------------------------------------------------------------------------------------------------------------------------------------------------------------------------------------------------
-------------------------VFAKAQPSPINFLAEIRSAVEKGGKTISQFQVKMFHRNGNIMKATIPYIRVDIPIWVVFRALGVISDRDILEHICYDMQDSQMLEMLKPCIDDGF-VIQDREVALDFIGNRGTTT---GLSRERRIRYAQEILQKEMLPHVSMAEGSESKKAYFFGYMIHRLLLAALERRELDDRDHFGKKRLDLAGPLL-ANLFRMLFKKLTKDVYRYLQKCVETHKEFNLSLAVKHQTITNGLKYSLATGNWGDQKKSMASKAGVSQVLNRYTYASTLSHLRRCNTPLGREGKIAKPRQLHNTHWGMVCPAETPEGQACGLVKNLALMACISVGSYSAPVIEFLEEWGLESLEENAHSSTPC---TKVFVNGVWMGVHRDPANLVKTIKKLRRKDDISP-EVSVVRDIRERELRLYTDAGRVCRPLFIVENLALQKKHIKWLNQGEFKWEQLVKTGIIELLDAEEEETVMISMTPEDLENSRLQGINAHTWTHCEIHPSMILGVCASIIPFPDHNQSPRNTYQSAMGKQAMGIYLTNFLVRMDTMANILYYPQKPLATTRSMEYLKFRELPAGQNAIVAILCYSGYNQEDFVIMNQSSIDRGLFRSIYYRSYMDLEKKS----------GVQQLEEFEKPTRDTTL-RMKHGT---YDKLEDDGLIAPGTNVKGEDIIIGKTAPIPPDEELGQRTRTHNRRDVSTPLKSTENGIVDQVLITTNSEGQ--KFVKVRVRSTRIPQIGDKFASRHGQKGTIGITYRQEDMPFTAEGIVPDLVINPHAIPSRMTIGHLVECLLSKVATLIGNEGDATPFTD-LTVESVSTFLRQKGYQSRGLEVMYHGHTGKKLQAQIYLGPTYYQRLKHMVDDKIHSRARGPVQILTRQPVEGRSRDGGLRF-------------IVKVKKILECICVNCGRLKADI-SDLNFADKIRHV-RDPKKRMGIVWAHCKTKMVCEADEP-KEEGADADVDEPKKGHGGCGHIQPLIRKEGLKLFVQYKRPKDEDE----DVKSLQPDKRLFTPSEVYTTFKKMSDSDLHLIGLSDEYARPEWMILTVMPVPPPPVRPSIAVDGG---AMRSEDDLTYKL--GDIIKASANVRRCEQEGAPAHVITEFEQLLQ----------------------------------------------------------------------------------------------------------------------------------------------------------------------------------------YNADFDGDEMNMHIPQSEETRAELSQIAWVPRQIISPQANKPVMGIVQDTLCGIRKFTLRDTFLDWNQVQNILLWLPEWDGDVPTPAIIKPKPLWSGKQILSMVIPRGINIHRAP-DP-------KSSNP-----VFDDGMMIDNGEILFGIVDKKTVGATQGGLIHVVFREKGPEATRQVFTGIQMVVNFWLFHNGFSIGIGDTIAGPKVMTYITQRIGEKKQQVAEIIDDAYHDRLKPMPGMTIRESFESKVERELNRARDDSGQYAQKNLKED-NNVKQMVTAGSKGSYINISQMSVCVGQQSVEGRRIPFGFRHRTLPHFTKDDFSPEARGFVENSYLRGLTPQEYFFHAMAGREGLIDTAVKTAETGYIQRRLVKALEDVMVCYDGTVRNSLGDLIQFIYGEDGMDGAFIERQKIETFGMSDKEFEHBYRVDVTDKLELQAKLDEEYTRLVEDRRVLRGFIFP-ADGLT---PHYLPVNLQRIIQNAAQIFHIDRRKP--SDLEPSYIVDAVHQLTERLLTIPGDDTLSHEVQA-SS-TFRMHVRATMAARRVLEQYHLNREAFEWVLGEIEAKFNQSLVNPGEMCGTLAAQSI
--------SEKVIIAQERSAANMVQVFRKAPPSPVSYLAEIRSAIEKGSKLISSMQIKLKAAKGQTIAATLPYVKTDIPIVIVFRALGVVPDRDILDHICYDAKDRQMLEMLKPCIEEAF-VIQDREVALDFIGKRGSAI---GVTKEKRLRYAQDILQKEMLPHITTSEGFETRKAFFLGYMVHRLLLCALERRDPDDRDHFGKKRIDLAGPLL-AGLFRMLFKRLTKDIRQYMTKCVDSGKEFNLPLAVKHTTITNGLRYSLATGTWGDQKKQMNARVGVSQVLNRYTYASTLSHLRRTNTPIGRDGKIAKPRQLHNTHWGLVCPAETPEGQACGLVKNLALMSYVSVGSASAPIIEFLEEWGMESLEDYNPSAGRPS--TKIFVNGVWLGVHSDPGHLVKTLRSLRRKTDISP-EVSVVRDIREKELRLFTDAGRVCRPLFVVHDLVLKKEHVQRMAYSKFGWAQVLSNGIAEYLDAEEEETVMIAMTPDDLEATKHMNKAQHLWTHCEIHPSMILGICASIIPFPDHNQSPRNTYQSAMGKQAMGVFLTNYQVRMDTMANILYYPQKPLATTRSMEYLKFRELPAGQNAIVAILCYSGYNQEDSMIMNQSSIDRGLFRSMFYRVYQDSEEKI----------DMNQAQEFEKPTRETTM-KMKRST---YDKLEDDGLVAPGTRVSGEDVIVGKTAGLLKDADLASRSATQTKRDVSTQLRSTEAGIIDKVMVSTNSDGH--KFVKVRIRATKIPQIGDKFASRHGQKGTIGVTYRNEDMPFTSEGIVPDLIINPHAIPSRMTVAHLVECQLSKVGSLSGFEGDATPFTD-VTVEAVSNNLREQGYHSRGFEIMYNGHTGRKLMAQVFLGPTYYQRLKHLVDDKIHARARGPMQILTRQPVEGRARDGGLRFHIELAKPVFHIGFITKVKKMLECICWNCGKLKIDA-NDPKF-AETQRF-RDPKVKMNAVWQLAKMKMICESDVKGEGSIDTETGIDSKSNHGGCGNAQPVIRKEGLKLWGTWKKSKDVEG--------GEPERRLLTPMEVHSVFRHIPSVDLVRMGLSENYARPDWMIITVLPVPPPTVRPSVEQGG-----MKSHDDLTYKL--ADIIKANANVKKGEVEGAPAHVIKEFEDLLQYHVATYMDNDIAGQPKALQKSG-RAIKSIRARLKGKEGRLRGNLMGKRVDFSARTVITGDPNLSLDEVGVPRSIARTLTYPERVTPFNIHKLQQLVRNGPDEHP---GAKYILRDTGERIDLRYNKNAGDTPLQYGWTVERHLQNGDVVIFNRQPSLHKMSMMGHRVRVMPYSTFRLNLSVTSPYNADFDGDEMNLHVPQSEETRAEITEICMVPRQILAPQANKPCMGIVQDALCGIRKFTIRDTFMAKSHVMNILMWVPGWNGIVPPPAILKPQQLWTGKQILSMVIPKGINHSRND-DK-------QGLDN-----PNDVGMMIEDGEILYGVVNKKTVGSSQGGLIHIIMKEKGWEACRDFFTATQMVVNYWFLHNGFSIGIGDTIADRQTMEEITNEIAKAKLKVQGIVSDAQLNKLKQEPGMTLRESFEAGVSQVLNGARDTVGKNAESSLSKQ-NAVKQMVIAGSKGSFINISQMSACVGQQMVEGKRIPYGFKFRTLPHFTKDDYSPESRGFVENSYLRGLTPQEFFFHAMAGREGLIDTAVKTAETGYIQRRLVKALEDVGVKYDGTVRNSLGDIINFVYGEDGLDAASVEYQVLDTMRLSNAAFEEAYRVDVTDP--VQKLLDQEFKELSEDRRDLQTLIFPSGDS-----SWPLPVNLDRIILNSKQIFHIAPHRR--TDLSPAKIYTGVRDLLSRLIIVRGNDRISKEHQQQATGLFQILVRMKLSVRKLIEVHHLTSEAFDWVIGEIESRFTQSVAHAGEMCGTLAAQSI
-------------------------------------------------------------------------------------------------------------------------------------------------------------------------------------------------------------------------------------------------------------------------------------------------------------------------------------------------------LMVYITVGSSANPILEFLEEWSTENFEEISPAAIPTS--TKIFVNGCWVGIHRDPELLVKTLRQLRRQVDVNP-EVGVVRDIRLRELRLYTDYGRCSRPLFVVENLKIKKADINNLQASEDGWHELVTQGFIEYVDTEEEETTMISMTINDLVNARTNDAYSHTYTHCEIHPSLILGVCASIIPFPDHNQSPRNTYQSAMGKQAMGIYVTNYQLRMDTLAYVLYYPQKPLVTTRAMEHLHFRQLPAGINAIVAISCYSGYNQEDSVIMNQSSIDRGFFRSLFFRSYRDEEKRM----------GTLVKEEFGRPNRENTM-GMRHGS---YDKLDDDGLAPPGTRVSGEDVIIGKTTPIAQDEAGGQVSKY-TKRDQSTSLRHSESGMVDQVLLTTNQDGL--RFVKVRMRSVRIPQIGDKFSSRHGQKGTVGMTYTQEDMPWTVEGITPDIIVNPHAIPSRMTIGQLIECIMGKVAAHMGKEGDATPFTD-VTVDSISKALHKCGYQMRGFETMYNGHTGRKLSAMIFLGPTYYQRLKHMVDDKIHSRGRGPVQILTRQPAEGR--------HLELAKPMYHIGFLKTILSILRCVCFNCSRILADE-DDHRF-KQALKV-KNPKHRLKKVLDCCKNKTKCEGGDV-IDEDQGQDGDDKKKRQGGCGAQQPKIYIDGMKIIAEYKAPRKKADDPEQLMPEPVERKQQLSAERVLSVLKRITDEECQMLGLNPKYSRPDWMILQVLPVPPPPVRPSVMMDTT----SRSEDDLTHQL--AMIIRHNETLKKQEKTGAPAHIISEFAQLLQFHIATYFDNELPGQPRATQRSG-RPIKSICSRLKAKEGRIRGNLMGKRVDFSARTVITPDPNINIDELGVPWSIALNLTYPETVTPYNIERLKELVEYGPHPPPGKTGAKYIIREDGQRLDLRYLKKSSDHHLELGYKVERHLNDGDFVLFNRQPSLHKMSIMGHRIRIMPYSTFRLNLSVTSPYNADFDGDEMNMHVPQSFETRAEVLELMMVPKCIVSPQSNRPVMGIVQDTLLGCRKITKRDTFIEKDVFMNILMWWEDFDGKIPAPTILKPRPLWTGKQVFNLIIPKQINLIRQS-AW-------HAESETGFITPGDTIVRIEKGEVLSGTLCKKTLGTSSGSLIHVIWEEVGPDAARKFLGHTQWLVNYWLLQQGFSIGIGDTIADAATMEVINETISKAKHEVKQLIKAAQDKQLEAEPGRTMMESFENRVNQVLNKARDDAGSSAQKSLSES-NNLKAMVTAGSKGSFINISQMTACVGQQNVEGKRIPYGFDGRTLPHFTKDDKGPESRGFVENSYLRGLTPQEFFFHAMGGREGLIDTAVKTSETGYIQRRLVKAMEDIMVKYDGTVRNSLGDVIQFLYGEDGMDAVWIESQKLDSLKMKKKEFENVYRYEIDQEREFQNVFDAELQKLESDRRQLGTEIATTGDN-----SWPMPVNLKRLIWNAQKTFKIDPRKR--SDMHPMEIVEAIDKLQERLKVVPGDDLMSIEAQKNATLFFNILLRSTFASKRVLKEYHLTKEAFEWVVGEIESRFLQSLVAPGEMIGCVAAQSI
GGYFVINGSEKVIVAQERMSNNHVYAFKKKQPSKFSWVIETRSQVENSTRPTSTLYIQMYQKGGNQIRSTLPYIRTDIPVVIIFRALGYVADRDIIEHVVYDLTDGEMMDLFRPSLEEAF-VIQKQEVALDFIGRRGSAR---DVTKDDRIRYAAGILQKEVLPHVGTEEHCETKKGFFLGYAVHKLLMCKLGRADEDDRDHFGKKRLDLAGPLL-GGLFRVLFRKLTKDVRKHLQRCLDEGKHFNIGAAIKSNHISDGLKYSLATGNWGDKGNT--SKAGVSQVLNRLTYASSLSHLRRSNTPLARTGKQAKPRQLHNSHWGMVCPAETPEGQAVGLVKNMALMAYITTGTSQVPVMEFLEEFSTENLTDILPSVIAEPNTCKIFVNGNWVGIHRDPKQLVHTFRSLRRMIDIDA-EVSIVRDIPESEVRIYTDAGRICRPLFIVTDLAIKKHHISQLQGVKLTWTDLLMEGLVEYVDTEEEETTMIAMEPKDLDMTVG-EPYSTTYTHCEIHPSMILGICASIIPFPDHNQSPRNTYQSAMGKQAMGIYASNYQVRMDTMAHVLHYPQKPLCTTRAMEFLHFRELPSGVNVVVAIMIYTGYNQEDSLIMNQSAIDRGLFRSSYYRCYNDQEKSS-----SVGSVGALNSEFFERPAFDNCK-GMKTGD---YGKLDDDGLVSPGTRVSGDDVLIGKTAPMD--AIANTPSRY-TKRDCSTSMKANENGIVDNVLISTTKEGY--RFTKVRIRNVRIPQVGDKFASRHGQKGTIGMTYRQEDMPFTCEGIVPDIIVNPHAIPSRMTIAQLIECILGKVAVFQGCEGDATPFTD-VHVDDISKRLHAMGYQRHGNEAMYQGHTGRPLNARVFIGPTFYQRLKHLVDDKVHSRARGPVAMLTRQPLEGRARDGGLRMHIELARPVYHQGFIDVTLKALRCVCFHCSRITMED-TEYKF-QRARQI-RNRKRRLDAMHALIRPKKKCD----------------------HCNGYQPKYTKVGLHVEIEY------ADEMERVPGSSGDKKQFMSAQKAVDIFKKMRDDEVKALGLDVTWARPEWMCVSVMPVPPLHVRPSVVMGGG---AQSSEDDLTHQL--VNIVKSNIALKTAIQNGEPNIIVEQFEQALQHNVAAFVNNEMRGMPQITQRSG-RPLKTLAQRLKAKEGRIRGNLMGKRVDFSARTVITADPNLGIHQVGVPRSVAMNLTVPTRVTPFNIQELSALVANGPTEHP---GAKHIIRSDGLRIDLRYVKNKSDLLLANGWIVERHLRDGDIVLFNRQPSLHKMSIMGHMAKVLDWSTFRLNLSCTSPYNADFDGDEMNLHVPQSLPARAEAELMMHSPRVIVSGQSNRPVMGIVQDSLLAVQKMTKRDVFVKKDLMMNILMWVEDWDGRIPPPAIYRPEELWTGKQIMSMILPK-INLTGKA-NN-------GGPGPNT-FNAYDNLVRVMEGELIEGTIDKKTIGSGMGGLIHTAWLDVGHEDTARFMNQTQVVTNYWVLQSSFSIGVCDTIADFATMEQIASTINKAKLQVLDLVRQGQRGELETQPGRTMIESFEQFVNKVLNTARDHAGKSAQASLDET-NSVKAMVTAGSKGSFINISQIIACVGQQNVEGNRIPYGFKRRTLPHFSKDDLGPESRGFVENSYLSGLTPQEFFFHAMGGREGLIDTACKTAETGYIQRRLVKAMETVMARYDGTLRTSGGQIVQFLYGEDGMDAVWIERQSFDSLTLNKREFDERYLLHSDDPPEVQQMLDREMEVLKEDQAMLRIIMANREAGRESDVNSYAPGNVKRVIQNALRQFQIDKGLP--SNLHPKDVIEKIEAMLRRLVVVVGDDLLSVEAQNNATTLYRILIRSYLASKRVLREYRLSEAALIWVLGEIEARFHHAKVSPGEMAGVLAAQSI
-------------------------------------------------------------------------------------------------------------------------------------------------------------------------------------------------------------KRLDMAGPLL-AGLFRMLFRKLTRDIYRHLQKCVEEKKDFHISQAVKAATITNGLKYSIATGNWGDQKKFMQARAGVSQVLNRYTFASTLSHLRRCNTPIGRDGKIAKPRQLHNTHWGMVCPAETPEGQACGLVKNLSLMSTISVGSPSGPILEFLQSFNLESLEDMPIASNKA---TKVFVNGVWLGTSDEPGQLAVFIRELRRKDDISA-EVSMVHDIREKELRLYTDAGRVLRPLFIVDELRMKRHHMDWLRNNQWKWAEIVSNALIEYLDAEEEETVLICMSPQDLEASRAYFFAPKTWTHCEIHPAMILGICASIIPFPDHNQSPRNTYQSAMGKQAMGVYLTNYQMRMDTMSNILYYPQKPLATTRSMEHLKFRELPAGQNAIVAILCYSGYNQEDSVIMNQSSIDRGLFRSLYYRTYTDMEKKL----------GVIHLESFEKPTRDTTL-RMKHGT---YDKLDEDGLVAPGTRVSGEDIIIGKTTPLPPDEELGLRNAMHVKRDVSTPLKSTENGIVDQVLVTV-SHDHSQRFIKVRVHSTRVPHTGDKFASRHGQ-GTIGITYRQEDMPFTTEGLTPD-----------------------------------------------------------------------------------------------------------------------------------------------------------------------------------------------------------------------------------------------------------------------------------------------EWMILTVLPVPPPQVRPGVT-EGGQG-TQQAQDDLTYKL--AEIIKSNVNVRKFEEEGAPAHIISEFEQLLQFHIATYMDNDIAGMPQAMQKSG-RPVKAIRARLKGKEGRLRGNLMGKRVDFSARTVITGDPNLELDEVGVPKSIARNLTYPERVTPYNINYLQQLVRNGPTEWP---GARYVVRDTGERIDLKYGRRSDMT-LQFGWIVERHLKDGDFVLFNRQPSLHKMSMMCHRVKLMDFSTFRLNLSVTPPYNADFDG-------------------IAWVAKNIVSPQGNKPVMGIVQDTLCGIRKFTLRDCLLDYDQVQNILLWVPEWDGLFPTPCILKPKPYWSGKQIISMCIPRGVNVSLGD-RI-------TPEKNN----AKDDGVEIDNGEIMYGVVKKNVVGSSAGGLIHIIFREKGPEICRDFFGGAQRVVNFWLLHNGFSIGIGDAVADAAVAKYITETIATAKREVEQFIDDARFDRMKPEPGMTIRESFETKVNRTLNKARDDVGSRAEKELPDW-NNVKQMVIAGSKGSFINISQMSACVGQQSVEGKRIPFGFRHRSLPHFSKDDFSPE---------------------------------------------------------------------------------------------------------------------------------------------------------------------------------------------------------------------------------------------------------------------------
-----------------------------------------------------------------------------------------------------------------------------------------------------------------------------------------------------------GKKRLDLAGPLL-TGLFRLLFRKVSKDCYRYMQKCAETGRLFDVSRAIKVATISNGLKYSLATGNWGDQQHAMSSKAGVSQVLNRYTFASTLSHLRRCNTPLGREGKIAKPRQLHNTHWGMVCPAETPEGQACGLVKNLALMACISVGSYSAPVGEFLDEWGLESLEENAQAATPC---TKVFVNGVWMGVHRDPAALVRTLKKLRRNEDLNP-EVSVVRDIREKELRIYTDSGRVCRPLFVVNDLLIQKEHVLKIAEKGYAWSDLIHDGVIELLDAEEEETVMICMSPEDLEAARTQVIKAHAWSHCEIHPSMILGVCASIIPFPDHNQSPRNTYQSAMGKQAMGISLSNFLLRMDTMANILYYPQKPLATTRALEYLKFRELPAGQNAIVAILCYSGYNQEDSVIMNQSSIDRG-FRSIYYKSYMDVEKTT----------GQVILEEFEKPSRENT--RMKHGN---YDKLDDDGIIAPGTNVIGEDILIGKTAPLPEGEELGQRKSTHTRRDVSTPLKSTESGIVDHVIVSLNADGH--RFVKIRVRSTRVPQIGDKFASRHGQKGTIGVTYRQEDMPFTADGITPDLVINPHAIPSRMTIGHLVECLLSKVATLLGQDGDATPFTD-LTVEGVSAVLKERGFQSRGLEVMYHGHTGRKLQAQVYLGPTYYQRLKHMVEDKIHSRARGPVQILTRQPVEGRSRDGGLRF------------------------------------SDPGFAQKVEQSRNNPKRRMALVWAHCKGKMTCETDEV-KDEDN-PEASNVKKGHGGCGHHQPLIRKEALKLFFHYKKQNDDEE------SRTVQEKRQVSAQEVYRVFRKISSDDLENLGLSEYYARPDWMILTVLPVPPPPVRPSISVDGG---VRRSEDDLTYKL--ADIIKASGNVRRSEQEGAPAHIITEFEQ-------------------------------------------------------------------------------------------------------------------------------------------------------------------------------------------YNADFDGDEMNLHVPQSEETRAELSQIAWVPRQIISPQANKPVMGIVQDTLCGIRKFTLRDTFLDWTQVQNVLLWVPDWDGVIPTPTILKPKPMWTGKQLLSMCIPRGINIHRKP-EP-------FSDNP-----FNDDGMLFENGDIIFGVVDKKTVGAAQGGL-HVVFREKGPEATRDLLTGIQKVVNYWLFHNGFSIGIGDTIADAKTMAAVSERIVAAKQKVGKLIEDAHNDRLKPQPGMTIRESFEAGVNFALNQARDKAGQDAQKSLKDD-NNVKQMVVAGSKGSFINIAQMSVCVGQQSVEGKRIPFGFRHRTLPHFHKDDFSSEARGFVENSYLRGLTPSEFFFHAMGGSEGLIDTAIKTAETGYIQRRLVKALEDVMVCYDGTVRNSL-DIIQFTYGEDGMDGAFIERQSITTFHLSNAAFERMYRV-VTDPLELQHLLDEEYAQLMEDRRELREFIFRGSDPQM---PHYLPVNLRRTIQNAQQIFHIDRRKP--SNLDPAH-IRSVRALMDRLVVVRGEDSLSLESQSNATLLFRMHLRATFAARPVLEDFHLDKEAFEWVLGEVETRFNQSIVHPGEMCGTLAAQSI
GGYFVINGSEKVLIAQERSAANIVQVFKKAQPSAYTYTAEIRSALEKGSRLISSMMLKLYGKGGQTIHTTLPFVKSDLPVAIVFRALGVVSDEDILNHICYDRNDSQMLEMLRPCIEEAF-CVQDREVALDFIGKRGNRDQA-GLGREKRVRVAKDILQKETLPHISQTEGSETRKAFFLGYMVHKLLQCALGRREPDDRDHFGKKRLDLAGPLL-AKLFRGIMRRMNTELANYLRRCVEGNRHFNLAVGIKPGTLSNGLKYSLATGNWGDQKKAMSSTAGVSQVLNRYTFASTLSHLRRTNTPIGRDGKLAKPRQLHNTHWGLVCPAETPEGQACGLVKNLSLMCYVSVGSPSEPLIEFMINRGMEVVEEYEPLRYPHA--TKIFVNGVWVGIHQDPKHLVQQVVDTRRKSYLQY-EVSLVREIRDQEFKIFSDAGRVMRPVFTVQQLVLTKDLVNKLAQEKIGWEGLIRAGAVEYLDAEEEETAMICMTPEDLELYRAQNPTTHMYTHCEIHPSMILGICASIIPFPDHNQSPRNTYQSAMGKQAMGFFLTNYSRRMDTMANILYYPQKPLGTTRSMEFLKFRELPAGQNAIVAIACYSGYNQEDSVIMNQSSIDRGLFRSLFFRSYSDQEKKV----------GLNYTEVFEKPFHQNTL-RMKHGT---YDKLDEDGIVAPGVRVSGEDIIIGKTAPIDADQDLGTRTTMHQRRDISTPLRSTENGIVDSVIVTVNADNV--KYVKVRVRTTKIPQIGDKFASRHGQKGTIGVTYRQEDMPFTREGITPDIIINPHAIPSRMTIAHLIECLLSKVSTLEGMEGDATPFTD-VTVDSVSELLRKHGYQSRGFEIMYNGHTGRKLRAQVFFGPTYYQRLRHMVDDKIHARARGPVQIMTRQPVEGRARDGGLRFHIELAKPVYHPGFIKKVKKILEIVCHNCSKVLADE-SDPEF-VAAINT-RDAKLRFKRVWAVCKKKRRCENDDR-SEKNKDEEFAPVVESHGGCGNVQPQVRQVALQLKAAFEV-VQEDG-------PKRKETAPITPEMAHSILRRISEKDLRNMGLNSDYARPEWMIITVLPVPPPPVRPSISMDGTGT-GMRNEDDLTYKL--GDIIRANGNVKQAIREGSPQHIARDFEELLQYHVATYMDNDIAGQPRALQKSG-RPVKAIRARLKGKEGRLRGNLMGKRVDFSARTVITGDANLSLHEVGVPRSIARTLTYPETVTPYNIGKLHQLVENGPNEHPGAKYVIRSDGTRIDLRHHRRAAQIS---LEYGWKVERHLMDGDYIIFNRQPSLHKESMMGHRVRVMPYSTFRLNLSVTSPYNADFDGDEMNLHVPQSEETRAEVKELCLVPNNIVSPQKNGPLMGIVQDSLAGAYKLCRRDTFLDKNQVMNLMLWVPNWDGVIPQPAILKPRPRWTGKQIISMVIPKEISLHAPE--D-------KSDSP-----LKDAGLLIQAGELMYGLMKKKNIGSASGGVIHLCYNELGPEGAMAFLNGVQQVVTYWLLQNGHSIGIGDTIPDKQTIEKVQVHIDTQKAEVARLTAMATNNELEALPGMNVRATFENKVSMALNMARDQAGTTTQKSLKDS-NNAVTMAESGSKGSSINISQMTALVGQQIVEGKRIPFGFKYRTLPHFTKDDYSPEARGFVENSYLRGLTPTEFFFHAMAGREGLIDTAVKTAETGYIQRRLVKALEDLNAQYDGTVRNSLGDIIQFLYGEDGLDAMCIEKQKLGILKMSDEAFEKKYRLDLANPKASMALLDEEWDQLLADRREVREINRSKMGEE----MMQLPLNIGRMIETAKRVFNVKANDR--SNLRPSDVIPVVRNVINKLKIVRGEDQISKEADTSATILFKALLRSRLAFKEVVKEHRLNKLAFEHVLGELQNRWDRSFVNPGEMVGVLAAQSI
--------SEKVLIAQERMAANHVYVFSKAPPAPVTFLAEIRSAVEKGGKTISTMQVKLFSRNNNTIRATLPYIRNDIPIVIVFRALGIVPDREVLQHICYDFNDTPMLEMLKPCIEEAF-VIQDRDVALDFIGRRGTTT---GLSRAKRTVYAQEILQKEMLPHISTSEGSNTKKAYFFGYMIHRLLLAALDRREIDDRDHFGKKRIDLGGPLM-ANLFRMLFRKVTRDVYRHLQKCVEEHREFHIQAAVKSSTITNGLRYSLATGNWGDQKKAMQAKAGVSQVLNRFAFASTLSHLRRTNTPIGRDGKIAKPRQLHNTHWGMVCPAETPEGQACGLVKNLSLMATVTVGTPSAPIVEFLEEFGLDSLVDMQLAHAKA---TKIFVNGVWMGTHDDPGQLVDTLRDLRRKDDISH-EVSVVRDIRERELRIYTDASRVLRPVFIVNPLLIKKRHVEMIGQPEFRWTHLVQEGVIEYLDAEEEESVLICMSTTDLEQSREYTIAPDTWTHCEIHPAMVLGICASIVPFPDHNQSPRNVYQSAMGKQAIGIPISNIQSRADSMAHVLLYPQKPLGTTRSMEHLRFRELPAGQNAIVAIMCYSGYNQEDSVIMNQSSIDRGLFRSMYYRGYMAEEKKV----------GVMQLEEFEKPHRDTTI-RMKHGT---YDKIDADGLCAPGTRVSGDDVIIGKTAPLPPDEELGMRSKLHTKKDASVSLKSTENGIIDQVLVTTNSHGN--KFVKVRVRSTRVPQTGDKFASRHGQKGTIGITYRQEDMPFSAEGVTPDIIINPHAIPSRMTIGHLVECLLSKVAALSGQEGDATPFTE-LTVEAVSSILRGLGYQSRGLEVMYHGHTGRKLQAQVYLGPTYYQRLKH---------------------------------HIDLAKPVFHIGYLGKVKKILECVCFHCGKLKADTVTDPVFDQIVKATRGSKKRRFQRVWEYCSKKMICEADDP-KDEDEMGFDEQNKPGHGGCGRVQPNIRREGLKLFTQWKKGKGEDEDGE-ENAIAQAEKRPLPASEAHTILKKMSSHDIAVLGLSEENARPDWMVLTVLPVPPPPVRPSVQ-DGG-------EDDLTYKL--ADVIRANATLKKMEQEGTPAHILADFEQLLQFHCATFMDNDIAGQPQAMQSSG-RPIKSIRARLKGKEGRLRGNLMGKRVNFSARTVITGDPLLELDEVGVPKSIARNLTYPERVTPYNRAWLSELVRNGPNDYP---GAKYVIRDTGERIDLKYNRRSDMA-LQPGWIVERHLKDGDYILFNRQPSLHKMSMMSHRIKLMDYSTFRLNLSVTPPYNADFDGDEMNLHVPQSEETRAELSQIAWVPRQIVSPQANKPVMGIVQDTLCGIRKFSLRDCLLDYQQVQQVLLWVADWDGVVPMPCILKPKPYWSGKQILSMCIPKGINVFLDK-DK-------GLKNNF----LKDDGVYIENGEIMYGVINKKVVGASAGGLIHIIFREKGPVVCKRFFSGVQRVVNFWLLHNGFSIGIGDTVADKATTDSINQTIAAAKAAVMDYIKYARHDWLKVEAGMTLRESFEANVNRVLNQARDDVGNHAETSLPDF-NNVKQMVVSGSKGSFINISQMSACVGQQSVEGKRIPFGFRHRSLPHFTKDDFTPESRGFVENSYLRGLTAQEFFFHAMAGREGLIDTAVKTAETGYIQRRLVKALEDVMVCYDGTVRNSTNNVIQFAYGEDGIDGAQVETQTLLTLKLNDADFRHMFRVDLHDGQELQDLLDEEFAQLEFDRNLLRHEIFQSDQV-----QVRLPMNVARLVLNAQQIFHVDPRKP--TDLSPAEVIIGLRNVLDRLIVIRGDDPISREAQMNATLLFKIHLRSYLCSKMVIEQHHINKEAWEWILGEIEGQFARSVANPGEMCGTLAAQSI
---------------------------------------------------------------------------------------------------------------------------------------------------------------------------------------------------------------------------------------------------------------------------------------------------------------------------------WGMMCPAETPEGQACGLVKNLALMVYITVGSSANPILEFLEEWGTENFEEVSPSNIPNA--TKIFVNGCWVGIHRYPETLVKTLKQLRRQVDVNP-EVGVVRDIPLRELRLYTDYGRCSRPLFVVEKLLIKKSHIIRLQERDEGWHDLVAKGFIEYVDTEEEETTMISMTITDLVQARKNEAYSHTYTHCEIHPSLILGVCASIIPFPDHNQSPRNTYQSAMGKQAMGIYVTNYQLRMDTLAYVLYYPQKPLVTTRAMEHLHFRQLPAGINAIVAIACYSGYNQEDSVIMNQSSIDRGFFRSLFFRSYRDEEKRM----------GTLVKEEFGRPSRDNTA-GMRHGS---YDKLDDDGLAPPGTRVSGEDVIIGKTTP-TN-QDENAGGRY-TRRDQSTSMRHSESGMVDQVLLTTNQDGL--RFVKIRMRSVRIPQIGDKFSSRHGQKGTVGMTYCQEDMPWTIEGITPDIIVNPHAIPSRMTIGQLIECIMGKVAAHMGKEGDATPFTD-VTVDNISKALHKCGYQMRGFETMYNGHTGRRLTAMIFLGPTYYQRLKHMVDDKIH--------------------------HLELAKPMFHIGFMKTVLSILRCVCFNCSRILADE-EDHRF-KQALKI-KNPKHRLEKILDCCKNKTKCEGGDV-IEDDQGQDVDEKKKPHGGCGSQQPKITIDGMKIIAEYKAPRKKADEQEQLMPEPVERKQQLSAERVLNILKRISDEECQMLGFNPKYARPDWMILQVLPIPPPPVRPSVMMNST----TRSEDDLTHQL--AMIIRHNENLKKQEKNGAPAHIVTEFAQLLQFHVATYFDNELPGQPRATQRSG-RPIKSICSRLKAKEGRIRGNLMGKRVDFSARTVITPDPNINIDELGVPWSIALNLTYPEIVTPYNIERLKELVEYGPHPPPGKTGAKYIIRDDGQRLDLRYLKRSSDHHLELGYKVERHLNDGDLVLFNRQPSLHKMSIMGHRIKIMPYSTFRLNLSVTSPYNADFDGDEMNMHVPQSFETRAEVMELMMVPKCIVSPQSNRPVMGIVQDTLLGCRKVTKGDTFTEKDVFMNILMWWEEFEGKIPNPAILKPRPIWTGKQVFNLIIPKQINLIRYS-AW-------HNESEKGFPTPGDTVVRIEKGEVLSGTLCKKTLGSSSGSLIHVIWEEVGPDAARKFLGHTQWLVNYWLLQQGFSIGIGDTIADAATMEKINETIANAKIKVQQLIEKAQEKKLEAEPGRTMMESFENQVNQVLNKARDDAGNSAQKSLSES-NNLKAMVTAGSKGSFINISQMTACVGQQNVEGKRIPYGFNGRTLPHFTKDDKGPESRGFVENSYLRGLTPQEFFFHAMGGREGLIDTAVKTSETGYIQRRLVKAMEDIMVKYDGTVRNSLGDVTQFLYGEDGMDAVWIESQKLDSLKMKKREFDDVYKYELDQEREFQNVCDAEVQHLENDRRQLGTEIAPSGDN-----SWPLPVNLKRLIWNAQKLFKIDPRKA--SDMHPMEIIDAIDKLQERLKVVPGNDPLSIEAQKNATLFFNILLRSTFASKRVLKEYHLTKEAFDWVIGEIETRFLQSLVSPGEMIGCVAAQSI
----------------------------------------------------------------------------------------------------------------------------------------------------------------------------------------------------------------------------------------------------------------------------------------------------------------------------------GMMCPAETPEGQACGLVKNLALMVYITVGSAANPILEFLEEWSTENFEEISPAVIPNA--TKIFVNGCWVGIHRDPDLLVKTLRQLRRQVDVNT-EVGVVRDIRLSELR-YT-YGRCSRPLFIVENLLIKKSDIRRLQQRVRGWHELVTKGFIEYVDTEEEETTMISMTINDLVNARKSATSIVKYTHCEIHPSLILGVCASIIPFPDHNQSPRNTYQSAMGKQAMGIYVTNYQLRMDTLAYVLYYPQKPLVTTRAMEHLHFRQLPAGINAIVAIACYSGYNQEDSVIMNQSSIDRGFFRSLFYRSYRDEEKRM----------GTLVKEEFGRPNRENTT-GMRHGS---YDKLDDDGLAPPGTRVSGEDVIIGKTTPVTQDESGGQAARY-TKRDQSTSLRHS-SGMVDQVLLTTNADGL--RFVKVRMRSVRIPQIGDKFSSRHGQKGTVGMTYCQEDMPWTVEGITPDIIVNPHAIPSRMTIGQLIECIMGKVAAHMGKEGDATPFTD-VTVDNISKALHKCGYQMRGFETMYNGHTGRRLSAMIFLGPTYYQRL-----------------------------------HLELAKPMYHIGFMKTVLSILRSVCFDCSRILADE-EDHRF-KQALKI-KNPKHRLRKVLDCCKNKVKCEGGDE-IEDDQAQDGEEKKKRHGGCGAQQPKISIDGMKIIAEYKATRKKADEQEQLMPEPVERKQQLSAEKVLDILKRISDEDCQLLGLNPKYARPDWMILQVLPIPSPPVRPSVMMNTT----ARSEDDLTHQL--AMIIRHNENLRRQERNGAPAHIITEFAQLLQFHIATYFDNDLPGQPRATQRSG-RPIKSICNRLKAKEGRIRGNLMGKRVDFSARTVITPDPNINIDQLGVPWSIALNLTYPETVTPYNIERLKELVDNGPHPPPGKTGARYIIRDDGQRLDLRYLKKSSDHHLELGYKVERHLNDGDFVLFNRQPSLHKMSIMGHRIKIMPYSTFRLNLSVTSPYNADFDGDEMNMHVPQSFETRAEVLELMMVPKCIVSPQSNRPVMGIVQDTLLGCRKITKRDTFIEKDVFMNILMWWEDFDGKIPSPTILKPRPLWTGKQVFNLIIPRQINLIRYS-AW-------HSESETGFITPGDTVVRIEKGEVLSGTLCKKTLGTSSGSLIHVIWEEVGPDAARKFLGHTQWLVNYWLLQQGFSIGIGDTIADAATMETINETISKAKNEVNHLIQLAHQKALEA-PGRTMMESFENRVNQVLNKARDDAGSSAQKSLSES-NNLKAMVTAGSKGSFINISQMTACVGQQNVEGKRIPFGLFGRSLPHFTRDDYGPESRGFVENSYLRGLTPQEFFFHAMGGREGLIDTAVKTSETGYIQRRLVKAMEDIMVKYDGTVRNSLGDVIQFLYGEDGMDAVWIESQKLDSLKMKRPEFENVYRYEIDNEREFQNVFDAEVQKLEADRRQLGTEIAPSGDN-----SWPMPVNLKRLIWNAQKTFKIDLRKP--SDMHPMEIVEAVDKLQERLKVVPGDDLMSIEAQKNATLFFNILLRSTFASKRVLKEYRLTREAFEWVIGEIESRFLQSLVAPGEMIGCVAAQSI


2. RAxML run information

You are using RAxML version 7.0.4 released by Alexandros Stamatakis in April 2008

Alignment has 4175 distinct alignment patterns

Proportion of gaps and completely undetermined characters in this alignment: 0.146166

RAxML rapid bootstrapping and subsequent ML search

Partitioned Data Mode: Using 2 distinct models/partitions with joint branch length optimization


Executing 100 rapid bootstrap inferences and thereafter a thorough ML search 

All free model parameters will be estimated by RAxML
GAMMA model of rate heterogeneity, ML estimate of alpha-parameter
GAMMA Model parameters will be estimated up to an accuracy of 0.1000000000 Log Likelihood units

Partition: 0
Name: gene1
DataType: DNA
Substitution Matrix: GTR
Empirical Base Frequencies:
pi(A): 0.262924 pi(C): 0.209305 pi(G): 0.282194 pi(T): 0.245577


Partition: 1
Name: gene2
DataType: AA
Substitution Matrix: WAG
Fixed Base Frequencies:

pi(A): 0.087000 pi(R): 0.044000 pi(N): 0.039000 pi(D): 0.057000 
pi(C): 0.019000 pi(Q): 0.037000 pi(E): 0.058000 pi(G): 0.083000 
pi(H): 0.024000 pi(I): 0.049000 pi(L): 0.086000 pi(K): 0.062000 
pi(M): 0.020000 pi(F): 0.038000 pi(P): 0.046000 pi(S): 0.070000 
pi(T): 0.061000 pi(W): 0.014000 pi(Y): 0.035000 pi(V): 0.071000 


RAxML was called as follows:

raxml -# 100 -n combo -q phpSp2ksF -o Phytophthora_sojae,Thalassiosira_pseudonana -f a -m PROTGAMMAWAGF -x 1606646373 -p 1606646373 -s phpg6a9hR 


Switching from GAMMA to CAT for rapid Bootstrap, final ML search will be conducted under the GAMMA model you specified

Time for BS model parameter optimization 467.321063
Bootstrap[0]: Time 866.879774 bootstrap likelihood -133874.595033, best rearrangement setting 12
Bootstrap[1]: Time 342.345478 bootstrap likelihood -133792.421750, best rearrangement setting 8
Bootstrap[2]: Time 358.725603 bootstrap likelihood -134997.872120, best rearrangement setting 8
Bootstrap[3]: Time 356.598790 bootstrap likelihood -133082.258916, best rearrangement setting 5
Bootstrap[4]: Time 279.484395 bootstrap likelihood -136178.751050, best rearrangement setting 13
Bootstrap[5]: Time 348.553222 bootstrap likelihood -137075.781229, best rearrangement setting 12
Bootstrap[6]: Time 366.110427 bootstrap likelihood -138159.495440, best rearrangement setting 10
Bootstrap[7]: Time 379.447799 bootstrap likelihood -135621.416653, best rearrangement setting 6
Bootstrap[8]: Time 372.748669 bootstrap likelihood -138198.906171, best rearrangement setting 15
Bootstrap[9]: Time 353.253829 bootstrap likelihood -134384.256283, best rearrangement setting 13
Bootstrap[10]: Time 371.003774 bootstrap likelihood -138144.712809, best rearrangement setting 7
Bootstrap[11]: Time 359.817455 bootstrap likelihood -134612.310218, best rearrangement setting 12
Bootstrap[12]: Time 354.047791 bootstrap likelihood -136633.858333, best rearrangement setting 11
Bootstrap[13]: Time 393.150480 bootstrap likelihood -135906.562363, best rearrangement setting 6
Bootstrap[14]: Time 352.768905 bootstrap likelihood -136390.506950, best rearrangement setting 9
Bootstrap[15]: Time 371.730738 bootstrap likelihood -136473.045655, best rearrangement setting 10
Bootstrap[16]: Time 354.885783 bootstrap likelihood -130797.687646, best rearrangement setting 12
Bootstrap[17]: Time 360.588488 bootstrap likelihood -134540.384705, best rearrangement setting 9
Bootstrap[18]: Time 348.778121 bootstrap likelihood -135046.220528, best rearrangement setting 10
Bootstrap[19]: Time 370.647720 bootstrap likelihood -133817.421868, best rearrangement setting 6
Bootstrap[20]: Time 369.968755 bootstrap likelihood -132720.840805, best rearrangement setting 5
Bootstrap[21]: Time 319.497445 bootstrap likelihood -135642.855249, best rearrangement setting 14
Bootstrap[22]: Time 377.960336 bootstrap likelihood -134309.928362, best rearrangement setting 12
Bootstrap[23]: Time 372.684509 bootstrap likelihood -133795.613499, best rearrangement setting 13
Bootstrap[24]: Time 377.755137 bootstrap likelihood -134237.450285, best rearrangement setting 14
Bootstrap[25]: Time 351.262762 bootstrap likelihood -136349.566277, best rearrangement setting 7
Bootstrap[26]: Time 252.721740 bootstrap likelihood -136570.394714, best rearrangement setting 10
Bootstrap[27]: Time 231.844016 bootstrap likelihood -137718.777715, best rearrangement setting 13
Bootstrap[28]: Time 282.834958 bootstrap likelihood -134659.000988, best rearrangement setting 13
Bootstrap[29]: Time 342.383384 bootstrap likelihood -133340.347502, best rearrangement setting 6
Bootstrap[30]: Time 367.776803 bootstrap likelihood -132240.087698, best rearrangement setting 5
Bootstrap[31]: Time 362.566205 bootstrap likelihood -131628.949630, best rearrangement setting 15
Bootstrap[32]: Time 374.214510 bootstrap likelihood -133696.782352, best rearrangement setting 6
Bootstrap[33]: Time 355.513530 bootstrap likelihood -136487.737238, best rearrangement setting 13
Bootstrap[34]: Time 368.863843 bootstrap likelihood -132804.248831, best rearrangement setting 9
Bootstrap[35]: Time 300.540971 bootstrap likelihood -135850.490040, best rearrangement setting 12
Bootstrap[36]: Time 264.472968 bootstrap likelihood -137706.995210, best rearrangement setting 10
Bootstrap[37]: Time 351.259892 bootstrap likelihood -137442.367677, best rearrangement setting 9
Bootstrap[38]: Time 347.879095 bootstrap likelihood -133913.437041, best rearrangement setting 13
Bootstrap[39]: Time 357.419536 bootstrap likelihood -136631.245260, best rearrangement setting 10
Bootstrap[40]: Time 379.852201 bootstrap likelihood -135131.288624, best rearrangement setting 9
Bootstrap[41]: Time 359.522395 bootstrap likelihood -136621.710914, best rearrangement setting 11
Bootstrap[42]: Time 347.546995 bootstrap likelihood -138198.155204, best rearrangement setting 7
Bootstrap[43]: Time 377.180374 bootstrap likelihood -134167.374317, best rearrangement setting 12
Bootstrap[44]: Time 369.623841 bootstrap likelihood -132649.713963, best rearrangement setting 6
Bootstrap[45]: Time 338.510700 bootstrap likelihood -135944.059983, best rearrangement setting 11
Bootstrap[46]: Time 360.907362 bootstrap likelihood -136168.149533, best rearrangement setting 14
Bootstrap[47]: Time 368.287926 bootstrap likelihood -134306.236203, best rearrangement setting 8
Bootstrap[48]: Time 336.960558 bootstrap likelihood -134487.865214, best rearrangement setting 15
Bootstrap[49]: Time 342.813233 bootstrap likelihood -133720.364346, best rearrangement setting 10
Bootstrap[50]: Time 361.644321 bootstrap likelihood -133157.849963, best rearrangement setting 15
Bootstrap[51]: Time 350.695981 bootstrap likelihood -132127.229111, best rearrangement setting 15
Bootstrap[52]: Time 358.638510 bootstrap likelihood -133660.789667, best rearrangement setting 11
Bootstrap[53]: Time 356.442626 bootstrap likelihood -134454.518446, best rearrangement setting 7
Bootstrap[54]: Time 334.869919 bootstrap likelihood -134027.170214, best rearrangement setting 5
Bootstrap[55]: Time 358.280518 bootstrap likelihood -132950.042536, best rearrangement setting 5
Bootstrap[56]: Time 348.640097 bootstrap likelihood -137551.850461, best rearrangement setting 11
Bootstrap[57]: Time 358.586495 bootstrap likelihood -132037.247002, best rearrangement setting 5
Bootstrap[58]: Time 322.749650 bootstrap likelihood -137208.117386, best rearrangement setting 6
Bootstrap[59]: Time 238.911679 bootstrap likelihood -136078.583430, best rearrangement setting 5
Bootstrap[60]: Time 267.313097 bootstrap likelihood -133958.596176, best rearrangement setting 10
Bootstrap[61]: Time 373.489979 bootstrap likelihood -134568.364834, best rearrangement setting 10
Bootstrap[62]: Time 351.460930 bootstrap likelihood -131686.603688, best rearrangement setting 11
Bootstrap[63]: Time 352.983836 bootstrap likelihood -139188.275846, best rearrangement setting 13
Bootstrap[64]: Time 352.926460 bootstrap likelihood -132382.443383, best rearrangement setting 8
Bootstrap[65]: Time 351.951885 bootstrap likelihood -137621.509829, best rearrangement setting 13
Bootstrap[66]: Time 315.163107 bootstrap likelihood -136916.612677, best rearrangement setting 5
Bootstrap[67]: Time 265.558925 bootstrap likelihood -132263.998415, best rearrangement setting 8
Bootstrap[68]: Time 374.381685 bootstrap likelihood -133777.326818, best rearrangement setting 12
Bootstrap[69]: Time 242.336462 bootstrap likelihood -130936.437138, best rearrangement setting 11
Bootstrap[70]: Time 251.681898 bootstrap likelihood -138444.318605, best rearrangement setting 6
Bootstrap[71]: Time 246.221221 bootstrap likelihood -134012.859873, best rearrangement setting 9
Bootstrap[72]: Time 340.999383 bootstrap likelihood -135116.800332, best rearrangement setting 15
Bootstrap[73]: Time 357.226579 bootstrap likelihood -135301.256883, best rearrangement setting 8
Bootstrap[74]: Time 370.326789 bootstrap likelihood -136435.355558, best rearrangement setting 5
Bootstrap[75]: Time 388.119726 bootstrap likelihood -134576.844568, best rearrangement setting 13
Bootstrap[76]: Time 371.902701 bootstrap likelihood -135019.396223, best rearrangement setting 14
Bootstrap[77]: Time 369.234853 bootstrap likelihood -136515.083441, best rearrangement setting 8
Bootstrap[78]: Time 335.792865 bootstrap likelihood -137873.895529, best rearrangement setting 6
Bootstrap[79]: Time 372.868636 bootstrap likelihood -136484.907871, best rearrangement setting 9
Bootstrap[80]: Time 366.164058 bootstrap likelihood -133487.891828, best rearrangement setting 5
Bootstrap[81]: Time 357.798538 bootstrap likelihood -136285.760988, best rearrangement setting 11
Bootstrap[82]: Time 356.289620 bootstrap likelihood -131874.992739, best rearrangement setting 13
Bootstrap[83]: Time 361.966293 bootstrap likelihood -134199.621297, best rearrangement setting 7
Bootstrap[84]: Time 358.977479 bootstrap likelihood -139627.535154, best rearrangement setting 7
Bootstrap[85]: Time 354.291755 bootstrap likelihood -130609.147423, best rearrangement setting 8
Bootstrap[86]: Time 354.057773 bootstrap likelihood -132236.836865, best rearrangement setting 14
Bootstrap[87]: Time 371.047982 bootstrap likelihood -137133.504565, best rearrangement setting 7
Bootstrap[88]: Time 339.691957 bootstrap likelihood -139325.237585, best rearrangement setting 12
Bootstrap[89]: Time 356.907610 bootstrap likelihood -136678.503041, best rearrangement setting 14
Bootstrap[90]: Time 302.947860 bootstrap likelihood -133089.349139, best rearrangement setting 15
Bootstrap[91]: Time 266.035040 bootstrap likelihood -134283.028203, best rearrangement setting 14
Bootstrap[92]: Time 340.622594 bootstrap likelihood -133129.008982, best rearrangement setting 10
Bootstrap[93]: Time 347.595171 bootstrap likelihood -135493.394785, best rearrangement setting 14
Bootstrap[94]: Time 372.729652 bootstrap likelihood -134405.222693, best rearrangement setting 13
Bootstrap[95]: Time 381.749111 bootstrap likelihood -133506.132408, best rearrangement setting 10
Bootstrap[96]: Time 382.799067 bootstrap likelihood -131261.596503, best rearrangement setting 15
Bootstrap[97]: Time 376.177119 bootstrap likelihood -130924.517019, best rearrangement setting 13
Bootstrap[98]: Time 246.381363 bootstrap likelihood -136678.784640, best rearrangement setting 15
Bootstrap[99]: Time 358.970493 bootstrap likelihood -134958.890419, best rearrangement setting 13


Overall Time for 100 Rapid Bootstraps 34982.740656
Average Time per Rapid Bootstrap 349.827407

Starting ML Search ...

Fast ML optimization finished

Slow ML optimization finished

Slow ML Search 0 Likelihood: -143010.326008
Slow ML Search 1 Likelihood: -143010.326008
Slow ML Search 2 Likelihood: -143010.326008
Slow ML Search 3 Likelihood: -143010.326011
Slow ML Search 4 Likelihood: -143010.326010
Slow ML Search 5 Likelihood: -143010.326011
Slow ML Search 6 Likelihood: -143010.326008
Slow ML Search 7 Likelihood: -143010.326009
Slow ML Search 8 Likelihood: -143010.326011
Slow ML Search 9 Likelihood: -143010.326011

Final ML Optimization Likelihood: -143010.326003

Model Information:

Model Parameters of Partition 0, Name: gene1, Type of Data: DNA
alpha: 0.431265
Tree-Length: 2.991391
rate a<->c: 0.755910
rate a<->g: 1.644494
rate a<->t: 0.867387
rate c<->g: 0.898993
rate c<->t: 3.918397
rate g<->t: 1.000000

Model Parameters of Partition 1, Name: gene2, Type of Data: AA
alpha: 0.621345
Tree-Length: 2.991391


ML search took 57240.259104 secs or 15.900072 hours

Combined Bootstrap and ML search took 92223.161738 secs or 25.617545 hours
Drawing Bootstrap Support Values on best-scoring ML tree ...


3. Optimal tree with bootstrap values and branch lengths

(((Cyanidioschyzon_merolae:0.55511987075071622666,(Chlamydomonas_reinhardtii:0.38811971750795587477,(Physcomitrella_patens:0.08791334784360309296,(((Ginko_biloba:0.03187635608559673955,(Cycas_revoluta:0.04258861732503754077,Zamia_sp:0.04797745055174493234)100:0.02360562296682970282)89:0.01176292995187217319,((Welwitschia_mirabilis:0.12007225175621981383,Ephedra_sp:0.05902057666281602250)100:0.04424533468127374997,(Pinaceae_sp:0.05043375169620985948,(Taxus_sp:0.02275396507894581963,Cupressaceae_sp:0.03308327575939809528)100:0.02251045950785006064)44:0.01009261665322046773)99:0.01659133897418316531)95:0.01003774385558588861,(Amborella_trichopoda:0.04475984409255309715,(((Magnolia_sp:0.03425503373085569958,Oryza_sativa:0.07802036535798462236)45:0.00823513188832605304,(Rhododendron_macrophyllum:0.05604181896556250514,(Arabidopsis_thaliana:0.07002888162212062007,Populus_trichocarpa:0.03715132133501092282)91:0.01663314736782317213)65:0.00787129444057830738)97:0.01613935606450284110,Nymphaea_odorata:0.05242055804039955080)82:0.01167340911252055281)100:0.03230505118624213412)100:0.05764193898662178794)100:0.10686233552560298055)100:0.07656423271923794294)68:0.02389255709960987073,(((((((Sporobolomyces_roseus:0.14359333309366181797,Phragmidium_sp:0.17601399671940001768)100:0.07842865461859281628,((Ustilago_maydis:0.18852476180294328034,Tilletaria_anomala:0.10276801062238102857)100:0.06347431252863371121,(Cryptococcus_neoformans:0.23445159438887527847,(Hydnum_repandum:0.12148520177210284099,(((((Bondarzewia_montana:0.02821828054730226437,Stereum_hirsutum:0.02978560712680552655)100:0.01694561912155044883,((Phanaerochaete_chrysosporium:0.03528811997462653199,Grifola_sordulenta:0.03177604553122961861)96:0.01781979838844770236,(((Baeospora_myosura:0.03979138042232954753,(Armillaria_mellea:0.05739209487891776262,Marasmius_alliaceus:0.03476243159988659515)53:0.00536423498663278053)93:0.00781040552383558979,(Cantharocybe_gruberi:0.02696281026879903883,((Amanita_phalloides:0.03083022498766894645,Amanita_brunnescens:0.03476126361674941601)100:0.03836812309242489116,((Laccaria_bicolor:0.02072116219939847820,(Bolbitius_vitellinus:0.05425825796042533372,Coprinopsis_cinerea:0.05467051623907391578)88:0.00875402939057122811)53:0.00450956771444294049,(Coprinus_comatus:0.01660399973672707988,Lycoperdon_pyriforme:0.01555798623478370571)100:0.01077823472094551968)52:0.00516522835527330037)74:0.00680648991603403832)45:0.00279348004765182486)99:0.01298050141937650941,(Hygrophoropsis_aurantiaca:0.02577729275273731371,((Calostoma_cinnabarium:0.05657557484551196947,Strobilomyces_floccopus:0.04132114838489355652)95:0.01234200783681915249,Boletellus_projectellus:0.01925884949228221302)100:0.01817843264988788093)100:0.02888195862835758049)100:0.01277043741752659570)47:0.00452463182773630169)77:0.01187927548261496005,Fomitiporia_mediterranea:0.09651833438000366472)88:0.01460736410520866758,Gautieria_otthii:0.08998150190886265720)64:0.01542692414966922825,Tremellodendron_pallidum:0.13828933301748935758)90:0.01823625713123743636)100:0.04760550875615086885)49:0.01581192926121694278)76:0.01623837024350160280)100:0.06059483000699759925,((Schizosaccharomyces_pombe:0.15343221607201779078,Taphrina_deformans:0.15147158493547743796)98:0.02296061431122122659,((Pichia_stipitis:0.13603500043033317501,Saccharomyces_cerevisiae:0.13702935835991875146)100:0.09447938673434895518,(Cladonia_caroliniana:0.10395229400668568043,(Trichoderma_reesei:0.11351772780741524460,(Neurospora_crassa:0.09180712349892114488,Magniporthe_grisea:0.11825887183277417058)91:0.02698669998336789694)100:0.12132131902677478763)100:0.10130071489743981694)100:0.03392841694119083651)100:0.04064923987975511271)100:0.05996320993520017767,((Endogone_pisiformis:0.07913375871047075016,Mucor_hiemalis:0.22571775011501124530)100:0.04532123660452529179,(Glomus_mosseae:0.16358259517456896770,Paraglomus_occultum:0.12213383022677364032)100:0.06574475716108485468)100:0.03212556142583419816)100:0.04537843426045150286,(Allomyces_macrogynus:0.35281715110892236664,Monoblepharis_macrandra:0.31044815714770501724)40:0.03000846840429620410)100:0.09418299677002588133,(Monosiga_brevicollis:0.43146105830920056246,((Ciona_intestinalis:0.16126959340594210213,(Homo_sapiens:0.00353223398727447232,Mus_musculus:0.00642975174640956961)100:0.13893185103149061077)89:0.05200545286950258167,(Caenorhabditis_elegans:0.40488075446420945802,Drosophila_melanogaster:0.24977433504669974140)78:0.04030106545210323382)100:0.20697724232609687744)100:0.09424533249911326571)100:0.04280072035235785166,Dictyostelium_discoideum:0.59356170706579192142)75:0.01886830036362096077)100:0.08816607529627780437,(Thalassiosira_pseudonana:0.34353720477413601797,Phytophthora_sojae:0.26030149008493141949)100:0.08816607529627780437);


4. Constraint tree

(((((Allomyces_macrogynus,((((((((((((((((Amanita_brunnescens,Amanita_phalloides),Cantharocybe_gruberi),((Armillaria_mellea,(Baeospora_myosura,Marasmius_alliaceus)),((Bolbitius_vitellinus,(Coprinopsis_cinerea,Laccaria_bicolor)),(Coprinus_comatus,Lycoperdon_pyriforme)))),(((Boletellus_projectellus,Strobilomyces_floccopus),Calostoma_cinnabarium),Hygrophoropsis_aurantiaca)),(Bondarzewia_montana,Stereum_hirsutum)),(Grifola_sordulenta,Phanaerochaete_chrysosporium)),Fomitiporia_mediterranea),Gautieria_otthii),Hydnum_repandum),Tremellodendron_pallidum),Cryptococcus_neoformans),(Tilletaria_anomala,Ustilago_maydis)),(Phragmidium_sp,Sporobolomyces_roseus)),(((Cladonia_caroliniana,((Magniporthe_grisea,Neurospora_crassa),Trichoderma_reesei)),(Pichia_stipitis,Saccharomyces_cerevisiae)),(Schizosaccharomyces_pombe,Taphrina_deformans))),(Glomus_mosseae,Paraglomus_occultum)),(Endogone_pisiformis,Mucor_hiemalis))),Monoblepharis_macrandra),(((Caenorhabditis_elegans,Drosophila_melanogaster),(Ciona_intestinalis,(Homo_sapiens,Mus_musculus))),Monosiga_brevicollis)),Dictyostelium_discoideum),((((((Amborella_trichopoda,(((((Arabidopsis_thaliana,Populus_trichocarpa),Rhododendron_macrophyllum),Magnolia_sp),Oryza_sativa),Nymphaea_odorata)),((((Cupressaceae_sp,Taxus_sp),((Ephedra_sp,Welwitschia_mirabilis),Pinaceae_sp)),Ginko_biloba),(Cycas_revoluta,Zamia_sp))),Physcomitrella_patens),Chlamydomonas_reinhardtii),Cyanidioschyzon_merolae),(Phytophthora_sojae,Thalassiosira_pseudonana)));
